# Supplementary material for: Selection on heritable social network positions is context-dependent in Drosophila melanogaster
Source: Nat Commun. 2021 Jun 7;12:3357. doi: 10.1038/s41467-021-23672-1 (PMC8185000; doi:10.1038/s41467-021-23672-1)
Supplement: Supplementary file 4 — Source Data [file 41467_2021_23672_MOESM4_ESM.zip]

Archive with 11 entries (10 files):
- Wice and Saltz 2021_Source Data/
- Wice and Saltz 2021_Source Data/Source Data 1.csv
- __MACOSX/Wice and Saltz 2021_Source Data/._Source Data 1.csv
- Wice and Saltz 2021_Source Data/Source Data 3.csv
- Wice and Saltz 2021_Source Data/Source Data 2.csv
- Wice and Saltz 2021_Source Data/Source Data 6.csv
- Wice and Saltz 2021_Source Data/Source Data 7.csv
- Wice and Saltz 2021_Source Data/Source Data 5.csv
- Wice and Saltz 2021_Source Data/Source Data 4.csv
- Wice and Saltz 2021_Source Data/Source Data 9.csv
- Wice and Saltz 2021_Source Data/Source Data 8.csv
