# Supplementary material for: Selection on heritable social network positions is context-dependent in Drosophila melanogaster
Source: Nat Commun. 2021 Jun 7;12:3357. doi: 10.1038/s41467-021-23672-1 (PMC8185000; doi:10.1038/s41467-021-23672-1)
Supplement: Supplementary file 4 — Source Data [file 41467_2021_23672_MOESM4_ESM.zip › Wice and Saltz 2021_Source Data/Source Data 1.csv]

trial	food	pc	pc.rescaled	dilution	dilution.rescaled	sex	genotype	color	emerged	setuptime	setuptime.rescaled	latency	matings	lifestatus	video	videodate	videoday	videoday.rescaled	videotime	videotime.rescaled	activity	activity.rescaled	indegree	indegree.rescaled	outdegree	outdegree.rescaled	eigencentrality	eigencentrality.rescaled	betweenness	betweenness.rescaled	clusteringcoeff	clusteringcoeff.rescaled	density	modularity	transitivity	diameter	offspring	deathdate	causeofdeath	lifespan	reprorate	individual	observation	indegree.seconds	outdegree.seconds
12	1	4	1	4	1	F	136x427	TW	2017-03-10	NA	NA	NA	NA	1	20170314_T12_V1.5	2017-03-14	1	0	09:30:00	1	1314.495432943757	0.08529689569752295	11862	0.1421533545262387	10143	0.11369882319780142	0.24408986688387063	0.4982165035061513	26	0.12560386473429952	1.0201317882299477	0.7289177650196995	0.9868421052631579	0	0.989247311827957	728	139	2017-06-08	Natural	90	1.5444444444444445	12_136x427	12_136x427_1	395.4	338.1
12	1	4	1	4	1	F	208x313	NR	2017-03-10	NA	NA	NA	NA	1	20170314_T12_V1.5	2017-03-14	1	0	09:30:00	1	1545.5543942372244	0.10431616965416868	7662	0.07225005409183963	7657	0.06990345993939821	0.15523465810773193	0.2763895058543312	54	0.2608695652173913	0.9677869685637817	0.5797848231896459	0.9868421052631579	0	0.989247311827957	728	163	2017-05-08	Natural	59	2.76271186440678	12_208x313	12_208x313_1	255.4	255.23333333333332
12	1	4	1	4	1	F	237x714	CO	2017-03-10	NA	NA	NA	NA	1	20170314_T12_V1.5	2017-03-14	1	0	09:30:00	1	3999.12840060628	0.30627845641771295	10916	0.12640846828553834	10932	0.12759847790853357	0.2148532038027315	0.4252271843432603	1	0.004830917874396135	0.9902198612876129	0.6436972276453128	0.9868421052631579	0	0.989247311827957	728	155	2017-05-04	Stuck	55	2.8181818181818183	12_237x714	12_237x714_1	363.8666666666667	364.4
12	1	4	1	4	1	F	306x774	CY	2017-03-10	NA	NA	NA	NA	1	20170314_T12_V1.5	2017-03-14	1	0	09:30:00	1	4293.7722200804865	0.3305316231888337	10542	0.12018374581828471	10028	0.11167289126911423	0.19862118931070902	0.3847039658375476	50.5	0.24396135265700483	0.9739426349052017	0.5973226165429314	0.9868421052631579	0	0.989247311827957	728	379	2017-05-29	Stuck	80	4.7375	12_306x774	12_306x774_1	351.4	334.26666666666665
12	1	4	1	4	1	F	315x229	LG	2017-03-10	NA	NA	NA	NA	1	20170314_T12_V1.5	2017-03-14	1	0	09:30:00	1	8099.335228289253	0.6437808692134056	11460	0.1354626100560891	11513	0.1378338383482489	0.2121956298263435	0.4185925518401169	0	0	0.9625759263812631	0.5649383100936839	0.9868421052631579	0	0.989247311827957	728	80	2017-04-20	Stuck	41	1.951219512195122	12_315x229	12_315x229_1	382	383.76666666666665
12	1	4	1	4	1	F	335x365	CG	2017-03-10	NA	NA	NA	NA	1	20170314_T12_V1.5	2017-03-14	1	0	09:30:00	1	2961.3896885514705	0.2208585413038422	6448	0.05204467153770617	6483	0.04922133746740892	0.12510247925784357	0.20116453188776978	108	0.5217391304347826	0.9679728669752643	0.5803144568222144	0.9868421052631579	0	0.989247311827957	728	184	2017-05-18	Stuck	69	2.6666666666666665	12_335x365	12_335x365_1	214.93333333333334	216.1
12	1	4	1	4	1	F	360x380	UB	2017-03-10	NA	NA	NA	NA	1	20170314_T12_V1.5	2017-03-14	1	0	09:30:00	1	721.1799200543354	0.036459013716224856	7144	0.06362864703826374	6769	0.05425974209005708	0.13836853878919708	0.23428324487087088	39.5	0.19082125603864733	0.9800207411362446	0.614639437362488	0.9868421052631579	0	0.989247311827957	728	126	2017-06-08	Natural	90	1.4	12_360x380	12_360x380_1	238.13333333333333	225.63333333333333
12	1	4	1	4	1	F	387x324	BB	2017-03-10	NA	NA	NA	NA	1	20170314_T12_V1.5	2017-03-14	1	0	09:30:00	1	4793.108405853287	0.37163373695458074	15955	0.21027578516385667	14884	0.19722006905785358	0.2920168160922478	0.617866115452824	0	0	0.9743064021250732	0.5983590070775967	0.9868421052631579	0	0.989247311827957	728	NA	2017-04-06	Escape	NA	NA	12_387x324	12_387x324_1	531.8333333333334	496.1333333333333
12	1	4	1	4	1	F	786x716	BP	2017-03-10	NA	NA	NA	NA	1	20170314_T12_V1.5	2017-03-14	1	0	09:30:00	1	5867.810351832895	0.4600962255674574	13435	0.16833380490321723	13338	0.1699844972165457	0.25428804174908304	0.5236762434925575	0	0	0.9656693259950273	0.5737515563250927	0.9868421052631579	0	0.989247311827957	728	165	2017-05-11	Natural	62	2.661290322580645	12_786x716	12_786x716_1	447.8333333333333	444.6
12	1	4	1	4	1	F	852x721	PP	2017-03-10	NA	NA	NA	NA	1	20170314_T12_V1.5	2017-03-14	1	0	09:30:00	1	10101.05272815616	0.8085492612318677	12642	0.15513539603548424	13651	0.17549855542245085	0.23254981580290152	0.46940677001613834	0	0	0.9423523474031213	0.507320348152511	0.9868421052631579	0	0.989247311827957	728	108	2017-06-05	Natural	87	1.2413793103448276	12_852x721	12_852x721_1	421.4	455.03333333333336
12	1	4	1	4	1	M	153x517	LG	2017-03-10	NA	NA	NA	NA	1	20170314_T12_V1.5	2017-03-14	1	0	09:30:00	1	6589.623821474265	0.519511225305424	12330	0.14994257943178602	12915	0.1625325910788528	0.2298952776835666	0.46277971652906685	1	0.004830917874396135	0.9539416421769363	0.5403388136735957	0.9868421052631579	0	0.989247311827957	728	NA	NA	NA	NA	NA	12_153x517	12_153x517_1	411	430.5
12	1	4	1	4	1	M	235x712	CG	2017-03-10	NA	NA	NA	NA	1	20170314_T12_V1.5	2017-03-14	1	0	09:30:00	1	6129.388344246538	0.4816276280756929	14677	0.18900520946024665	15327	0.20502431118314424	0.27633445141608975	0.5787150975202964	1	0.004830917874396135	0.9440407945607252	0.5121308163773316	0.9868421052631579	0	0.989247311827957	728	NA	NA	NA	NA	NA	12_235x712	12_235x712_1	489.23333333333335	510.9
12	1	4	1	4	1	M	307x176	UB	2017-03-10	NA	NA	NA	NA	1	20170314_T12_V1.5	2017-03-14	1	0	09:30:00	1	3568.377833606411	0.27082186561989646	8059	0.07885758034718639	9228	0.0975794517652033	0.15617136793243616	0.27872800160429445	16	0.07729468599033816	0.9293954682396864	0.4704055680672422	0.9868421052631579	0	0.989247311827957	728	NA	NA	NA	NA	NA	12_307x176	12_307x176_1	268.6333333333333	307.6
12	1	4	1	4	1	M	378x765	BB	2017-03-10	NA	NA	NA	NA	1	20170314_T12_V1.5	2017-03-14	1	0	09:30:00	1	3636.342751617682	0.2764162965299166	12473	0.1523226203751477	11447	0.13667112958917624	0.24209185809481792	0.49322847526265085	8	0.03864734299516908	0.9819256756756757	0.6200666886868949	0.9868421052631579	0	0.989247311827957	728	NA	NA	NA	NA	NA	12_378x765	12_378x765_1	415.76666666666665	381.56666666666666
12	1	4	1	4	1	M	57x862	CO	2017-03-10	NA	NA	NA	NA	1	20170314_T12_V1.5	2017-03-14	1	0	09:30:00	1	7706.192512721866	0.6114199126438012	17325	0.23307757601983922	15825	0.2137974772743288	0.3279900180375833	0.7076732015355401	0	0	0.9848086095144919	0.6282803076701307	0.9868421052631579	0	0.989247311827957	728	NA	NA	NA	NA	NA	12_57x862	12_57x862_1	577.5	527.5
12	1	4	1	4	1	M	59x820	CY	2017-03-10	NA	NA	NA	NA	1	20170314_T12_V1.5	2017-03-14	1	0	09:30:00	1	7145.297897877896	0.5652507085549124	12220	0.1481117787061232	13214	0.1678000140934395	0.23305519163589578	0.47066844060656304	0	0	0.9408724010634839	0.5031039089176766	0.9868421052631579	0	0.989247311827957	728	NA	NA	NA	NA	NA	12_59x820	12_59x820_1	407.3333333333333	440.46666666666664
12	1	4	1	4	1	M	637x318	BP	2017-03-10	NA	NA	NA	NA	1	20170314_T12_V1.5	2017-03-14	1	0	09:30:00	1	4115.733200234448	0.31587660667500234	10656	0.12208112111578982	10225	0.1151434007469523	0.20882512159440011	0.4101780792171734	19.5	0.09420289855072464	0.97405309624552	0.5976373262839374	0.9868421052631579	0	0.989247311827957	728	NA	NA	NA	NA	NA	12_637x318	12_637x318_1	355.2	340.8333333333333
12	1	4	1	4	1	M	732x40	PP	2017-03-10	NA	NA	NA	NA	1	20170314_T12_V1.5	2017-03-14	1	0	09:30:00	1	7761.007334208353	0.6159319129613826	8709	0.08967594827155768	9158	0.09634627580861109	0.16203349197704997	0.2933627922326682	12	0.057971014492753624	0.9462696591481502	0.5184809601925824	0.9868421052631579	0	0.989247311827957	728	NA	NA	NA	NA	NA	12_732x40	12_732x40_1	290.3	305.26666666666665
12	1	4	1	4	1	M	801x513	TW	2017-03-10	NA	NA	NA	NA	1	20170314_T12_V1.5	2017-03-14	1	0	09:30:00	1	8348.271045698664	0.6642716499320022	11347	0.13358187840154453	12716	0.15902684800225494	0.21052639105308413	0.4144252978261286	0	0	0.9365999836016043	0.49093158338709453	0.9868421052631579	0	0.989247311827957	728	NA	NA	NA	NA	NA	12_801x513	12_801x513_1	378.23333333333335	423.8666666666667
12	1	4	1	4	1	M	855x391	NR	2017-03-10	NA	NA	NA	NA	1	20170314_T12_V1.5	2017-03-14	1	0	09:30:00	1	8477.619079762002	0.6749187405353377	12555	0.15368739909791454	12964	0.16339581424846733	0.24204151819777342	0.4931028017272747	0	0	0.9543540954646406	0.5415139131878379	0.9868421052631579	0	0.989247311827957	728	NA	NA	NA	NA	NA	12_855x391	12_855x391_1	418.5	432.1333333333333
13	2	2	0.3333333333333333	4	1	F	136x427	PP	2017-03-10	NA	NA	NA	NA	1	20170315_T13_V3	2017-03-15	2	1	09:00:00	0	6031.0491406660285	0.4735329831283345	16034	0.2115906329577418	13916	0.18016700725812135	0.2815437847148738	0.5917201962798778	0	0	1.0073762577268421	0.6925766370788065	1	-0.02236842105263153	1	612	NA	2017-03-30	Escape	NA	NA	13_136x427	13_136x427_2	534.4666666666667	463.8666666666667
13	2	2	0.3333333333333333	4	1	F	208x313	TW	2017-03-10	NA	NA	NA	NA	1	20170315_T13_V3	2017-03-15	2	1	09:00:00	0	6219.921792970548	0.48907975394816644	12921	0.15977897242148362	12997	0.16397716862800366	0.2340027456716047	0.4730340089255092	5	0.024154589371980676	0.9715464364742858	0.5904957304539146	1	-0.02236842105263153	1	612	81	2017-04-27	Natural	48	1.6875	13_208x313	13_208x313_2	430.7	433.23333333333335
13	2	2	0.3333333333333333	4	1	F	237x714	NR	2017-03-10	NA	NA	NA	NA	1	20170315_T13_V3	2017-03-15	2	1	09:00:00	0	2828.4121568606415	0.20991269401383308	10645	0.12189804104322353	10600	0.12174970051441054	0.18943441333054853	0.36176918281415654	45	0.21739130434782608	0.9740034221088587	0.5974958022481225	1	-0.02236842105263153	1	612	83	2017-03-30	Natural	20	4.15	13_237x714	13_237x714_2	354.8333333333333	353.3333333333333
13	2	2	0.3333333333333333	4	1	F	306x774	CO	2017-03-10	NA	NA	NA	NA	1	20170315_T13_V3	2017-03-15	2	1	09:00:00	0	3199.3376312003033	0.24044487149127183	10377	0.11743754472979046	9897	0.1093650905503488	0.17031327706108565	0.3140332728009068	57	0.2753623188405797	0.9844908536829223	0.6273750058227302	1	-0.02236842105263153	1	612	165	2017-05-04	Natural	55	3	13_306x774	13_306x774_2	345.9	329.9
13	2	2	0.3333333333333333	4	1	F	315x229	CY	2017-03-10	NA	NA	NA	NA	1	20170315_T13_V3	2017-03-15	2	1	09:00:00	0	3614.1504015333026	0.27458956631511	18349	0.25012066641146413	16705	0.22930026072863083	0.31763494327445885	0.6818217610088382	0	0	0.99578873675981	0.6595632252196781	1	-0.02236842105263153	1	612	238	2017-05-25	Natural/Stuck	76	3.1315789473684212	13_315x229	13_315x229_2	611.6333333333333	556.8333333333334
13	2	2	0.3333333333333333	4	1	F	335x365	LG	2017-03-10	NA	NA	NA	NA	1	20170315_T13_V3	2017-03-15	2	1	09:00:00	0	1875.4401111765187	0.13147022067963013	8661	0.08887705340945026	7763	0.0717708406736664	0.13841931447954003	0.23441000636406428	73	0.3526570048309179	0.9995721488658654	0.6703423506637991	1	-0.02236842105263153	1	612	242	2017-06-12	Natural/Stuck	94	2.574468085106383	13_335x365	13_335x365_2	288.7	258.76666666666665
13	2	2	0.3333333333333333	4	1	F	360x380	CG	2017-03-10	NA	NA	NA	NA	1	20170315_T13_V3	2017-03-15	2	1	09:00:00	0	1597.5750251526326	0.10859817034022334	14497	0.18600935372734384	14418	0.18901064054682545	0.26249291877323355	0.5441597161154755	18	0.08695652173913043	0.9743021250543298	0.5983468214946402	1	-0.02236842105263153	1	612	123	2017-04-10	Natural/Stuck	31	3.967741935483871	13_360x380	13_360x380_2	483.23333333333335	480.6
13	2	2	0.3333333333333333	4	1	F	387x324	UB	2017-03-10	NA	NA	NA	NA	1	20170315_T13_V3	2017-03-15	2	1	09:00:00	0	5541.674245967091	0.4332508181879224	11574	0.1373599853535942	10968	0.12823268268620958	0.19952883506611485	0.38696990314866636	0	0	0.9860512628678718	0.6318206876245641	1	-0.02236842105263153	1	612	135	2017-06-05	Natural	87	1.5517241379310345	13_387x324	13_387x324_2	385.8	365.6
13	2	2	0.3333333333333333	4	1	F	786x716	BB	2017-03-10	NA	NA	NA	NA	1	20170315_T13_V3	2017-03-15	2	1	09:00:00	0	4070.346880159935	0.3121406993959732	15807	0.20781252600569214	13803	0.17817630892819392	0.26734957870206943	0.5562843659302524	1	0.004830917874396135	1.0058982995153207	0.68836586211785	1	-0.02236842105263153	1	612	92	2017-05-08	Natural	59	1.5593220338983051	13_786x716	13_786x716_2	526.9	460.1
13	2	2	0.3333333333333333	4	1	F	852x721	BP	2017-03-10	NA	NA	NA	NA	1	20170315_T13_V3	2017-03-15	2	1	09:00:00	0	2126.9569608844326	0.1521734552243037	9942	0.11019756004194198	8924	0.09222394475371715	0.17250215067528324	0.31949779501366793	27	0.13043478260869565	0.9992235424229488	0.6693491539214159	1	-0.02236842105263153	1	612	231	2017-06-19	Natural/Stuck	101	2.287128712871287	13_852x721	13_852x721_2	331.4	297.46666666666664
13	2	2	0.3333333333333333	4	1	M	153x517	CY	2017-03-10	NA	NA	NA	NA	1	20170315_T13_V3	2017-03-15	2	1	09:00:00	0	1514.8763050357531	0.10179094847372666	14474	0.1856265499392507	13569	0.1740539778733	0.2531038267055518	0.5207198510503038	0	0	0.9886728007471152	0.6392895767819602	1	-0.02236842105263153	1	612	NA	NA	NA	NA	NA	13_153x517	13_153x517_2	482.46666666666664	452.3
13	2	2	0.3333333333333333	4	1	M	235x712	LG	2017-03-10	NA	NA	NA	NA	1	20170315_T13_V3	2017-03-15	2	1	09:00:00	0	3981.8288987183673	0.30485447370837393	9989	0.11097981126108883	9972	0.11068635050384046	0.16998974885229795	0.313225584740752	29	0.14009661835748793	0.9733872944132951	0.595740424421465	1	-0.02236842105263153	1	612	NA	NA	NA	NA	NA	13_235x712	13_235x712_2	332.96666666666664	332.4
13	2	2	0.3333333333333333	4	1	M	307x176	CG	2017-03-10	NA	NA	NA	NA	1	20170315_T13_V3	2017-03-15	2	1	09:00:00	0	2104.1533141810505	0.15029640703957073	11020	0.12813940715343775	11492	0.13746388556127123	0.1801259541298533	0.3385306176732327	13	0.06280193236714976	0.962773007549127	0.5654998039440838	1	-0.02236842105263153	1	612	NA	NA	NA	NA	NA	13_307x176	13_307x176_2	367.3333333333333	383.06666666666666
13	2	2	0.3333333333333333	4	1	M	378x765	UB	2017-03-10	NA	NA	NA	NA	1	20170315_T13_V3	2017-03-15	2	1	09:00:00	0	4944.584870010072	0.3841022962939557	14648	0.1885225438143901	13698	0.1763265449933056	0.27450128571943444	0.5741385999993479	21	0.10144927536231885	0.9892772897076856	0.6410117952855026	1	-0.02236842105263153	1	612	NA	NA	NA	NA	NA	13_378x765	13_378x765_2	488.26666666666665	456.6
13	2	2	0.3333333333333333	4	1	M	57x862	NR	2017-03-10	NA	NA	NA	NA	1	20170315_T13_V3	2017-03-15	2	1	09:00:00	0	1335.2870790950708	0.08700832905612454	10995	0.12772331607942347	11360	0.13513846804312593	0.1842930544513885	0.34893378216940707	94	0.45410628019323673	0.9650298923392191	0.571929778682071	1	-0.02236842105263153	1	612	NA	NA	NA	NA	NA	13_57x862	13_57x862_2	366.5	378.6666666666667
13	2	2	0.3333333333333333	4	1	M	59x820	CO	2017-03-10	NA	NA	NA	NA	1	20170315_T13_V3	2017-03-15	2	1	09:00:00	0	3325.981260354158	0.2508693530359706	13294	0.16598705124577667	16953	0.2336692269748432	0.2301697585000978	0.46346495779159697	2	0.00966183574879227	0.9141223744324878	0.4268917795999155	1	-0.02236842105263153	1	612	NA	NA	NA	NA	NA	13_59x820	13_59x820_2	443.1333333333333	565.1
13	2	2	0.3333333333333333	4	1	M	637x318	BB	2017-03-10	NA	NA	NA	NA	1	20170315_T13_V3	2017-03-15	2	1	09:00:00	0	6007.075306122816	0.47155961267597823	13788	0.17420901086829885	13902	0.1799203720668029	0.24782499153712892	0.5075412408974621	18	0.08695652173913043	0.9709701033644695	0.5888537293411182	1	-0.02236842105263153	1	612	NA	NA	NA	NA	NA	13_637x318	13_637x318_2	459.6	463.4
13	2	2	0.3333333333333333	4	1	M	732x40	BP	2017-03-10	NA	NA	NA	NA	1	20170315_T13_V3	2017-03-15	2	1	09:00:00	0	2434.1279196642618	0.1774577747930175	10341	0.11683837358320989	15139	0.20171235289972517	0.1776387661262997	0.33232135369171495	0	0	0.8813653527939243	0.3335654288033092	1	-0.02236842105263153	1	612	NA	NA	NA	NA	NA	13_732x40	13_732x40_2	344.7	504.6333333333333
13	2	2	0.3333333333333333	4	1	M	801x513	PP	2017-03-10	NA	NA	NA	NA	1	20170315_T13_V3	2017-03-15	2	1	09:00:00	0	7233.262081578093	0.5724913492069834	12537	0.15338781352462427	13193	0.16743006130646185	0.21917196030640052	0.4360089584451229	0	0	0.9605697419144756	0.559222592792643	1	-0.02236842105263153	1	612	NA	NA	NA	NA	NA	13_801x513	13_801x513_2	417.9	439.76666666666665
13	2	2	0.3333333333333333	4	1	M	855x391	TW	2017-03-10	NA	NA	NA	NA	1	20170315_T13_V3	2017-03-15	2	1	09:00:00	0	6469.16075267188	0.5095954873726247	11473	0.1356789774145765	12097	0.14812204918610386	0.20586240802353442	0.4027816658230728	7	0.033816425120772944	0.9600935683243702	0.5578659510319666	1	-0.02236842105263153	1	612	NA	NA	NA	NA	NA	13_855x391	13_855x391_2	382.43333333333334	403.23333333333335
14	2	2	0.3333333333333333	4	1	F	136x427	BP	2017-03-10	NA	NA	NA	NA	1	20170314_T14_V1.5	2017-03-14	1	0	09:30:00	1	5084.014854807748	0.39557926764270945	12284	0.14917697185559975	11538	0.13827425833274612	0.193854194526345	0.3728031650246039	0	0	0.9882075846310587	0.6379641533987731	1	0	1	919	136	2017-06-08	Natural	90	1.511111111111111	14_136x427	14_136x427_1	409.46666666666664	384.6
14	2	2	0.3333333333333333	4	1	F	208x313	PP	2017-03-10	NA	NA	NA	NA	1	20170314_T14_V1.5	2017-03-14	1	0	09:30:00	1	4632.888323965941	0.3584454597559253	15567	0.20381805169515504	15519	0.20840673666408288	0.2564884656358199	0.5291696009566758	0	0	0.9737241584375342	0.5967001664408642	1	0	1	919	107	2017-04-10	Natural	31	3.4516129032258065	14_208x313	14_208x313_1	518.9	517.3
14	2	2	0.3333333333333333	4	1	F	237x714	TW	2017-03-10	NA	NA	NA	NA	1	20170314_T14_V1.5	2017-03-14	1	0	09:30:00	1	3344.198241587346	0.25236885668991893	10874	0.12570943528119435	10433	0.11880769501796913	0.17417509020353372	0.323674287961198	12	0.057971014492753624	0.9830419897533992	0.6232471218888611	1	0	1	919	163	2017-06-12	Natural	94	1.7340425531914894	14_237x714	14_237x714_1	362.46666666666664	347.76666666666665
14	2	2	0.3333333333333333	4	1	F	306x774	NR	2017-03-10	NA	NA	NA	NA	1	20170314_T14_V1.5	2017-03-14	1	0	09:30:00	1	2012.1715304019492	0.142725063626087	10412	0.11802007223341045	9970	0.11065111690508068	0.1622050723058394	0.293791142463518	96	0.463768115942029	0.9835228222040114	0.6246170369701334	1	0	1	919	190	2017-05-18	Natural/Stuck	69	2.753623188405797	14_306x774	14_306x774_1	347.06666666666666	332.3333333333333
14	2	2	0.3333333333333333	4	1	F	315x229	CO	2017-03-10	NA	NA	NA	NA	1	20170314_T14_V1.5	2017-03-14	1	0	09:30:00	1	3160.1190097218823	0.23721664912792145	14118	0.17970141304528736	13868	0.1793214008878867	0.24284096542006445	0.4950986214382912	7	0.033816425120772944	0.9773187752177247	0.6069414048021835	1	0	1	919	80	2017-04-03	Stuck	24	3.3333333333333335	14_315x229	14_315x229_1	470.6	462.26666666666665
14	2	2	0.3333333333333333	4	1	F	335x365	CY	2017-03-10	NA	NA	NA	NA	1	20170314_T14_V1.5	2017-03-14	1	0	09:30:00	1	3774.772183879422	0.2878109088882099	9644	0.10523775443969176	10235	0.11531956874075118	0.15452625351379043	0.2746209740331669	55.5	0.26811594202898553	0.9585097950709903	0.5533537038607156	1	0	1	919	177	2017-05-29	Stuck	80	2.2125	14_335x365	14_335x365_1	321.46666666666664	341.1666666666667
14	2	2	0.3333333333333333	4	1	F	360x380	LG	2017-03-10	NA	NA	NA	NA	1	20170314_T14_V1.5	2017-03-14	1	0	09:30:00	1	6013.524875814204	0.4720904993906778	14902	0.19275002912637518	15519	0.20840673666408288	0.23889510783557424	0.4852477893578181	4	0.01932367149758454	0.9631060336165362	0.566448611437463	1	0	1	919	114	2017-05-18	Stuck	69	1.6521739130434783	14_360x380	14_360x380_1	496.73333333333335	517.3
14	2	2	0.3333333333333333	4	1	F	387x324	CG	2017-03-10	NA	NA	NA	NA	1	20170314_T14_V1.5	2017-03-14	1	0	09:30:00	1	4028.611878110575	0.30870534491712315	14690	0.18922157681873408	14136	0.18404270312169685	0.23375519410134932	0.47241599651689403	0	0	0.9823226404090901	0.6211976605552562	1	0	1	919	220	2017-05-15	Natural/Stuck	66	3.3333333333333335	14_387x324	14_387x324_1	489.6666666666667	471.2
14	2	2	0.3333333333333333	4	1	F	786x716	UB	2017-03-10	NA	NA	NA	NA	1	20170314_T14_V1.5	2017-03-14	1	0	09:30:00	1	5321.938095727414	0.41516356454412595	13344	0.16681923339380525	12965	0.16341343104784722	0.21315732424382075	0.4209934216172051	2	0.00966183574879227	0.9799811594634659	0.6145266672480489	1	0	1	919	260	2017-05-22	Natural	73	3.5616438356164384	14_786x716	14_786x716_1	444.8	432.1666666666667
14	2	2	0.3333333333333333	4	1	F	852x721	BB	2017-03-10	NA	NA	NA	NA	1	20170314_T14_V1.5	2017-03-14	1	0	09:30:00	1	3846.321894944765	0.29370041669458424	11579	0.13744320356839704	11437	0.13649496159537736	0.1887367990239897	0.36002758894167153	19	0.09178743961352658	0.9759744102809796	0.6031112435906519	1	0	1	919	165	2017-06-12	Natural	94	1.7553191489361701	14_852x721	14_852x721_1	385.96666666666664	381.23333333333335
14	2	2	0.3333333333333333	4	1	M	153x517	CO	2017-03-10	NA	NA	NA	NA	1	20170314_T14_V1.5	2017-03-14	1	0	09:30:00	1	4796.0531757003755	0.3718761312947419	11102	0.12950418587620458	12008	0.14655415404129377	0.17329828520508184	0.321485344589035	1	0.004830917874396135	0.9539008502227888	0.5402225954085637	1	0	1	919	NA	NA	NA	NA	NA	14_153x517	14_153x517_1	370.06666666666666	400.26666666666665
14	2	2	0.3333333333333333	4	1	M	235x712	CY	2017-03-10	NA	NA	NA	NA	1	20170314_T14_V1.5	2017-03-14	1	0	09:30:00	1	2557.0019126782668	0.18757196435830406	11653	0.13867483314747933	12613	0.15721231766612642	0.18925519466306578	0.36132176347342865	15.5	0.0748792270531401	0.9537268249870244	0.5397267890321595	1	0	1	919	NA	NA	NA	NA	NA	14_235x712	14_235x712_1	388.43333333333334	420.43333333333334
14	2	2	0.3333333333333333	4	1	M	307x176	LG	2017-03-10	NA	NA	NA	NA	1	20170314_T14_V1.5	2017-03-14	1	0	09:30:00	1	6370.733155058761	0.5014935664022421	9244	0.09858029725546327	9376	0.10018673807342682	0.1516068550581525	0.2673326968090923	26	0.12560386473429952	0.9695241965918657	0.5847342704914055	1	0	1	919	NA	NA	NA	NA	NA	14_307x176	14_307x176_1	308.1333333333333	312.53333333333336
14	2	2	0.3333333333333333	4	1	M	378x765	CG	2017-03-10	NA	NA	NA	NA	1	20170314_T14_V1.5	2017-03-14	1	0	09:30:00	1	1302.9088519661968	0.08434316355660336	16662	0.22204284073698052	15137	0.2016771193009654	0.2678013749044219	0.5574122749915078	10	0.04830917874396135	0.9963036403490506	0.6610302106350839	1	0	1	919	NA	NA	NA	NA	NA	14_378x765	14_378x765_1	555.4	504.56666666666666
14	2	2	0.3333333333333333	4	1	M	57x862	TW	2017-03-10	NA	NA	NA	NA	1	20170314_T14_V1.5	2017-03-14	1	0	09:30:00	1	1724.5209224334717	0.11904753263520026	15269	0.1988582460929048	15023	0.19966880417165808	0.25556266026475033	0.5268583281713999	6	0.028985507246376812	0.9769237083379431	0.6058158400112986	1	0	1	919	NA	NA	NA	NA	NA	14_57x862	14_57x862_1	508.96666666666664	500.76666666666665
14	2	2	0.3333333333333333	4	1	M	59x820	NR	2017-03-10	NA	NA	NA	NA	1	20170314_T14_V1.5	2017-03-14	1	0	09:30:00	1	942.7690551246947	0.05469879304409329	17733	0.23986818234775228	17371	0.24103304911563667	0.3144356793590994	0.6738347997623909	4	0.01932367149758454	0.9779897262805194	0.6088529770734554	1	0	1	919	NA	NA	NA	NA	NA	14_59x820	14_59x820_1	591.1	579.0333333333333
14	2	2	0.3333333333333333	4	1	M	637x318	UB	2017-03-10	NA	NA	NA	NA	1	20170314_T14_V1.5	2017-03-14	1	0	09:30:00	1	1189.0849909932124	0.07497392211913848	20942	0.2932776326082253	20275	0.29219223451483334	0.35916593840377264	0.785503875832725	0	0	0.9808456101490529	0.6169895293732944	1	0	1	919	NA	NA	NA	NA	NA	14_637x318	14_637x318_1	698.0666666666667	675.8333333333334
14	2	2	0.3333333333333333	4	1	M	732x40	BB	2017-03-10	NA	NA	NA	NA	1	20170314_T14_V1.5	2017-03-14	1	0	09:30:00	1	4691.742419076996	0.36328994686052174	10477	0.11910190902584758	11330	0.13460996406172926	0.16311808736087371	0.2960704842292825	17	0.0821256038647343	0.9539436258379717	0.540344465220543	1	0	1	919	NA	NA	NA	NA	NA	14_732x40	14_732x40_1	349.23333333333335	377.6666666666667
14	2	2	0.3333333333333333	4	1	M	801x513	BP	2017-03-10	NA	NA	NA	NA	1	20170314_T14_V1.5	2017-03-14	1	0	09:30:00	1	8116.577613664481	0.6452001504621472	11682	0.1391574987933359	12618	0.15730040166302586	0.1900679597574186	0.3633508312473924	5	0.024154589371980676	0.9542342342342343	0.5411724227019433	1	0	1	919	NA	NA	NA	NA	NA	14_801x513	14_801x513_1	389.4	420.6
14	2	2	0.3333333333333333	4	1	M	855x391	PP	2017-03-10	NA	NA	NA	NA	1	20170314_T14_V1.5	2017-03-14	1	0	09:30:00	1	8521.179419403601	0.6785043449570414	12326	0.14987600485994373	13133	0.16637305334366853	0.21885855162475326	0.4352265337809371	0	0	0.957552312515194	0.5506257894040887	1	0	1	919	NA	NA	NA	NA	NA	14_855x391	14_855x391_1	410.8666666666667	437.76666666666665
18	4	4	1	2	0.3333333333333333	F	136x427	LG	2017-03-10	NA	NA	NA	NA	1	20170315_T18_V3.5	2017-03-15	2	1	09:30:00	1	1683.7207755373197	0.11568912936468732	7152	0.0637617961819483	5454	0.03109365090550349	0.1587477850929751	0.2851600261450376	87.5	0.4227053140096618	1.0305437476406965	0.7585819447234982	0.9657894736842106	0	0.9719887955182073	614	12	2017-04-27	Stuck	48	0.25	18_136x427	18_136x427_2	238.4	181.8
18	4	4	1	2	0.3333333333333333	F	208x313	CG	2017-03-10	NA	NA	NA	NA	1	20170315_T18_V3.5	2017-03-15	2	1	09:30:00	1	6668.451781746697	0.5259998313455108	11963	0.14383436246525638	11308	0.1342223944753717	0.21633891458077978	0.42893626078135316	8	0.03864734299516908	0.9640464236313147	0.5691278284118632	0.9657894736842106	0	0.9719887955182073	614	101	2017-06-12	Natural	94	1.074468085106383	18_208x313	18_208x313_2	398.76666666666665	376.93333333333334
18	4	4	1	2	0.3333333333333333	F	237x714	UB	2017-03-10	NA	NA	NA	NA	1	20170315_T18_V3.5	2017-03-15	2	1	09:30:00	1	4273.799488919832	0.32888759759692227	11393	0.1343474859777308	11186	0.1320731449510253	0.24719639033036106	0.5059719382044828	33.5	0.16183574879227053	0.9568859128848499	0.5487271843856457	0.9657894736842106	0	0.9719887955182073	614	111	2017-05-22	Stuck	73	1.5205479452054795	18_237x714	18_237x714_2	379.76666666666665	372.8666666666667
18	4	4	1	2	0.3333333333333333	F	306x774	BB	2017-03-10	NA	NA	NA	NA	1	20170315_T18_V3.5	2017-03-15	2	1	09:30:00	1	5782.1461775410935	0.4530449067611883	13074	0.16232544979445102	12182	0.1496194771333944	0.23437073112111836	0.47395268447159705	0	0	0.9576546969839653	0.5509174877444967	0.9657894736842106	0	0.9719887955182073	614	79	2017-06-12	Natural	94	0.8404255319148937	18_306x774	18_306x774_2	435.8	406.06666666666666
18	4	4	1	2	0.3333333333333333	F	315x229	BP	2017-03-10	NA	NA	NA	NA	1	20170315_T18_V3.5	2017-03-15	2	1	09:30:00	1	4597.187385820763	0.3555067902523002	15172	0.1972438127257294	14039	0.18233387358184766	0.2524690552085311	0.519135144229865	0	0	0.9659439659439659	0.574534018921974	0.9657894736842106	0	0.9719887955182073	614	108	2017-04-20	Stuck	41	2.6341463414634148	18_315x229	18_315x229_2	505.73333333333335	467.96666666666664
18	4	4	1	2	0.3333333333333333	F	335x365	PP	2017-03-10	NA	NA	NA	NA	1	20170315_T18_V3.5	2017-03-15	2	1	09:30:00	1	1321.8461969412087	0.08590196287810556	7978	0.07750944526738013	7512	0.06734902402931435	0.12521717324827197	0.201450865394785	25.5	0.12318840579710146	0.9776364257775415	0.6078464067252308	0.9657894736842106	0	0.9719887955182073	614	119	2017-03-30	Natural/Stuck	20	5.95	18_335x365	18_335x365_2	265.93333333333334	250.4
18	4	4	1	2	0.3333333333333333	F	360x380	TW	2017-03-10	NA	NA	NA	NA	1	20170315_T18_V3.5	2017-03-15	2	1	09:30:00	1	2782.482418992501	0.20613205610920063	9304	0.09957891583309755	9096	0.095254034247058	0.17372197639050443	0.32254308948534854	8	0.03864734299516908	0.9700658761528327	0.5862775419549697	0.9657894736842106	0	0.9719887955182073	614	115	2017-06-22	Natural/Stuck	104	1.1057692307692308	18_360x380	18_360x380_2	310.1333333333333	303.2
18	4	4	1	2	0.3333333333333333	F	387x324	NR	2017-03-10	NA	NA	NA	NA	1	20170315_T18_V3.5	2017-03-15	2	1	09:30:00	1	2237.1367446756694	0.16124273988082038	6785	0.05765357921541867	6591	0.0511239518004369	0.1333094903925504	0.2216533323169458	38.5	0.1859903381642512	0.9666908749145591	0.5766619989737576	0.9657894736842106	0	0.9719887955182073	614	144	2017-04-27	Natural/Stuck	48	3	18_387x324	18_387x324_2	226.16666666666666	219.7
18	4	4	1	2	0.3333333333333333	F	786x716	CO	2017-03-10	NA	NA	NA	NA	1	20170315_T18_V3.5	2017-03-15	2	1	09:30:00	1	2281.588359005911	0.16490170824988631	10648	0.12194797197210526	9426	0.10106757804242125	0.1778582178105592	0.3328692147447632	20	0.0966183574879227	0.9975001585044426	0.6644391491624244	0.9657894736842106	0	0.9719887955182073	614	155	2017-06-12	Natural	94	1.648936170212766	18_786x716	18_786x716_2	354.93333333333334	314.2
18	4	4	1	2	0.3333333333333333	F	852x721	CY	2017-03-10	NA	NA	NA	NA	1	20170315_T18_V3.5	2017-03-15	2	1	09:30:00	1	1491.2343647725415	0.09984489740427012	18197	0.24759083268145732	17249	0.23888379959129025	0.4098266352622834	0.9119782878324217	42	0.2028985507246377	0.9858352611484136	0.631205288200732	0.9657894736842106	0	0.9719887955182073	614	NA	2017-03-30	Escape	NA	NA	18_852x721	18_852x721_2	606.5666666666667	574.9666666666667
18	4	4	1	2	0.3333333333333333	M	153x517	BP	2017-03-10	NA	NA	NA	NA	1	20170315_T18_V3.5	2017-03-15	2	1	09:30:00	1	1667.3634904444114	0.1143427038262558	18145	0.2467253632475076	17729	0.2473398632936368	0.4034000850675163	0.8959344075174758	6	0.028985507246376812	0.938819652567771	0.4972555284293061	0.9657894736842106	0	0.9719887955182073	614	NA	NA	NA	NA	NA	18_153x517	18_153x517_2	604.8333333333334	590.9666666666667
18	4	4	1	2	0.3333333333333333	M	235x712	PP	2017-03-10	NA	NA	NA	NA	1	20170315_T18_V3.5	2017-03-15	2	1	09:30:00	1	4507.017929223171	0.3480846258491057	12680	0.15576785446798594	13119	0.16612641815235007	0.21146265086209265	0.41676267011206486	0	0	0.9360827939067405	0.48945808474537356	0.9657894736842106	0	0.9719887955182073	614	NA	NA	NA	NA	NA	18_235x712	18_235x712_2	422.6666666666667	437.3
18	4	4	1	2	0.3333333333333333	M	307x176	TW	2017-03-10	NA	NA	NA	NA	1	20170315_T18_V3.5	2017-03-15	2	1	09:30:00	1	3230.276840689148	0.242991586398914	9213	0.09806434432368556	11995	0.14632513564935523	0.16032462022712587	0.28909659450628944	0	0	0.8777755971739374	0.32333804012427925	0.9657894736842106	0	0.9719887955182073	614	NA	NA	NA	NA	NA	18_307x176	18_307x176_2	307.1	399.8333333333333
18	4	4	1	2	0.3333333333333333	M	378x765	NR	2017-03-10	NA	NA	NA	NA	1	20170315_T18_V3.5	2017-03-15	2	1	09:30:00	1	1048.5546512228013	0.06340637669111562	5692	0.03946207745951434	6629	0.051793390176872664	0.09370844519760409	0.12278933682962659	102.5	0.49516908212560384	0.9142766845469548	0.4273314166350865	0.9657894736842106	0	0.9719887955182073	614	NA	NA	NA	NA	NA	18_378x765	18_378x765_2	189.73333333333332	220.96666666666667
18	4	4	1	2	0.3333333333333333	M	57x862	UB	2017-03-10	NA	NA	NA	NA	1	20170315_T18_V3.5	2017-03-15	2	1	09:30:00	1	2713.1728648980084	0.20042694348445436	11229	0.13161792853219711	10040	0.1118842928616729	0.1895463451286096	0.36204862050889214	59	0.28502415458937197	0.975581769178083	0.6019925899563131	0.9657894736842106	0	0.9719887955182073	614	NA	NA	NA	NA	NA	18_57x862	18_57x862_2	374.3	334.6666666666667
18	4	4	1	2	0.3333333333333333	M	59x820	BB	2017-03-10	NA	NA	NA	NA	1	20170315_T18_V3.5	2017-03-15	2	1	09:30:00	1	4647.991893479419	0.3596886875653641	14979	0.19403158963433917	20299	0.2926150376999507	0.24002571288290997	0.48807034446330816	0	0	0.8765845186418915	0.31994459934890784	0.9657894736842106	0	0.9719887955182073	614	NA	NA	NA	NA	NA	18_59x820	18_59x820_2	499.3	676.6333333333333
18	4	4	1	2	0.3333333333333333	M	637x318	CO	2017-03-10	NA	NA	NA	NA	1	20170315_T18_V3.5	2017-03-15	2	1	09:30:00	1	6303.260293845921	0.49593963841407	10273	0.11570660586189105	9744	0.10666972024522585	0.18714056949528493	0.3560426024811946	8	0.03864734299516908	0.9582523773711265	0.5526203082906351	0.9657894736842106	0	0.9719887955182073	614	NA	NA	NA	NA	NA	18_637x318	18_637x318_2	342.43333333333334	324.8
18	4	4	1	2	0.3333333333333333	M	732x40	CY	2017-03-10	NA	NA	NA	NA	1	20170315_T18_V3.5	2017-03-15	2	1	09:30:00	1	4818.76675441781	0.37374576566747697	10008	0.11129604047733968	10543	0.12074554294975688	0.19276044682093577	0.3700726242603505	0	0	0.935269803402741	0.4871418351849664	0.9657894736842106	0	0.9719887955182073	614	NA	NA	NA	NA	NA	18_732x40	18_732x40_2	333.6	351.43333333333334
18	4	4	1	2	0.3333333333333333	M	801x513	LG	2017-03-10	NA	NA	NA	NA	1	20170315_T18_V3.5	2017-03-15	2	1	09:30:00	1	7827.712547395693	0.6214226531466772	11061	0.12882179651482117	10589	0.12155591572123177	0.2078886664766043	0.407840219342918	19	0.09178743961352658	0.9599525622620311	0.5574642178895731	0.9657894736842106	0	0.9719887955182073	614	NA	NA	NA	NA	NA	18_801x513	18_801x513_2	368.7	352.96666666666664
18	4	4	1	2	0.3333333333333333	M	855x391	CG	2017-03-10	NA	NA	NA	NA	1	20170315_T18_V3.5	2017-03-15	2	1	09:30:00	1	7769.080300323366	0.6165964271326774	10034	0.11172877519431453	10250	0.11558382073144952	0.18474148310643548	0.3500532841499914	9	0.043478260869565216	0.9439526294190068	0.5118796295925613	0.9657894736842106	0	0.9719887955182073	614	NA	NA	NA	NA	NA	18_855x391	18_855x391_2	334.46666666666664	341.6666666666667
21	1	4	1	4	1	F	136x427	NR	2017-03-17	NA	NA	NA	NA	1	20170321_T21_V1	2017-03-21	1	0	09:00:00	0	5476.84029408649	0.4279141080875814	14545	0.18680824858945125	12916	0.16255020787823268	0.15745502485950627	0.28193265067404477	8.5	0.04106280193236715	0.9969135589834035	0.6627678985438038	0.994736842105263	0	0.9946808510638298	910	92	2017-05-18	Natural/Stuck	62	1.4838709677419355	21_136x427	21_136x427_1	484.8333333333333	430.53333333333336
21	1	4	1	4	1	F	136x427	NR	2017-03-17	NA	NA	NA	NA	1	20170322_T21_V3	2017-03-22	2	1	09:00:00	0	5087.76896405659	0.39588828154923456	15365	0.20045603581711965	11790	0.14271369177647805	0.17522309573221764	0.3262906333972451	21	0.10144927536231885	1.0303492960830467	0.758027942760731	0.9842105263157894	0	0.9849124924562462	1231	92	2017-05-18	Natural/Stuck	62	1.4838709677419355	21_136x427	21_136x427_2	512.1666666666666	393
21	1	4	1	4	1	F	208x313	CO	2017-03-17	NA	NA	NA	NA	1	20170321_T21_V1	2017-03-21	1	0	09:00:00	0	2473.1336664875807	0.18066847469646782	19420	0.2679460080222359	12135	0.14879148756253963	0.19746765041515643	0.38182415638800027	37	0.178743961352657	1.0821902555383778	0.9057253622985666	0.994736842105263	0	0.9946808510638298	910	40	2017-05-18	Natural/Stuck	62	0.6451612903225806	21_208x313	21_208x313_1	647.3333333333334	404.5
21	1	4	1	4	1	F	208x313	CO	2017-03-17	NA	NA	NA	NA	1	20170322_T21_V3	2017-03-22	2	1	09:00:00	0	1411.1452197605522	0.09325247882240913	26443	0.38483431253432754	22020	0.32293354943273905	0.322234284557722	0.693304014914884	0	0	1.002369598205597	0.6783124201437472	0.9842105263157894	0	0.9849124924562462	1231	40	2017-05-18	Natural/Stuck	62	0.6451612903225806	21_208x313	21_208x313_2	881.4333333333333	734
21	1	4	1	4	1	F	237x714	CY	2017-03-17	NA	NA	NA	NA	1	20170321_T21_V1	2017-03-21	1	0	09:00:00	0	2011.114576632159	0.14263806205213975	29749	0.4398581961619759	28934	0.44473610034528926	0.4423246343131466	0.9931095311037851	5	0.024154589371980676	0.9718869731139043	0.5914659359334845	0.994736842105263	0	0.9946808510638298	910	4	2017-03-30	Stuck	13	0.3076923076923077	21_237x714	21_237x714_1	991.6333333333333	964.4666666666667
21	1	4	1	4	1	F	237x714	CY	2017-03-17	NA	NA	NA	NA	1	20170322_T21_V3	2017-03-22	2	1	09:00:00	0	2239.870460506185	0.16146776162422793	20992	0.29410981475625386	18633	0.2632654499330562	0.2494908424284118	0.5117000370652802	42	0.2028985507246377	0.9781382897092676	0.6092762415209956	0.9842105263157894	0	0.9849124924562462	1231	4	2017-03-30	Stuck	13	0.3076923076923077	21_237x714	21_237x714_2	699.7333333333333	621.1
21	1	4	1	4	1	F	306x774	LG	2017-03-17	NA	NA	NA	NA	1	20170321_T21_V1	2017-03-21	1	0	09:00:00	0	2140.4153898454006	0.1532812657415924	23155	0.33011001447996935	20673	0.299203720668029	0.36207581482517304	0.7927683813016538	0	0	0.9948052460601516	0.6567612122938921	0.994736842105263	0	0.9946808510638298	910	22	2017-03-30	Stuck	13	1.6923076923076923	21_306x774	21_306x774_1	771.8333333333334	689.1
21	1	4	1	4	1	F	306x774	LG	2017-03-17	NA	NA	NA	NA	1	20170322_T21_V3	2017-03-22	2	1	09:00:00	0	1313.427312391281	0.08520897494650535	11952	0.14365128239269012	9480	0.10201888520893523	0.13946698113574857	0.23702550580509502	50	0.24154589371980675	1.02562014320133	0.744554355763729	0.9842105263157894	0	0.9849124924562462	1231	22	2017-03-30	Stuck	13	1.6923076923076923	21_306x774	21_306x774_2	398.4	316
21	1	4	1	4	1	F	315x229	CG	2017-03-17	NA	NA	NA	NA	1	20170321_T21_V1	2017-03-21	1	0	09:00:00	0	4248.367824835246	0.32679422807907105	12530	0.15327130802390027	11274	0.1336234232964555	0.1521094057044395	0.26858731432188987	15	0.07246376811594203	0.9933363459241463	0.6525762442314529	0.994736842105263	0	0.9946808510638298	910	224	2017-04-27	Stuck	41	5.463414634146342	21_315x229	21_315x229_1	417.6666666666667	375.8
21	1	4	1	4	1	F	315x229	CG	2017-03-17	NA	NA	NA	NA	1	20170322_T21_V3	2017-03-22	2	1	09:00:00	0	4666.058922622973	0.3611758481365896	19078	0.26225388212972056	16205	0.22049186103868648	0.21805217370019359	0.43321341157412946	0	0	0.9967720462576343	0.6623647218926099	0.9842105263157894	0	0.9849124924562462	1231	224	2017-04-27	Stuck	41	5.463414634146342	21_315x229	21_315x229_2	635.9333333333333	540.1666666666666
21	1	4	1	4	1	F	335x365	UB	2017-03-17	NA	NA	NA	NA	1	20170321_T21_V1	2017-03-21	1	0	09:00:00	0	4421.03259003753	0.3410068708333644	10419	0.11813657773413445	9682	0.10557747868367275	0.121267775099427	0.19159119429663768	35	0.16908212560386474	0.9844246017073239	0.6271862507159965	0.994736842105263	0	0.9946808510638298	910	80	2017-03-30	Natural/Stuck	13	6.153846153846154	21_335x365	21_335x365_1	347.3	322.73333333333335
21	1	4	1	4	1	F	335x365	UB	2017-03-17	NA	NA	NA	NA	1	20170322_T21_V3	2017-03-22	2	1	09:00:00	0	1344.9900154271054	0.08780701179601826	17786	0.24075029542466256	16739	0.22989923190754705	0.21881176940272884	0.43510974198000507	39	0.18840579710144928	0.9781505763547762	0.6093112467727397	0.9842105263157894	0	0.9849124924562462	1231	80	2017-03-30	Natural/Stuck	13	6.153846153846154	21_335x365	21_335x365_2	592.8666666666667	557.9666666666667
21	1	4	1	4	1	F	360x380	BB	2017-03-17	NA	NA	NA	NA	1	20170321_T21_V1	2017-03-21	1	0	09:00:00	0	3341.11534006758	0.2521150922470358	24842	0.358187840154453	26839	0.40782890564442253	0.3846655846379954	0.8491637337434993	4.5	0.021739130434782608	0.9438316240429203	0.5115348793798732	0.994736842105263	0	0.9946808510638298	910	186	2017-06-08	Natural/Stuck	83	2.2409638554216866	21_360x380	21_360x380_1	828.0666666666667	894.6333333333333
21	1	4	1	4	1	F	360x380	BB	2017-03-17	NA	NA	NA	NA	1	20170322_T21_V3	2017-03-22	2	1	09:00:00	0	1502.9369759850501	0.1008081804010119	11977	0.1440673734667044	9208	0.09722711577760552	0.14352546451703002	0.2471575081478911	20	0.0966183574879227	1.032299133483934	0.7635831245254041	0.9842105263157894	0	0.9849124924562462	1231	186	2017-06-08	Natural/Stuck	83	2.2409638554216866	21_360x380	21_360x380_2	399.23333333333335	306.93333333333334
21	1	4	1	4	1	F	387x324	BP	2017-03-17	NA	NA	NA	NA	1	20170321_T21_V1	2017-03-21	1	0	09:00:00	0	6188.3453390984105	0.48648058521906096	14739	0.19003711532380207	12842	0.1612465647241209	0.17260166392195345	0.319746229799197	0	0	1.000087212407288	0.6718097917907649	0.994736842105263	0	0.9946808510638298	910	NA	2017-03-23	Cold Knockout	NA	NA	21_387x324	21_387x324_1	491.3	428.06666666666666
21	1	4	1	4	1	F	387x324	BP	2017-03-17	NA	NA	NA	NA	1	20170322_T21_V3	2017-03-22	2	1	09:00:00	0	6344.90622206045	0.49936766091298934	27783	0.40713679410149295	22703	0.334965823409203	0.31947088138825963	0.6864051798682212	0	0	1.0124342739919336	0.7069871718795391	0.9842105263157894	0	0.9849124924562462	1231	NA	2017-03-23	Cold Knockout	NA	NA	21_387x324	21_387x324_2	926.1	756.7666666666667
21	1	4	1	4	1	F	786x716	PP	2017-03-17	NA	NA	NA	NA	1	20170321_T21_V1	2017-03-21	1	0	09:00:00	0	5583.934827700121	0.43672943497494604	24672	0.3553584208511559	19886	0.28533929955605664	0.3089981076221468	0.6602599038216985	0	0	1.0167131088177814	0.719177780792765	0.994736842105263	0	0.9946808510638298	910	0	2017-05-11	Natural	55	0	21_786x716	21_786x716_1	822.4	662.8666666666667
21	1	4	1	4	1	F	786x716	PP	2017-03-17	NA	NA	NA	NA	1	20170322_T21_V3	2017-03-22	2	1	09:00:00	0	1228.6963846154113	0.07823447493599402	17154	0.23023151307358156	16473	0.22521316327249666	0.21984426115721808	0.4376873572841978	0	0	0.9795159192964528	0.6132011753425144	0.9842105263157894	0	0.9849124924562462	1231	0	2017-05-11	Natural	55	0	21_786x716	21_786x716_2	571.8	549.1
21	1	4	1	4	1	F	852x721	TW	2017-03-17	NA	NA	NA	NA	1	20170321_T21_V1	2017-03-21	1	0	09:00:00	0	2914.926625565696	0.21703400353718552	10398	0.11778706123196245	8659	0.08755549291804665	0.12527199605764097	0.2015877305192123	103.5	0.5	1.0059536894295775	0.6885236706825468	0.994736842105263	0	0.9946808510638298	910	159	2017-05-29	Stuck	73	2.1780821917808217	21_852x721	21_852x721_1	346.6	288.6333333333333
21	1	4	1	4	1	F	852x721	TW	2017-03-17	NA	NA	NA	NA	1	20170322_T21_V3	2017-03-22	2	1	09:00:00	0	2314.4947631344935	0.16761034985177903	14846	0.1918179851205832	11289	0.13388767528715384	0.17901547277314342	0.3357583013543562	61	0.2946859903381642	1.0370264287080817	0.7770514189654746	0.9842105263157894	0	0.9849124924562462	1231	159	2017-05-29	Stuck	73	2.1780821917808217	21_852x721	21_852x721_2	494.8666666666667	376.3
21	1	4	1	4	1	M	153x517	UB	2017-03-17	NA	NA	NA	NA	1	20170321_T21_V1	2017-03-21	1	0	09:00:00	0	2263.2424336959684	0.16339159075647824	11821	0.14147096516485527	11703	0.14118103023042775	0.12898720562291535	0.21086274990033219	3	0.014492753623188406	0.9738649889474579	0.5971013994258718	0.994736842105263	0	0.9946808510638298	910	NA	NA	NA	NA	NA	21_153x517	21_153x517_1	394.03333333333336	390.1
21	1	4	1	4	1	M	153x517	UB	2017-03-17	NA	NA	NA	NA	1	20170322_T21_V3	2017-03-22	2	1	09:00:00	0	3927.061709783083	0.30034639419323855	9898	0.10946523975167685	12046	0.14722359241772956	0.11072129820249495	0.16526191840978643	104.5	0.5048309178743962	0.9040826280162773	0.39828805285434427	0.9842105263157894	0	0.9849124924562462	1231	NA	NA	NA	NA	NA	21_153x517	21_153x517_2	329.93333333333334	401.53333333333336
21	1	4	1	4	1	M	235x712	BB	2017-03-17	NA	NA	NA	NA	1	20170321_T21_V1	2017-03-21	1	0	09:00:00	0	8901.73273945216	0.7098290242016687	16736	0.2232744703160628	24136	0.3602106969205835	0.1923491748301104	0.369045883879008	1	0.004830917874396135	0.880947374267985	0.3323745876161075	0.994736842105263	0	0.9946808510638298	910	NA	NA	NA	NA	NA	21_235x712	21_235x712_1	557.8666666666667	804.5333333333333
21	1	4	1	4	1	M	235x712	BB	2017-03-17	NA	NA	NA	NA	1	20170322_T21_V3	2017-03-22	2	1	09:00:00	0	9835.033798003586	0.7866523095538084	20909	0.29272839239052645	24426	0.36531956874075117	0.24557272572945757	0.5019184600958513	0	0	0.9200915705603033	0.4438983102285251	0.9842105263157894	0	0.9849124924562462	1231	NA	NA	NA	NA	NA	21_235x712	21_235x712_2	696.9666666666667	814.2
21	1	4	1	4	1	M	307x176	BP	2017-03-17	NA	NA	NA	NA	1	20170321_T21_V1	2017-03-21	1	0	09:00:00	0	6539.579952035733	0.5153919387935576	10818	0.12477739127540236	11568	0.13880276231414276	0.12430278788618403	0.19916810265794008	9	0.043478260869565216	0.9531077579858067	0.5379630369804702	0.994736842105263	0	0.9946808510638298	910	NA	NA	NA	NA	NA	21_307x176	21_307x176_1	360.6	385.6
21	1	4	1	4	1	M	307x176	BP	2017-03-17	NA	NA	NA	NA	1	20170322_T21_V3	2017-03-22	2	1	09:00:00	0	6381.167824748637	0.5023524806826831	17303	0.23271141587470665	19611	0.28049467972658726	0.2060544359058175	0.40326106336407247	0	0	0.9316028929183829	0.476694628537825	0.9842105263157894	0	0.9849124924562462	1231	NA	NA	NA	NA	NA	21_307x176	21_307x176_2	576.7666666666667	653.7
21	1	4	1	4	1	M	378x765	PP	2017-03-17	NA	NA	NA	NA	1	20170321_T21_V1	2017-03-21	1	0	09:00:00	0	7660.2521230438415	0.607638397951317	11641	0.13847510943195246	11513	0.1378338383482489	0.12477103103503343	0.20033707151537627	28	0.13526570048309178	0.9724978930731717	0.5932064766656773	0.994736842105263	0	0.9946808510638298	910	NA	NA	NA	NA	NA	21_378x765	21_378x765_1	388.03333333333336	383.76666666666665
21	1	4	1	4	1	M	378x765	PP	2017-03-17	NA	NA	NA	NA	1	20170322_T21_V3	2017-03-22	2	1	09:00:00	0	5417.153610673977	0.42300108771809936	15315	0.19962385366909108	17388	0.24133253470509478	0.1787470755588168	0.3350882478026034	3	0.014492753623188406	0.9301527010911471	0.4725629613586682	0.9842105263157894	0	0.9849124924562462	1231	NA	NA	NA	NA	NA	21_378x765	21_378x765_2	510.5	579.6
21	1	4	1	4	1	M	57x862	LG	2017-03-17	NA	NA	NA	NA	1	20170321_T21_V1	2017-03-21	1	0	09:00:00	0	9067.727583721076	0.7234926423572591	11447	0.13524624269760166	11108	0.13069903459939397	0.1203882660015955	0.18939550014131865	44	0.21256038647342995	0.9767702972313923	0.6053787642934868	0.994736842105263	0	0.9946808510638298	910	NA	NA	NA	NA	NA	21_57x862	21_57x862_1	381.56666666666666	370.26666666666665
21	1	4	1	4	1	M	57x862	LG	2017-03-17	NA	NA	NA	NA	1	20170322_T21_V3	2017-03-22	2	1	09:00:00	0	6413.635242636094	0.5050249877865394	20709	0.2893996637984122	20303	0.29268550489747025	0.2545851314310307	0.5244179277796972	4	0.01932367149758454	0.9691118749686973	0.5835595460958414	0.9842105263157894	0	0.9849124924562462	1231	NA	NA	NA	NA	NA	21_57x862	21_57x862_2	690.3	676.7666666666667
21	1	4	1	4	1	M	59x820	CG	2017-03-17	NA	NA	NA	NA	1	20170321_T21_V1	2017-03-21	1	0	09:00:00	0	8993.623416106004	0.7173928682679513	11602	0.1378260073564902	12214	0.15018321471355084	0.11734169029273166	0.18178972494901818	1	0.004830917874396135	0.9532372059664637	0.5383318405849615	0.994736842105263	0	0.9946808510638298	910	NA	NA	NA	NA	NA	21_59x820	21_59x820_1	386.73333333333335	407.1333333333333
21	1	4	1	4	1	M	59x820	CG	2017-03-17	NA	NA	NA	NA	1	20170322_T21_V3	2017-03-22	2	1	09:00:00	0	8471.26105085365	0.674395388863733	20089	0.27908060516285804	23041	0.3409203015996054	0.2462080447489936	0.5035045338060582	1	0.004830917874396135	0.9290491975861788	0.469419026102701	0.9842105263157894	0	0.9849124924562462	1231	NA	NA	NA	NA	NA	21_59x820	21_59x820_2	669.6333333333333	768.0333333333333
21	1	4	1	4	1	M	637x318	TW	2017-03-17	NA	NA	NA	NA	1	20170321_T21_V1	2017-03-21	1	0	09:00:00	0	5737.706040037029	0.44938688308996055	14481	0.1857430554399747	17476	0.24288281305052498	0.17629381380543976	0.3289636806927931	3	0.014492753623188406	0.9222434876595155	0.4500292269004443	0.994736842105263	0	0.9946808510638298	910	NA	NA	NA	NA	NA	21_637x318	21_637x318_1	482.7	582.5333333333333
21	1	4	1	4	1	M	637x318	TW	2017-03-17	NA	NA	NA	NA	1	20170322_T21_V3	2017-03-22	2	1	09:00:00	0	7131.553595445519	0.5641193667889796	17449	0.23514138774695006	20922	0.30359030371362133	0.21060617644963003	0.41462448204071783	0	0	0.9204227291584931	0.4448417972111019	0.9842105263157894	0	0.9849124924562462	1231	NA	NA	NA	NA	NA	21_637x318	21_637x318_2	581.6333333333333	697.4
21	1	4	1	4	1	M	732x40	NR	2017-03-17	NA	NA	NA	NA	1	20170321_T21_V1	2017-03-21	1	0	09:00:00	0	3023.1822326242223	0.2259449024543413	19447	0.2683953863821713	21817	0.3193573391586217	0.3083946219196904	0.6587533019764542	0	0	0.9435315460034344	0.510679942423503	0.994736842105263	0	0.9946808510638298	910	NA	NA	NA	NA	NA	21_732x40	21_732x40_1	648.2333333333333	727.2333333333333
21	1	4	1	4	1	M	732x40	NR	2017-03-17	NA	NA	NA	NA	1	20170322_T21_V3	2017-03-22	2	1	09:00:00	0	5229.117836393908	0.40752320326530644	16307	0.21613434748597773	20553	0.2970897047424424	0.19373872671555953	0.3725148996753378	0	0	0.9036595738440557	0.3970827509035639	0.9842105263157894	0	0.9849124924562462	1231	NA	NA	NA	NA	NA	21_732x40	21_732x40_2	543.5666666666667	685.1
21	1	4	1	4	1	M	801x513	CO	2017-03-17	NA	NA	NA	NA	1	20170321_T21_V1	2017-03-21	1	0	09:00:00	0	8298.39161335845	0.6601658988147555	11545	0.13687731970773762	15343	0.20530617997322245	0.12798037052237554	0.20834918642375647	7.5	0.036231884057971016	0.8994517799560942	0.385094541083981	0.994736842105263	0	0.9946808510638298	910	NA	NA	NA	NA	NA	21_801x513	21_801x513_1	384.8333333333333	511.43333333333334
21	1	4	1	4	1	M	801x513	CO	2017-03-17	NA	NA	NA	NA	1	20170322_T21_V3	2017-03-22	2	1	09:00:00	0	5846.984199105034	0.45838195185144665	17301	0.2326781285887855	22028	0.32307448382777815	0.21268766889043003	0.4198209271916251	0	0	0.9062860567094084	0.40456572856733947	0.9842105263157894	0	0.9849124924562462	1231	NA	NA	NA	NA	NA	21_801x513	21_801x513_2	576.7	734.2666666666667
21	1	4	1	4	1	M	855x391	CY	2017-03-17	NA	NA	NA	NA	1	20170321_T21_V1	2017-03-21	1	0	09:00:00	0	5301.320854168578	0.41346648703956723	15297	0.1993242680958008	18586	0.2624374603622014	0.16494374386281152	0.30062823504824343	6	0.028985507246376812	0.9198753101890368	0.44328217389308777	0.994736842105263	0	0.9946808510638298	910	NA	NA	NA	NA	NA	21_855x391	21_855x391_1	509.9	619.5333333333333
21	1	4	1	4	1	M	855x391	CY	2017-03-17	NA	NA	NA	NA	1	20170322_T21_V3	2017-03-22	2	1	09:00:00	0	8215.915007527157	0.6533769599545687	24118	0.34613784265099945	27916	0.4268021985765626	0.2928631470983807	0.6199789805138144	0	0	0.9203665171109534	0.4446816463486221	0.9842105263157894	0	0.9849124924562462	1231	NA	NA	NA	NA	NA	21_855x391	21_855x391_2	803.9333333333333	930.5333333333333
22	1	4	1	4	1	F	136x427	TW	2017-03-17	NA	NA	NA	NA	1	20170321_T22_V1.5	2017-03-21	1	0	09:30:00	1	4634.761996975376	0.35859968835659123	13300	0.1660869131035401	12231	0.15048270030300895	0.29347782394681915	0.6215135210510913	0	0	0.9901015935052988	0.6433602769706769	0.9921052631578948	0	0.9946808510638298	526	NA	NA	NA	NA	NA	22_136x427	22_136x427_1	443.3333333333333	407.7
22	1	4	1	4	1	F	208x313	NR	2017-03-17	NA	NA	NA	NA	1	20170321_T22_V1.5	2017-03-21	1	0	09:30:00	1	2234.8298889829257	0.16105285449332826	3321	0	3689	0	0.07122349173886595	0.06665565837911563	140	0.6763285024154589	0.959960560543761	0.5574870053839531	0.9921052631578948	0	0.9946808510638298	526	NA	NA	NA	NA	NA	22_208x313	22_208x313_1	110.7	122.96666666666667
22	1	4	1	4	1	F	237x714	CO	2017-03-17	NA	NA	NA	NA	0	20170321_T22_V1.5	2017-03-21	1	0	09:30:00	1	2205.575631472144	0.15864483389598322	11356	0.13373167118818968	10305	0.11655274469734339	0.26630716178254077	0.5536819724550079	3	0.014492753623188406	0.9931630767464755	0.6520825919013977	0.9921052631578948	0	0.9946808510638298	526	NA	NA	NA	NA	NA	22_237x714	22_237x714_1	378.53333333333336	343.5
22	1	4	1	4	1	F	306x774	CY	2017-03-17	NA	NA	NA	NA	1	20170321_T22_V1.5	2017-03-21	1	0	09:30:00	1	5848.506577628941	0.45850726417021503	12374	0.15067489972205117	11220	0.1326721161299415	0.27496394500683546	0.57529362874863	0	0	0.9910719399572497	0.6461248412942662	0.9921052631578948	0	0.9946808510638298	526	NA	NA	NA	NA	NA	22_306x774	22_306x774_1	412.46666666666664	374
22	1	4	1	4	1	F	315x229	LG	2017-03-17	NA	NA	NA	NA	1	20170321_T22_V1.5	2017-03-21	1	0	09:30:00	1	5294.435637712876	0.41289974071088675	12432	0.15164023101376428	11873	0.1441758861250088	0.28864859286588956	0.6094573473455253	0	0	0.9778112611685951	0.6083445212735302	0.9921052631578948	0	0.9946808510638298	526	NA	NA	NA	NA	NA	22_315x229	22_315x229_1	414.4	395.76666666666665
22	1	4	1	4	1	F	335x365	CG	2017-03-17	NA	NA	NA	NA	1	20170321_T22_V1.5	2017-03-21	1	0	09:30:00	1	2217.8833865843935	0.15965792841073725	4851	0.02546477372967395	4325	0.011204284405609189	0.10537259241696348	0.15190887628575525	67	0.32367149758454106	0.9935525106623625	0.6531921081036699	0.9921052631578948	0	0.9946808510638298	526	NA	NA	NA	NA	NA	22_335x365	22_335x365_1	161.7	144.16666666666666
22	1	4	1	4	1	F	360x380	UB	2017-03-17	NA	NA	NA	NA	1	20170321_T22_V1.5	2017-03-21	1	0	09:30:00	1	2324.71575152066	0.1684516752742425	5833	0.04180883111695488	5433	0.030723698118525825	0.13533878047368972	0.22671945429520665	37	0.178743961352657	0.984151069230068	0.6264069433599029	0.9921052631578948	0	0.9946808510638298	526	NA	NA	NA	NA	NA	22_360x380	22_360x380_1	194.43333333333334	181.1
22	1	4	1	4	1	F	387x324	BB	2017-03-17	NA	NA	NA	NA	1	20170321_T22_V1.5	2017-03-21	1	0	09:30:00	1	5862.222019505439	0.4596362303225135	13450	0.1685834595476258	12243	0.15069410189556762	0.30758281523829517	0.6567266268801041	12	0.057971014492753624	0.9913148075877224	0.6468167830076711	0.9921052631578948	0	0.9946808510638298	526	NA	NA	NA	NA	NA	22_387x324	22_387x324_1	448.3333333333333	408.1
22	1	4	1	4	1	F	786x716	BP	2017-03-17	NA	NA	NA	NA	1	20170321_T22_V1.5	2017-03-21	1	0	09:30:00	1	4524.636713530651	0.34953488981485337	8975	0.09410315729906962	8239	0.08015643717849341	0.20670529790030825	0.404885940105821	0	0	0.9889852382881312	0.6401797265604299	0.9921052631578948	0	0.9946808510638298	526	NA	NA	NA	NA	NA	22_786x716	22_786x716_1	299.1666666666667	274.6333333333333
22	1	4	1	4	1	F	852x721	PP	2017-03-17	NA	NA	NA	NA	1	20170321_T22_V1.5	2017-03-21	1	0	09:30:00	1	5063.100873278778	0.39385776442986287	7385	0.0676397649917614	7479	0.06676766964977802	0.17444449996905745	0.32434686934666046	37	0.178743961352657	0.9636951604456987	0.5681270624800748	0.9921052631578948	0	0.9946808510638298	526	NA	NA	NA	NA	NA	22_852x721	22_852x721_1	246.16666666666666	249.3
22	1	4	1	4	1	M	153x517	CG	2017-03-17	NA	NA	NA	NA	1	20170321_T22_V1.5	2017-03-21	1	0	09:30:00	1	1911.110561967018	0.13440638066210267	9784	0.10756786445417173	9981	0.11084490169825946	0.22550752325360587	0.451825689128334	0	0	0.9621293441177073	0.5636659754642412	0.9921052631578948	0	0.9946808510638298	526	NA	NA	NA	NA	NA	22_153x517	22_153x517_1	326.1333333333333	332.7
22	1	4	1	4	1	M	235x712	UB	2017-03-17	NA	NA	NA	NA	1	20170321_T22_V1.5	2017-03-21	1	0	09:30:00	1	3073.1299461918125	0.2300562740390318	8807	0.09130702528169365	11475	0.13716439997181312	0.1982660270901114	0.38381730347796655	3	0.014492753623188406	0.9004249540932314	0.38786716162045054	0.9921052631578948	0	0.9946808510638298	526	NA	NA	NA	NA	NA	22_235x712	22_235x712_1	293.56666666666666	382.5
22	1	4	1	4	1	M	307x176	BB	2017-03-17	NA	NA	NA	NA	1	20170321_T22_V1.5	2017-03-21	1	0	09:30:00	1	2454.0044677967708	0.17909388322234823	10649	0.12196461561506583	11506	0.13771052075258966	0.24040314661535095	0.4890126076444216	0	0	0.9501887805205341	0.5296467279491658	0.9921052631578948	0	0.9946808510638298	526	NA	NA	NA	NA	NA	22_307x176	22_307x176_1	354.96666666666664	383.53333333333336
22	1	4	1	4	1	M	378x765	BP	2017-03-17	NA	NA	NA	NA	1	20170321_T22_V1.5	2017-03-21	1	0	09:30:00	1	4118.5850871780685	0.3161113554974261	11026	0.12823926901120117	10877	0.1266295539426397	0.252407660647467	0.5189818727296279	0	0	0.9685388031505002	0.5819268365617808	0.9921052631578948	0	0.9946808510638298	526	NA	NA	NA	NA	NA	22_378x765	22_378x765_1	367.53333333333336	362.56666666666666
22	1	4	1	4	1	M	57x862	CY	2017-03-17	NA	NA	NA	NA	1	20170321_T22_V1.5	2017-03-21	1	0	09:30:00	1	9137.092323024226	0.7292022974701907	9801	0.10785080638450144	10177	0.11429779437671764	0.22380783941031354	0.44758242900764994	0	0	0.9562437600279226	0.5468976596061372	0.9921052631578948	0	0.9946808510638298	526	NA	NA	NA	NA	NA	22_57x862	22_57x862_1	326.7	339.23333333333335
22	1	4	1	4	1	M	59x820	LG	2017-03-17	NA	NA	NA	NA	1	20170321_T22_V1.5	2017-03-21	1	0	09:30:00	1	2270.7601845611357	0.16401040321214763	8975	0.09410315729906962	9984	0.11089775209639913	0.199105381091499	0.38591275044904894	5	0.024154589371980676	0.9389593190426567	0.49765344502177083	0.9921052631578948	0	0.9946808510638298	526	NA	NA	NA	NA	NA	22_59x820	22_59x820_1	299.1666666666667	332.8
22	1	4	1	4	1	M	637x318	PP	2017-03-17	NA	NA	NA	NA	1	20170321_T22_V1.5	2017-03-21	1	0	09:30:00	1	6035.841211860305	0.4739274353250962	8539	0.08684652896826058	8134	0.0783066732436051	0.1996193326201641	0.3871958302607184	0	0	0.9832269451893995	0.6237740689383322	0.9921052631578948	0	0.9946808510638298	526	NA	NA	NA	NA	NA	22_637x318	22_637x318_1	284.6333333333333	271.1333333333333
22	1	4	1	4	1	M	732x40	TW	2017-03-17	NA	NA	NA	NA	1	20170321_T22_V1.5	2017-03-21	1	0	09:30:00	1	7276.274309300137	0.5760318366131055	9671	0.10568713279962719	9974	0.11072158410260025	0.22805996084367386	0.4581978486797781	28	0.13526570048309178	0.9609060829727666	0.5601808448565733	0.9921052631578948	0	0.9946808510638298	526	NA	NA	NA	NA	NA	22_732x40	22_732x40_1	322.3666666666667	332.46666666666664
22	1	4	1	4	1	M	801x513	NR	2017-03-17	NA	NA	NA	NA	1	20170321_T22_V1.5	2017-03-21	1	0	09:30:00	1	7199.969353483254	0.5697509079237058	9846	0.10859977031772715	10200	0.11470298076245508	0.22932889942901738	0.4613657534145525	15	0.07246376811594203	0.9757543760462049	0.602484355334191	0.9921052631578948	0	0.9946808510638298	526	NA	NA	NA	NA	NA	22_801x513	22_801x513_1	328.2	340
22	1	4	1	4	1	M	855x391	CO	2017-03-17	NA	NA	NA	NA	1	20170321_T22_V1.5	2017-03-21	1	0	09:30:00	1	9747.175142198756	0.7794203552731329	8522	0.08656358703793086	9552	0.10328729476428722	0.18952557759199967	0.3619967743610044	1	0.004830917874396135	0.9377887902287593	0.4943185513947286	0.9921052631578948	0	0.9946808510638298	526	NA	NA	NA	NA	NA	22_855x391	22_855x391_1	284.06666666666666	318.4
25	3	1	0	4	1	F	136x427	BB	2017-03-17	NA	NA	NA	NA	1	20170321_T25_V1	2017-03-21	1	0	09:00:00	0	4814.430149075675	0.37338880446336614	12082	0.14581495597756436	10709	0.1236699316468184	0.16123270569507267	0.2913636295596129	20	0.0966183574879227	0.9863898385683301	0.6327853062929163	0.9842105263157894	-0.022934599216448866	0.9849124924562462	1004	NA	NA	NA	NA	NA	25_136x427	25_136x427_1	402.73333333333335	356.96666666666664
25	3	1	0	4	1	F	208x313	BP	2017-03-17	NA	NA	NA	NA	1	20170321_T25_V1	2017-03-21	1	0	09:00:00	0	1798.496498361875	0.12513672189151293	17638	0.238287036266498	16777	0.2305686702839828	0.3428914224788823	0.7448745525147135	94	0.45410628019323673	0.9305009207958503	0.4735550562650368	0.9842105263157894	-0.022934599216448866	0.9849124924562462	1004	NA	NA	NA	NA	NA	25_208x313	25_208x313_1	587.9333333333333	559.2333333333333
25	3	1	0	4	1	F	237x714	PP	2017-03-17	NA	NA	NA	NA	1	20170321_T25_V1	2017-03-21	1	0	09:00:00	0	5033.369220935631	0.3914104477885496	13472	0.16894961969275835	13062	0.16512226058769644	0.2037340647796004	0.3974682576585173	0	0	0.9696157301493851	0.5849950540569252	0.9842105263157894	-0.022934599216448866	0.9849124924562462	1004	NA	NA	NA	NA	NA	25_237x714	25_237x714_1	449.06666666666666	435.4
25	3	1	0	4	1	F	306x774	TW	2017-03-17	NA	NA	NA	NA	1	20170321_T25_V1	2017-03-21	1	0	09:00:00	0	2392.8713889471364	0.1740618049686177	20283	0.28230947189720884	18968	0.26916707772531884	0.3284531389799912	0.7088293828063854	2	0.00966183574879227	0.9660308189772407	0.5747814674458536	0.9842105263157894	-0.022934599216448866	0.9849124924562462	1004	NA	NA	NA	NA	NA	25_306x774	25_306x774_1	676.1	632.2666666666667
25	3	1	0	4	1	F	315x229	NR	2017-03-17	NA	NA	NA	NA	1	20170321_T25_V1	2017-03-21	1	0	09:00:00	0	5330.756095776668	0.41588940507308714	11742	0.14015611737097017	11133	0.1311394545838912	0.16210083895681976	0.2935309239441235	0	0	0.9774688524590164	0.6073689821754232	0.9842105263157894	-0.022934599216448866	0.9849124924562462	1004	NA	NA	NA	NA	NA	25_315x229	25_315x229_1	391.4	371.1
25	3	1	0	4	1	F	335x365	CO	2017-03-17	NA	NA	NA	NA	1	20170321_T25_V1	2017-03-21	1	0	09:00:00	0	876.9316870605396	0.049279488236407015	7469	0.06903783100044938	7263	0.06296244098372207	0.10886027123302672	0.160615865230999	68	0.3285024154589372	0.9764766864956927	0.6045422530007358	0.9842105263157894	-0.022934599216448866	0.9849124924562462	1004	NA	NA	NA	NA	NA	25_335x365	25_335x365_1	248.96666666666667	242.1
25	3	1	0	4	1	F	360x380	CY	2017-03-17	NA	NA	NA	NA	1	20170321_T25_V1	2017-03-21	1	0	09:00:00	0	989.8913525055448	0.0585775947072524	18738	0.25659504352312634	17553	0.2442393066027764	0.31849025316051516	0.68395704184041894	0	0	0.9749422328243523	0.600170519721906	0.9842105263157894	-0.022934599216448866	0.9849124924562462	1004	NA	NA	NA	NA	NA	25_360x380	25_360x380_1	624.6	585.1
25	3	1	0	4	1	F	387x324	LG	2017-03-17	NA	NA	NA	NA	1	20170321_T25_V1	2017-03-21	1	0	09:00:00	0	7163.926433558357	0.5667840886996792	12729	0.15658339297305393	11588	0.13915509830174053	0.1825940034133171	0.34469210184673593	0	0	0.9772186958517509	0.6066562738119663	0.9842105263157894	-0.022934599216448866	0.9849124924562462	1004	NA	NA	NA	NA	NA	25_387x324	25_387x324_1	424.3	386.26666666666665
25	3	1	0	4	1	F	786x716	CG	2017-03-17	NA	NA	NA	NA	1	20170321_T25_V1	2017-03-21	1	0	09:00:00	0	5834.666865463914	0.45736806889436743	15031	0.19489705906828886	14167	0.1845888239024734	0.22424943041291573	0.44868486079129577	0	0	0.9656742501800383	0.5737655855681293	0.9842105263157894	-0.022934599216448866	0.9849124924562462	1004	NA	NA	NA	NA	NA	25_786x716	25_786x716_1	501.03333333333336	472.23333333333335
25	3	1	0	4	1	F	852x721	UB	2017-03-17	NA	NA	NA	NA	1	20170321_T25_V1	2017-03-21	1	0	09:00:00	0	4170.050309420799	0.3203476385465433	11465	0.13554582827089193	11625	0.13980691987879643	0.17273570589154494	0.32008086552943005	1	0.004830917874396135	0.9423115189680803	0.5072040259516357	0.9842105263157894	-0.022934599216448866	0.9849124924562462	1004	NA	NA	NA	NA	NA	25_852x721	25_852x721_1	382.1666666666667	387.5
25	3	1	0	4	1	M	153x517	CO	2017-03-17	NA	NA	NA	NA	1	20170321_T25_V1	2017-03-21	1	0	09:00:00	0	1339.2980525306912	0.08733848635527386	22449	0.3183596025498061	22728	0.33540624339370023	0.40495644780027457	0.8998198665358069	18	0.08695652173913043	0.9667026866044065	0.57669565105368	0.9842105263157894	-0.022934599216448866	0.9849124924562462	1004	NA	NA	NA	NA	NA	25_153x517	25_153x517_1	748.3	757.6
25	3	1	0	4	1	M	235x712	CY	2017-03-17	NA	NA	NA	NA	1	20170321_T25_V1	2017-03-21	1	0	09:00:00	0	7037.195224666297	0.5563523981593862	10759	0.12379541634072866	10300	0.11646466070044394	0.15812344758999505	0.2836013677870744	11	0.05314009661835749	0.9679715804887941	0.5803107915595742	0.9842105263157894	-0.022934599216448866	0.9849124924562462	1004	NA	NA	NA	NA	NA	25_235x712	25_235x712_1	358.6333333333333	343.3333333333333
25	3	1	0	4	1	M	307x176	LG	2017-03-17	NA	NA	NA	NA	1	20170321_T25_V1	2017-03-21	1	0	09:00:00	0	10073.614779749481	0.8062907474108342	9501	0.10285771349633008	9099	0.09530688464519765	0.12928082337640995	0.21159576651930243	23	0.1111111111111111	0.9741848299912816	0.5980126421445905	0.9842105263157894	-0.022934599216448866	0.9849124924562462	1004	NA	NA	NA	NA	NA	25_307x176	25_307x176_1	316.7	303.3
25	3	1	0	4	1	M	378x765	CG	2017-03-17	NA	NA	NA	NA	1	20170321_T25_V1	2017-03-21	1	0	09:00:00	0	6470.366392903172	0.5096947278510019	11579	0.13744320356839704	10908	0.12717567472341626	0.1604750817908975	0.2894722217476541	30	0.14492753623188406	0.97683225984022	0.6055552987852834	0.9842105263157894	-0.022934599216448866	0.9849124924562462	1004	NA	NA	NA	NA	NA	25_378x765	25_378x765_1	385.96666666666664	363.6
25	3	1	0	4	1	M	57x862	TW	2017-03-17	NA	NA	NA	NA	0	20170321_T25_V1	2017-03-21	1	0	09:00:00	0	2953.3951145689584	0.22020047986407423	16224	0.21475292512025032	19406	0.2768832358537101	0.24915316942674706	0.510857036534652	0	0	0.9049927558768424	0.40088105147680964	0.9842105263157894	-0.022934599216448866	0.9849124924562462	1004	NA	NA	NA	NA	NA	25_57x862	25_57x862_1	540.8	646.8666666666667
25	3	1	0	4	1	M	59x820	NR	2017-03-17	NA	NA	NA	NA	1	20170321_T25_V1	2017-03-21	1	0	09:00:00	0	8204.053223011253	0.6524005748446393	13997	0.17768753224705824	14827	0.19621591149319992	0.1878782266100749	0.35788416321043237	0	0	0.946233806662616	0.5183788147143148	0.9842105263157894	-0.022934599216448866	0.9849124924562462	1004	NA	NA	NA	NA	NA	25_59x820	25_59x820_1	466.56666666666666	494.23333333333335
25	3	1	0	4	1	M	637x318	UB	2017-03-17	NA	NA	NA	NA	1	20170321_T25_V1	2017-03-21	1	0	09:00:00	0	5617.332355742163	0.43947850270965116	13764	0.17380956343724516	14047	0.18247480797688675	0.17021599667203086	0.3137904123436342	62	0.2995169082125604	0.9624521504712796	0.5645856664949238	0.9842105263157894	-0.022934599216448866	0.9849124924562462	1004	NA	NA	NA	NA	NA	25_637x318	25_637x318_1	458.8	468.23333333333335
25	3	1	0	4	1	M	732x40	BB	2017-03-17	NA	NA	NA	NA	1	20170321_T25_V1	2017-03-21	1	0	09:00:00	0	2234.6189124767975	0.1610354882767314	13022	0.1614599803605013	16359	0.22320484814318933	0.2077833251828508	0.4075772348398826	30	0.14492753623188406	0.8992040268715671	0.38438868047392194	0.9842105263157894	-0.022934599216448866	0.9849124924562462	1004	NA	NA	NA	NA	NA	25_732x40	25_732x40_1	434.06666666666666	545.3
25	3	1	0	4	1	M	801x513	BP	2017-03-17	NA	NA	NA	NA	1	20170321_T25_V1	2017-03-21	1	0	09:00:00	0	9026.36007478893	0.7200875375265263	9991	0.11101309854700997	11177	0.1319145937566063	0.13649353920444218	0.22960230906290413	15	0.07246376811594203	0.9380285898143041	0.495001752098638	0.9842105263157894	-0.022934599216448866	0.9849124924562462	1004	NA	NA	NA	NA	NA	25_801x513	25_801x513_1	333.03333333333336	372.56666666666666
25	3	1	0	4	1	M	855x391	PP	2017-03-17	NA	NA	NA	NA	1	20170321_T25_V1	2017-03-21	1	0	09:00:00	0	7788.425367199274	0.6181887874746561	13119	0.16307441372767673	13358	0.17033683320414347	0.1854702828219271	0.3518727323849768	2	0.00966183574879227	0.9553748332310859	0.5444220448218345	0.9842105263157894	-0.022934599216448866	0.9849124924562462	1004	NA	NA	NA	NA	NA	25_855x391	25_855x391_1	437.3	445.26666666666665
27	4	4	1	2	0.3333333333333333	F	136x427	CG	2017-03-24	17:05:00	0.2054794520547945	75	1	1	20170328_T27_V1	2017-03-28	1	0	09:00:00	0	4358.309798015452	0.33584393770964766	16180	0.2140206048299852	14572	0.1917236276513283	0.2222048646180643	0.44358060299909197	0	0	0.9984110020530416	0.6670341868149714	1	-0.009736842105263262	1	890	NA	NA	NA	NA	NA	27_136x427	27_136x427_1	539.3333333333334	485.73333333333335
27	4	4	1	2	0.3333333333333333	F	136x427	CG	2017-03-24	17:05:00	0.2054794520547945	75	1	1	20170329_T27_V3	2017-03-29	2	1	09:00:00	0	4817.296948855591	0.3736247808136788	13178	0.16405638866235042	12620	0.15733563526178565	0.19552441171412852	0.3769728616501098	0	0	0.9834954731458336	0.6245391181707498	1	0	1	839	NA	NA	NA	NA	NA	27_136x427	27_136x427_2	439.26666666666665	420.6666666666667
27	4	4	1	2	0.3333333333333333	F	208x313	UB	2017-03-24	17:05:00	0.2054794520547945	7	1	1	20170328_T27_V1	2017-03-28	1	0	09:00:00	0	3326.3742232278996	0.25090169918912836	10978	0.12744037414909376	10967	0.12821506588682968	0.14683210344375022	0.2554125310726693	38	0.18357487922705315	0.9732168258484047	0.5952547511736865	1	-0.009736842105263262	1	890	NA	NA	NA	NA	NA	27_208x313	27_208x313_1	365.93333333333334	365.56666666666666
27	4	4	1	2	0.3333333333333333	F	208x313	UB	2017-03-24	17:05:00	0.2054794520547945	7	1	1	20170329_T27_V3	2017-03-29	2	1	09:00:00	0	1939.7657800726022	0.13676509222380373	8113	0.07975633706705723	7492	0.06699668804171659	0.11729846520499786	0.18168181353259932	182	0.8792270531400966	0.9923326723070395	0.6497167291904048	1	0	1	839	NA	NA	NA	NA	NA	27_208x313	27_208x313_2	270.43333333333334	249.73333333333332
27	4	4	1	2	0.3333333333333333	F	237x714	BB	2017-03-24	17:05:00	0.2054794520547945	115	1	1	20170328_T27_V1	2017-03-28	1	0	09:00:00	0	3934.496444013156	0.30095837325834396	15469	0.20218697468501906	14345	0.18772461419209358	0.2085169965266186	0.40940884509315667	0	0	0.9913137125855983	0.6468136632932635	1	-0.009736842105263262	1	890	NA	NA	NA	NA	NA	27_237x714	27_237x714_1	515.6333333333333	478.1666666666667
27	4	4	1	2	0.3333333333333333	F	237x714	BB	2017-03-24	17:05:00	0.2054794520547945	115	1	1	20170329_T27_V3	2017-03-29	2	1	09:00:00	0	5257.127686293116	0.40982879230515745	13370	0.16725196811078008	11949	0.14551476287788034	0.20181937855118254	0.3926882441585177	0	0	1.0002764722145425	0.6723490022036783	1	0	1	839	NA	NA	NA	NA	NA	27_237x714	27_237x714_2	445.6666666666667	398.3
27	4	4	1	2	0.3333333333333333	F	306x774	BP	2017-03-24	17:05:00	0.2054794520547945	85	1	1	20170328_T27_V1	2017-03-28	1	0	09:00:00	0	5975.079672057714	0.4689259397541656	13826	0.17484146930080055	14568	0.19165316045380876	0.19527592286540285	0.37635250932612113	0	0	0.9602599711777707	0.558340040869601	1	-0.009736842105263262	1	890	NA	NA	NA	NA	NA	27_306x774	27_306x774_1	460.8666666666667	485.6
27	4	4	1	2	0.3333333333333333	F	306x774	BP	2017-03-24	17:05:00	0.2054794520547945	85	1	1	20170329_T27_V3	2017-03-29	2	1	09:00:00	0	4232.328162110096	0.3254739471523582	14564	0.1871244778057021	14269	0.18638573743922204	0.2193851431556891	0.43654116935385745	0	0	0.9779503778047114	0.6087408713485489	1	0	1	839	NA	NA	NA	NA	NA	27_306x774	27_306x774_2	485.46666666666664	475.6333333333333
27	4	4	1	2	0.3333333333333333	F	315x229	PP	2017-03-24	17:05:00	0.2054794520547945	NA	0	1	20170328_T27_V1	2017-03-28	1	0	09:00:00	0	7552.983002131062	0.5988087001706822	25170	0.36364695504552036	19647	0.28112888450426327	0.3354931596752484	0.7264047920113769	25	0.12077294685990338	1.0329248855254611	0.7653659225826764	1	-0.009736842105263262	1	890	NA	NA	NA	NA	NA	27_315x229	27_315x229_1	839	654.9
27	4	4	1	2	0.3333333333333333	F	315x229	PP	2017-03-24	17:05:00	0.2054794520547945	NA	0	1	20170329_T27_V3	2017-03-29	2	1	09:00:00	0	5512.27411018096	0.4308307898378043	19911	0.27611803671587637	16314	0.22241209217109437	0.29151717988159553	0.6166187738275699	0	0	1.021279167366124	0.7321867040869018	1	0	1	839	NA	NA	NA	NA	NA	27_315x229	27_315x229_2	663.7	543.8
27	4	4	1	2	0.3333333333333333	F	335x365	TW	2017-03-24	17:05:00	0.2054794520547945	NA	0	1	20170328_T27_V1	2017-03-28	1	0	09:00:00	0	1695.832385071432	0.11668607844857345	12536	0.1533711698816637	11073	0.13008244662109789	0.17765569910600382	0.33236362686962767	52	0.25120772946859904	1.0031195158053559	0.6804489719266255	1	-0.009736842105263262	1	890	NA	NA	NA	NA	NA	27_335x365	27_335x365_1	417.8666666666667	369.1
27	4	4	1	2	0.3333333333333333	F	335x365	TW	2017-03-24	17:05:00	0.2054794520547945	NA	0	1	20170329_T27_V3	2017-03-29	2	1	09:00:00	0	6352.852848836961	0.5000217756499707	14660	0.18872226752991694	14505	0.19054330209287576	0.22600125366965612	0.45305828693942846	5	0.024154589371980676	0.9755584488997827	0.6019261493471104	1	0	1	839	NA	NA	NA	NA	NA	27_335x365	27_335x365_2	488.6666666666667	483.5
27	4	4	1	2	0.3333333333333333	F	360x380	NR	2017-03-24	17:05:00	0.2054794520547945	75	1	1	20170328_T27_V1	2017-03-28	1	0	09:00:00	0	5620.633656262366	0.4397502443406854	15706	0.20613151806667443	15238	0.20345641603833414	0.22537591789426617	0.4514971363947428	0	0	0.9803306408787278	0.6155223568292786	1	-0.009736842105263262	1	890	NA	NA	NA	NA	NA	27_360x380	27_360x380_1	523.5333333333333	507.93333333333334
27	4	4	1	2	0.3333333333333333	F	360x380	NR	2017-03-24	17:05:00	0.2054794520547945	75	1	1	20170329_T27_V3	2017-03-29	2	1	09:00:00	0	5407.324782636526	0.4221920423901425	15587	0.20415092455436645	15193	0.20266366006623918	0.24290397532687635	0.49525592564862314	0	0	0.9792002528844634	0.612301826353309	1	0	1	839	NA	NA	NA	NA	NA	27_360x380	27_360x380_2	519.5666666666667	506.43333333333334
27	4	4	1	2	0.3333333333333333	F	387x324	CO	2017-03-24	17:05:00	0.2054794520547945	90	1	1	20170328_T27_V1	2017-03-28	1	0	09:00:00	0	7688.740427142373	0.6099833702353481	18433	0.2515187324201521	17726	0.24728701289549715	0.26359624391461295	0.5469141669452809	0	0	0.9824850155058402	0.6216602751179334	1	-0.009736842105263262	1	890	NA	NA	NA	NA	NA	27_387x324	27_387x324_1	614.4333333333333	590.8666666666667
27	4	4	1	2	0.3333333333333333	F	387x324	CO	2017-03-24	17:05:00	0.2054794520547945	90	1	1	20170329_T27_V3	2017-03-29	2	1	09:00:00	0	6300.487034697719	0.4957113617214147	18453	0.25185160527936357	18277	0.2569938693538158	0.2777579046749399	0.5822687480834722	0	0	0.97530408164767	0.601201444651312	1	0	1	839	NA	NA	NA	NA	NA	27_387x324	27_387x324_2	615.1	609.2333333333333
27	4	4	1	2	0.3333333333333333	F	786x716	CY	2017-03-24	17:05:00	0.2054794520547945	NA	0	1	20170328_T27_V1	2017-03-28	1	0	09:00:00	0	4772.702053520522	0.36995401848229115	16680	0.2223424263102708	15143	0.20178282009724474	0.23868827634843426	0.4847314346224675	10	0.04830917874396135	0.9964694921487178	0.661502730493781	1	-0.009736842105263262	1	890	NA	NA	NA	NA	NA	27_786x716	27_786x716_1	556	504.76666666666665
27	4	4	1	2	0.3333333333333333	F	786x716	CY	2017-03-24	17:05:00	0.2054794520547945	NA	0	1	20170329_T27_V3	2017-03-29	2	1	09:00:00	0	3776.2472067818862	0.28793232319959283	9227	0.09829735532513356	8941	0.09252343034317526	0.13783653527276013	0.2329550982780387	62	0.2995169082125604	0.9806312256774609	0.6163787375674366	1	0	1	839	NA	NA	NA	NA	NA	27_786x716	27_786x716_2	307.56666666666666	298.03333333333336
27	4	4	1	2	0.3333333333333333	F	852x721	LG	2017-03-24	17:05:00	0.2054794520547945	7	1	1	20170328_T27_V1	2017-03-28	1	0	09:00:00	0	7422.2130449099695	0.588044566082293	15926	0.2097931195180001	16049	0.21774364033542387	0.2236739657686773	0.4472482135080983	0	0	0.9711015785136192	0.589228308447423	1	-0.009736842105263262	1	890	NA	NA	NA	NA	NA	27_852x721	27_852x721_1	530.8666666666667	534.9666666666667
27	4	4	1	2	0.3333333333333333	F	852x721	LG	2017-03-24	17:05:00	0.2054794520547945	7	1	1	20170329_T27_V3	2017-03-29	2	1	09:00:00	0	7345.353144043817	0.5817179579184256	15401	0.20105520696370022	15457	0.20731449510252978	0.23816918192314887	0.4834355155711831	18	0.08695652173913043	0.9720901146139334	0.5920446959655243	1	0	1	839	NA	NA	NA	NA	NA	27_852x721	27_852x721_2	513.3666666666667	515.2333333333333
27	4	4	1	2	0.3333333333333333	M	153x517	TW	2017-03-24	17:05:00	0.2054794520547945	NA	0	1	20170328_T27_V1	2017-03-28	1	0	09:00:00	0	5538.223581534463	0.4329667818890954	11581	0.1374764908543182	11633	0.13994785427383552	0.16171431065083258	0.2925659561633308	2	0.00966183574879227	0.9718832298310199	0.5914552711381484	1	-0.009736842105263262	1	890	NA	NA	NA	NA	NA	27_153x517	27_153x517_1	386.03333333333336	387.76666666666665
27	4	4	1	2	0.3333333333333333	M	153x517	TW	2017-03-24	17:05:00	0.2054794520547945	NA	0	1	20170329_T27_V3	2017-03-29	2	1	09:00:00	0	4711.542698776702	0.36491977736750053	18285	0.24905547326198757	18136	0.2545099006412515	0.28006699429743914	0.588033389518939	16	0.07729468599033816	0.9749632117496811	0.600230289702406	1	0	1	839	NA	NA	NA	NA	NA	27_153x517	27_153x517_2	609.5	604.5333333333333
27	4	4	1	2	0.3333333333333333	M	235x712	NR	2017-03-24	17:05:00	0.2054794520547945	7	2	1	20170328_T27_V1	2017-03-28	1	0	09:00:00	0	2394.4133035082987	0.17418872536717017	15629	0.20484995755871044	16085	0.21837784511309985	0.22778526011167785	0.45751205839836695	73	0.3526570048309179	0.9659780231767366	0.5746310496376413	1	-0.009736842105263262	1	890	NA	NA	NA	NA	NA	27_235x712	27_235x712_1	520.9666666666667	536.1666666666666
27	4	4	1	2	0.3333333333333333	M	235x712	NR	2017-03-24	17:05:00	0.2054794520547945	7	2	1	20170329_T27_V3	2017-03-29	2	1	09:00:00	0	2177.7622940373208	0.15635542048669474	11638	0.13842517850307076	10840	0.12597773236558382	0.17857799229910004	0.33466613150382063	3	0.014492753623188406	0.9902439141695303	0.643765755477918	1	0	1	839	NA	NA	NA	NA	NA	27_235x712	27_235x712_2	387.93333333333334	361.3333333333333
27	4	4	1	2	0.3333333333333333	M	307x176	CO	2017-03-24	17:05:00	0.2054794520547945	NA	0	1	20170328_T27_V1	2017-03-28	1	0	09:00:00	0	4684.0587411654915	0.36265747636738244	13107	0.16287469001214985	16276	0.22174265379465857	0.18597055514161817	0.353121662056224	58	0.28019323671497587	0.9205046860153554	0.4450752962898067	1	-0.009736842105263262	1	890	NA	NA	NA	NA	NA	27_307x176	27_307x176_1	436.9	542.5333333333333
27	4	4	1	2	0.3333333333333333	M	307x176	CO	2017-03-24	17:05:00	0.2054794520547945	NA	0	1	20170329_T27_V3	2017-03-29	2	1	09:00:00	0	5292.699080518127	0.4127567985941065	15058	0.1953464374282243	16862	0.23206609823127333	0.22797834002401737	0.4579940823320348	0	0	0.945478561268035	0.5162270837843814	1	0	1	839	NA	NA	NA	NA	NA	27_307x176	27_307x176_2	501.93333333333334	562.0666666666667
27	4	4	1	2	0.3333333333333333	M	378x765	CY	2017-03-24	17:05:00	0.2054794520547945	NA	0	1	20170328_T27_V1	2017-03-28	1	0	09:00:00	0	5902.463692935588	0.46294866368219517	18701	0.2559792287335852	17268	0.23921851877950814	0.26905153032877366	0.5605332875714316	9	0.043478260869565216	0.9923545275098001	0.6497789957280063	1	-0.009736842105263262	1	890	NA	NA	NA	NA	NA	27_378x765	27_378x765_1	623.3666666666667	575.6
27	4	4	1	2	0.3333333333333333	M	378x765	CY	2017-03-24	17:05:00	0.2054794520547945	NA	0	1	20170329_T27_V3	2017-03-29	2	1	09:00:00	0	4738.7956759212875	0.3671630655548335	16757	0.22362398681823478	15319	0.20488337678810514	0.25405148032480995	0.5230856679795457	21	0.10144927536231885	0.9947826614493281	0.6566968676371776	1	0	1	839	NA	NA	NA	NA	NA	27_378x765	27_378x765_2	558.5666666666667	510.6333333333333
27	4	4	1	2	0.3333333333333333	M	57x862	BP	2017-03-24	17:05:00	0.2054794520547945	NA	0	1	20170328_T27_V1	2017-03-28	1	0	09:00:00	0	7281.977906542441	0.5765013197176884	15255	0.19862523509145683	15787	0.21312803889789303	0.22077373762998279	0.44000779497357234	0	0	0.964635533026745	0.5708062297849228	1	-0.009736842105263262	1	890	NA	NA	NA	NA	NA	27_57x862	27_57x862_1	508.5	526.2333333333333
27	4	4	1	2	0.3333333333333333	M	57x862	BP	2017-03-24	17:05:00	0.2054794520547945	NA	0	1	20170329_T27_V3	2017-03-29	2	1	09:00:00	0	6599.685486812198	0.5203394362886768	12656	0.15536840703693225	13115	0.16605595095483053	0.18682232913006136	0.35524811552064944	0	0	0.9643082996076671	0.5698739258288975	1	0	1	839	NA	NA	NA	NA	NA	27_57x862	27_57x862_2	421.8666666666667	437.1666666666667
27	4	4	1	2	0.3333333333333333	M	59x820	PP	2017-03-24	17:05:00	0.2054794520547945	85	1	0	20170328_T27_V1	2017-03-28	1	0	09:00:00	0	5670.924532263607	0.44388986282954573	14710	0.18955444967794552	21712	0.31750757522373335	0.2102917394271162	0.41383949012391813	3	0.014492753623188406	0.8794476756697392	0.32810187323403167	1	-0.009736842105263262	1	890	NA	NA	NA	NA	NA	27_59x820	27_59x820_1	490.3333333333333	723.7333333333333
27	4	4	1	2	0.3333333333333333	M	59x820	PP	2017-03-24	17:05:00	0.2054794520547945	85	1	0	20170329_T27_V3	2017-03-29	2	1	09:00:00	0	3035.166622513735	0.22693137964283	14127	0.17985120583193248	19257	0.27425833274610667	0.21619530113557062	0.42857772986558607	59	0.28502415458937197	0.8982163327957721	0.38157469192470483	1	0	1	839	NA	NA	NA	NA	NA	27_59x820	27_59x820_2	470.9	641.9
27	4	4	1	2	0.3333333333333333	M	637x318	LG	2017-03-24	17:05:00	0.2054794520547945	90	1	1	20170328_T27_V1	2017-03-28	1	0	09:00:00	0	6117.336490978425	0.4806355977397632	19791	0.2741207995606078	19543	0.2792967373687548	0.2779929808512975	0.5828556156755821	0	0	0.9760402595100313	0.6032988512528492	1	-0.009736842105263262	1	890	NA	NA	NA	NA	NA	27_637x318	27_637x318_1	659.7	651.4333333333333
27	4	4	1	2	0.3333333333333333	M	637x318	LG	2017-03-24	17:05:00	0.2054794520547945	90	1	1	20170329_T27_V3	2017-03-29	2	1	09:00:00	0	5964.662424047243	0.46806845951329396	16743	0.22339097581678677	15833	0.21393841166936792	0.2575713768730312	0.5318730884818608	0	0	0.9865628152710667	0.6332781253476326	1	0	1	839	NA	NA	NA	NA	NA	27_637x318	27_637x318_2	558.1	527.7666666666667
27	4	4	1	2	0.3333333333333333	M	732x40	CG	2017-03-24	17:05:00	0.2054794520547945	115	1	1	20170328_T27_V1	2017-03-28	1	0	09:00:00	0	2266.0274459892903	0.1636208348917535	8569	0.08734583825707772	8404	0.08306320907617504	0.11187265851160695	0.16813628901904634	151	0.7294685990338164	0.9777022648053109	0.6080339853234779	1	-0.009736842105263262	1	890	NA	NA	NA	NA	NA	27_732x40	27_732x40_1	285.6333333333333	280.1333333333333
27	4	4	1	2	0.3333333333333333	M	732x40	CG	2017-03-24	17:05:00	0.2054794520547945	115	1	1	20170329_T27_V3	2017-03-29	2	1	09:00:00	0	2463.8080999381955	0.17990085458768348	11721	0.13980660086879818	14342	0.18767176379395392	0.1710178667345745	0.3157922806744945	12	0.057971014492753624	0.9240499372103562	0.45517588969348843	1	0	1	839	NA	NA	NA	NA	NA	27_732x40	27_732x40_2	390.7	478.06666666666666
27	4	4	1	2	0.3333333333333333	M	801x513	UB	2017-03-24	17:05:00	0.2054794520547945	75	1	1	20170328_T27_V1	2017-03-28	1	0	09:00:00	0	10022.050995746902	0.8020463513973821	16947	0.2267862789807433	17400	0.24154393629765344	0.24020585988815132	0.48852008139892594	0	0	0.9665567392879821	0.5762798400376258	1	-0.009736842105263262	1	890	NA	NA	NA	NA	NA	27_801x513	27_801x513_1	564.9	580
27	4	4	1	2	0.3333333333333333	M	801x513	UB	2017-03-24	17:05:00	0.2054794520547945	75	1	1	20170329_T27_V3	2017-03-29	2	1	09:00:00	0	8577.060797651331	0.6831041373044962	13983	0.17745452124561023	14856	0.1967267986752167	0.21142340180791605	0.4166646848620318	12	0.057971014492753624	0.9582462937294935	0.552602975699186	1	0	1	839	NA	NA	NA	NA	NA	27_801x513	27_801x513_2	466.1	495.2
27	4	4	1	2	0.3333333333333333	M	855x391	BB	2017-03-24	17:05:00	0.2054794520547945	7	1	1	20170328_T27_V1	2017-03-28	1	0	09:00:00	0	8769.430230658418	0.698938740415169	15675	0.20561556513489673	17433	0.24212529067718977	0.22491589569961473	0.4503486911465884	0	0	0.947141051889149	0.5209636005719608	1	-0.009736842105263262	1	890	NA	NA	NA	NA	NA	27_855x391	27_855x391_1	522.5	581.1
27	4	4	1	2	0.3333333333333333	M	855x391	BB	2017-03-24	17:05:00	0.2054794520547945	7	1	1	20170329_T27_V3	2017-03-29	2	1	09:00:00	0	8788.593572928145	0.7005161423670889	16014	0.21125776009853037	15869	0.2145726164470439	0.24987878079521206	0.5126685250623999	14	0.06763285024154589	0.9751854542495323	0.6008634694136715	1	0	1	839	NA	NA	NA	NA	NA	27_855x391	27_855x391_2	533.8	528.9666666666667
28	4	4	1	2	0.3333333333333333	F	136x427	LG	2017-03-24	17:10:00	0.273972602739726	100	1	1	20170328_T28_V1.5	2017-03-28	1	0	09:30:00	1	4633.022302958051	0.35845648803693686	17084	0.22906645806634157	15622	0.2102212670002114	0.2716483642546233	0.5670162825596365	12.5	0.06038647342995169	0.9947195406744114	0.6565170334737597	1	0	1	1023	NA	2017-03-30	Cold Knockout	NA	NA	28_136x427	28_136x427_1	569.4666666666667	520.7333333333333
28	4	4	1	2	0.3333333333333333	F	208x313	CG	2017-03-24	17:10:00	0.273972602739726	28	1	1	20170328_T28_V1.5	2017-03-28	1	0	09:30:00	1	6807.202380322127	0.5374208800301493	14145	0.18015079140522278	14655	0.19318582199985906	0.22477348396990657	0.4499931603131495	0	0	0.9643581081081081	0.5700158326736681	1	0	1	1023	44	2017-04-10	Natural/Stuck	17	2.588235294117647	28_208x313	28_208x313_1	471.5	488.5
28	4	4	1	2	0.3333333333333333	F	237x714	UB	2017-03-24	17:10:00	0.273972602739726	100	1	1	20170328_T28_V1.5	2017-03-28	1	0	09:30:00	1	5541.591458051446	0.43324400362405896	10980	0.1274736614350149	9933	0.1099992953280248	0.17143202971304775	0.3168262384054894	48.5	0.23429951690821257	0.9973287015318287	0.6639506598928795	1	0	1	1023	1	2017-04-03	Natural	10	0.1	28_237x714	28_237x714_1	366	331.1
28	4	4	1	2	0.3333333333333333	F	306x774	BB	2017-03-24	17:10:00	0.273972602739726	95	1	1	20170328_T28_V1.5	2017-03-28	1	0	09:30:00	1	3284.4445477708355	0.24745032045892504	11503	0.13617828670339363	10496	0.11991755337890211	0.18207846669767772	0.3434050646163392	23.5	0.11352657004830918	0.9952417984601266	0.6580049713532689	1	0	1	1023	NA	2017-03-30	Cold Knockout	NA	NA	28_306x774	28_306x774_1	383.43333333333334	349.8666666666667
28	4	4	1	2	0.3333333333333333	F	315x229	BP	2017-03-24	17:10:00	0.273972602739726	NA	0	1	20170328_T28_V1.5	2017-03-28	1	0	09:30:00	1	7169.2126206740895	0.5672192133119314	18000	0.2443120350182248	18487	0.2606933972235924	0.2866797236001464	0.6045420659117817	0	0	0.9664797310260078	0.5760604397468865	1	0	1	1023	NA	2017-03-30	Cold Knockout	NA	NA	28_315x229	28_315x229_1	600	616.2333333333333
28	4	4	1	2	0.3333333333333333	F	335x365	PP	2017-03-24	17:10:00	0.273972602739726	NA	0	1	20170328_T28_V1.5	2017-03-28	1	0	09:30:00	1	5231.389413063473	0.40771018471259646	11289	0.1326165471098314	10897	0.12698188993023748	0.17594497798437292	0.32809281218742925	3	0.014492753623188406	0.9815686054755738	0.6190493782878782	1	0	1	1023	96	2017-06-19	Natural/Stuck	87	1.103448275862069	28_335x365	28_335x365_1	376.3	363.23333333333335
28	4	4	1	2	0.3333333333333333	F	360x380	TW	2017-03-24	17:10:00	0.273972602739726	90	1	1	20170328_T28_V1.5	2017-03-28	1	0	09:30:00	1	5354.815572301372	0.41786982501748243	13395	0.16766805918479435	13572	0.17410682827143964	0.2075790629949932	0.40706729435929245	1	0.004830917874396135	0.9697798811159586	0.5854627281592619	1	0	1	1023	18	2017-04-06	Natural/Stuck	13	1.3846153846153846	28_360x380	28_360x380_1	446.5	452.4
28	4	4	1	2	0.3333333333333333	F	387x324	NR	2017-03-24	17:10:00	0.273972602739726	65	1	1	20170328_T28_V1.5	2017-03-28	1	0	09:30:00	1	4503.944772175788	0.34783166350794054	12785	0.15751543697884593	12273	0.15122260587696426	0.20764789150259372	0.4072391247044593	9	0.043478260869565216	0.9829131549939276	0.6228800653814073	1	0	1	1023	NA	2017-03-30	Cold Knockout	NA	NA	28_387x324	28_387x324_1	426.1666666666667	409.1
28	4	4	1	2	0.3333333333333333	F	786x716	CO	2017-03-24	17:10:00	0.273972602739726	NA	0	1	20170328_T28_V1.5	2017-03-28	1	0	09:30:00	1	5346.291916284452	0.4171682129787607	11541	0.13681074513589533	11580	0.13901416390670143	0.18674575389528145	0.3550569454737869	19.5	0.09420289855072464	0.9721523781469286	0.592222087804937	1	0	1	1023	NA	2017-03-30	Cold Knockout	NA	NA	28_786x716	28_786x716_1	384.7	386
28	4	4	1	2	0.3333333333333333	F	852x721	CY	2017-03-24	17:10:00	0.273972602739726	6	1	1	20170328_T28_V1.5	2017-03-28	1	0	09:30:00	1	7525.461019352142	0.5965432691855687	11474	0.13569562105753707	11474	0.13714678317243323	0.18103327084601523	0.34079573353799403	10	0.04830917874396135	0.972972972972973	0.5945600024493852	1	0	1	1023	NA	2017-03-30	Cold Knockout	NA	NA	28_852x721	28_852x721_1	382.46666666666664	382.46666666666664
28	4	4	1	2	0.3333333333333333	M	153x517	PP	2017-03-24	17:10:00	0.273972602739726	6	2	1	20170328_T28_V1.5	2017-03-28	1	0	09:30:00	1	9136.040697303648	0.7291157344666718	14227	0.1815155701279896	15052	0.20017969135367486	0.23099288632627155	0.4655198961219295	0	0	0.9592651499137377	0.5555057466138078	1	0	1	1023	NA	NA	NA	NA	NA	28_153x517	28_153x517_1	474.23333333333335	501.73333333333335
28	4	4	1	2	0.3333333333333333	M	235x712	TW	2017-03-24	17:10:00	0.273972602739726	95	1	1	20170328_T28_V1.5	2017-03-28	1	0	09:30:00	1	2909.242499282474	0.2165661231555739	9083	0.09590067073881131	9351	0.0997463180889296	0.13734302086523412	0.23172303973214947	74	0.357487922705314	0.9659002606816429	0.5744095004999935	1	0	1	1023	NA	NA	NA	NA	NA	28_235x712	28_235x712_1	302.76666666666665	311.7
28	4	4	1	2	0.3333333333333333	M	307x176	NR	2017-03-24	17:10:00	0.273972602739726	NA	0	1	20170328_T28_V1.5	2017-03-28	1	0	09:30:00	1	7913.564712092946	0.6284894461029316	11993	0.14433367175407352	12747	0.1595729687830315	0.18930855664494853	0.3614549816425472	24.5	0.11835748792270531	0.9581463435950097	0.5523182128957806	1	0	1	1023	NA	NA	NA	NA	NA	28_307x176	28_307x176_1	399.76666666666665	424.9
28	4	4	1	2	0.3333333333333333	M	378x765	CO	2017-03-24	17:10:00	0.273972602739726	90	1	1	20170328_T28_V1.5	2017-03-28	1	0	09:30:00	1	6258.073036674996	0.4922201167012044	16103	0.2127390443220212	14886	0.19725530265661334	0.25250882944440844	0.5192344405958305	0	0	0.9920782701446808	0.6489919250336144	1	0	1	1023	NA	NA	NA	NA	NA	28_378x765	28_378x765_1	536.7666666666667	496.2
28	4	4	1	2	0.3333333333333333	M	57x862	BB	2017-03-24	17:10:00	0.273972602739726	NA	0	1	20170328_T28_V1.5	2017-03-28	1	0	09:30:00	1	6001.9433292048225	0.47113718164627005	16572	0.2205449128705291	15918	0.21543583961665844	0.26361133539479414	0.5469518428202783	0	0	0.9827655910758404	0.6224596485884435	1	0	1	1023	NA	NA	NA	NA	NA	28_57x862	28_57x862_1	552.4	530.6
28	4	4	1	2	0.3333333333333333	M	59x820	BP	2017-03-24	17:10:00	0.273972602739726	NA	0	1	20170328_T28_V1.5	2017-03-28	1	0	09:30:00	1	6855.688869199408	0.5414119730827213	15767	0.20714678028726927	15556	0.20905855824113875	0.25415568042276976	0.523345803487681	1	0.004830917874396135	0.9762500744207477	0.6038966241571121	1	0	1	1023	NA	NA	NA	NA	NA	28_59x820	28_59x820_1	525.5666666666667	518.5333333333333
28	4	4	1	2	0.3333333333333333	M	637x318	CY	2017-03-24	17:10:00	0.273972602739726	NA	0	1	20170328_T28_V1.5	2017-03-28	1	0	09:30:00	1	5543.41426413706	0.43339404518971847	16916	0.2262703260489656	17140	0.2369635684588824	0.26849486788032073	0.5591435799634407	0	0	0.9697731558196675	0.5854435674624258	1	0	1	1023	NA	NA	NA	NA	NA	28_637x318	28_637x318_1	563.8666666666667	571.3333333333334
28	4	4	1	2	0.3333333333333333	M	732x40	LG	2017-03-24	17:10:00	0.273972602739726	100	1	1	20170328_T28_V1.5	2017-03-28	1	0	09:30:00	1	7769.223530162263	0.6166082168833518	12575	0.15402027195712598	13624	0.17502290183919386	0.20106471003813436	0.3908042144794744	2	0.00966183574879227	0.9534942018624601	0.5390640344152705	1	0	1	1023	NA	NA	NA	NA	NA	28_732x40	28_732x40_1	419.1666666666667	454.1333333333333
28	4	4	1	2	0.3333333333333333	M	801x513	CG	2017-03-24	17:10:00	0.273972602739726	NA	0	1	20170328_T28_V1.5	2017-03-28	1	0	09:30:00	1	8847.145500858749	0.7053357570306706	15379	0.20068904681856764	16920	0.2330878725953069	0.2476570353029649	0.5071219382175778	0	0	0.9497624811411616	0.5284321802450833	1	0	1	1023	NA	NA	NA	NA	NA	28_801x513	28_801x513_1	512.6333333333333	564
28	4	4	1	2	0.3333333333333333	M	855x391	UB	2017-03-24	17:10:00	0.273972602739726	28	2	1	20170328_T28_V1.5	2017-03-28	1	0	09:30:00	1	7911.212424056295	0.6282958210197772	16073	0.21223973503320406	16701	0.22922979353111128	0.25766466716977554	0.532105987675075	0	0	0.9636511473333345	0.5680016669783263	1	0	1	1023	NA	NA	NA	NA	NA	28_855x391	28_855x391_1	535.7666666666667	556.7
29	5	4	1	1	0	F	136x427	CY	2017-03-24	17:15:00	0.3424657534246575	100	1	1	20170328_T29_V1	2017-03-28	1	0	09:00:00	0	4397.30221015071	0.3390535399881285	14033	0.1782867033936388	12711	0.1589387640053555	0.21078899438133686	0.41508088694332307	16.5	0.07971014492753623	0.9935529868785926	0.653193464866914	0.9973684210526316	0	1	1172	83	2017-05-04	Natural	41	2.024390243902439	29_136x427	29_136x427_1	467.76666666666665	423.7
29	5	4	1	1	0	F	208x313	LG	2017-03-24	17:15:00	0.3424657534246575	65	1	1	20170328_T29_V1	2017-03-28	1	0	09:00:00	0	2498.213529851512	0.18273288626243178	11122	0.129837058735416	11005	0.12888450426326545	0.16105855968747979	0.29092887411252705	24.5	0.11835748792270531	0.9727036432193028	0.593792668857573	0.9973684210526316	0	1	1172	52	2017-06-26	Natural/Stuck	94	0.5531914893617021	29_208x313	29_208x313_1	370.73333333333335	366.8333333333333
29	5	4	1	1	0	F	237x714	CG	2017-03-24	17:15:00	0.3424657534246575	100	1	1	20170328_T29_V1	2017-03-28	1	0	09:00:00	0	6613.080315457292	0.5214420116407741	15060	0.19537972471414544	14540	0.19115989007117187	0.22384774575574645	0.44768205518507465	0	0	0.9783902483564646	0.6099940839840252	0.9973684210526316	0	1	1172	188	2017-06-26	Stuck	94	2	29_237x714	29_237x714_1	502	484.6666666666667
29	5	4	1	1	0	F	306x774	UB	2017-03-24	17:15:00	0.3424657534246575	75	1	1	20170328_T29_V1	2017-03-28	1	0	09:00:00	0	4415.447930382656	0.3405471778989892	18538	0.2532663149310121	18481	0.2605876964273131	0.27624871981794374	0.5785010686154909	0	0	0.9719680105833163	0.5916968156325445	0.9973684210526316	0	1	1172	69	2017-07-03	Natural/Stuck	101	0.6831683168316832	29_306x774	29_306x774_1	617.9333333333333	616.0333333333333
29	5	4	1	1	0	F	315x229	BB	2017-03-24	17:15:00	0.3424657534246575	NA	0	1	20170328_T29_V1	2017-03-28	1	0	09:00:00	0	6017.916221719036	0.4724519664826047	17341	0.23334387430720835	16570	0.22692199281234585	0.24498479044629165	0.5004506798669303	0	0	0.9805910862057835	0.6162643782567554	0.9973684210526316	0	1	1172	104	2017-05-08	Stuck	45	2.311111111111111	29_315x229	29_315x229_1	578.0333333333333	552.3333333333334
29	5	4	1	1	0	F	335x365	BP	2017-03-24	17:15:00	0.3424657534246575	6	1	1	20170328_T29_V1	2017-03-28	1	0	09:00:00	0	3229.9969505087065	0.24296854765594644	11761	0.14047234658722102	10945	0.12782749630047213	0.1783986429039004	0.33421838580139324	55.5	0.26811594202898553	1.0047699090793427	0.6851510227827732	0.9973684210526316	0	1	1172	90	2017-06-05	Natural	73	1.2328767123287672	29_335x365	29_335x365_1	392.03333333333336	364.8333333333333
29	5	4	1	1	0	F	360x380	PP	2017-03-24	17:15:00	0.3424657534246575	NA	0	1	20170328_T29_V1	2017-03-28	1	0	09:00:00	0	4871.078216346758	0.37805170567486607	17294	0.23256162308806153	14649	0.19308012120357973	0.2456086524001716	0.5020081510167314	0	0	1.0112429995659498	0.7035931729927931	0.9973684210526316	0	1	1172	2	2017-04-03	Natural	10	0.2	29_360x380	29_360x380_1	576.4666666666667	488.3
29	5	4	1	1	0	F	387x324	TW	2017-03-24	17:15:00	0.3424657534246575	NA	0	1	20170328_T29_V1	2017-03-28	1	0	09:00:00	0	6438.086994436285	0.5070376972854672	16706	0.22277516102724565	16516	0.22597068564583186	0.25053922008288887	0.5143173115132399	0	0	0.9723042529616487	0.5926547865524646	0.9973684210526316	0	1	1172	133	2017-06-22	Stuck	90	1.4777777777777779	29_387x324	29_387x324_1	556.8666666666667	550.5333333333333
29	5	4	1	1	0	F	786x716	NR	2017-03-24	17:15:00	0.3424657534246575	NA	0	1	20170328_T29_V1	2017-03-28	1	0	09:00:00	0	6997.567300537674	0.5530904846585366	15025	0.19479719721052544	15248	0.20363258403213305	0.22345360417727414	0.44669808087218393	0	0	0.9659160200731898	0.5744543997744169	0.9973684210526316	0	1	1172	NA	2017-06-08	Escape	NA	NA	29_786x716	29_786x716_1	500.8333333333333	508.26666666666665
29	5	4	1	1	0	F	852x721	CO	2017-03-24	17:15:00	0.3424657534246575	75	1	1	20170328_T29_V1	2017-03-28	1	0	09:00:00	0	7057.098982332899	0.5579907463009542	12656	0.15536840703693225	13006	0.16413571982242267	0.19110524097253864	0.3659404034383758	1	0.004830917874396135	0.9638407404364852	0.5685418269674881	0.9973684210526316	0	1	1172	98	2017-05-18	Natural/Stuck	55	1.7818181818181817	29_852x721	29_852x721_1	421.8666666666667	433.53333333333336
29	5	4	1	1	0	M	153x517	BP	2017-03-24	17:15:00	0.3424657534246575	NA	0	1	20170328_T29_V1	2017-03-28	1	0	09:00:00	0	5048.858143250645	0.39268539533939706	10535	0.1200672403175607	11079	0.13018814741737722	0.16106328418926677	0.2909406688295869	55	0.26570048309178745	0.9583203079085377	0.5528138457017648	0.9973684210526316	0	1	1172	NA	NA	NA	NA	NA	29_153x517	29_153x517_1	351.1666666666667	369.3
29	5	4	1	1	0	M	235x712	PP	2017-03-24	17:15:00	0.3424657534246575	65	2	1	20170328_T29_V1	2017-03-28	1	0	09:00:00	0	10327.413878129535	0.8271818418527809	11021	0.1281560507963983	12496	0.15515115213867944	0.16734426262571428	0.3066211293007701	32	0.15458937198067632	0.9391262674844765	0.4981290892673964	0.9973684210526316	0	1	1172	NA	NA	NA	NA	NA	29_235x712	29_235x712_1	367.3666666666667	416.53333333333336
29	5	4	1	1	0	M	307x176	TW	2017-03-24	17:15:00	0.3424657534246575	NA	0	1	20170328_T29_V1	2017-03-28	1	0	09:00:00	0	5036.314460160852	0.391652880764872	13828	0.1748747565867217	14524	0.19087802128109366	0.2005770458482902	0.389586760999983	4	0.01932367149758454	0.9581291753096212	0.5522692996141513	0.9973684210526316	0	1	1172	NA	NA	NA	NA	NA	29_307x176	29_307x176_1	460.93333333333334	484.1333333333333
29	5	4	1	1	0	M	378x765	NR	2017-03-24	17:15:00	0.3424657534246575	NA	0	1	20170328_T29_V1	2017-03-28	1	0	09:00:00	0	2207.9585280475067	0.15884097847537312	22413	0.3177604314032255	21104	0.30679656120076104	0.33032045246498065	0.7134911302689743	0	0	0.9834944901930218	0.6245363176902927	0.9973684210526316	0	1	1172	NA	NA	NA	NA	NA	29_378x765	29_378x765_1	747.1	703.4666666666667
29	5	4	1	1	0	M	57x862	UB	2017-03-24	17:15:00	0.3424657534246575	6	2	1	20170328_T29_V1	2017-03-28	1	0	09:00:00	0	6703.192877592298	0.528859492861094	14138	0.18003428590449877	14747	0.1948065675428088	0.20616516275211014	0.40353749289713936	23	0.1111111111111111	0.9596929108440273	0.5567244583476699	0.9973684210526316	0	1	1172	NA	NA	NA	NA	NA	29_57x862	29_57x862_1	471.26666666666665	491.56666666666666
29	5	4	1	1	0	M	59x820	BB	2017-03-24	17:15:00	0.3424657534246575	NA	0	1	20170328_T29_V1	2017-03-28	1	0	09:00:00	0	7390.271076667927	0.5854153105827054	15536	0.20330209876337732	16773	0.23049820308646324	0.23123887889949912	0.4661340164950097	0	0	0.951844645413001	0.534364367712978	0.9973684210526316	0	1	1172	NA	NA	NA	NA	NA	29_59x820	29_59x820_1	517.8666666666667	559.1
29	5	4	1	1	0	M	637x318	CO	2017-03-24	17:15:00	0.3424657534246575	NA	0	1	20170328_T29_V1	2017-03-28	1	0	09:00:00	0	4572.842292904638	0.35350286022041677	18102	0.24600968660020306	18249	0.25650059897117894	0.26765763835589523	0.5570534367483515	14	0.06763285024154589	0.9841659560030444	0.6264493565014988	0.9973684210526316	0	1	1172	NA	NA	NA	NA	NA	29_637x318	29_637x318_1	603.4	608.3
29	5	4	1	1	0	M	732x40	CY	2017-03-24	17:15:00	0.3424657534246575	NA	0	1	20170328_T29_V1	2017-03-28	1	0	09:00:00	0	3666.911488506186	0.27893251653772944	10980	0.1274736614350149	13729	0.17687266577408217	0.1627488051923208	0.2951485714245664	30.5	0.1473429951690821	0.917137097435774	0.4354808723344045	0.9973684210526316	0	1	1172	NA	NA	NA	NA	NA	29_732x40	29_732x40_1	366	457.6333333333333
29	5	4	1	1	0	M	801x513	LG	2017-03-24	17:15:00	0.3424657534246575	75	1	1	20170328_T29_V1	2017-03-28	1	0	09:00:00	0	7669.522801434177	0.6084015000231116	15061	0.195396368357106	15389	0.20611655274469734	0.22085514171627516	0.44021102024654785	1	0.004830917874396135	0.9646309856654685	0.5707932741310671	0.9973684210526316	0	1	1172	NA	NA	NA	NA	NA	29_801x513	29_801x513_1	502.03333333333336	512.9666666666667
29	5	4	1	1	0	M	855x391	CG	2017-03-24	17:15:00	0.3424657534246575	75	1	1	20170328_T29_V1	2017-03-28	1	0	09:00:00	0	6957.002967940552	0.5497514920905172	15425	0.20145465439475393	14814	0.19598689310126136	0.23589956057720923	0.47776940667435186	13	0.06280193236714976	0.9791333547244788	0.6121112302357724	0.9973684210526316	0	1	1172	NA	NA	NA	NA	NA	29_855x391	29_855x391_1	514.1666666666666	493.8
30	5	4	1	1	0	F	136x427	CO	2017-03-24	17:20:00	0.410958904109589	11	1	1	20170328_T30_V1.5	2017-03-28	1	0	09:30:00	1	4299.5440236299755	0.33100672059391656	13478	0.16904948155052177	12702	0.15878021281093652	0.2532270833825157	0.5210275613012618	0	0	0.983739392562922	0.6252340564754733	0.994736842105263	0	0.9946808510638298	732	4	2017-04-03	Natural	10	0.4	30_136x427	30_136x427_1	449.26666666666665	423.4
30	5	4	1	1	0	F	208x313	CY	2017-03-24	17:20:00	0.410958904109589	18	1	1	20170328_T30_V1.5	2017-03-28	1	0	09:30:00	1	2239.2279892500346	0.16141487756051714	11829	0.14160411430853986	12060	0.147470227609048	0.23481294528674115	0.475056671981506	0	0	0.9650172588763573	0.571893785330788	0.994736842105263	0	0.9946808510638298	732	206	2017-06-22	Stuck	90	2.2888888888888888	30_208x313	30_208x313_1	394.3	402
30	5	4	1	1	0	F	237x714	LG	2017-03-24	17:20:00	0.410958904109589	95	1	1	20170328_T30_V1.5	2017-03-28	1	0	09:30:00	1	3766.252958426886	0.2871096615447909	11376	0.1340645440474011	11229	0.13283066732436052	0.22230848657395252	0.44383929517574766	12	0.057971014492753624	0.9731451424882082	0.5950505217875781	0.994736842105263	0	0.9946808510638298	732	166	2017-06-22	Stuck	90	1.8444444444444446	30_237x714	30_237x714_1	379.2	374.3
30	5	4	1	1	0	F	306x774	CG	2017-03-24	17:20:00	0.410958904109589	60	1	1	20170328_T30_V1.5	2017-03-28	1	0	09:30:00	1	3862.251944215283	0.295011674953181	13023	0.16147662400346188	13757	0.17736593615671906	0.2547160113697638	0.5247446695009975	9	0.043478260869565216	0.9485073572452213	0.5248562711072444	0.994736842105263	0	0.9946808510638298	732	98	2017-05-18	Stuck	55	1.7818181818181817	30_306x774	30_306x774_1	434.1	458.56666666666666
30	5	4	1	1	0	F	315x229	UB	2017-03-24	17:20:00	0.410958904109589	NA	0	1	20170328_T30_V1.5	2017-03-28	1	0	09:30:00	1	6586.409049903186	0.5192466061758473	12103	0.14616447247973635	12681	0.15841026002395886	0.23598399647734306	0.4779802008695228	0	0	0.9584060335351491	0.5530580821891252	0.994736842105263	0	0.9946808510638298	732	68	2017-06-26	Stuck	94	0.723404255319149	30_315x229	30_315x229_1	403.43333333333334	422.7
30	5	4	1	1	0	F	335x365	BB	2017-03-24	17:20:00	0.410958904109589	70	1	1	20170328_T30_V1.5	2017-03-28	1	0	09:30:00	1	937.7198048895809	0.05428317153796475	8025	0.07829169648652697	7820	0.07277499823832007	0.1714441264694116	0.31685643795352353	193	0.9323671497584541	0.9777126628499301	0.6080636098592626	0.994736842105263	0	0.9946808510638298	732	157	2017-07-06	Natural/Stuck	104	1.5096153846153846	30_335x365	30_335x365_1	267.5	260.6666666666667
30	5	4	1	1	0	F	360x380	BP	2017-03-24	17:20:00	0.410958904109589	70	1	1	20170328_T30_V1.5	2017-03-28	1	0	09:30:00	1	2154.412607146066	0.15443342581788536	8735	0.09010868298853253	7700	0.07066098231273342	0.18161961179155128	0.3422595335035794	11	0.05314009661835749	1.0020166021991395	0.6773067173209465	0.994736842105263	0	0.9946808510638298	732	84	2017-04-17	Natural	24	3.5	30_360x380	30_360x380_1	291.1666666666667	256.6666666666667
30	5	4	1	1	0	F	387x324	PP	2017-03-24	17:20:00	0.410958904109589	NA	0	1	20170328_T30_V1.5	2017-03-28	1	0	09:30:00	1	3822.7876817995325	0.29176323302225404	11585	0.1375430654261605	11973	0.14593756606299768	0.22614057289751094	0.45340609734307136	0	0	0.9621428882826285	0.5637045634500669	0.994736842105263	0	0.9946808510638298	732	188	2017-06-26	Natural	94	2	30_387x324	30_387x324_1	386.1666666666667	399.1
30	5	4	1	1	0	F	786x716	TW	2017-03-24	17:20:00	0.410958904109589	NA	0	1	20170328_T30_V1.5	2017-03-28	1	0	09:30:00	1	4670.760898453966	0.3615628842678288	13509	0.1695654344822995	13602	0.1746353322528363	0.25601298719512355	0.5279825691956725	0	0	0.9661212612413232	0.5750391418631964	0.994736842105263	0	0.9946808510638298	732	197	2017-06-01	Natural/Stuck	69	2.8550724637681157	30_786x716	30_786x716_1	450.3	453.4
30	5	4	1	1	0	F	852x721	NR	2017-03-24	17:20:00	0.410958904109589	11	1	1	20170328_T30_V1.5	2017-03-28	1	0	09:30:00	1	2446.740719701213	0.17849597862601443	16541	0.2200289599387514	15771	0.21284617010781481	0.3191280537946874	0.6855493109006976	1	0.004830917874396135	0.9762242125760323	0.6038229425013502	0.994736842105263	0	0.9946808510638298	732	NA	2017-04-06	Escape	NA	NA	30_852x721	30_852x721_1	551.3666666666667	525.7
30	5	4	1	1	0	M	153x517	BB	2017-03-24	17:20:00	0.410958904109589	18	3	1	20170328_T30_V1.5	2017-03-28	1	0	09:30:00	1	7032.038109876393	0.5559278979432251	8906	0.09295474593479021	9634	0.1047318723134381	0.17247116378463803	0.3194204362520031	8	0.03864734299516908	0.950755124056095	0.5312602682781473	0.994736842105263	0	0.9946808510638298	732	NA	NA	NA	NA	NA	30_153x517	30_153x517_1	296.8666666666667	321.1333333333333
30	5	4	1	1	0	M	235x712	BP	2017-03-24	17:20:00	0.410958904109589	70	1	1	20170328_T30_V1.5	2017-03-28	1	0	09:30:00	1	8976.626190053197	0.715993766943373	9020	0.09485212123229532	9790	0.10748009301670072	0.17631868718078517	0.32902577706564884	1	0.004830917874396135	0.9512953144532091	0.5327992970413327	0.994736842105263	0	0.9946808510638298	732	NA	NA	NA	NA	NA	30_235x712	30_235x712_1	300.6666666666667	326.3333333333333
30	5	4	1	1	0	M	307x176	PP	2017-03-24	17:20:00	0.410958904109589	NA	0	1	20170328_T30_V1.5	2017-03-28	1	0	09:30:00	1	6739.206170321819	0.5318238733666988	8436	0.08513223374332174	8483	0.08445493622718625	0.1580287283873619	0.28336490133080816	66	0.3188405797101449	0.9695528615677561	0.5848159384044728	0.994736842105263	0	0.9946808510638298	732	NA	NA	NA	NA	NA	30_307x176	30_307x176_1	281.2	282.76666666666665
30	5	4	1	1	0	M	378x765	TW	2017-03-24	17:20:00	0.410958904109589	NA	0	1	20170328_T30_V1.5	2017-03-28	1	0	09:30:00	1	6533.540606306038	0.5148948190527393	12285	0.14919361549856033	11958	0.14567331407229933	0.2313934021090698	0.466519783633692	0	0	0.9757466908809564	0.6024624599239239	0.994736842105263	0	0.9946808510638298	732	NA	NA	NA	NA	NA	30_378x765	30_378x765_1	409.5	398.6
30	5	4	1	1	0	M	57x862	CG	2017-03-24	17:20:00	0.410958904109589	NA	0	1	20170328_T30_V1.5	2017-03-28	1	0	09:30:00	1	5860.180292914789	0.4594681686418292	10329	0.11663864986768303	9835	0.10827284898879572	0.20006606768773616	0.38831110420076353	15	0.07246376811594203	0.9837923620903188	0.6253849692400681	0.994736842105263	0	0.9946808510638298	732	NA	NA	NA	NA	NA	30_57x862	30_57x862_1	344.3	327.8333333333333
30	5	4	1	1	0	M	59x820	UB	2017-03-24	17:20:00	0.410958904109589	NA	0	1	20170328_T30_V1.5	2017-03-28	1	0	09:30:00	1	6696.430948179152	0.5283028947215362	11093	0.12935439308955946	11177	0.1319145937566063	0.2246455888482728	0.4496738701866943	0	0	0.9668442578186629	0.5770989943414239	0.994736842105263	0	0.9946808510638298	732	NA	NA	NA	NA	NA	30_59x820	30_59x820_1	369.76666666666665	372.56666666666666
30	5	4	1	1	0	M	637x318	NR	2017-03-24	17:20:00	0.410958904109589	NA	0	1	20170328_T30_V1.5	2017-03-28	1	0	09:30:00	1	6404.750566230301	0.504293658892685	11942	0.1434848459630844	12081	0.14784018039602564	0.22968757328654846	0.46226118257451054	68	0.3285024154589372	0.9689250504302745	0.5830272738824931	0.994736842105263	0	0.9946808510638298	732	NA	NA	NA	NA	NA	30_637x318	30_637x318_1	398.06666666666666	402.7
30	5	4	1	1	0	M	732x40	CO	2017-03-24	17:20:00	0.410958904109589	11	1	1	20170328_T30_V1.5	2017-03-28	1	0	09:30:00	1	8108.470595825873	0.644532833373986	7672	0.07241649052144533	8297	0.08117821154252695	0.14704044348265102	0.25593265190696346	6	0.028985507246376812	0.9496118323847048	0.5280029745972901	0.994736842105263	0	0.9946808510638298	732	NA	NA	NA	NA	NA	30_732x40	30_732x40_1	255.73333333333332	276.56666666666666
30	5	4	1	1	0	M	801x513	CY	2017-03-24	17:20:00	0.410958904109589	11	2	1	20170328_T30_V1.5	2017-03-28	1	0	09:30:00	1	3962.0726240576696	0.30322826541058234	10634	0.12171496097065726	10322	0.1168522302868015	0.20859434215794437	0.40960193843472664	0	0	0.9765764046161068	0.6048263547847512	0.994736842105263	0	0.9946808510638298	732	NA	NA	NA	NA	NA	30_801x513	30_801x513_1	354.46666666666664	344.06666666666666
30	5	4	1	1	0	M	855x391	LG	2017-03-24	17:20:00	0.410958904109589	NA	0	1	20170328_T30_V1.5	2017-03-28	1	0	09:30:00	1	5262.346938267185	0.4102584072510045	14611	0.18790672902484895	14260	0.18622718624480306	0.2865553376229128	0.6042315363630951	0	0	0.9752299838891921	0.600990336526854	0.994736842105263	0	0.9946808510638298	732	NA	NA	NA	NA	NA	30_855x391	30_855x391_1	487.03333333333336	475.3333333333333
31	1	4	1	4	1	F	136x427	NR	2017-03-24	17:25:00	0.4794520547945205	35	1	1	20170328_T31_V1	2017-03-28	1	0	09:00:00	0	5208.910949721737	0.4058599035115229	13407	0.16786778290032123	10419	0.11856105982665069	0.1884793878107279	0.35938496193773706	14	0.06763285024154589	1.0339828622377099	0.7683801497878056	1	0	1	1255	110	2017-04-13	Stuck	20	5.5	31_136x427	31_136x427_1	446.9	347.3
31	1	4	1	4	1	F	136x427	NR	2017-03-24	17:25:00	0.4794520547945205	35	1	1	20170329_T31_V3	2017-03-29	2	1	09:00:00	0	4551.875461282997	0.35177700673097617	14780	0.1907195046851855	13066	0.165192727785216	0.2740309999780871	0.5729645318104546	0	0	0.9784652322467449	0.6102077167411667	0.9684210526315788	0	0.9700934579439252	750	110	2017-04-13	Stuck	20	5.5	31_136x427	31_136x427_2	492.6666666666667	435.53333333333336
31	1	4	1	4	1	F	208x313	CO	2017-03-24	17:25:00	0.4794520547945205	6	1	1	20170328_T31_V1	2017-03-28	1	0	09:00:00	0	6815.460508916842	0.5381006355749368	13091	0.16260839172478073	11142	0.1312980057783102	0.1803842119686892	0.33917535827761697	6	0.028985507246376812	1.0120998727444483	0.7060344464311151	1	0	1	1255	167	2017-05-04	Natural	41	4.073170731707317	31_208x313	31_208x313_1	436.3666666666667	371.4
31	1	4	1	4	1	F	208x313	CO	2017-03-24	17:25:00	0.4794520547945205	6	1	1	20170329_T31_V3	2017-03-29	2	1	09:00:00	0	5637.612514001759	0.4411478337049269	11652	0.13865818950451875	10637	0.12240152209146642	0.21166998109565774	0.41728026996769135	9	0.043478260869565216	0.9634263901839836	0.5673613229081049	0.9684210526315788	0	0.9700934579439252	750	167	2017-05-04	Natural	41	4.073170731707317	31_208x313	31_208x313_2	388.4	354.56666666666666
31	1	4	1	4	1	F	237x714	CY	2017-03-24	17:25:00	0.4794520547945205	65	1	1	20170328_T31_V1	2017-03-28	1	0	09:00:00	0	3575.728712697233	0.2714269422742182	10228	0.11495764192866535	8690	0.0881016136988232	0.1435668504395902	0.24726082808909683	90	0.43478260869565216	1.0125234654254636	0.7072412826196885	1	0	1	1255	177	2017-05-29	Natural	66	2.6818181818181817	31_237x714	31_237x714_1	340.93333333333334	289.6666666666667
31	1	4	1	4	1	F	237x714	CY	2017-03-24	17:25:00	0.4794520547945205	65	1	1	20170329_T31_V3	2017-03-29	2	1	09:00:00	0	2413.7754577789665	0.17578249223257625	9252	0.09871344639914785	8500	0.08475442181664435	0.1724607125847806	0.31939434483521206	53.5	0.2584541062801932	0.9760365029292474	0.6032881485711494	0.9684210526315788	0	0.9700934579439252	750	177	2017-05-29	Natural	66	2.6818181818181817	31_237x714	31_237x714_2	308.4	283.3333333333333
31	1	4	1	4	1	F	306x774	LG	2017-03-24	17:25:00	0.4794520547945205	NA	0	1	20170328_T31_V1	2017-03-28	1	0	09:00:00	0	5831.681250950524	0.45712231248638735	19405	0.2676963533778273	13903	0.17993798886618279	0.26889269460694987	0.5601367542474168	7	0.033816425120772944	1.0533335064378657	0.8235110780110851	1	0	1	1255	7	2017-06-22	Natural	90	0.07777777777777778	31_306x774	31_306x774_1	646.8333333333334	463.43333333333334
31	1	4	1	4	1	F	306x774	LG	2017-03-24	17:25:00	0.4794520547945205	NA	0	1	20170329_T31_V3	2017-03-29	2	1	09:00:00	0	1578.7479992354558	0.10704845176751296	11591	0.1376429272839239	9383	0.10031005566908605	0.20732734344865214	0.4064388765998362	29	0.14009661835748793	1.009293138443515	0.6980379236442756	0.9684210526315788	0	0.9700934579439252	750	7	2017-06-22	Natural	90	0.07777777777777778	31_306x774	31_306x774_2	386.3666666666667	312.76666666666665
31	1	4	1	4	1	F	315x229	CG	2017-03-24	17:25:00	0.4794520547945205	NA	0	1	20170328_T31_V1	2017-03-28	1	0	09:00:00	0	6113.422336419831	0.48031340994214733	22888	0.32566616180949687	14514	0.19070185328729478	0.32578187013484966	0.7021605610681857	6	0.028985507246376812	1.081893293753622	0.9048793037037685	1	0	1	1255	135	2017-06-05	Stuck	73	1.8493150684931507	31_315x229	31_315x229_1	762.9333333333333	483.8
31	1	4	1	4	1	F	315x229	CG	2017-03-24	17:25:00	0.4794520547945205	NA	0	1	20170329_T31_V3	2017-03-29	2	1	09:00:00	0	5308.131401488286	0.41402708708962854	14121	0.17975134397416906	10439	0.11891339581424847	0.2558620732091035	0.5276058124823229	0	0	1.0143025354344573	0.71230993976389	0.9684210526315788	0	0.9700934579439252	750	135	2017-06-05	Stuck	73	1.8493150684931507	31_315x229	31_315x229_2	470.7	347.96666666666664
31	1	4	1	4	1	F	335x365	UB	2017-03-24	17:25:00	0.4794520547945205	6	1	1	20170328_T31_V1	2017-03-28	1	0	09:00:00	0	6682.290669864479	0.5271389587911378	14154	0.18030058419186792	11423	0.1362483264040589	0.1953974407373438	0.37665587865094724	5	0.024154589371980676	1.024917868566459	0.7425535411093107	1	0	1	1255	NA	2017-05-11	Escape	NA	NA	31_335x365	31_335x365_1	471.8	380.76666666666665
31	1	4	1	4	1	F	335x365	UB	2017-03-24	17:25:00	0.4794520547945205	6	1	1	20170329_T31_V3	2017-03-29	2	1	09:00:00	0	4969.1761497596935	0.38612649082804484	11263	0.13218381239285654	10763	0.1246212388133324	0.20289835230127135	0.3953819017484777	1	0.004830917874396135	0.974227860580353	0.5981352383896024	0.9684210526315788	0	0.9700934579439252	750	NA	2017-05-11	Escape	NA	NA	31_335x365	31_335x365_2	375.43333333333334	358.76666666666665
31	1	4	1	4	1	F	360x380	BB	2017-03-24	17:25:00	0.4794520547945205	40	1	1	20170328_T31_V1	2017-03-28	1	0	09:00:00	0	7457.767096764939	0.5909711448599048	16144	0.21342143368340463	11691	0.14096962863786908	0.22773496248495906	0.45738649039084417	2	0.00966183574879227	1.0508003243049049	0.8162939186801502	1	0	1	1255	70	2017-06-01	Natural/Stuck	69	1.0144927536231885	31_360x380	31_360x380_1	538.1333333333333	389.7
31	1	4	1	4	1	F	360x380	BB	2017-03-24	17:25:00	0.4794520547945205	40	1	1	20170329_T31_V3	2017-03-29	2	1	09:00:00	0	4066.117534916601	0.31179256714700126	11710	0.1396235207962319	8687	0.08804876330068354	0.19844079757702152	0.3842536179374496	8	0.03864734299516908	1.009399898501237	0.6983420882508125	0.9684210526315788	0	0.9700934579439252	750	70	2017-06-01	Natural/Stuck	69	1.0144927536231885	31_360x380	31_360x380_2	390.3333333333333	289.56666666666666
31	1	4	1	4	1	F	387x324	BP	2017-03-24	17:25:00	0.4794520547945205	6	1	1	20170328_T31_V1	2017-03-28	1	0	09:00:00	0	5061.908250319784	0.3937595954488499	18004	0.24437860959006708	14117	0.18370798393347895	0.25462911653606496	0.5245277365790411	0	0	1.0318432750486548	0.7622843616307223	1	0	1	1255	127	2017-05-18	Stuck	55	2.309090909090909	31_387x324	31_387x324_1	600.1333333333333	470.56666666666666
31	1	4	1	4	1	F	387x324	BP	2017-03-24	17:25:00	0.4794520547945205	6	1	1	20170329_T31_V3	2017-03-29	2	1	09:00:00	0	2607.878202129226	0.19175977028259544	16847	0.22512191468468618	13362	0.17040730040166302	0.3162416380557862	0.6783433750174278	25	0.12077294685990338	1.008102599509134	0.6946460202089442	0.9684210526315788	0	0.9700934579439252	750	127	2017-05-18	Stuck	55	2.309090909090909	31_387x324	31_387x324_2	561.5666666666667	445.4
31	1	4	1	4	1	F	786x716	PP	2017-03-24	17:25:00	0.4794520547945205	80	1	1	20170328_T31_V1	2017-03-28	1	0	09:00:00	0	6242.366408129587	0.4909272489865392	18019	0.24462826423447565	13788	0.1779120569374956	0.25202066796256134	0.5180157456270276	1	0.004830917874396135	1.0376859079974747	0.7789303075953412	1	0	1	1255	176	2017-06-15	Stuck	83	2.1204819277108435	31_786x716	31_786x716_1	600.6333333333333	459.6
31	1	4	1	4	1	F	786x716	PP	2017-03-24	17:25:00	0.4794520547945205	80	1	1	20170329_T31_V3	2017-03-29	2	1	09:00:00	0	4614.006818682944	0.35689125679543043	11651	0.1386415458615582	10006	0.11128532168275668	0.21474456584997487	0.42495596973217586	8	0.03864734299516908	0.9985712306809411	0.6674906859833026	0.9684210526315788	0	0.9700934579439252	750	176	2017-06-15	Stuck	83	2.1204819277108435	31_786x716	31_786x716_2	388.3666666666667	333.53333333333336
31	1	4	1	4	1	F	852x721	TW	2017-03-24	17:25:00	0.4794520547945205	13	1	1	20170328_T31_V1	2017-03-28	1	0	09:00:00	0	6944.315235531721	0.5487071203110315	19286	0.2657157598655194	13683	0.17606229300260728	0.2742667231296958	0.5735530145760528	2	0.00966183574879227	1.0556501480096372	0.83011130273184	1	0	1	1255	NA	2017-04-06	Escape	NA	NA	31_852x721	31_852x721_1	642.8666666666667	456.1
31	1	4	1	4	1	F	852x721	TW	2017-03-24	17:25:00	0.4794520547945205	13	1	1	20170329_T31_V3	2017-03-29	2	1	09:00:00	0	4202.8608676719405	0.323048390737913	13297	0.1660369821746584	11952	0.14556761327602002	0.2524416186206981	0.5190666487979299	45	0.21739130434782608	0.9776464253869299	0.6078748960996284	0.9684210526315788	0	0.9700934579439252	750	NA	2017-04-06	Escape	NA	NA	31_852x721	31_852x721_2	443.23333333333335	398.4
31	1	4	1	4	1	M	153x517	BB	2017-03-24	17:25:00	0.4794520547945205	65	1	1	20170328_T31_V1	2017-03-28	1	0	09:00:00	0	6246.281287000621	0.4912494964048538	17134	0.22989864021437012	22898	0.3384010992882813	0.24405038036217552	0.49811792541854133	1	0.004830917874396135	0.9029263076025666	0.39499363965176576	1	0	1	1255	NA	NA	NA	NA	NA	31_153x517	31_153x517_1	571.1333333333333	763.2666666666667
31	1	4	1	4	1	M	153x517	BB	2017-03-24	17:25:00	0.4794520547945205	65	1	1	20170329_T31_V3	2017-03-29	2	1	09:00:00	0	2883.9387599175625	0.21448328357032376	12788	0.15756536790772765	14315	0.18719611021069693	0.2444630504416504	0.49914815612770863	4	0.01932367149758454	0.9187783141588993	0.44015677875000286	0.9684210526315788	0	0.9700934579439252	750	NA	NA	NA	NA	NA	31_153x517	31_153x517_2	426.26666666666665	477.1666666666667
31	1	4	1	4	1	M	235x712	BP	2017-03-24	17:25:00	0.4794520547945205	6	2	1	20170328_T31_V1	2017-03-28	1	0	09:00:00	0	8676.815745066211	0.6913153170951153	15557	0.2036516152655493	21488	0.3135614121626383	0.22476063981860803	0.44996109489392216	0	0	0.8950852323507202	0.37265403418791276	1	0	1	1255	NA	NA	NA	NA	NA	31_235x712	31_235x712_1	518.5666666666667	716.2666666666667
31	1	4	1	4	1	M	235x712	BP	2017-03-24	17:25:00	0.4794520547945205	6	2	1	20170329_T31_V3	2017-03-29	2	1	09:00:00	0	3162.7013478320373	0.23742921043993803	11607	0.13790922557129304	13586	0.1743534634627581	0.20876138683036458	0.4100189654010361	8	0.03864734299516908	0.9098977515204245	0.41485562307064056	0.9684210526315788	0	0.9700934579439252	750	NA	NA	NA	NA	NA	31_235x712	31_235x712_2	386.9	452.8666666666667
31	1	4	1	4	1	M	307x176	PP	2017-03-24	17:25:00	0.4794520547945205	NA	0	1	20170328_T31_V1	2017-03-28	1	0	09:00:00	0	10483.511253678846	0.8400307646249862	17785	0.24073365178170197	27204	0.4142590374180819	0.25876783744630594	0.5348600518848389	0	0	0.871121048808928	0.30437890757680997	1	0	1	1255	NA	NA	NA	NA	NA	31_307x176	31_307x176_1	592.8333333333334	906.8
31	1	4	1	4	1	M	307x176	PP	2017-03-24	17:25:00	0.4794520547945205	NA	0	1	20170329_T31_V3	2017-03-29	2	1	09:00:00	0	5126.474708658149	0.3990742872170174	12659	0.15541833796581395	18317	0.2576985413290113	0.23197421255310832	0.46796977670422185	1	0.004830917874396135	0.8480183437569802	0.23855817516045566	0.9684210526315788	0	0.9700934579439252	750	NA	NA	NA	NA	NA	31_307x176	31_307x176_2	421.96666666666664	610.5666666666667
31	1	4	1	4	1	M	378x765	TW	2017-03-24	17:25:00	0.4794520547945205	NA	0	1	20170328_T31_V1	2017-03-28	1	0	09:00:00	0	4284.279944391932	0.3297502806657739	11955	0.14370121332157182	14558	0.19147699246000988	0.17192749557157105	0.3180631687481113	22	0.10628019323671498	0.9252105800214275	0.4584826176167646	1	0	1	1255	NA	NA	NA	NA	NA	31_378x765	31_378x765_1	398.5	485.26666666666665
31	1	4	1	4	1	M	378x765	TW	2017-03-24	17:25:00	0.4794520547945205	NA	0	1	20170329_T31_V3	2017-03-29	2	1	09:00:00	0	1840.6537528519648	0.12860683345056514	8514	0.08643043789424629	9055	0.09453174547248255	0.1539040989728221	0.2730677654391028	127.5	0.6159420289855072	0.9398588030249204	0.5002161187163122	0.9684210526315788	0	0.9700934579439252	750	NA	NA	NA	NA	NA	31_378x765	31_378x765_2	283.8	301.8333333333333
31	1	4	1	4	1	M	57x862	CG	2017-03-24	17:25:00	0.4794520547945205	NA	0	1	20170328_T31_V1	2017-03-28	1	0	09:00:00	0	7105.431217561159	0.5619691421943548	12078	0.14574838140572208	14655	0.19318582199985906	0.1700454059066615	0.3133645325575167	10	0.04830917874396135	0.9260767893917933	0.46095049032063984	1	0	1	1255	NA	NA	NA	NA	NA	31_57x862	31_57x862_1	402.6	488.5
31	1	4	1	4	1	M	57x862	CG	2017-03-24	17:25:00	0.4794520547945205	NA	0	1	20170329_T31_V3	2017-03-29	2	1	09:00:00	0	8035.045912489527	0.6384889900201667	12346	0.15020887771915517	12252	0.1508526530899866	0.2340088856942213	0.47304933748982536	0	0	0.9582405073583218	0.5525864900457657	0.9684210526315788	0	0.9700934579439252	750	NA	NA	NA	NA	NA	31_57x862	31_57x862_2	411.53333333333336	408.4
31	1	4	1	4	1	M	59x820	UB	2017-03-24	17:25:00	0.4794520547945205	6	2	1	20170328_T31_V1	2017-03-28	1	0	09:00:00	0	7994.596900511414	0.6351594898969913	18956	0.2602233576885309	25647	0.38682968078359525	0.26338952792602494	0.546398100552025	0	0	0.8999940011306959	0.3866393556311821	1	0	1	1255	NA	NA	NA	NA	NA	31_59x820	31_59x820_1	631.8666666666667	854.9
31	1	4	1	4	1	M	59x820	UB	2017-03-24	17:25:00	0.4794520547945205	6	2	1	20170329_T31_V3	2017-03-29	2	1	09:00:00	0	2917.661456770308	0.2172591170909491	14342	0.1834295890684553	15298	0.2045134240011275	0.24655852963552488	0.5043795192027776	17	0.0821256038647343	0.89108582266477	0.3612595211137776	0.9684210526315788	0	0.9700934579439252	750	NA	NA	NA	NA	NA	31_59x820	31_59x820_2	478.06666666666666	509.93333333333334
31	1	4	1	4	1	M	637x318	NR	2017-03-24	17:25:00	0.4794520547945205	13	1	1	20170328_T31_V1	2017-03-28	1	0	09:00:00	0	5574.647629665079	0.4359649731132235	15360	0.2003728176023168	18200	0.25563737580156437	0.21931443487742164	0.4363646461618776	0	0	0.9318042714943787	0.4772683659133921	1	0	1	1255	NA	NA	NA	NA	NA	31_637x318	31_637x318_1	512	606.6666666666666
31	1	4	1	4	1	M	637x318	NR	2017-03-24	17:25:00	0.4794520547945205	13	1	1	20170329_T31_V3	2017-03-29	2	1	09:00:00	0	6054.710307565361	0.475480616809682	10425	0.11823643959189788	11450	0.1367239799873159	0.18876752936620347	0.36010430723026693	0	0	0.9132911196911196	0.4245234943372854	0.9684210526315788	0	0.9700934579439252	750	NA	NA	NA	NA	NA	31_637x318	31_637x318_2	347.5	381.6666666666667
31	1	4	1	4	1	M	732x40	CO	2017-03-24	17:25:00	0.4794520547945205	NA	0	1	20170328_T31_V1	2017-03-28	1	0	09:00:00	0	5654.485204706441	0.44253668408797053	12691	0.15595093454055223	17372	0.24105066591501656	0.17520287768407156	0.3262401590471153	6	0.028985507246376812	0.897223937838647	0.37874731033551884	1	0	1	1255	NA	NA	NA	NA	NA	31_732x40	31_732x40_1	423.03333333333336	579.0666666666667
31	1	4	1	4	1	M	732x40	CO	2017-03-24	17:25:00	0.4794520547945205	NA	0	1	20170329_T31_V3	2017-03-29	2	1	09:00:00	0	3782.131111527205	0.28841664804749995	7871	0.07572857547059901	11515	0.13786907194700868	0.13563877256757198	0.22746838445272663	20	0.0966183574879227	0.8399036123270106	0.21543890991071074	0.9684210526315788	0	0.9700934579439252	750	NA	NA	NA	NA	NA	31_732x40	31_732x40_2	262.3666666666667	383.8333333333333
31	1	4	1	4	1	M	801x513	CY	2017-03-24	17:25:00	0.4794520547945205	6	2	1	20170328_T31_V1	2017-03-28	1	0	09:00:00	0	11471.561136773173	0.9213606178546783	12151	0.1469633673418438	11489	0.13741103516313155	0.17500553815563777	0.325747500983357	38	0.18357487922705315	0.9865962409109618	0.6333733566244216	1	0	1	1255	NA	NA	NA	NA	NA	31_801x513	31_801x513_1	405.03333333333336	382.96666666666664
31	1	4	1	4	1	M	801x513	CY	2017-03-24	17:25:00	0.4794520547945205	6	2	1	20170329_T31_V3	2017-03-29	2	1	09:00:00	0	8642.649542425232	0.6885029770566706	11244	0.13186758317660568	12030	0.14694172362765132	0.21153069946861805	0.4169325534344703	5	0.024154589371980676	0.930341013867696	0.47309947363495497	0.9684210526315788	0	0.9700934579439252	750	NA	NA	NA	NA	NA	31_801x513	31_801x513_2	374.8	401
31	1	4	1	4	1	M	855x391	LG	2017-03-24	17:25:00	0.4794520547945205	NA	0	1	20170328_T31_V1	2017-03-28	1	0	09:00:00	0	6969.6943829210595	0.5507961669954009	11263	0.13218381239285654	12675	0.15830455922767953	0.1579981422031598	0.2832885429326385	14	0.06763285024154589	0.9442772206578707	0.5128044058484115	1	0	1	1255	NA	NA	NA	NA	NA	31_855x391	31_855x391_1	375.43333333333334	422.5
31	1	4	1	4	1	M	855x391	LG	2017-03-24	17:25:00	0.4794520547945205	NA	0	1	20170329_T31_V3	2017-03-29	2	1	09:00:00	0	4189.916420086834	0.3219828878313804	13121	0.16310770101359787	16468	0.22512507927559722	0.23736737994005147	0.4814338172006365	1	0.004830917874396135	0.8880738185209441	0.35267817454237277	0.9684210526315788	0	0.9700934579439252	750	NA	NA	NA	NA	NA	31_855x391	31_855x391_2	437.3666666666667	548.9333333333333
33	2	2	0.3333333333333333	4	1	F	136x427	PP	2017-03-24	17:35:00	0.6164383561643836	40	1	1	20170328_T33_V1	2017-03-28	1	0	09:00:00	0	5418.81354117162	0.42313772242253556	20730	0.2897491803005842	19071	0.2709816080614474	0.23422069706416399	0.4735781245008523	3	0.014492753623188406	0.9856828261139711	0.6307709933599175	0.9921052631578948	0	0.9946808510638298	1302	NA	NA	NA	NA	NA	33_136x427	33_136x427_1	691	635.7
33	2	2	0.3333333333333333	4	1	F	208x313	TW	2017-03-24	17:35:00	0.6164383561643836	60	1	1	20170328_T33_V1	2017-03-28	1	0	09:00:00	0	6587.91952604645	0.5193709387678961	18014	0.24454504601967278	17260	0.23907758438446902	0.19591995687433658	0.3779603400043132	5	0.024154589371980676	0.9761711022129461	0.6036716284890139	0.9921052631578948	0	0.9946808510638298	1302	NA	NA	NA	NA	NA	33_208x313	33_208x313_1	600.4666666666667	575.3333333333334
33	2	2	0.3333333333333333	4	1	F	237x714	NR	2017-03-24	17:35:00	0.6164383561643836	95	1	0	20170328_T33_V1	2017-03-28	1	0	09:00:00	0	3127.841813910795	0.23455979987071532	13879	0.17572358237771082	13221	0.16792333168909873	0.14950419507705476	0.2620834069012304	19	0.09178743961352658	0.9782791463049766	0.6096775488256766	0.9921052631578948	0	0.9946808510638298	1302	NA	NA	NA	NA	NA	33_237x714	33_237x714_1	462.6333333333333	440.7
33	2	2	0.3333333333333333	4	1	F	306x774	CO	2017-03-24	17:35:00	0.6164383561643836	50	1	1	20170328_T33_V1	2017-03-28	1	0	09:00:00	0	4599.299213975066	0.3556806222386954	16421	0.21803172278348285	15321	0.2049186103868649	0.18151643455377964	0.3420019515655463	23	0.1111111111111111	0.9838482392669274	0.625544166038948	0.9921052631578948	0	0.9946808510638298	1302	NA	NA	NA	NA	NA	33_306x774	33_306x774_1	547.3666666666667	510.7
33	2	2	0.3333333333333333	4	1	F	315x229	CY	2017-03-24	17:35:00	0.6164383561643836	115	1	1	20170328_T33_V1	2017-03-28	1	0	09:00:00	0	7839.5903071795565	0.6224003532369741	33626	0.5043855999201106	25131	0.37773941230357266	0.3740413423145673	0.8226403164965823	5	0.024154589371980676	1.038119667397881	0.7801661092628523	0.9921052631578948	0	0.9946808510638298	1302	NA	NA	NA	NA	NA	33_315x229	33_315x229_1	1120.8666666666666	837.7
33	2	2	0.3333333333333333	4	1	F	335x365	LG	2017-03-24	17:35:00	0.6164383561643836	NA	0	0	20170328_T33_V1	2017-03-28	1	0	09:00:00	0	453.29333327024676	0.014408328666679517	15073	0.19559609207263287	12894	0.16216263829187513	0.1595817832785982	0.287242102323936	118	0.5700483091787439	1.0029391783173025	0.6799351816358734	0.9921052631578948	0	0.9946808510638298	1302	NA	NA	NA	NA	NA	33_335x365	33_335x365_1	502.43333333333334	429.8
33	2	2	0.3333333333333333	4	1	F	360x380	CG	2017-03-24	17:35:00	0.6164383561643836	NA	0	1	20170328_T33_V1	2017-03-28	1	0	09:00:00	0	278.25124368855825	0	23192	0.3307258292695105	19132	0.2720562328236206	0.2677948529073475	0.5573959928280912	31	0.1497584541062802	1.0311781337617743	0.7603893416941222	0.9921052631578948	0	0.9946808510638298	1302	NA	NA	NA	NA	NA	33_360x380	33_360x380_1	773.0666666666667	637.7333333333333
33	2	2	0.3333333333333333	4	1	F	387x324	UB	2017-03-24	17:35:00	0.6164383561643836	80	1	1	20170328_T33_V1	2017-03-28	1	0	09:00:00	0	3385.160743950795	0.25574062400869735	19187	0.26406803921242283	16897	0.23268268620956944	0.21642078963979733	0.42914066183757243	0	0	1.0003875876922101	0.6726655756138669	0.9921052631578948	0	0.9946808510638298	1302	NA	NA	NA	NA	NA	33_387x324	33_387x324_1	639.5666666666667	563.2333333333333
33	2	2	0.3333333333333333	4	1	F	786x716	BB	2017-03-24	17:35:00	0.6164383561643836	100	1	1	20170328_T33_V1	2017-03-28	1	0	09:00:00	0	5270.271906536633	0.4109107392002636	18395	0.2508862739876504	18267	0.2568177013600169	0.20456765691595785	0.3995493201355659	0	0	0.9683444969163152	0.5813732486326458	0.9921052631578948	0	0.9946808510638298	1302	NA	NA	NA	NA	NA	33_786x716	33_786x716_1	613.1666666666666	608.9
33	2	2	0.3333333333333333	4	1	F	852x721	BP	2017-03-24	17:35:00	0.6164383561643836	10	1	1	20170328_T33_V1	2017-03-28	1	0	09:00:00	0	4099.793784327275	0.31456457741567223	24363	0.3502155351763394	20135	0.28972588260164894	0.2658094048646806	0.5524393224835524	0	0	1.0093739408877167	0.6982681337450592	0.9921052631578948	0	0.9946808510638298	1302	NA	NA	NA	NA	NA	33_852x721	33_852x721_1	812.1	671.1666666666666
33	2	2	0.3333333333333333	4	1	M	153x517	CG	2017-03-24	17:35:00	0.6164383561643836	95	1	1	20170328_T33_V1	2017-03-28	1	0	09:00:00	0	9579.684197897874	0.7656335878736648	14703	0.1894379441772215	14816	0.19602212670002114	0.16460253430480865	0.2997764055059532	11	0.05314009661835749	0.9620322412591799	0.5633893246887746	0.9921052631578948	0	0.9946808510638298	1302	NA	NA	NA	NA	NA	33_153x517	33_153x517_1	490.1	493.8666666666667
33	2	2	0.3333333333333333	4	1	M	235x712	UB	2017-03-24	17:35:00	0.6164383561643836	50	3	1	20170328_T33_V1	2017-03-28	1	0	09:00:00	0	7294.9950979813175	0.577572810426104	19255	0.2651998069337417	23886	0.3558064970756113	0.22187116283078195	0.4427475166037813	4	0.01932367149758454	0.9114152399078571	0.4191790214289512	0.9921052631578948	0	0.9946808510638298	1302	NA	NA	NA	NA	NA	33_235x712	33_235x712_1	641.8333333333334	796.2
33	2	2	0.3333333333333333	4	1	M	307x176	BB	2017-03-24	17:35:00	0.6164383561643836	100	1	1	20170328_T33_V1	2017-03-28	1	0	09:00:00	0	6229.54218473015	0.48987164215463047	20919	0.2928948288201321	28609	0.4390106405468254	0.23925209262791766	0.48613900176712554	1	0.004830917874396135	0.8909764937769299	0.3609480377850627	0.9921052631578948	0	0.9946808510638298	1302	NA	NA	NA	NA	NA	33_307x176	33_307x176_1	697.3	953.6333333333333
33	2	2	0.3333333333333333	4	1	M	378x765	BP	2017-03-24	17:35:00	0.6164383561643836	NA	0	1	20170328_T33_V1	2017-03-28	1	0	09:00:00	0	9465.61461820224	0.7562441204658407	17039	0.22831749413311586	16075	0.21820167711930097	0.19727575276507844	0.3813450839716551	40	0.1932367149758454	0.9809870569972038	0.6173925183359437	0.9921052631578948	0	0.9946808510638298	1302	NA	NA	NA	NA	NA	33_378x765	33_378x765_1	567.9666666666667	535.8333333333334
33	2	2	0.3333333333333333	4	1	M	57x862	CY	2017-03-24	17:35:00	0.6164383561643836	NA	0	1	20170328_T33_V1	2017-03-28	1	0	09:00:00	0	6437.441411876627	0.5069845571194462	19953	0.27681706972022035	24140	0.360281164118103	0.23097394860994713	0.465472618119745	3	0.014492753623188406	0.9188950136719624	0.44048926134912575	0.9921052631578948	0	0.9946808510638298	1302	NA	NA	NA	NA	NA	33_57x862	33_57x862_1	665.1	804.6666666666666
33	2	2	0.3333333333333333	4	1	M	59x820	LG	2017-03-24	17:35:00	0.6164383561643836	10	1	1	20170328_T33_V1	2017-03-28	1	0	09:00:00	0	8667.64541420408	0.6905604749805158	18096	0.24590982474243964	18585	0.2624198435628215	0.19847643463738615	0.38434258584619363	1	0.004830917874396135	0.9595320355114254	0.5562661166861298	0.9921052631578948	0	0.9946808510638298	1302	NA	NA	NA	NA	NA	33_59x820	33_59x820_1	603.2	619.5
33	2	2	0.3333333333333333	4	1	M	637x318	PP	2017-03-24	17:35:00	0.6164383561643836	NA	0	1	20170328_T33_V1	2017-03-28	1	0	09:00:00	0	5596.940826698501	0.43780000439430683	20981	0.2939267346836876	22807	0.33679797054471144	0.24692212914748968	0.5052872452573077	7	0.033816425120772944	0.9423280844560648	0.5072512218340884	0.9921052631578948	0	0.9946808510638298	1302	NA	NA	NA	NA	NA	33_637x318	33_637x318_1	699.3666666666667	760.2333333333333
33	2	2	0.3333333333333333	4	1	M	732x40	TW	2017-03-24	17:35:00	0.6164383561643836	NA	0	1	20170328_T33_V1	2017-03-28	1	0	09:00:00	0	3869.822127069847	0.29563480326989655	18060	0.24531065359585907	20459	0.29543372560073283	0.19216584557249847	0.3685882024514594	10	0.04830917874396135	0.9455312097060325	0.516377081749632	0.9921052631578948	0	0.9946808510638298	1302	NA	NA	NA	NA	NA	33_732x40	33_732x40_1	602	681.9666666666667
33	2	2	0.3333333333333333	4	1	M	801x513	NR	2017-03-24	17:35:00	0.6164383561643836	60	1	1	20170328_T33_V1	2017-03-28	1	0	09:00:00	0	8337.201751597364	0.6633604974891765	15542	0.20340196062114074	16013	0.21710943555774787	0.17155457335612265	0.3171321685675929	6	0.028985507246376812	0.9567002274021764	0.5481981573976298	0.9921052631578948	0	0.9946808510638298	1302	NA	NA	NA	NA	NA	33_801x513	33_801x513_1	518.0666666666667	533.7666666666667
33	2	2	0.3333333333333333	4	1	M	855x391	CO	2017-03-24	17:35:00	0.6164383561643836	40	1	1	20170328_T33_V1	2017-03-28	1	0	09:00:00	0	5692.0927841315515	0.4456322959263014	22032	0.3114192034352479	26741	0.40610245930519345	0.2499545180389005	0.5128576030647954	0	0	0.9179921212500713	0.4379168768440034	0.9921052631578948	0	0.9946808510638298	1302	NA	NA	NA	NA	NA	33_855x391	33_855x391_1	734.4	891.3666666666667
34	2	2	0.3333333333333333	4	1	F	136x427	BP	2017-03-24	17:40:00	0.684931506849315	30	1	1	20170328_T34_V1.5	2017-03-28	1	0	09:30:00	1	5737.236833695712	0.44934826106942627	12935	0.1600119834229316	12460	0.15451694736100346	0.1873059774805406	0.3564555434585699	22	0.10628019323671498	0.965777472688282	0.574059671523829	0.9736842105263158	0	0.9747225647348952	626	1	2017-04-03	Natural	10	0.1	34_136x427	34_136x427_1	431.1666666666667	415.3333333333333
34	2	2	0.3333333333333333	4	1	F	208x313	PP	2017-03-24	17:40:00	0.684931506849315	35	1	1	20170328_T34_V1.5	2017-03-28	1	0	09:30:00	1	1903.306152758372	0.1337639723522147	13264	0.16548774195695953	12000	0.14641321964625467	0.18550509197157306	0.35195963341490094	0	0	0.9825935095092789	0.6219693798203075	0.9736842105263158	0	0.9747225647348952	626	77	2017-04-10	Stuck	17	4.529411764705882	34_208x313	34_208x313_1	442.1333333333333	400
34	2	2	0.3333333333333333	4	1	F	237x714	TW	2017-03-24	17:40:00	0.684931506849315	35	1	1	20170328_T34_V1.5	2017-03-28	1	0	09:30:00	1	4263.764220942206	0.3280615594730323	23467	0.3353028310836676	22528	0.3318828835177225	0.351702126201961	0.7668704712797494	0	0	0.9655168158701152	0.5733170475478714	0.9736842105263158	0	0.9747225647348952	626	0	2017-06-19	Natural/Stuck	87	0	34_237x714	34_237x714_1	782.2333333333333	750.9333333333333
34	2	2	0.3333333333333333	4	1	F	306x774	NR	2017-03-24	17:40:00	0.684931506849315	15	1	1	20170328_T34_V1.5	2017-03-28	1	0	09:30:00	1	2254.3926521467956	0.16266313418072828	13656	0.17201204999750344	13895	0.1797970544711437	0.17922319435216266	0.3362768782037722	1	0.004830917874396135	0.9358349674853613	0.48875201519504924	0.9736842105263158	0	0.9747225647348952	626	NA	2017-04-27	Escape	NA	NA	34_306x774	34_306x774_1	455.2	463.1666666666667
34	2	2	0.3333333333333333	4	1	F	315x229	CO	2017-03-24	17:40:00	0.684931506849315	NA	0	1	20170328_T34_V1.5	2017-03-28	1	0	09:30:00	1	5703.401747226475	0.4465631763650599	16249	0.2151690161942646	16204	0.22047424423930662	0.2278151238134312	0.45758661311935583	4	0.01932367149758454	0.9638360530173306	0.5685284722819132	0.9736842105263158	0	0.9747225647348952	626	168	2017-05-08	Stuck	45	3.7333333333333334	34_315x229	34_315x229_1	541.6333333333333	540.1333333333333
34	2	2	0.3333333333333333	4	1	F	335x365	CY	2017-03-24	17:40:00	0.684931506849315	NA	0	1	20170328_T34_V1.5	2017-03-28	1	0	09:30:00	1	5080.880301997729	0.39532125160086634	16093	0.2125726078924155	15573	0.20935804383059686	0.22933153516947846	0.4613723335396923	0	0	0.9599220581030724	0.5573773100543266	0.9736842105263158	0	0.9747225647348952	626	161	2017-06-05	Natural	73	2.2054794520547945	34_335x365	34_335x365_1	536.4333333333333	519.1
34	2	2	0.3333333333333333	4	1	F	360x380	LG	2017-03-24	17:40:00	0.684931506849315	NA	0	1	20170328_T34_V1.5	2017-03-28	1	0	09:30:00	1	4894.822292673889	0.38000616392216874	21778	0.30719171812326285	22886	0.33818969769572266	0.3339213068484416	0.7224806619786679	0	0	0.9502187763875029	0.5297321876357656	0.9736842105263158	0	0.9747225647348952	626	126	2017-04-24	Natural/Stuck	31	4.064516129032258	34_360x380	34_360x380_1	725.9333333333333	762.8666666666667
34	2	2	0.3333333333333333	4	1	F	387x324	CG	2017-03-24	17:40:00	0.684931506849315	NA	0	1	20170328_T34_V1.5	2017-03-28	1	0	09:30:00	1	6058.81427062779	0.47581842841134137	14804	0.1911189521162392	15041	0.19998590656049609	0.21774386933515844	0.4324437298345817	63	0.30434782608695654	0.9523112658646249	0.5356937921166258	0.9736842105263158	0	0.9747225647348952	626	151	2017-04-27	Natural	34	4.4411764705882355	34_387x324	34_387x324_1	493.46666666666664	501.3666666666667
34	2	2	0.3333333333333333	4	1	F	786x716	UB	2017-03-24	17:40:00	0.684931506849315	NA	0	1	20170328_T34_V1.5	2017-03-28	1	0	09:30:00	1	6281.409290451918	0.4941410056432324	18399	0.2509528485594927	17027	0.23497287012895496	0.2657059046088458	0.5521809341310376	0	0	0.9753273286836207	0.6012676765894917	0.9736842105263158	0	0.9747225647348952	626	211	2017-06-12	Natural/Stuck	80	2.6375	34_786x716	34_786x716_1	613.3	567.5666666666667
34	2	2	0.3333333333333333	4	1	F	852x721	BB	2017-03-24	17:40:00	0.684931506849315	110	1	1	20170328_T34_V1.5	2017-03-28	1	0	09:30:00	1	1918.926184629371	0.1350497119907165	15624	0.2047667393439076	14888	0.19729053625537313	0.20941358329925575	0.41164717365765885	14	0.06763285024154589	0.9548879306679516	0.5430348356942093	0.9736842105263158	0	0.9747225647348952	626	142	2017-05-25	Natural/Stuck	62	2.2903225806451615	34_852x721	34_852x721_1	520.8	496.26666666666665
34	2	2	0.3333333333333333	4	1	M	153x517	LG	2017-03-24	17:40:00	0.684931506849315	35	1	1	20170328_T34_V1.5	2017-03-28	1	0	09:30:00	1	2209.558993806265	0.15897271842847277	27007	0.3942213271640897	25882	0.39096962863786905	0.39861146230655314	0.883979612468512	0	0	0.962281535066046	0.5640995748918521	0.9736842105263158	0	0.9747225647348952	626	NA	NA	NA	NA	NA	34_153x517	34_153x517_1	900.2333333333333	862.7333333333333
34	2	2	0.3333333333333333	4	1	M	235x712	CG	2017-03-24	17:40:00	0.684931506849315	NA	0	1	20170328_T34_V1.5	2017-03-28	1	0	09:30:00	1	2817.1589763950506	0.2089864052390523	14317	0.18301349799444103	15422	0.20669790712423367	0.17235669547902083	0.3191346661670402	1	0.004830917874396135	0.9281269567762053	0.46679151709714456	0.9736842105263158	0	0.9747225647348952	626	NA	NA	NA	NA	NA	34_235x712	34_235x712_1	477.23333333333335	514.0666666666667
34	2	2	0.3333333333333333	4	1	M	307x176	UB	2017-03-24	17:40:00	0.684931506849315	NA	0	1	20170328_T34_V1.5	2017-03-28	1	0	09:30:00	1	2416.434574324648	0.17600137344705868	9230	0.09834728625401527	9884	0.10913607215841026	0.11553946271112195	0.17729046442146723	88	0.4251207729468599	0.9194950597168866	0.4421988217695026	0.9736842105263158	0	0.9747225647348952	626	NA	NA	NA	NA	NA	34_307x176	34_307x176_1	307.6666666666667	329.46666666666664
34	2	2	0.3333333333333333	4	1	M	378x765	BB	2017-03-24	17:40:00	0.684931506849315	15	1	1	20170328_T34_V1.5	2017-03-28	1	0	09:30:00	1	1307.4175679010157	0.08471429178758375	7793	0.07443037131967445	7816	0.0727045310408005	0.07437799718836696	0.07453088013119177	138.5	0.6690821256038647	0.9541992936250592	0.5410728752038557	0.9736842105263158	0	0.9747225647348952	626	NA	NA	NA	NA	NA	34_378x765	34_378x765_1	259.76666666666665	260.53333333333336
34	2	2	0.3333333333333333	4	1	M	57x862	CO	2017-03-24	17:40:00	0.684931506849315	NA	0	1	20170328_T34_V1.5	2017-03-28	1	0	09:30:00	1	6420.728095943145	0.5056088254331121	17114	0.22956576735515868	17406	0.24164963709393278	0.2445143618019432	0.49927625492074457	0	0	0.948406720741599	0.5245695528047191	0.9736842105263158	0	0.9747225647348952	626	NA	NA	NA	NA	NA	34_57x862	34_57x862_1	570.4666666666667	580.2
34	2	2	0.3333333333333333	4	1	M	59x820	CY	2017-03-24	17:40:00	0.684931506849315	30	1	1	20170328_T34_V1.5	2017-03-28	1	0	09:30:00	1	2653.481184086382	0.19551351176151402	12411	0.1512907145115923	14035	0.18226340638432809	0.1584265052269107	0.2843579510717057	0	0	0.9228228455332743	0.4516798457131003	0.9736842105263158	0	0.9747225647348952	626	NA	NA	NA	NA	NA	34_59x820	34_59x820_1	413.7	467.8333333333333
34	2	2	0.3333333333333333	4	1	M	637x318	BP	2017-03-24	17:40:00	0.684931506849315	NA	0	1	20170328_T34_V1.5	2017-03-28	1	0	09:30:00	1	7558.505646426403	0.5992632884031844	13198	0.16438926152156183	13184	0.16727151011204283	0.18203846604602134	0.34330520300346057	0	0	0.9640956496312421	0.5692680756842871	0.9736842105263158	0	0.9747225647348952	626	NA	NA	NA	NA	NA	34_637x318	34_637x318_1	439.93333333333334	439.46666666666664
34	2	2	0.3333333333333333	4	1	M	732x40	PP	2017-03-24	17:40:00	0.684931506849315	NA	0	1	20170328_T34_V1.5	2017-03-28	1	0	09:30:00	1	1757.6376038347446	0.12177348289733177	11195	0.1310520446715377	11526	0.13806285674018745	0.12118905016445747	0.19139465752400323	60	0.2898550724637681	0.9141537118298705	0.42698106137203323	0.9736842105263158	0	0.9747225647348952	626	NA	NA	NA	NA	NA	34_732x40	34_732x40_1	373.1666666666667	384.2
34	2	2	0.3333333333333333	4	1	M	801x513	TW	2017-03-24	17:40:00	0.684931506849315	NA	0	1	20170328_T34_V1.5	2017-03-28	1	0	09:30:00	1	9409.288208111047	0.7516076959856054	15309	0.19952399181132766	16626	0.22790853357761962	0.2190565605568688	0.435720863010753	0	0	0.9315433799229008	0.47652507311381226	0.9736842105263158	0	0.9747225647348952	626	NA	NA	NA	NA	NA	34_801x513	34_801x513_1	510.3	554.2
34	2	2	0.3333333333333333	4	1	M	855x391	NR	2017-03-24	17:40:00	0.684931506849315	35	2	1	20170328_T34_V1.5	2017-03-28	1	0	09:30:00	1	1635.8569934420143	0.11174929349259755	6834	0.05846911772048666	6394	0.04765344232259883	0.09300871965038646	0.12104247224557481	107	0.5169082125603864	0.9690245798954599	0.583310838178569	0.9736842105263158	0	0.9747225647348952	626	NA	NA	NA	NA	NA	34_855x391	34_855x391_1	227.8	213.13333333333333
35	3	1	0	4	1	F	136x427	BB	2017-03-31	17:13:00	0.3150684931506849	NA	0	1	20170405_T35_V3	2017-04-05	2	1	09:00:00	0	3744.8371987129685	0.28534685520865677	21105	0.2959905464107984	18686	0.26419914030019026	0.31349807142851566	0.6714940618914134	21	0.10144927536231885	1.0025477715658913	0.6788200447290625	1	0	1	1110	105	2017-05-25	Natural/Stuck	55	1.9090909090909092	35_136x427	35_136x427_2	703.5	622.8666666666667
35	3	1	0	4	1	F	208x313	BP	2017-03-31	17:13:00	0.3150684931506849	112	1	1	20170405_T35_V3	2017-04-05	2	1	09:00:00	0	5828.111194166128	0.4568284485841041	16164	0.21375430654261604	16009	0.21703896836022832	0.24231950705921035	0.4937968008226858	10	0.04830917874396135	0.9753167210040986	0.6012374547936539	1	0	1	1110	192	2017-05-18	Stuck	48	4	35_208x313	35_208x313_2	538.8	533.6333333333333
35	3	1	0	4	1	F	237x714	PP	2017-03-31	17:13:00	0.3150684931506849	NA	0	1	20170405_T35_V3	2017-04-05	2	1	09:00:00	0	2971.268940625453	0.22167173721119843	8770	0.09069121049215252	8673	0.0878021281093651	0.12393229800366538	0.19824317479573064	83	0.40096618357487923	0.9756783097378179	0.6022676387151206	1	0	1	1110	199	2017-06-15	Natural	76	2.6184210526315788	35_237x714	35_237x714_2	292.3333333333333	289.1
35	3	1	0	4	1	F	306x774	TW	2017-03-31	17:13:00	0.3150684931506849	NA	0	1	20170405_T35_V3	2017-04-05	2	1	09:00:00	0	3601.674965857926	0.2735626694247655	14587	0.18750728159379526	14114	0.1836551335353393	0.21104792911824052	0.4157273174234969	0	0	0.9809903977354589	0.6174020362620164	1	0	1	1110	167	2017-06-01	Natural/Stuck	62	2.693548387096774	35_306x774	35_306x774_2	486.23333333333335	470.46666666666664
35	3	1	0	4	1	F	315x229	NR	2017-03-31	17:13:00	0.3150684931506849	NA	0	1	20170405_T35_V3	2017-04-05	2	1	09:00:00	0	4117.117427414318	0.31599054727183007	14180	0.18073331890884275	13048	0.16487562539637798	0.20005550350437679	0.38828473072069936	5	0.024154589371980676	0.9931985753933749	0.6521837292761532	1	0	1	1110	98	2017-04-27	Natural/Stuck	27	3.6296296296296298	35_315x229	35_315x229_2	472.6666666666667	434.93333333333334
35	3	1	0	4	1	F	335x365	CO	2017-03-31	17:13:00	0.3150684931506849	11	1	1	20170405_T35_V3	2017-04-05	2	1	09:00:00	0	5461.079476021273	0.4266167798433741	14682	0.18908842767504952	13646	0.1754104714255514	0.21522190040716346	0.4261476352873531	10	0.04830917874396135	0.9907645572711938	0.6452490930438854	1	0	1	1110	182	2017-06-05	Natural/Stuck	66	2.757575757575758	35_335x365	35_335x365_2	489.4	454.8666666666667
35	3	1	0	4	1	F	360x380	CY	2017-03-31	17:13:00	0.3150684931506849	24	1	1	20170405_T35_V3	2017-04-05	2	1	09:00:00	0	3620.707442745061	0.2751292993877999	15141	0.1967278597939517	14402	0.18872877175674724	0.2198291016577445	0.4376495115990607	0	0	0.9851421336375471	0.6292305341483138	1	0	1	1110	127	2017-04-17	Natural/Stuck	17	7.470588235294118	35_360x380	35_360x380_2	504.7	480.06666666666666
35	3	1	0	4	1	F	387x324	LG	2017-03-31	17:13:00	0.3150684931506849	112	1	1	20170405_T35_V3	2017-04-05	2	1	09:00:00	0	4427.4503707230815	0.3415351408834368	17262	0.23202902651332324	16290	0.22198928898597703	0.2446495674422064	0.49961379575440285	0	0	0.9870664656072381	0.6347130496967078	1	0	1	1110	114	2017-04-20	Natural/Stuck	20	5.7	35_387x324	35_387x324_2	575.4	543
35	3	1	0	4	1	F	786x716	CG	2017-03-31	17:13:00	0.3150684931506849	NA	0	1	20170405_T35_V3	2017-04-05	2	1	09:00:00	0	2630.6210429577372	0.19363181332238244	13867	0.17552385866218398	12621	0.15735325206116552	0.1890118536188452	0.3607142626415877	19	0.09178743961352658	0.9958573795783098	0.6597587919543364	1	0	1	1110	121	2017-05-25	Natural	55	2.2	35_786x716	35_786x716_2	462.23333333333335	420.7
35	3	1	0	4	1	F	852x721	UB	2017-03-31	17:13:00	0.3150684931506849	4	1	1	20170405_T35_V3	2017-04-05	2	1	09:00:00	0	8819.965552039745	0.7030984800610937	16561	0.22036183279796281	16138	0.21931153548023394	0.24558066088267305	0.5019382702030801	0	0	0.9792662475007501	0.6124898482308232	1	0	1	1110	151	2017-06-08	Stuck	69	2.1884057971014492	35_852x721	35_852x721_2	552.0333333333333	537.9333333333333
35	3	1	0	4	1	M	153x517	CY	2017-03-31	17:13:00	0.3150684931506849	NA	0	1	20170405_T35_V3	2017-04-05	2	1	09:00:00	0	5110.565386584482	0.3977647350867312	12716	0.15636702561456653	13079	0.16542174617715452	0.18705879246441154	0.35583844615220295	1	0.004830917874396135	0.9661268944851035	0.5750551912492168	1	0	1	1110	NA	NA	NA	NA	NA	35_153x517	35_153x517_2	423.8666666666667	435.96666666666664
35	3	1	0	4	1	M	235x712	LG	2017-03-31	17:13:00	0.3150684931506849	NA	0	1	20170405_T35_V3	2017-04-05	2	1	09:00:00	0	8980.037255441119	0.7162745437058657	15017	0.19466404806684087	15557	0.20907617504051865	0.22840233770234367	0.4590525923877753	5	0.024154589371980676	0.9643806166341654	0.5700799605611763	1	0	1	1110	NA	NA	NA	NA	NA	35_235x712	35_235x712_2	500.56666666666666	518.5666666666667
35	3	1	0	4	1	M	307x176	CG	2017-03-31	17:13:00	0.3150684931506849	NA	0	1	20170405_T35_V3	2017-04-05	2	1	09:00:00	0	7062.466827489152	0.5584325924730833	14794	0.1909525156866335	15646	0.21064407018532874	0.23005576537550795	0.46318037399590273	11	0.05314009661835749	0.9593564655325496	0.5557659092613306	1	0	1	1110	NA	NA	NA	NA	NA	35_307x176	35_307x176_2	493.1333333333333	521.5333333333333
35	3	1	0	4	1	M	378x765	UB	2017-03-31	17:13:00	0.3150684931506849	NA	0	1	20170405_T35_V3	2017-04-05	2	1	09:00:00	0	4878.151396268726	0.3786339239360729	22818	0.32450110680225686	21898	0.32078429990839263	0.3264690357034473	0.7038760696700028	0	0	0.9829820875531583	0.623076457601526	1	0	1	1110	NA	NA	NA	NA	NA	35_378x765	35_378x765_2	760.6	729.9333333333333
35	3	1	0	4	1	M	57x862	NR	2017-03-31	17:13:00	0.3150684931506849	NA	0	1	20170405_T35_V3	2017-04-05	2	1	09:00:00	0	1736.927348364765	0.12006874909133418	7945	0.07696020504968128	9715	0.10615883306320907	0.11497878609338427	0.17589073544126	130	0.6280193236714976	0.9242141348596614	0.45564369679720246	1	0	1	1110	NA	NA	NA	NA	NA	35_57x862	35_57x862_2	264.8333333333333	323.8333333333333
35	3	1	0	4	1	M	59x820	CO	2017-03-31	17:13:00	0.3150684931506849	NA	0	1	20170405_T35_V3	2017-04-05	2	1	09:00:00	0	3899.529143246648	0.2980800920219025	13191	0.16427275602083785	16158	0.21966387146783173	0.18438724873146203	0.3491689381566867	0	0	0.9237922374996892	0.4544416906608883	1	0	1	1110	NA	NA	NA	NA	NA	35_59x820	35_59x820_2	439.7	538.6
35	3	1	0	4	1	M	637x318	BB	2017-03-31	17:13:00	0.3150684931506849	112	1	1	20170405_T35_V3	2017-04-05	2	1	09:00:00	0	6827.287015318773	0.539074116819504	16845	0.22508862739876503	17179	0.23765062363469805	0.24214533595898746	0.49336198273185783	4	0.01932367149758454	0.9681973297068523	0.5809539620818833	1	0	1	1110	NA	NA	NA	NA	NA	35_637x318	35_637x318_2	561.5	572.6333333333333
35	3	1	0	4	1	M	732x40	BP	2017-03-31	17:13:00	0.3150684931506849	NA	0	1	20170405_T35_V3	2017-04-05	2	1	09:00:00	0	4381.673175463776	0.3377670592962535	13999	0.17772081953297938	13762	0.1774540201536185	0.19995508558855946	0.38803403742896075	0	0	0.977126184215266	0.6063927036518149	1	0	1	1110	NA	NA	NA	NA	NA	35_732x40	35_732x40_2	466.6333333333333	458.73333333333335
35	3	1	0	4	1	M	801x513	PP	2017-03-31	17:13:00	0.3150684931506849	4	3	1	20170405_T35_V3	2017-04-05	2	1	09:00:00	0	8831.967125892357	0.7040863717218886	14748	0.19018690811044722	16823	0.23137904305545767	0.21752591149526718	0.43189959816347656	0	0	0.9409987099005502	0.5034637689491176	1	0	1	1110	NA	NA	NA	NA	NA	35_801x513	35_801x513_2	491.6	560.7666666666667
35	3	1	0	4	1	M	855x391	TW	2017-03-31	17:13:00	0.3150684931506849	11	1	1	20170405_T35_V3	2017-04-05	2	1	09:00:00	0	8035.08976227639	0.6384925994500049	15499	0.2026862839738362	16447	0.22475512648861956	0.22961817934502163	0.4620879406237443	4	0.01932367149758454	0.958536449176905	0.5534296427072385	1	0	1	1110	NA	NA	NA	NA	NA	35_855x391	35_855x391_2	516.6333333333333	548.2333333333333
39	5	4	1	1	0	F	136x427	CY	2017-03-31	17:24:00	0.4657534246575342	NA	0	1	20170404_T39_V1	2017-04-04	1	0	09:00:00	0	5302.923683558787	0.41359842155146626	12003	0.14450010818367925	12217	0.15023606511169052	0.19165723390295472	0.3673184535962199	0	0	0.9686745374606647	0.5823135502253524	1	0	1	845	201	2017-06-22	Natural/Stuck	83	2.4216867469879517	39_136x427	39_136x427_1	400.1	407.23333333333335
39	5	4	1	1	0	F	208x313	LG	2017-03-31	17:24:00	0.4657534246575342	13	1	1	20170404_T39_V1	2017-04-04	1	0	09:00:00	0	4437.138016490169	0.3423325650032707	14785	0.19080272289998834	14766	0.1951412867310267	0.24902325701584063	0.5105327102462328	0	0	0.9732857624976335	0.5954511550464091	1	0	1	845	60	2017-04-17	Stuck	17	3.5294117647058822	39_208x313	39_208x313_1	492.8333333333333	492.2
39	5	4	1	1	0	F	237x714	CG	2017-03-31	17:24:00	0.4657534246575342	81	1	1	20170404_T39_V1	2017-04-04	1	0	09:00:00	0	3715.562877614627	0.28293718310701077	19645	0.27169082768836444	18484	0.26064054682545273	0.3142538461681048	0.6733808532646297	0	0	0.9877861285975844	0.636763404623156	1	0	1	845	159	2017-05-25	Natural/Stuck	55	2.890909090909091	39_237x714	39_237x714_1	654.8333333333334	616.1333333333333
39	5	4	1	1	0	F	306x774	UB	2017-03-31	17:24:00	0.4657534246575342	NA	0	1	20170404_T39_V1	2017-04-04	1	0	09:00:00	0	5410.399379423942	0.42244512324136224	13954	0.17697185559975367	13753	0.17729546895919948	0.21874834068083895	0.4349513921979774	0	0	0.9765021816128034	0.6046148898316824	1	0	1	845	101	2017-07-03	Natural/Stuck	94	1.074468085106383	39_306x774	39_306x774_1	465.1333333333333	458.43333333333334
39	5	4	1	1	0	F	315x229	BB	2017-03-31	17:24:00	0.4657534246575342	NA	0	1	20170404_T39_V1	2017-04-04	1	0	09:00:00	0	1938.70339466339	0.1366776435525545	12754	0.15699948404706823	12225	0.15037699950672961	0.21402497018451472	0.4231594994048769	37	0.178743961352657	0.9832756813020235	0.623912920497958	1	0	1	845	121	2017-05-15	Stuck	45	2.688888888888889	39_315x229	39_315x229_1	425.1333333333333	407.5
39	5	4	1	1	0	F	335x365	BP	2017-03-31	17:24:00	0.4657534246575342	41	1	1	20170404_T39_V1	2017-04-04	1	0	09:00:00	0	3007.8992305233646	0.22468690491895454	10774	0.12404507098513723	9859	0.10869565217391304	0.17232084905633552	0.31904517558533585	75	0.36231884057971014	0.9945469144810006	0.6560252130371921	1	0	1	845	145	2017-06-22	Natural/Stuck	83	1.7469879518072289	39_335x365	39_335x365_1	359.1333333333333	328.6333333333333
39	5	4	1	1	0	F	360x380	PP	2017-03-31	17:24:00	0.4657534246575342	36	1	1	20170404_T39_V1	2017-04-04	1	0	09:00:00	0	3799.976426334603	0.2898855585336568	12683	0.15581778539686766	12337	0.15235008103727715	0.20292184641336744	0.3954405547911137	0	0	0.9797005638732258	0.6137272367388998	1	0	1	845	107	2017-07-03	Natural/Stuck	94	1.1382978723404256	39_360x380	39_360x380_1	422.76666666666665	411.23333333333335
39	5	4	1	1	0	F	387x324	TW	2017-03-31	17:24:00	0.4657534246575342	NA	0	1	20170404_T39_V1	2017-04-04	1	0	09:00:00	0	6117.753641249171	0.480669934842449	18150	0.24680858146231047	16754	0.23016348389824537	0.29827358930289377	0.6334861475862543	0	0	0.9924302023774864	0.6499945971134465	1	0	1	845	113	2017-06-29	Natural/Stuck	90	1.2555555555555555	39_387x324	39_387x324_1	605	558.4666666666667
39	5	4	1	1	0	F	786x716	NR	2017-03-31	17:24:00	0.4657534246575342	NA	0	1	20170404_T39_V1	2017-04-04	1	0	09:00:00	0	4115.043190851955	0.31581980958128725	12205	0.14786212406171462	12848	0.16135226552040025	0.19756005213192404	0.3820548372416132	0	0	0.9604870107803888	0.5589868877603973	1	0	1	845	72	2017-07-03	Natural/Stuck	94	0.7659574468085106	39_786x716	39_786x716_1	406.8333333333333	428.26666666666665
39	5	4	1	1	0	F	852x721	CO	2017-03-31	17:24:00	0.4657534246575342	116	1	1	20170404_T39_V1	2017-04-04	1	0	09:00:00	0	2578.0123262179427	0.18930140522835964	7073	0.06244694838806318	7329	0.06412514974279473	0.1109102564564216	0.1657336526246672	190	0.9178743961352657	0.9643255253587152	0.5699230028329911	1	0	1	845	NA	2017-04-13	Escape	NA	NA	39_852x721	39_852x721_1	235.76666666666668	244.3
39	5	4	1	1	0	M	153x517	PP	2017-03-31	17:24:00	0.4657534246575342	81	2	1	20170404_T39_V1	2017-04-04	1	0	09:00:00	0	4221.084299347596	0.3245484253504174	8433	0.08508230281444003	8976	0.09314001832147135	0.13224758574019715	0.2190022877235164	37	0.178743961352657	0.9577990880765308	0.551328865002947	1	0	1	845	NA	NA	NA	NA	NA	39_153x517	39_153x517_1	281.1	299.2
39	5	4	1	1	0	M	235x712	TW	2017-03-31	17:24:00	0.4657534246575342	NA	0	1	20170404_T39_V1	2017-04-04	1	0	09:00:00	0	8136.772708068882	0.6468624795529881	14924	0.19311618927150775	14953	0.19843562821506588	0.23917336150450155	0.48594244954503635	0	0	0.9725007666568064	0.5932146636454735	1	0	1	845	NA	NA	NA	NA	NA	39_235x712	39_235x712_1	497.46666666666664	498.43333333333334
39	5	4	1	1	0	M	307x176	NR	2017-03-31	17:24:00	0.4657534246575342	NA	0	1	20170404_T39_V1	2017-04-04	1	0	09:00:00	0	7538.544232910994	0.59762019440637	11964	0.14385100610821697	13463	0.17218659713903178	0.19115296551670044	0.3660595477461944	0	0	0.9442930955496339	0.5128496341885793	1	0	1	845	NA	NA	NA	NA	NA	39_307x176	39_307x176_1	398.8	448.76666666666665
39	5	4	1	1	0	M	378x765	CO	2017-03-31	17:24:00	0.4657534246575342	NA	0	1	20170404_T39_V1	2017-04-04	1	0	09:00:00	0	4438.63025900239	0.3424553967211612	18391	0.2508196994158081	16294	0.22205975618349658	0.2927906354377378	0.6197979551783647	2	0.00966183574879227	1.0023851731218028	0.6783567938389352	1	0	1	845	NA	NA	NA	NA	NA	39_378x765	39_378x765_1	613.0333333333333	543.1333333333333
39	5	4	1	1	0	M	57x862	BB	2017-03-31	17:24:00	0.4657534246575342	NA	0	1	20170404_T39_V1	2017-04-04	1	0	09:00:00	0	3337.152506241986	0.2517888974881236	13693	0.1726278647870446	13504	0.1729088859136072	0.20205969008130345	0.39328818180946784	1	0.004830917874396135	0.9763537115083242	0.6041918912695321	1	0	1	845	NA	NA	NA	NA	NA	39_57x862	39_57x862_1	456.43333333333334	450.1333333333333
39	5	4	1	1	0	M	59x820	BP	2017-03-31	17:24:00	0.4657534246575342	NA	0	1	20170404_T39_V1	2017-04-04	1	0	09:00:00	0	8544.235567444382	0.6804021774129557	13369	0.16723532446781952	14994	0.19915791698964133	0.2217821633397602	0.4425253294055538	0	0	0.9451007260124772	0.5151506127305541	1	0	1	845	NA	NA	NA	NA	NA	39_59x820	39_59x820_1	445.6333333333333	499.8
39	5	4	1	1	0	M	637x318	CY	2017-03-31	17:24:00	0.4657534246575342	NA	0	1	20170404_T39_V1	2017-04-04	1	0	09:00:00	0	4202.964899686234	0.3230569539780879	13588	0.1708802822761846	13195	0.1674652949052216	0.2230307947923323	0.44564253739046233	4	0.01932367149758454	0.9801114260659495	0.6148978031460134	1	0	1	845	NA	NA	NA	NA	NA	39_637x318	39_637x318_1	452.93333333333334	439.8333333333333
39	5	4	1	1	0	M	732x40	LG	2017-03-31	17:24:00	0.4657534246575342	NA	0	1	20170404_T39_V1	2017-04-04	1	0	09:00:00	0	2301.326438754465	0.16652641886060818	9734	0.10673568230614316	10406	0.11833204143471214	0.14852461602776307	0.25963788814706873	21	0.10144927536231885	0.9567406532649829	0.5483133326505927	1	0	1	845	NA	NA	NA	NA	NA	39_732x40	39_732x40_1	324.46666666666664	346.8666666666667
39	5	4	1	1	0	M	801x513	CG	2017-03-31	17:24:00	0.4657534246575342	13	2	1	20170404_T39_V1	2017-04-04	1	0	09:00:00	0	7078.826241171062	0.5597791932231454	15163	0.19709401993908426	16686	0.22896554154041293	0.24654119283784295	0.5043362378934244	0	0	0.9497094821594806	0.5282811835637977	1	0	1	845	NA	NA	NA	NA	NA	39_801x513	39_801x513_1	505.43333333333334	556.2
39	5	4	1	1	0	M	855x391	UB	2017-03-31	17:24:00	0.4657534246575342	36	1	1	20170404_T39_V1	2017-04-04	1	0	09:00:00	0	7249.722994808947	0.5738463047411102	16766	0.22377377960487993	17008	0.2346381509407371	0.27948620284059006	0.5865834438499209	0	0	0.9694871634825445	0.5846287613584403	1	0	1	845	NA	NA	NA	NA	NA	39_855x391	39_855x391_1	558.8666666666667	566.9333333333333
40	5	4	1	1	0	F	136x427	CO	2017-03-31	17:31:00	0.5616438356164384	29	1	1	20170404_T40_V1.5	2017-04-04	1	0	09:30:00	1	4624.407103959927	0.3577473407741815	17677	0.23893613834196029	15848	0.21420266366006624	0.23872893851172736	0.48483294769891594	0	0	0.9995138762923997	0.6701763292625531	1	0	1	1059	137	2017-06-26	Natural/Stuck	87	1.5747126436781609	40_136x427	40_136x427_1	589.2333333333333	528.2666666666667
40	5	4	1	1	0	F	208x313	CY	2017-03-31	17:31:00	0.5616438356164384	59	1	1	20170404_T40_V1.5	2017-04-04	1	0	09:30:00	1	4865.609116302021	0.37760152485753323	16189	0.21417039761663031	16099	0.2186244803044183	0.22530081855003656	0.4513096509081233	0	0	0.9743290118661774	0.5984234233317052	1	0	1	1059	168	2017-05-11	Natural/Stuck	41	4.097560975609756	40_208x313	40_208x313_1	539.6333333333333	536.6333333333333
40	5	4	1	1	0	F	237x714	LG	2017-03-31	17:31:00	0.5616438356164384	69	1	1	20170404_T40_V1.5	2017-04-04	1	0	09:30:00	1	4814.258767800722	0.3733746974691984	12529	0.1532546643809397	12826	0.1609646959340427	0.17189882371874904	0.3179915894775629	20	0.0966183574879227	0.9672744327841942	0.5783245837793181	1	0	1	1059	83	2017-06-15	Stuck	76	1.0921052631578947	40_237x714	40_237x714_1	417.6333333333333	427.53333333333336
40	5	4	1	1	0	F	306x774	CG	2017-03-31	17:31:00	0.5616438356164384	6	1	1	20170404_T40_V1.5	2017-04-04	1	0	09:30:00	1	4919.140654825635	0.38200789365103016	20794	0.2908143734500607	19339	0.27570291029525756	0.28269928981244186	0.5946049143520696	0	0	0.9906102748900446	0.6448095350222881	1	0	1	1059	NA	2017-05-29	Natural/Stuck	NA	NA	40_306x774	40_306x774_1	693.1333333333333	644.6333333333333
40	5	4	1	1	0	F	315x229	UB	2017-03-31	17:31:00	0.5616438356164384	NA	0	1	20170404_T40_V1.5	2017-04-04	1	0	09:30:00	1	6868.381625600949	0.5424567584046776	19016	0.2612219762661651	17365	0.24092734831935733	0.25881187261440614	0.5349699856666092	0	0	0.9950501338313658	0.6574589094867046	1	0	1	1059	89	2017-06-15	Natural/Stuck	76	1.1710526315789473	40_315x229	40_315x229_1	633.8666666666667	578.8333333333334
40	5	4	1	1	0	F	335x365	BB	2017-03-31	17:31:00	0.5616438356164384	NA	0	1	20170404_T40_V1.5	2017-04-04	1	0	09:30:00	1	6216.080696906073	0.4887635798515848	18139	0.24662550138974418	17487	0.24307659784370375	0.2495384090110105	0.5118187870221118	6	0.028985507246376812	0.9818762792433707	0.6199259558443228	1	0	1	1059	236	2017-06-22	Stuck	83	2.8433734939759034	40_335x365	40_335x365_1	604.6333333333333	582.9
40	5	4	1	1	0	F	360x380	BP	2017-03-31	17:31:00	0.5616438356164384	NA	0	1	20170404_T40_V1.5	2017-04-04	1	0	09:30:00	1	3399.080778801437	0.2568864309266734	14960	0.19371536041808832	14069	0.1828623775632443	0.20192226464422214	0.39294509925382903	9	0.043478260869565216	0.9879049189394017	0.6371018440952793	1	0	1	1059	139	2017-05-15	Stuck	45	3.088888888888889	40_360x380	40_360x380_1	498.6666666666667	468.96666666666664
40	5	4	1	1	0	F	387x324	PP	2017-03-31	17:31:00	0.5616438356164384	NA	0	1	20170404_T40_V1.5	2017-04-04	1	0	09:30:00	1	5214.769077401268	0.4063421065586858	17939	0.24329677279762996	15718	0.21191247974068073	0.2406858398130207	0.4897183511135936	0	0	1.0050758486447942	0.686022659512233	1	0	1	1059	195	2017-06-26	Natural/Stuck	87	2.2413793103448274	40_387x324	40_387x324_1	597.9666666666667	523.9333333333333
40	5	4	1	1	0	F	786x716	TW	2017-03-31	17:31:00	0.5616438356164384	NA	0	1	20170404_T40_V1.5	2017-04-04	1	0	09:30:00	1	4330.2229731867665	0.3335320125932242	21621	0.30457866617845314	18156	0.25486223662884927	0.2823694895511506	0.593781568115032	0	0	1.0153511230515528	0.7152974169794263	1	0	1	1059	252	2017-06-12	Stuck	73	3.452054794520548	40_786x716	40_786x716_1	720.7	605.2
40	5	4	1	1	0	F	852x721	NR	2017-03-31	17:31:00	0.5616438356164384	6	1	1	20170404_T40_V1.5	2017-04-04	1	0	09:30:00	1	6106.147373222749	0.47971458219145	14737	0.19000382803788093	14869	0.19695581706715523	0.20457384962887717	0.3995647802412044	0	0	0.9708039458765663	0.5883803385617413	1	0	1	1059	126	2017-05-01	Natural	31	4.064516129032258	40_852x721	40_852x721_1	491.23333333333335	495.6333333333333
40	5	4	1	1	0	M	153x517	BP	2017-03-31	17:31:00	0.5616438356164384	NA	0	1	20170404_T40_V1.5	2017-04-04	1	0	09:30:00	1	10792.117702299345	0.8654332444000338	12397	0.1510577035101443	14056	0.18263335917130577	0.173192632275142	0.3212215820863694	9	0.043478260869565216	0.9424629710419602	0.5076355202899107	1	0	1	1059	NA	NA	NA	NA	NA	40_153x517	40_153x517_1	413.23333333333335	468.53333333333336
40	5	4	1	1	0	M	235x712	PP	2017-03-31	17:31:00	0.5616438356164384	29	1	1	20170404_T40_V1.5	2017-04-04	1	0	09:30:00	1	4851.194894048747	0.37641503964020034	14082	0.1791022418987068	19118	0.27180959763230217	0.19708358744518617	0.38086534331771216	0	0	0.8991794203842397	0.38431857539252823	1	0	1	1059	NA	NA	NA	NA	NA	40_235x712	40_235x712_1	469.4	637.2666666666667
40	5	4	1	1	0	M	307x176	TW	2017-03-31	17:31:00	0.5616438356164384	NA	0	1	20170404_T40_V1.5	2017-04-04	1	0	09:30:00	1	8988.506925021518	0.7169717119315434	13244	0.16515486909774812	13051	0.16492847579451766	0.1807542809062065	0.3400992352507776	4	0.01932367149758454	0.9765436857279413	0.6047331370780772	1	0	1	1059	NA	NA	NA	NA	NA	40_307x176	40_307x176_1	441.46666666666664	435.03333333333336
40	5	4	1	1	0	M	378x765	NR	2017-03-31	17:31:00	0.5616438356164384	NA	0	1	20170404_T40_V1.5	2017-04-04	1	0	09:30:00	1	6904.971887237401	0.5454686312457622	18929	0.2597739793285954	18843	0.2669649778028328	0.25962525194895	0.5370005868909953	0	0	0.97408061455504	0.5977157272886422	1	0	1	1059	NA	NA	NA	NA	NA	40_378x765	40_378x765_1	630.9666666666667	628.1
40	5	4	1	1	0	M	57x862	UB	2017-03-31	17:31:00	0.5616438356164384	NA	0	1	20170404_T40_V1.5	2017-04-04	1	0	09:30:00	1	8327.333216880681	0.6625481837651099	16404	0.21774878085315313	17257	0.23902473398632937	0.22458064027447106	0.4495117260948999	18	0.08695652173913043	0.9606449680719608	0.5594369157808561	1	0	1	1059	NA	NA	NA	NA	NA	40_57x862	40_57x862_1	546.8	575.2333333333333
40	5	4	1	1	0	M	59x820	BB	2017-03-31	17:31:00	0.5616438356164384	NA	0	1	20170404_T40_V1.5	2017-04-04	1	0	09:30:00	1	6313.362050002059	0.4967711494132595	18791	0.2574771566000366	19200	0.273254175181453	0.26369885436702306	0.547170333903857	0	0	0.967735601675219	0.5796384764211812	1	0	1	1059	NA	NA	NA	NA	NA	40_59x820	40_59x820_1	626.3666666666667	640
40	5	4	1	1	0	M	637x318	CO	2017-03-31	17:31:00	0.5616438356164384	NA	0	1	20170404_T40_V1.5	2017-04-04	1	0	09:30:00	1	7924.227764146192	0.6293671593371614	16214	0.21458648869064462	17259	0.23905996758508913	0.22776327613122607	0.4574571753988532	17	0.0821256038647343	0.9577852581467435	0.5512894628590933	1	0	1	1059	NA	NA	NA	NA	NA	40_637x318	40_637x318_1	540.4666666666667	575.3
40	5	4	1	1	0	M	732x40	CY	2017-03-31	17:31:00	0.5616438356164384	6	1	1	20170404_T40_V1.5	2017-04-04	1	0	09:30:00	1	3119.8297201188093	0.23390029631394754	5699	0.039578582960238334	8272	0.08073779155802974	0.07891056457254819	0.08584643302151923	207	1	0.8833781172196461	0.33929989272797517	1	0	1	1059	NA	NA	NA	NA	NA	40_732x40	40_732x40_1	189.96666666666667	275.73333333333335
40	5	4	1	1	0	M	801x513	LG	2017-03-31	17:31:00	0.5616438356164384	6	2	1	20170404_T40_V1.5	2017-04-04	1	0	09:30:00	1	9258.939062058418	0.7392319301554682	15668	0.20549905963417273	16783	0.23067437108026215	0.21566491984335232	0.42725363315494874	0	0	0.9562575425568862	0.5469369267027347	1	0	1	1059	NA	NA	NA	NA	NA	40_801x513	40_801x513_1	522.2666666666667	559.4333333333333
40	5	4	1	1	0	M	855x391	CG	2017-03-31	17:31:00	0.5616438356164384	69	1	1	20170404_T40_V1.5	2017-04-04	1	0	09:30:00	1	6337.417629540971	0.49875124858307857	14474	0.1856265499392507	13888	0.17967373687548446	0.19934585674059074	0.38651309782295235	0	0	0.9830244884190305	0.6231972597344587	1	0	1	1059	NA	NA	NA	NA	NA	40_855x391	40_855x391_1	482.46666666666664	462.93333333333334
41	1	4	1	4	1	F	136x427	NR	2017-03-31	17:37:00	0.6438356164383562	98	1	1	20170404_T41_V1	2017-04-04	1	0	09:00:00	0	3580.6274619848846	0.2718301755192099	12214	0.14801191684835976	11607	0.13948981748995842	0.20172006917664156	0.39244031833968807	8	0.03864734299516908	0.98536948434098	0.6298782673804907	1	0	1	842	2	2017-04-10	Natural/Stuck	10	0.2	41_136x427	41_136x427_1	407.1333333333333	386.9
41	1	4	1	4	1	F	136x427	NR	2017-03-31	17:37:00	0.6438356164383562	98	1	1	20170405_T41_V3	2017-04-05	2	1	09:00:00	0	3816.5602902991295	0.29125063457414185	15576	0.20396784448180016	13668	0.17579804101190896	0.17051860487881237	0.31454587362609276	0	0	0.9919124089210261	0.6485193783255178	0.9894736842105264	0	0.9898477157360406	994	2	2017-04-10	Natural/Stuck	10	0.2	41_136x427	41_136x427_2	519.2	455.6
41	1	4	1	4	1	F	208x313	CO	2017-03-31	17:37:00	0.6438356164383562	6	1	1	20170404_T41_V1	2017-04-04	1	0	09:00:00	0	2385.7073819038387	0.1734721104083156	10034	0.11172877519431453	9449	0.1014727644281587	0.17587069448377474	0.3279073634541504	41	0.19806763285024154	0.9875803021622453	0.6361769950795894	1	0	1	842	183	2017-05-22	Stuck	52	3.519230769230769	41_208x313	41_208x313_1	334.46666666666664	314.96666666666664
41	1	4	1	4	1	F	208x313	CO	2017-03-31	17:37:00	0.6438356164383562	6	1	1	20170405_T41_V3	2017-04-05	2	1	09:00:00	0	3309.926248912501	0.24954780870253904	14938	0.19334920027295574	13146	0.16660207173560707	0.18844607339507324	0.3593017925106997	31	0.1497584541062802	0.9931855014108254	0.6521464808628151	0.9894736842105264	0	0.9898477157360406	994	183	2017-05-22	Stuck	52	3.519230769230769	41_208x313	41_208x313_2	497.93333333333334	438.2
41	1	4	1	4	1	F	237x714	CY	2017-03-31	17:37:00	0.6438356164383562	NA	0	1	20170404_T41_V1	2017-04-04	1	0	09:00:00	0	4146.806503727832	0.31843435933073266	13172	0.163956526804587	13260	0.1686103868649144	0.21498638502519907	0.42555967121859933	0	0	0.9713533145736536	0.5899455167487804	1	0	1	842	0	2017-04-10	Natural	10	0	41_237x714	41_237x714_1	439.06666666666666	442
41	1	4	1	4	1	F	237x714	CY	2017-03-31	17:37:00	0.6438356164383562	NA	0	1	20170405_T41_V3	2017-04-05	2	1	09:00:00	0	2271.1421977846476	0.16404184806116956	24525	0.35291180533595196	22992	0.34005707842999083	0.3287095227552438	0.7094694448116889	2	0.00966183574879227	0.9748903521868987	0.6000227092578176	0.9894736842105264	0	0.9898477157360406	994	0	2017-04-10	Natural	10	0	41_237x714	41_237x714_2	817.5	766.4
41	1	4	1	4	1	F	306x774	LG	2017-03-31	17:37:00	0.6438356164383562	118	1	1	20170404_T41_V1	2017-04-04	1	0	09:00:00	0	5654.530213916906	0.4425403889540342	16260	0.21535209626683088	16953	0.2336692269748432	0.257523977254417	0.5317547553505582	0	0	0.9628222748988714	0.5656401690241513	1	0	1	842	201	2017-05-25	Natural/Stuck	55	3.6545454545454548	41_306x774	41_306x774_1	542	565.1
41	1	4	1	4	1	F	306x774	LG	2017-03-31	17:37:00	0.6438356164383562	118	1	1	20170405_T41_V3	2017-04-05	2	1	09:00:00	0	4938.87792819392	0.38363253788576224	20113	0.27948005259391173	19596	0.28023042773588897	0.260503292879048	0.5391926157660808	4	0.01932367149758454	0.9665451293293847	0.5762467626998644	0.9894736842105264	0	0.9898477157360406	994	201	2017-05-25	Natural/Stuck	55	3.6545454545454548	41_306x774	41_306x774_2	670.4333333333333	653.2
41	1	4	1	4	1	F	315x229	CG	2017-03-31	17:37:00	0.6438356164383562	NA	0	1	20170404_T41_V1	2017-04-04	1	0	09:00:00	0	3415.4008591981883	0.25822979401600216	19068	0.26208744570011483	17931	0.2508984567683743	0.31148495800634857	0.6664683249366224	0	0	0.9879229752739848	0.6371532874723358	1	0	1	842	146	2017-05-08	Stuck	38	3.8421052631578947	41_315x229	41_315x229_1	635.6	597.7
41	1	4	1	4	1	F	315x229	CG	2017-03-31	17:37:00	0.6438356164383562	NA	0	1	20170405_T41_V3	2017-04-05	2	1	09:00:00	0	2089.9047776007396	0.14912355999141824	26755	0.39002712913802573	26469	0.4013106898738637	0.3443437410590973	0.7485002653425872	0	0	0.9740385647720684	0.5975959254080002	0.9894736842105264	0	0.9898477157360406	994	146	2017-05-08	Stuck	38	3.8421052631578947	41_315x229	41_315x229_2	891.8333333333334	882.3
41	1	4	1	4	1	F	335x365	UB	2017-03-31	17:37:00	0.6438356164383562	83	1	1	20170404_T41_V1	2017-04-04	1	0	09:00:00	0	3619.545056783764	0.27503361932017767	11845	0.141870412595909	12423	0.15386512578394757	0.18920527029726436	0.3611971273116556	0	0	0.9613861430245145	0.5615485593358446	1	0	1	842	171	2017-05-29	Stuck	59	2.8983050847457625	41_335x365	41_335x365_1	394.8333333333333	414.1
41	1	4	1	4	1	F	335x365	UB	2017-03-31	17:37:00	0.6438356164383562	83	1	1	20170405_T41_V3	2017-04-05	2	1	09:00:00	0	1475.5620364132758	0.09855485305829557	27933	0.4096333405455786	25054	0.37638291875132124	0.3847368435698547	0.8493416316419787	0	0	0.9978194112302479	0.6653487157344413	0.9894736842105264	0	0.9898477157360406	994	171	2017-05-29	Stuck	59	2.8983050847457625	41_335x365	41_335x365_2	931.1	835.1333333333333
41	1	4	1	4	1	F	360x380	BB	2017-03-31	17:37:00	0.6438356164383562	68	1	1	20170404_T41_V1	2017-04-04	1	0	09:00:00	0	3549.5240071491157	0.2692699410006781	16237	0.21496929247873775	16427	0.22440279050102177	0.26759639275443625	0.5569005371257165	3	0.014492753623188406	0.9701431777111424	0.5864977778612601	1	0	1	842	146	2017-06-05	Stuck	66	2.212121212121212	41_360x380	41_360x380_1	541.2333333333333	547.5666666666667
41	1	4	1	4	1	F	360x380	BB	2017-03-31	17:37:00	0.6438356164383562	68	1	1	20170405_T41_V3	2017-04-05	2	1	09:00:00	0	1245.24345077154	0.07959652201973572	28447	0.4181881730273122	26812	0.4073532520611655	0.36488038548480173	0.7997699909731274	0	0	0.975927609688626	0.6029779064225884	0.9894736842105264	0	0.9898477157360406	994	146	2017-06-05	Stuck	66	2.212121212121212	41_360x380	41_360x380_2	948.2333333333333	893.7333333333333
41	1	4	1	4	1	F	387x324	BP	2017-03-31	17:37:00	0.6438356164383562	28	1	1	20170404_T41_V1	2017-04-04	1	0	09:00:00	0	1291.3155101227283	0.08338887490508501	16868	0.22547143118685817	15823	0.21376224367556904	0.26447933550459657	0.5491188047910055	0	0	0.9885239924700326	0.638865614749585	1	0	1	842	0	2017-04-10	Natural	10	0	41_387x324	41_387x324_1	562.2666666666667	527.4333333333333
41	1	4	1	4	1	F	387x324	BP	2017-03-31	17:37:00	0.6438356164383562	28	1	1	20170405_T41_V3	2017-04-05	2	1	09:00:00	0	1083.820120977724	0.06630920126335454	7916	0.076477539403824707	7120	0.060443238672398	0.07588881544274897	0.07830263737517593	77	0.3719806763285024	0.9953646601691294	0.6583550103488888	0.9894736842105264	0	0.9898477157360406	994	0	2017-04-10	Natural	10	0	41_387x324	41_387x324_2	263.8666666666667	237.33333333333334
41	1	4	1	4	1	F	786x716	PP	2017-03-31	17:37:00	0.6438356164383562	58	1	1	20170404_T41_V1	2017-04-04	1	0	09:00:00	0	6475.604545723236	0.5101258985918115	14690	0.18922157681873408	14138	0.18407793672045664	0.24366906757112367	0.4971659781689617	0	0	0.9822882407869227	0.621099654355514	1	0	1	842	22	2017-04-10	Natural/Stuck	10	2.2	41_786x716	41_786x716_1	489.6666666666667	471.26666666666665
41	1	4	1	4	1	F	786x716	PP	2017-03-31	17:37:00	0.6438356164383562	58	1	1	20170405_T41_V3	2017-04-05	2	1	09:00:00	0	5138.38514768115	0.4000546772501685	14530	0.18655859394504268	13788	0.1779120569374956	0.15496118677524287	0.2757067847683594	9	0.043478260869565216	0.9773222265276789	0.6069512377524146	0.9894736842105264	0	0.9898477157360406	994	22	2017-04-10	Natural/Stuck	10	2.2	41_786x716	41_786x716_2	484.3333333333333	459.6
41	1	4	1	4	1	F	852x721	TW	2017-03-31	17:37:00	0.6438356164383562	58	1	1	20170404_T41_V1	2017-04-04	1	0	09:00:00	0	4139.491474034888	0.3178322335661561	12391	0.15095784165238088	12024	0.146836022831372	0.20838940468400738	0.4090903121026753	23	0.1111111111111111	0.9802857127043079	0.6153943542711452	1	0	1	842	48	2017-04-10	Natural/Stuck	10	4.8	41_852x721	41_852x721_1	413.03333333333336	400.8
41	1	4	1	4	1	F	852x721	TW	2017-03-31	17:37:00	0.6438356164383562	58	1	1	20170405_T41_V3	2017-04-05	2	1	09:00:00	0	3440.0352194253906	0.26025753465538287	18407	0.25108599770317724	19032	0.27029455288563176	0.22347097135331928	0.4467414380211102	0	0	0.9536767195358504	0.5395840361602812	0.9894736842105264	0	0.9898477157360406	994	48	2017-04-10	Natural/Stuck	10	4.8	41_852x721	41_852x721_2	613.5666666666667	634.4
41	1	4	1	4	1	M	153x517	BP	2017-03-31	17:37:00	0.6438356164383562	NA	0	1	20170404_T41_V1	2017-04-04	1	0	09:00:00	0	2227.6429770298155	0.1604612745495195	10164	0.11389244877918879	9482	0.10205411880769502	0.17172420362603533	0.3175556504771386	62	0.2995169082125604	0.9898610816863896	0.6426750470792078	1	0	1	842	NA	NA	NA	NA	NA	41_153x517	41_153x517_1	338.8	316.06666666666666
41	1	4	1	4	1	M	153x517	BP	2017-03-31	17:37:00	0.6438356164383562	NA	0	1	20170405_T41_V3	2017-04-05	2	1	09:00:00	0	3658.5889790701785	0.27824746157996416	21882	0.3089226569911622	22081	0.3240081741949123	0.2989750890752396	0.6352374415227185	0	0	0.9567037637915422	0.5482082327432501	0.9894736842105264	0	0.9898477157360406	994	NA	NA	NA	NA	NA	41_153x517	41_153x517_2	729.4	736.0333333333333
41	1	4	1	4	1	M	235x712	PP	2017-03-31	17:37:00	0.6438356164383562	58	1	1	20170404_T41_V1	2017-04-04	1	0	09:00:00	0	2274.7195011954423	0.16433630845870217	16251	0.21520230348018574	17244	0.2387957155943908	0.2710107588402994	0.565424500865641	0	0	0.9585504895849724	0.5534696445139682	1	0	1	842	NA	NA	NA	NA	NA	41_235x712	41_235x712_1	541.7	574.8
41	1	4	1	4	1	M	235x712	PP	2017-03-31	17:37:00	0.6438356164383562	58	1	1	20170405_T41_V3	2017-04-05	2	1	09:00:00	0	9875.762708088008	0.7900048490723574	10982	0.12750694872093604	12467	0.15464026495666267	0.12132370621266803	0.19173082630129418	0	0	0.9305658167869776	0.4737399481059392	0.9894736842105264	0	0.9898477157360406	994	NA	NA	NA	NA	NA	41_235x712	41_235x712_2	366.06666666666666	415.56666666666666
41	1	4	1	4	1	M	307x176	TW	2017-03-31	17:37:00	0.6438356164383562	98	1	1	20170404_T41_V1	2017-04-04	1	0	09:00:00	0	7393.258651970035	0.5856612283900858	8764	0.0905913486343891	8944	0.09257628074131492	0.13485478876466978	0.22551116916280933	39	0.18840579710144928	0.9680278878381431	0.5804712139415525	1	0	1	842	NA	NA	NA	NA	NA	41_307x176	41_307x176_1	292.1333333333333	298.1333333333333
41	1	4	1	4	1	M	307x176	TW	2017-03-31	17:37:00	0.6438356164383562	98	1	1	20170405_T41_V3	2017-04-05	2	1	09:00:00	0	4977.333554246152	0.3867979554180119	10179	0.11414210342359736	15611	0.21002748220703263	0.12363353475974552	0.19749731246171226	51	0.2463768115942029	0.8605451515881916	0.27424766106417403	0.9894736842105264	0	0.9898477157360406	994	NA	NA	NA	NA	NA	41_307x176	41_307x176_2	339.3	520.3666666666667
41	1	4	1	4	1	M	378x765	NR	2017-03-31	17:37:00	0.6438356164383562	NA	0	1	20170404_T41_V1	2017-04-04	1	0	09:00:00	0	2498.79305919749	0.18278058935663496	12056	0.14538222126058953	11910	0.14482770770206468	0.2010900103032137	0.3908673765824016	4	0.01932367149758454	0.975936630947897	0.6030036084298294	1	0	1	842	NA	NA	NA	NA	NA	41_378x765	41_378x765_1	401.8666666666667	397
41	1	4	1	4	1	M	378x765	NR	2017-03-31	17:37:00	0.6438356164383562	NA	0	1	20170405_T41_V3	2017-04-05	2	1	09:00:00	0	4154.625134701526	0.31907793828401004	15311	0.1995572790972488	14721	0.19434853075893171	0.1734615644999457	0.3218929712915912	35	0.16908212560386474	0.9662594133824821	0.5754327440450845	0.9894736842105264	0	0.9898477157360406	994	NA	NA	NA	NA	NA	41_378x765	41_378x765_2	510.3666666666667	490.7
41	1	4	1	4	1	M	57x862	UB	2017-03-31	17:37:00	0.6438356164383562	6	1	1	20170404_T41_V1	2017-04-04	1	0	09:00:00	0	6855.121497623243	0.5413652707372165	15587	0.20415092455436645	15938	0.21578817560425623	0.25317832039151555	0.5209058245112742	0	0	0.9675564224017832	0.5791279859403108	1	0	1	842	NA	NA	NA	NA	NA	41_57x862	41_57x862_1	519.5666666666667	531.2666666666667
41	1	4	1	4	1	M	57x862	UB	2017-03-31	17:37:00	0.6438356164383562	6	1	1	20170405_T41_V3	2017-04-05	2	1	09:00:00	0	4291.946222582188	0.33038131892679656	9126	0.09661634738611587	9672	0.10540131068987386	0.11606297937433115	0.1785974235881827	26	0.12560386473429952	0.9472514327286111	0.5212780809621053	0.9894736842105264	0	0.9898477157360406	994	NA	NA	NA	NA	NA	41_57x862	41_57x862_2	304.2	322.4
41	1	4	1	4	1	M	59x820	BB	2017-03-31	17:37:00	0.6438356164383562	NA	0	1	20170404_T41_V1	2017-04-04	1	0	09:00:00	0	7066.531539411312	0.5587671731756436	9164	0.09724880581861758	10633	0.12233105489394687	0.14721490710600357	0.2563682002816824	64	0.30917874396135264	0.9368741373590593	0.4917126608007484	1	0	1	842	NA	NA	NA	NA	NA	41_59x820	41_59x820_1	305.46666666666664	354.43333333333334
41	1	4	1	4	1	M	59x820	BB	2017-03-31	17:37:00	0.6438356164383562	NA	0	1	20170405_T41_V3	2017-04-05	2	1	09:00:00	0	8702.334861909212	0.6934158851564087	12441	0.15179002380040943	14665	0.19336198999365795	0.13173642503141206	0.21772617519270185	15	0.07246376811594203	0.9214714603927324	0.44782968359887876	0.9894736842105264	0	0.9898477157360406	994	NA	NA	NA	NA	NA	41_59x820	41_59x820_2	414.7	488.8333333333333
41	1	4	1	4	1	M	637x318	CO	2017-03-31	17:37:00	0.6438356164383562	NA	0	1	20170404_T41_V1	2017-04-04	1	0	09:00:00	0	834.4103903048327	0.045779411080942516	11696	0.13939050979478387	10679	0.12314142766542174	0.1935311126741582	0.3719965912935473	86	0.41545893719806765	0.995085006794504	0.657558264257937	1	0	1	842	NA	NA	NA	NA	NA	41_637x318	41_637x318_1	389.8666666666667	355.96666666666664
41	1	4	1	4	1	M	637x318	CO	2017-03-31	17:37:00	0.6438356164383562	NA	0	1	20170405_T41_V3	2017-04-05	2	1	09:00:00	0	5201.429611704519	0.4052440883251514	13522	0.16978180184078692	14203	0.1852230286801494	0.1656151294114224	0.3023043488356792	13	0.06280193236714976	0.9551629176516462	0.5438182870100202	0.9894736842105264	0	0.9898477157360406	994	NA	NA	NA	NA	NA	41_637x318	41_637x318_2	450.73333333333335	473.43333333333334
41	1	4	1	4	1	M	732x40	CY	2017-03-31	17:37:00	0.6438356164383562	68	2	1	20170404_T41_V1	2017-04-04	1	0	09:00:00	0	2494.2005610398455	0.1824025647168778	17416	0.2345921475292512	17338	0.24045169473610034	0.2882533442699889	0.6084706093640115	7	0.033816425120772944	0.9740648169605988	0.5976707191723112	1	0	1	842	NA	NA	NA	NA	NA	41_732x40	41_732x40_1	580.5333333333333	577.9333333333333
41	1	4	1	4	1	M	732x40	CY	2017-03-31	17:37:00	0.6438356164383562	68	2	1	20170405_T41_V3	2017-04-05	2	1	09:00:00	0	8883.83990364579	0.7083562020953216	14774	0.19061964282742205	15978	0.21649284757945175	0.1948653750103789	0.3753275767495538	0	0	0.9388534606406614	0.49735184927633375	0.9894736842105264	0	0.9898477157360406	994	NA	NA	NA	NA	NA	41_732x40	41_732x40_2	492.46666666666664	532.6
41	1	4	1	4	1	M	801x513	LG	2017-03-31	17:37:00	0.6438356164383562	28	3	1	20170404_T41_V1	2017-04-04	1	0	09:00:00	0	6667.137569952417	0.5258916539607751	11184	0.13086896459897143	12287	0.15146924106828272	0.1816422732371821	0.3423161077946758	7	0.033816425120772944	0.9501109477250247	0.529424978522208	1	0	1	842	NA	NA	NA	NA	NA	41_801x513	41_801x513_1	372.8	409.56666666666666
41	1	4	1	4	1	M	801x513	LG	2017-03-31	17:37:00	0.6438356164383562	28	3	1	20170405_T41_V3	2017-04-05	2	1	09:00:00	0	8646.795666821472	0.6888442591056723	12083	0.14583159962052494	13387	0.17084772038616025	0.1313155353761808	0.21667542431553174	0	0	0.9418627107673044	0.5059253495185899	0.9894736842105264	0	0.9898477157360406	994	NA	NA	NA	NA	NA	41_801x513	41_801x513_2	402.76666666666665	446.23333333333335
41	1	4	1	4	1	M	855x391	CG	2017-03-31	17:37:00	0.6438356164383562	NA	0	1	20170404_T41_V1	2017-04-04	1	0	09:00:00	0	7255.424981518011	0.5743156552770503	11901	0.142802456601701	12472	0.1547283489535621	0.19440323980370086	0.37417385636761347	3	0.014492753623188406	0.9615757800224218	0.5620888443833068	1	0	1	842	NA	NA	NA	NA	NA	41_855x391	41_855x391_1	396.7	415.73333333333335
41	1	4	1	4	1	M	855x391	CG	2017-03-31	17:37:00	0.6438356164383562	NA	0	1	20170405_T41_V3	2017-04-05	2	1	09:00:00	0	6844.141321039787	0.5404614538700236	12860	0.15876371020088878	11838	0.1435592981467127	0.13078989477952563	0.21536316274971076	94	0.45410628019323673	0.9846918341128399	0.62794760886072	0.9894736842105264	0	0.9898477157360406	994	NA	NA	NA	NA	NA	41_855x391	41_855x391_2	428.6666666666667	394.6
43	2	2	0.3333333333333333	4	1	F	136x427	PP	2017-04-07	16:50:00	0	8	1	1	20170411_T43_V1	2017-04-11	1	0	09:00:00	0	4018.694054822856	0.30788897407780674	9754	0.10706855516535459	9302	0.09888309491931506	0.18889951661065016	0.3604338133398942	0	0	0.9845122200285928	0.6274358795826613	1	0	1	794	51	2017-05-22	Stuck	45	1.1333333333333333	43_136x427	43_136x427_1	325.1333333333333	310.06666666666666
43	2	2	0.3333333333333333	4	1	F	136x427	PP	2017-04-07	16:50:00	0	8	1	1	20170412_T43_V3	2017-04-12	2	1	09:00:00	0	3757.5744409097547	0.2863953023125332	11383	0.1341810495481251	10694	0.12340567965612008	0.18808251644944415	0.3583941727230118	52.5	0.2536231884057971	0.9826442830927136	0.6221140362335524	0.994736842105263	0	0.9946808510638298	1017	51	2017-05-22	Stuck	45	1.1333333333333333	43_136x427	43_136x427_2	379.43333333333334	356.46666666666664
43	2	2	0.3333333333333333	4	1	F	208x313	TW	2017-04-07	16:50:00	0	40	1	1	20170411_T43_V1	2017-04-11	1	0	09:00:00	0	6292.68558581949	0.4950691970867121	9431	0.1016926584890901	10043	0.11193714325981256	0.17459734943397015	0.32472845798238914	26	0.12560386473429952	0.9576843969367334	0.5510021043571196	1	0	1	794	NA	2017-05-11	Escape	NA	NA	43_208x313	43_208x313_1	314.3666666666667	334.76666666666665
43	2	2	0.3333333333333333	4	1	F	208x313	TW	2017-04-07	16:50:00	0	40	1	1	20170412_T43_V3	2017-04-12	2	1	09:00:00	0	6603.58911865127	0.5206607579243215	14995	0.1942978879217083	15079	0.20065534493693185	0.2435802523642958	0.4969442510361598	1	0.004830917874396135	0.9671899404891358	0.5780838611136483	0.994736842105263	0	0.9946808510638298	1017	NA	2017-05-11	Escape	NA	NA	43_208x313	43_208x313_2	499.8333333333333	502.6333333333333
43	2	2	0.3333333333333333	4	1	F	237x714	NR	2017-04-07	16:50:00	0	NA	0	1	20170411_T43_V1	2017-04-11	1	0	09:00:00	0	3820.4567120776037	0.2915713627243966	13300	0.1660869131035401	12116	0.14845676837432176	0.2628948344614516	0.5451630984906293	3	0.014492753623188406	0.9956358624913866	0.6591276789798498	1	0	1	794	NA	2017-04-13	Cold Knockout	NA	NA	43_237x714	43_237x714_1	443.3333333333333	403.8666666666667
43	2	2	0.3333333333333333	4	1	F	237x714	NR	2017-04-07	16:50:00	0	NA	0	1	20170412_T43_V3	2017-04-12	2	1	09:00:00	0	4192.752358048425	0.3222163238371238	11691	0.13930729157998104	10832	0.1258367979705447	0.18576762486947102	0.35261504670273935	58.5	0.2826086956521739	0.9846199260575675	0.6277427393073919	0.994736842105263	0	0.9946808510638298	1017	NA	2017-04-13	Cold Knockout	NA	NA	43_237x714	43_237x714_2	389.7	361.06666666666666
43	2	2	0.3333333333333333	4	1	F	306x774	CO	2017-04-07	16:50:00	0	NA	0	1	20170411_T43_V1	2017-04-11	1	0	09:00:00	0	4608.392188927107	0.35642909691687125	11796	0.141054874090841	12270	0.1511697554788246	0.22700853245113803	0.45557295806532105	1	0.004830917874396135	0.9633912147001152	0.5672611062405716	1	0	1	794	NA	2017-04-13	Cold Knockout	NA	NA	43_306x774	43_306x774_1	393.2	409
43	2	2	0.3333333333333333	4	1	F	306x774	CO	2017-04-07	16:50:00	0	NA	0	1	20170412_T43_V3	2017-04-12	2	1	09:00:00	0	6858.1800081623	0.5416170274728824	15418	0.20133814889402993	14375	0.18825311817349025	0.2444313505929691	0.4990690174665559	1	0.004830917874396135	0.986771788403044	0.6338734999832503	0.994736842105263	0	0.9946808510638298	1017	NA	2017-04-13	Cold Knockout	NA	NA	43_306x774	43_306x774_2	513.9333333333333	479.1666666666667
43	2	2	0.3333333333333333	4	1	F	315x229	CY	2017-04-07	16:50:00	0	NA	0	1	20170411_T43_V1	2017-04-11	1	0	09:00:00	0	6070.9010824106745	0.4768133363053014	9304	0.09957891583309755	9086	0.0950778662532591	0.16985146834461684	0.3128803675016597	19	0.09178743961352658	0.9787399144658525	0.6109902997678193	1	0	1	794	165	2017-05-18	Natural/Stuck	41	4.024390243902439	43_315x229	43_315x229_1	310.1333333333333	302.8666666666667
43	2	2	0.3333333333333333	4	1	F	315x229	CY	2017-04-07	16:50:00	0	NA	0	1	20170412_T43_V3	2017-04-12	2	1	09:00:00	0	5167.948964008144	0.40248817872000725	14140	0.1800675731904199	13437	0.17172856035515469	0.22766383605733492	0.45720892328914153	2	0.00966183574879227	0.9808800714265413	0.6170877112320504	0.994736842105263	0	0.9946808510638298	1017	165	2017-05-18	Natural/Stuck	41	4.024390243902439	43_315x229	43_315x229_2	471.3333333333333	447.9
43	2	2	0.3333333333333333	4	1	F	335x365	LG	2017-04-07	16:50:00	0	8	1	1	20170411_T43_V1	2017-04-11	1	0	09:00:00	0	835.9772024187844	0.04590838088443778	14553	0.18694139773313584	12181	0.1496018603340145	0.30078931021035366	0.6397666439524009	105	0.5072463768115942	1.0161369568865641	0.7175362958666255	1	0	1	794	NA	2017-04-13	Cold Knockout	NA	NA	43_335x365	43_335x365_1	485.1	406.03333333333336
43	2	2	0.3333333333333333	4	1	F	335x365	LG	2017-04-07	16:50:00	0	8	1	1	20170412_T43_V3	2017-04-12	2	1	09:00:00	0	1475.050476229193	0.09851274474433142	10821	0.12482732220428408	10020	0.11153195687407512	0.17357381629567162	0.3221732078603852	39	0.18840579710144928	0.9900964445084209	0.6433456072276771	0.994736842105263	0	0.9946808510638298	1017	NA	2017-04-13	Cold Knockout	NA	NA	43_335x365	43_335x365_2	360.7	334
43	2	2	0.3333333333333333	4	1	F	360x380	CG	2017-04-07	16:50:00	0	40	1	1	20170411_T43_V1	2017-04-11	1	0	09:00:00	0	4818.878634183341	0.3737549748835962	8282	0.08256911272739377	7492	0.06699668804171659	0.15496522679583555	0.27571687067835693	49.5	0.2391304347826087	0.99733739064283	0.6639754155935157	1	0	1	794	120	2017-06-01	Natural/Stuck	55	2.1818181818181817	43_360x380	43_360x380_1	276.06666666666666	249.73333333333332
43	2	2	0.3333333333333333	4	1	F	360x380	CG	2017-04-07	16:50:00	0	40	1	1	20170412_T43_V3	2017-04-12	2	1	09:00:00	0	1317.0096378045384	0.08550384872268434	12152	0.14698001098480434	11407	0.13596645761398068	0.19951246331856712	0.3869290310866359	16	0.07729468599033816	0.9867881852855748	0.6339202155005498	0.994736842105263	0	0.9946808510638298	1017	120	2017-06-01	Natural/Stuck	55	2.1818181818181817	43_360x380	43_360x380_2	405.06666666666666	380.23333333333335
43	2	2	0.3333333333333333	4	1	F	387x324	UB	2017-04-07	16:50:00	0	NA	0	1	20170411_T43_V1	2017-04-11	1	0	09:00:00	0	4850.0581971793845	0.3763214741318857	13572	0.17061398398881547	13744	0.1771369177647805	0.25912980337208263	0.5357636996920214	0	0	0.9699097252179695	0.5858326603327925	1	0	1	794	NA	2017-04-13	Cold Knockout	NA	NA	43_387x324	43_387x324_1	452.4	458.1333333333333
43	2	2	0.3333333333333333	4	1	F	387x324	UB	2017-04-07	16:50:00	0	NA	0	1	20170412_T43_V3	2017-04-12	2	1	09:00:00	0	6468.096326005218	0.5095078706783114	13932	0.1766056954546211	13764	0.17748925375237826	0.22745472997471394	0.45668689002696766	1	0.004830917874396135	0.973379900697925	0.5957193593661028	0.994736842105263	0	0.9946808510638298	1017	NA	2017-04-13	Cold Knockout	NA	NA	43_387x324	43_387x324_2	464.4	458.8
43	2	2	0.3333333333333333	4	1	F	786x716	BB	2017-04-07	16:50:00	0	NA	0	1	20170411_T43_V1	2017-04-11	1	0	09:00:00	0	4937.979439687679	0.3835585801437581	15639	0.20501639398831617	15567	0.20925234303431753	0.31020744010605467	0.6632790019450732	3	0.014492753623188406	0.974095418240775	0.5977579037106389	1	0	1	794	73	2017-04-20	Natural/Stuck	13	5.615384615384615	43_786x716	43_786x716_1	521.3	518.9
43	2	2	0.3333333333333333	4	1	F	786x716	BB	2017-04-07	16:50:00	0	NA	0	1	20170412_T43_V3	2017-04-12	2	1	09:00:00	0	5161.917823779931	0.40199173440281133	13604	0.17114658056355375	13575	0.17415967866957932	0.228919285037951	0.46034315123042896	7	0.033816425120772944	0.9710040442591309	0.5889504286038432	0.994736842105263	0	0.9946808510638298	1017	73	2017-04-20	Natural/Stuck	13	5.615384615384615	43_786x716	43_786x716_2	453.46666666666664	452.5
43	2	2	0.3333333333333333	4	1	F	852x721	BP	2017-04-07	16:50:00	0	NA	0	1	20170411_T43_V1	2017-04-11	1	0	09:00:00	0	5319.4953867418	0.41496249659534923	9647	0.10528768536857347	9703	0.10594743147065042	0.19436102412923223	0.37406846495105833	6	0.028985507246376812	0.9715650534255186	0.590548771055123	1	0	1	794	NA	2017-04-13	Cold Knockout	NA	NA	43_852x721	43_852x721_1	321.56666666666666	323.43333333333334
43	2	2	0.3333333333333333	4	1	F	852x721	BP	2017-04-07	16:50:00	0	NA	0	1	20170412_T43_V3	2017-04-12	2	1	09:00:00	0	9316.954768150947	0.7440074065178006	14286	0.1824975450626633	12428	0.153953209780847	0.22405566780111452	0.44820113249866045	5	0.024154589371980676	1.0012858932152187	0.6752248918205676	0.994736842105263	0	0.9946808510638298	1017	NA	2017-04-13	Cold Knockout	NA	NA	43_852x721	43_852x721_2	476.2	414.26666666666665
43	2	2	0.3333333333333333	4	1	M	153x517	UB	2017-04-07	16:50:00	0	8	1	1	20170411_T43_V1	2017-04-11	1	0	09:00:00	0	7539.67666794923	0.5977134091084086	11608	0.13792586921425362	10600	0.12174970051441054	0.21579795103946803	0.42758574548955286	5	0.024154589371980676	0.99505413194174	0.6574703002979764	1	0	1	794	NA	NA	NA	NA	NA	43_153x517	43_153x517_1	386.93333333333334	353.3333333333333
43	2	2	0.3333333333333333	4	1	M	153x517	UB	2017-04-07	16:50:00	0	8	1	1	20170412_T43_V3	2017-04-12	2	1	09:00:00	0	6663.754657389227	0.5256131945560825	11183	0.13085232095601085	11510	0.13778098795010923	0.18515025916480987	0.35107379343684236	33	0.15942028985507245	0.9609666512235586	0.5603534067543833	0.994736842105263	0	0.9946808510638298	1017	NA	NA	NA	NA	NA	43_153x517	43_153x517_2	372.76666666666665	383.6666666666667
43	2	2	0.3333333333333333	4	1	M	235x712	BB	2017-04-07	16:50:00	0	NA	0	1	20170411_T43_V1	2017-04-11	1	0	09:00:00	0	10939.531778165654	0.8775674143031266	12592	0.1543032138874557	13646	0.1754104714255514	0.23936546064120243	0.4864220249726651	0	0	0.9534304485139152	0.5388823980187626	1	0	1	794	NA	NA	NA	NA	NA	43_235x712	43_235x712_1	419.73333333333335	454.8666666666667
43	2	2	0.3333333333333333	4	1	M	235x712	BB	2017-04-07	16:50:00	0	NA	0	1	20170412_T43_V3	2017-04-12	2	1	09:00:00	0	10644.577092902568	0.8532886590780053	12769	0.1572491386914768	14468	0.1898914805158199	0.2106644249477439	0.4147698993958993	3	0.014492753623188406	0.9384124734934296	0.49609545540593064	0.994736842105263	0	0.9946808510638298	1017	NA	NA	NA	NA	NA	43_235x712	43_235x712_2	425.6333333333333	482.26666666666665
43	2	2	0.3333333333333333	4	1	M	307x176	BP	2017-04-07	16:50:00	0	NA	0	1	20170411_T43_V1	2017-04-11	1	0	09:00:00	0	7767.847916351565	0.6164949852831674	11443	0.13517966812575938	11872	0.14415826932562892	0.21717632621066082	0.43102685862264833	0	0	0.9640215381583599	0.569056928486823	1	0	1	794	NA	NA	NA	NA	NA	43_307x176	43_307x176_1	381.43333333333334	395.73333333333335
43	2	2	0.3333333333333333	4	1	M	307x176	BP	2017-04-07	16:50:00	0	NA	0	1	20170412_T43_V3	2017-04-12	2	1	09:00:00	0	5938.544141512947	0.4659185720213047	11585	0.1375430654261605	17889	0.250158551194419	0.18175259835130894	0.34259153440353124	50.5	0.24396135265700483	0.862962134286013	0.28113376254235783	0.994736842105263	0	0.9946808510638298	1017	NA	NA	NA	NA	NA	43_307x176	43_307x176_2	386.1666666666667	596.3
43	2	2	0.3333333333333333	4	1	M	378x765	PP	2017-04-07	16:50:00	0	NA	0	1	20170411_T43_V1	2017-04-11	1	0	09:00:00	0	7541.900087237708	0.5978964265526633	11469	0.1356124028427342	10983	0.1284969346769079	0.21466890296506133	0.4247670773664359	15	0.07246376811594203	0.9835035463041877	0.6245621189922805	1	0	1	794	NA	NA	NA	NA	NA	43_378x765	43_378x765_1	382.3	366.1
43	2	2	0.3333333333333333	4	1	M	378x765	PP	2017-04-07	16:50:00	0	NA	0	1	20170412_T43_V3	2017-04-12	2	1	09:00:00	0	7219.2421153238865	0.5713373165844918	20679	0.28890035450959506	18585	0.2624198435628215	0.3292840176211281	0.7109036710435643	0	0	0.9931558239168263	0.6520619282363193	0.994736842105263	0	0.9946808510638298	1017	NA	NA	NA	NA	NA	43_378x765	43_378x765_2	689.3	619.5
43	2	2	0.3333333333333333	4	1	M	57x862	LG	2017-04-07	16:50:00	0	NA	0	1	20170411_T43_V1	2017-04-11	1	0	09:00:00	0	3599.4583709731237	0.27338021372112625	9234	0.09841386082585757	9286	0.09860122612923684	0.17164824156181155	0.3173660112103551	16	0.07729468599033816	0.9716070281945012	0.5906683592172551	1	0	1	794	NA	NA	NA	NA	NA	43_57x862	43_57x862_1	307.8	309.53333333333336
43	2	2	0.3333333333333333	4	1	M	57x862	LG	2017-04-07	16:50:00	0	NA	0	1	20170412_T43_V3	2017-04-12	2	1	09:00:00	0	5036.610097202997	0.3916772156872867	15235	0.1982923622322454	14121	0.18377845113099853	0.2509310678923752	0.5152955594326588	0	0	0.9887476384955606	0.6395027931738931	0.994736842105263	0	0.9946808510638298	1017	NA	NA	NA	NA	NA	43_57x862	43_57x862_2	507.8333333333333	470.7
43	2	2	0.3333333333333333	4	1	M	59x820	CG	2017-04-07	16:50:00	0	NA	0	1	20170411_T43_V1	2017-04-11	1	0	09:00:00	0	6537.419674215208	0.5152141187451118	11558	0.13709368706622505	12191	0.1497780283278134	0.22216550890390727	0.44348235147245507	3	0.014492753623188406	0.9600062819145728	0.5576172677972571	1	0	1	794	NA	NA	NA	NA	NA	43_59x820	43_59x820_1	385.26666666666665	406.3666666666667
43	2	2	0.3333333333333333	4	1	M	59x820	CG	2017-04-07	16:50:00	0	NA	0	1	20170412_T43_V3	2017-04-12	2	1	09:00:00	0	8287.604124759711	0.6592779427717825	15472	0.20223690561390076	16767	0.23039250229018393	0.25385621283227333	0.5225981827526804	0	0	0.950693427383151	0.5310844914506418	0.994736842105263	0	0.9946808510638298	1017	NA	NA	NA	NA	NA	43_59x820	43_59x820_2	515.7333333333333	558.9
43	2	2	0.3333333333333333	4	1	M	637x318	TW	2017-04-07	16:50:00	0	NA	0	1	20170411_T43_V1	2017-04-11	1	0	09:00:00	0	5496.532512153601	0.4295350436623618	13158	0.16372351580313899	13851	0.1790219152984286	0.2683797594596424	0.5588562118314513	0	0	0.9604906472617236	0.5589972482729147	1	0	1	794	NA	NA	NA	NA	NA	43_637x318	43_637x318_1	438.6	461.7
43	2	2	0.3333333333333333	4	1	M	637x318	TW	2017-04-07	16:50:00	0	NA	0	1	20170412_T43_V3	2017-04-12	2	1	09:00:00	0	6199.02400847259	0.48735958396978246	13742	0.17344340329211258	13803	0.17817630892819392	0.21683553654898385	0.43017607735138896	1	0.004830917874396135	0.9618952770159885	0.5629991068860786	0.994736842105263	0	0.9946808510638298	1017	NA	NA	NA	NA	NA	43_637x318	43_637x318_2	458.06666666666666	460.1
43	2	2	0.3333333333333333	4	1	M	732x40	NR	2017-04-07	16:50:00	0	NA	0	1	20170411_T43_V1	2017-04-11	1	0	09:00:00	0	4273.827485467777	0.3288899020910316	7980	0.07754273255330127	7884	0.07390247339863294	0.15024457403541816	0.2639317627119979	32	0.15458937198067632	0.9759169154025432	0.602947437880439	1	0	1	794	NA	NA	NA	NA	NA	43_732x40	43_732x40_1	266	262.8
43	2	2	0.3333333333333333	4	1	M	732x40	NR	2017-04-07	16:50:00	0	NA	0	1	20170412_T43_V3	2017-04-12	2	1	09:00:00	0	6621.424460900469	0.5221288475342165	12668	0.1555681307524591	12274	0.15124022267634415	0.20596656099097374	0.4030416836698802	0	0	0.9761825814267479	0.6037043333284816	0.994736842105263	0	0.9946808510638298	1017	NA	NA	NA	NA	NA	43_732x40	43_732x40_2	422.26666666666665	409.1333333333333
43	2	2	0.3333333333333333	4	1	M	801x513	CO	2017-04-07	16:50:00	0	8	2	1	20170411_T43_V1	2017-04-11	1	0	09:00:00	0	11013.454234745597	0.8836522311194563	11925	0.14320190403275468	13552	0.17375449228384188	0.2247842064398438	0.4500199289555999	0	0	0.9419052054370185	0.5060464189032391	1	0	1	794	NA	NA	NA	NA	NA	43_801x513	43_801x513_1	397.5	451.73333333333335
43	2	2	0.3333333333333333	4	1	M	801x513	CO	2017-04-07	16:50:00	0	8	2	1	20170412_T43_V3	2017-04-12	2	1	09:00:00	0	10469.412311898815	0.8388702312498162	12210	0.14794534227651748	13189	0.1673595941089423	0.20421299490086742	0.39866390653885864	2	0.00966183574879227	0.9491722913117456	0.5267507006629525	0.994736842105263	0	0.9946808510638298	1017	NA	NA	NA	NA	NA	43_801x513	43_801x513_2	407	439.6333333333333
43	2	2	0.3333333333333333	4	1	M	855x391	CY	2017-04-07	16:50:00	0	40	1	1	20170411_T43_V1	2017-04-11	1	0	09:00:00	0	9696.176525378069	0.7752224801537572	11383	0.1341810495481251	12259	0.15097597068564583	0.2182487729935504	0.4337042216412768	0	0	0.9549473337646927	0.5432040780113536	1	0	1	794	NA	NA	NA	NA	NA	43_855x391	43_855x391_1	379.43333333333334	408.6333333333333
43	2	2	0.3333333333333333	4	1	M	855x391	CY	2017-04-07	16:50:00	0	40	1	1	20170412_T43_V3	2017-04-12	2	1	09:00:00	0	9209.772075687666	0.7351848229661464	14352	0.183596025498061	14100	0.18340849834402087	0.23718872827490092	0.48098781338103275	0	0	0.972728844407461	0.5938644682706117	0.994736842105263	0	0.9946808510638298	1017	NA	NA	NA	NA	NA	43_855x391	43_855x391_2	478.4	470
44	2	2	0.3333333333333333	4	1	F	136x427	BP	2017-04-07	16:54:00	0.0547945205479452	NA	0	1	20170411_T44_V1.5	2017-04-11	1	0	09:30:00	1	3738.209584820307	0.28480131305094186	23035	0.32811277732470084	23267	0.3449016982594602	0.16773503229471537	0.3075966856428445	13	0.06280193236714976	0.9645144042578279	0.5704611280200477	0.994736842105263	0	0.9946808510638298	1812	NA	NA	NA	NA	NA	44_136x427	44_136x427_1	767.8333333333334	775.5666666666667
44	2	2	0.3333333333333333	4	1	F	208x313	PP	2017-04-07	16:54:00	0.0547945205479452	13	1	1	20170411_T44_V1.5	2017-04-11	1	0	09:30:00	1	3767.2613295233236	0.2871926641084039	23523	0.3362348750894596	24012	0.3580262137974773	0.1884623968525123	0.3593425440164907	2	0.00966183574879227	0.9618744651878133	0.5629398129735113	0.994736842105263	0	0.9946808510638298	1812	NA	NA	NA	NA	NA	44_208x313	44_208x313_1	784.1	800.4
44	2	2	0.3333333333333333	4	1	F	237x714	TW	2017-04-07	16:54:00	0.0547945205479452	41	1	1	20170411_T44_V1.5	2017-04-11	1	0	09:30:00	1	2367.7096750036353	0.17199065599421207	18465	0.2520513289948904	17486	0.24305898104432386	0.16278634372305414	0.29524228635342126	94	0.45410628019323673	0.9798464426430269	0.6141428524622844	0.994736842105263	0	0.9946808510638298	1812	NA	NA	NA	NA	NA	44_237x714	44_237x714_1	615.5	582.8666666666667
44	2	2	0.3333333333333333	4	1	F	306x774	NR	2017-04-07	16:54:00	0.0547945205479452	106	1	1	20170411_T44_V1.5	2017-04-11	1	0	09:30:00	1	2047.9826238446153	0.1456728003988151	32948	0.49310120999284324	33186	0.5196427313085759	0.29789938590625614	0.6325519489373448	0	0	0.9696806051782312	0.5851798861752673	0.994736842105263	0	0.9946808510638298	1812	NA	NA	NA	NA	NA	44_306x774	44_306x774_1	1098.2666666666667	1106.2
44	2	2	0.3333333333333333	4	1	F	315x229	CO	2017-04-07	16:54:00	0.0547945205479452	96	1	1	20170411_T44_V1.5	2017-04-11	1	0	09:30:00	1	3825.84041966234	0.29201451458867994	32232	0.48118436163307426	31892	0.4968465929109999	0.29175568983043626	0.6172142138314838	0	0	0.9702898269737519	0.5869155887561993	0.994736842105263	0	0.9946808510638298	1812	NA	NA	NA	NA	NA	44_315x229	44_315x229_1	1074.4	1063.0666666666666
44	2	2	0.3333333333333333	4	1	F	335x365	CY	2017-04-07	16:54:00	0.0547945205479452	13	1	1	20170411_T44_V1.5	2017-04-11	1	0	09:30:00	1	3954.439885995655	0.3025999879552172	18607	0.2544147262952915	18787	0.265978437037559	0.14591324990992452	0.2531186135466429	2	0.00966183574879227	0.9643634113869981	0.5700309419736381	0.994736842105263	0	0.9946808510638298	1812	NA	NA	NA	NA	NA	44_335x365	44_335x365_1	620.2333333333333	626.2333333333333
44	2	2	0.3333333333333333	4	1	F	360x380	LG	2017-04-07	16:54:00	0.0547945205479452	NA	0	1	20170411_T44_V1.5	2017-04-11	1	0	09:30:00	1	1042.6376507285563	0.0629193276159719	29295	0.4323019822578766	29795	0.4599041646113734	0.2104667576387755	0.41427642302815093	5	0.024154589371980676	0.961531882195277	0.5619637773347658	0.994736842105263	0	0.9946808510638298	1812	NA	NA	NA	NA	NA	44_360x380	44_360x380_1	976.5	993.1666666666666
44	2	2	0.3333333333333333	4	1	F	387x324	CG	2017-04-07	16:54:00	0.0547945205479452	NA	0	1	20170411_T44_V1.5	2017-04-11	1	0	09:30:00	1	3141.727314882779	0.2357027641839497	18813	0.2578433167451692	17820	0.24894299203720668	0.1452074940146626	0.25135669420080636	5	0.024154589371980676	0.9802791900081229	0.6153757707918834	0.994736842105263	0	0.9946808510638298	1812	NA	NA	NA	NA	NA	44_387x324	44_387x324_1	627.1	594
44	2	2	0.3333333333333333	4	1	F	786x716	UB	2017-04-07	16:54:00	0.0547945205479452	51	1	1	20170411_T44_V1.5	2017-04-11	1	0	09:30:00	1	3916.3094844062607	0.2994613407898103	24847	0.3582710583692559	23668	0.3519660348107956	0.20017321440458857	0.3885785959419343	10	0.04830917874396135	0.9793298812571203	0.6126711439033979	0.994736842105263	0	0.9946808510638298	1812	NA	NA	NA	NA	NA	44_786x716	44_786x716_1	828.2333333333333	788.9333333333333
44	2	2	0.3333333333333333	4	1	F	852x721	BB	2017-04-07	16:54:00	0.0547945205479452	23	1	1	20170411_T44_V1.5	2017-04-11	1	0	09:30:00	1	1952.6869654860836	0.13782868033935616	44342	0.6827388778855916	41961	0.6742301458670988	0.4157985210682597	0.9268870986596717	5	0.024154589371980676	0.980130658450068	0.6149525971455015	0.994736842105263	0	0.9946808510638298	1812	NA	NA	NA	NA	NA	44_852x721	44_852x721_1	1478.0666666666666	1398.7
44	2	2	0.3333333333333333	4	1	M	153x517	CG	2017-04-07	16:54:00	0.0547945205479452	NA	0	0	20170411_T44_V1.5	2017-04-11	1	0	09:30:00	1	5679.20344417697	0.4445713291222259	18332	0.24983772448113442	18796	0.266136988231978	0.13731642043196546	0.23165663175979198	5	0.024154589371980676	0.9607544681074093	0.5597488867174469	0.994736842105263	0	0.9946808510638298	1812	NA	NA	NA	NA	NA	44_153x517	44_153x517_1	611.0666666666667	626.5333333333333
44	2	2	0.3333333333333333	4	1	M	235x712	UB	2017-04-07	16:54:00	0.0547945205479452	13	2	1	20170411_T44_V1.5	2017-04-11	1	0	09:30:00	1	5074.650799500493	0.3948084793891967	18537	0.25324967128805154	20121	0.2894792474103305	0.15797257067584985	0.2832247036236473	51	0.2463768115942029	0.9474008386781939	0.5217037457925564	0.994736842105263	0	0.9946808510638298	1812	NA	NA	NA	NA	NA	44_235x712	44_235x712_1	617.9	670.7
44	2	2	0.3333333333333333	4	1	M	307x176	BB	2017-04-07	16:54:00	0.0547945205479452	NA	0	1	20170411_T44_V1.5	2017-04-11	1	0	09:30:00	1	4032.040256929526	0.30898754680888174	24189	0.3473195413012	24700	0.37014657177084065	0.20040805377772086	0.38916487235487496	0	0	0.9615411193475789	0.5619900944317718	0.994736842105263	0	0.9946808510638298	1812	NA	NA	NA	NA	NA	44_307x176	44_307x176_1	806.3	823.3333333333334
44	2	2	0.3333333333333333	4	1	M	378x765	BP	2017-04-07	16:54:00	0.0547945205479452	NA	0	1	20170411_T44_V1.5	2017-04-11	1	0	09:30:00	1	2875.2838412988813	0.2137708668462128	40424	0.6175290847660736	40411	0.6469241068282714	0.3769885115427943	0.8299979234447186	12	0.057971014492753624	0.9675739201810829	0.5791778379661484	0.994736842105263	0	0.9946808510638298	1812	NA	NA	NA	NA	NA	44_378x765	44_378x765_1	1347.4666666666667	1347.0333333333333
44	2	2	0.3333333333333333	4	1	M	57x862	CY	2017-04-07	16:54:00	0.0547945205479452	NA	0	1	20170411_T44_V1.5	2017-04-11	1	0	09:30:00	1	2363.957301034083	0.17168178492461497	27654	0.40498976415957927	26467	0.4012754562751039	0.2203479797286478	0.4389448905217059	3	0.014492753623188406	0.9788132398025046	0.6111992072248579	0.994736842105263	0	0.9946808510638298	1812	NA	NA	NA	NA	NA	44_57x862	44_57x862_1	921.8	882.2333333333333
44	2	2	0.3333333333333333	4	1	M	59x820	LG	2017-04-07	16:54:00	0.0547945205479452	NA	0	1	20170411_T44_V1.5	2017-04-11	1	0	09:30:00	1	5456.409553587616	0.42623238213975423	21790	0.3073914418387897	23022	0.3405855824113875	0.17377124988064227	0.32266610073625496	10	0.04830917874396135	0.9561670257242871	0.5466790398360547	0.994736842105263	0	0.9946808510638298	1812	NA	NA	NA	NA	NA	44_59x820	44_59x820_1	726.3333333333334	767.4
44	2	2	0.3333333333333333	4	1	M	637x318	PP	2017-04-07	16:54:00	0.0547945205479452	106	1	1	20170411_T44_V1.5	2017-04-11	1	0	09:30:00	1	4526.449605611579	0.34968411532399607	26265	0.38187174408734587	25359	0.3817560425621873	0.19908486399468775	0.385861529524031	0	0	0.9746268234761959	0.5992719031200865	0.994736842105263	0	0.9946808510638298	1812	NA	NA	NA	NA	NA	44_637x318	44_637x318_1	875.5	845.3
44	2	2	0.3333333333333333	4	1	M	732x40	TW	2017-04-07	16:54:00	0.0547945205479452	23	2	1	20170411_T44_V1.5	2017-04-11	1	0	09:30:00	1	1917.5549674643655	0.13493684229386813	14629	0.18820631459813925	16246	0.22121414981326193	0.10179152153733736	0.1429687340864704	57	0.2753623188405797	0.94599051474840945	0.5176856641958778	0.994736842105263	0	0.9946808510638298	1812	NA	NA	NA	NA	NA	44_732x40	44_732x40_1	487.6333333333333	541.5333333333333
44	2	2	0.3333333333333333	4	1	M	801x513	NR	2017-04-07	16:54:00	0.0547945205479452	NA	0	1	20170411_T44_V1.5	2017-04-11	1	0	09:30:00	1	4683.100769393355	0.36257862234901844	24093	0.34572175157698515	25759	0.3888027623141428	0.21631956496473445	0.4288879544716593	10	0.04830917874396135	0.950965669191618	0.5318601216284655	0.994736842105263	0	0.9946808510638298	1812	NA	NA	NA	NA	NA	44_801x513	44_801x513_1	803.1	858.6333333333333
44	2	2	0.3333333333333333	4	1	M	855x391	CO	2017-04-07	16:54:00	0.0547945205479452	13	2	1	20170411_T44_V1.5	2017-04-11	1	0	09:30:00	1	4528.34721543558	0.3498403142478702	23313	0.3327397100677396	22578	0.33276372348671696	0.18632552141920494	0.354007835244147	8	0.03864734299516908	0.9760943528348902	0.6034529657711728	0.994736842105263	0	0.9946808510638298	1812	NA	NA	NA	NA	NA	44_855x391	44_855x391_1	777.1	752.6
47	4	4	1	2	0.3333333333333333	F	136x427	CG	2017-04-07	17:07:00	0.2328767123287671	108	1	1	20170411_T47_V1	2017-04-11	1	0	09:00:00	0	4473.951384379631	0.34536280250298484	13470	0.1689163324068372	12509	0.155380170530618	0.2153008268906338	0.42634467522574937	6	0.028985507246376812	0.9909687970429338	0.645830982105545	1	0	1	1068	NA	NA	NA	NA	NA	47_136x427	47_136x427_1	449	416.96666666666664
47	4	4	1	2	0.3333333333333333	F	208x313	UB	2017-04-07	17:07:00	0.2328767123287671	108	1	1	20170411_T47_V1	2017-04-11	1	0	09:00:00	0	4403.857976288952	0.3395931681050426	16944	0.2267363480518616	16348	0.22301106335001056	0.2753012618419627	0.5761357401096218	0	0	0.9816821507317722	0.6193728742554967	1	0	1	1068	NA	NA	NA	NA	NA	47_208x313	47_208x313_1	564.8	544.9333333333333
47	4	4	1	2	0.3333333333333333	F	237x714	BB	2017-04-07	17:07:00	0.2328767123287671	63	1	1	20170411_T47_V1	2017-04-11	1	0	09:00:00	0	4891.007184707453	0.37969212899713645	10222	0.11485778007090192	10118	0.1132584032133042	0.16433360112614132	0.29910501391941113	48	0.2318840579710145	0.9754604161683808	0.6016468493185145	1	0	1	1068	NA	NA	NA	NA	NA	47_237x714	47_237x714_1	340.73333333333335	337.26666666666665
47	4	4	1	2	0.3333333333333333	F	306x774	BP	2017-04-07	17:07:00	0.2328767123287671	58	1	1	20170411_T47_V1	2017-04-11	1	0	09:00:00	0	4689.418634295729	0.3630986679803442	13548	0.17021453655776175	13259	0.1685927700655345	0.22597779172134994	0.4529997141936828	7	0.033816425120772944	0.9782176700518924	0.6095023999850921	1	0	1	1068	NA	NA	NA	NA	NA	47_306x774	47_306x774_1	451.6	441.96666666666664
47	4	4	1	2	0.3333333333333333	F	315x229	PP	2017-04-07	17:07:00	0.2328767123287671	NA	0	1	20170411_T47_V1	2017-04-11	1	0	09:00:00	0	4928.30431231311	0.3827621864567431	10076	0.11242780819865852	9667	0.10531322669297442	0.16885075328032076	0.31038208269342726	11	0.05314009661835749	0.9830511258865612	0.6232731511774152	1	0	1	1068	NA	NA	NA	NA	NA	47_315x229	47_315x229_1	335.8666666666667	322.23333333333335
47	4	4	1	2	0.3333333333333333	F	335x365	TW	2017-04-07	17:07:00	0.2328767123287671	43	1	1	20170411_T47_V1	2017-04-11	1	0	09:00:00	0	4521.475205762624	0.3492746550158239	13161	0.1637734467320207	12792	0.16036572475512648	0.22157206266873125	0.44200081315376705	1	0.004830917874396135	0.9798898424490842	0.6142665006244798	1	0	1	1068	NA	NA	NA	NA	NA	47_335x365	47_335x365_1	438.7	426.4
47	4	4	1	2	0.3333333333333333	F	360x380	NR	2017-04-07	17:07:00	0.2328767123287671	118	1	1	20170411_T47_V1	2017-04-11	1	0	09:00:00	0	4617.692309095826	0.3571946224447643	11753	0.14033919744353643	11211	0.13251356493552252	0.19304337274947225	0.3707789487420499	24	0.11594202898550725	0.984455104817411	0.6272731555629569	1	0	1	1068	NA	NA	NA	NA	NA	47_360x380	47_360x380_1	391.76666666666665	373.7
47	4	4	1	2	0.3333333333333333	F	387x324	CO	2017-04-07	17:07:00	0.2328767123287671	NA	0	1	20170411_T47_V1	2017-04-11	1	0	09:00:00	0	5850.608541143691	0.4586802841635107	14915	0.1929663964848626	13768	0.17755972094989783	0.2438501318833297	0.49761800516109617	0	0	0.9924270049779934	0.6499854875664918	1	0	1	1068	NA	NA	NA	NA	NA	47_387x324	47_387x324_1	497.1666666666667	458.93333333333334
47	4	4	1	2	0.3333333333333333	F	786x716	CY	2017-04-07	17:07:00	0.2328767123287671	NA	0	1	20170411_T47_V1	2017-04-11	1	0	09:00:00	0	4817.50824094744	0.3736421730072438	13107	0.16287469001214985	12523	0.15562680572193643	0.2127278659864817	0.41992127922786787	3	0.014492753623188406	0.9840579557317755	0.6261416584661347	1	0	1	1068	NA	NA	NA	NA	NA	47_786x716	47_786x716_1	436.9	417.43333333333334
47	4	4	1	2	0.3333333333333333	F	852x721	LG	2017-04-07	17:07:00	0.2328767123287671	78	1	1	20170411_T47_V1	2017-04-11	1	0	09:00:00	0	7715.917916476147	0.6122204447560647	14906	0.19281660369821746	15115	0.20128954971460786	0.24337356340482605	0.4964282521210881	0	0	0.9695861545566752	0.5849107917521675	1	0	1	1068	NA	NA	NA	NA	NA	47_852x721	47_852x721_1	496.8666666666667	503.8333333333333
47	4	4	1	2	0.3333333333333333	M	153x517	CO	2017-04-07	17:07:00	0.2328767123287671	58	3	1	20170411_T47_V1	2017-04-11	1	0	09:00:00	0	6979.672120040652	0.5516174695524737	9599	0.10448879050646606	9903	0.10947079134662814	0.1606029368929046	0.28979141196512526	47	0.22705314009661837	0.9653895511756244	0.5729544642320523	1	0	1	1068	NA	NA	NA	NA	NA	47_153x517	47_153x517_1	319.96666666666664	330.1
47	4	4	1	2	0.3333333333333333	M	235x712	CY	2017-04-07	17:07:00	0.2328767123287671	63	2	1	20170411_T47_V1	2017-04-11	1	0	09:00:00	0	3343.943873886846	0.25234791879184115	8906	0.09295474593479021	11004	0.12886688746388555	0.1441034207374723	0.24860037565021056	45	0.21739130434782608	0.9217098565164864	0.44850888577175957	1	0	1	1068	NA	NA	NA	NA	NA	47_235x712	47_235x712_1	296.8666666666667	366.8
47	4	4	1	2	0.3333333333333333	M	307x176	LG	2017-04-07	17:07:00	0.2328767123287671	NA	0	1	20170411_T47_V1	2017-04-11	1	0	09:00:00	0	8204.23953683801	0.6524159109895487	11748	0.1402559792287336	12296	0.1516277922627017	0.1963512784349053	0.37903713412951195	10	0.04830917874396135	0.9618851924624675	0.562970375501708	1	0	1	1068	NA	NA	NA	NA	NA	47_307x176	47_307x176_1	391.6	409.8666666666667
47	4	4	1	2	0.3333333333333333	M	378x765	CG	2017-04-07	17:07:00	0.2328767123287671	NA	0	0	20170411_T47_V1	2017-04-11	1	0	09:00:00	0	5921.824310955414	0.4645423040934033	15445	0.20178752725396534	14140	0.1841131703192164	0.25928616189014064	0.5361540486777009	6	0.028985507246376812	0.9944319847987247	0.6556977727722201	1	0	1	1068	NA	NA	NA	NA	NA	47_378x765	47_378x765_1	514.8333333333334	471.3333333333333
47	4	4	1	2	0.3333333333333333	M	57x862	TW	2017-04-07	17:07:00	0.2328767123287671	43	2	1	20170411_T47_V1	2017-04-11	1	0	09:00:00	0	6843.369664770095	0.5403979361345008	14340	0.18339630178253416	13860	0.17918046649284758	0.23767039238622772	0.4821902876666027	7	0.033816425120772944	0.9812535940195515	0.6181518953001368	1	0	1	1068	NA	NA	NA	NA	NA	47_57x862	47_57x862_1	478	462
47	4	4	1	2	0.3333333333333333	M	59x820	NR	2017-04-07	17:07:00	0.2328767123287671	NA	0	1	20170411_T47_V1	2017-04-11	1	0	09:00:00	0	5013.515441815916	0.389776213556565	13750	0.17357655243579714	14646	0.19302727080544008	0.21926911012757364	0.43625149293972454	2	0.00966183574879227	0.9576225048826824	0.55082577087932	1	0	1	1068	NA	NA	NA	NA	NA	47_59x820	47_59x820_1	458.3333333333333	488.2
47	4	4	1	2	0.3333333333333333	M	637x318	UB	2017-04-07	17:07:00	0.2328767123287671	NA	0	1	20170411_T47_V1	2017-04-11	1	0	09:00:00	0	7056.237347398902	0.5579198221058114	16387	0.21746583892282342	16670	0.22868367275033472	0.2661225461453943	0.5532210795814011	2	0.00966183574879227	0.9688081765402756	0.582694294474983	1	0	1	1068	NA	NA	NA	NA	NA	47_637x318	47_637x318_1	546.2333333333333	555.6666666666666
47	4	4	1	2	0.3333333333333333	M	732x40	BB	2017-04-07	17:07:00	0.2328767123287671	NA	0	1	20170411_T47_V1	2017-04-11	1	0	09:00:00	0	5139.258561204462	0.4001265709823325	13599	0.17106336234875089	14529	0.1909661052779931	0.22652521111141907	0.45436634650964935	0	0	0.9568882021953694	0.5487337067428668	1	0	1	1068	NA	NA	NA	NA	NA	47_732x40	47_732x40_1	453.3	484.3
47	4	4	1	2	0.3333333333333333	M	801x513	BP	2017-04-07	17:07:00	0.2328767123287671	NA	0	1	20170411_T47_V1	2017-04-11	1	0	09:00:00	0	7266.556220400439	0.5752319066121927	15039	0.19503020821197345	16278	0.22177788739341836	0.24635716151505987	0.5038768037604214	4	0.01932367149758454	0.9537260222191729	0.5397245019074342	1	0	1	1068	NA	NA	NA	NA	NA	47_801x513	47_801x513_1	501.3	542.6
47	4	4	1	2	0.3333333333333333	M	855x391	PP	2017-04-07	17:07:00	0.2328767123287671	NA	0	1	20170411_T47_V1	2017-04-11	1	0	09:00:00	0	6855.97573729642	0.5414355862024893	17469	0.23547426060616147	17748	0.2476745824818547	0.2850103930902147	0.6003745828772231	0	0	0.9691188760956203	0.5835794926475882	1	0	1	1068	NA	NA	NA	NA	NA	47_855x391	47_855x391_1	582.3	591.6
5	3	1	0	4	1	F	136x427	BB	2017-02-24	NA	NA	NA	NA	1	20170228_T5_V1	2017-02-28	1	0	09:00:00	0	7637.999632623299	0.605806717374391	15968	0.2104921525223441	13310	0.16949122683390883	0.2702867590197986	0.5636170355668224	0	0	1.0171385949786114	0.720390011597594	1	0	1	1128	NA	NA	NA	NA	NA	5_136x427	5_136x427_1	532.2666666666667	443.6666666666667
5	3	1	0	4	1	F	136x427	BB	2017-02-24	NA	NA	NA	NA	1	20170301_T5_V3	2017-03-01	2	1	09:00:00	0	5936.022911509301	0.46571104073198083	12099	0.14609789790789407	10921	0.1274046931153548	0.21720406645196527	0.43109611212536875	0	0	0.9978678939582502	0.6654868453889332	1	0	1	866	NA	NA	NA	NA	NA	5_136x427	5_136x427_2	403.3	364.03333333333336
5	3	1	0	4	1	F	208x313	BP	2017-02-24	NA	NA	NA	NA	1	20170228_T5_V1	2017-02-28	1	0	09:00:00	0	4965.7904347100975	0.38584780074086134	11646	0.13855832764675532	10672	0.12301811006976253	0.19780484823366748	0.38266597062405144	5	0.024154589371980676	0.9942041692198517	0.6550487150872623	1	0	1	1128	NA	NA	NA	NA	NA	5_208x313	5_208x313_1	388.2	355.73333333333335
5	3	1	0	4	1	F	208x313	BP	2017-02-24	NA	NA	NA	NA	1	20170301_T5_V3	2017-03-01	2	1	09:00:00	0	5877.031724629928	0.4608552691228397	12440	0.15177338015744887	11072	0.130064829821718	0.22825926463092605	0.45869541051498997	7	0.033816425120772944	1.0012782431972633	0.6752030965466511	1	0	1	866	NA	NA	NA	NA	NA	5_208x313	5_208x313_2	414.6666666666667	369.06666666666666
5	3	1	0	4	1	F	237x714	PP	2017-02-24	NA	NA	NA	NA	1	20170228_T5_V1	2017-02-28	1	0	09:00:00	0	5415.784620697569	0.42288840134896033	12675	0.1556846362531831	11560	0.13866182791910367	0.21089798563668996	0.4153529835742161	1	0.004830917874396135	0.9953551653572285	0.6583279591671302	1	0	1	1128	NA	NA	NA	NA	NA	5_237x714	5_237x714_1	422.5	385.3333333333333
5	3	1	0	4	1	F	237x714	PP	2017-02-24	NA	NA	NA	NA	1	20170301_T5_V3	2017-03-01	2	1	09:00:00	0	4312.921856689218	0.33210789697969995	11122	0.129837058735416	10587	0.121520682122472	0.2054672671497944	0.40179519676989556	5	0.024154589371980676	0.9849620222276724	0.6287173879653087	1	0	1	866	NA	NA	NA	NA	NA	5_237x714	5_237x714_2	370.73333333333335	352.9
5	3	1	0	4	1	F	306x774	TW	2017-02-24	NA	NA	NA	NA	1	20170228_T5_V1	2017-02-28	1	0	09:00:00	0	5704.504463392208	0.44665394480241066	13977	0.1773546593878468	13309	0.16947361003452893	0.23448890914606413	0.47424771586956704	4	0.01932367149758454	0.9848828525072753	0.6284918295742018	1	0	1	1128	NA	NA	NA	NA	NA	5_306x774	5_306x774_1	465.9	443.6333333333333
5	3	1	0	4	1	F	306x774	TW	2017-02-24	NA	NA	NA	NA	1	20170301_T5_V3	2017-03-01	2	1	09:00:00	0	5970.686967598656	0.46856436083487285	12937	0.16004527070885274	12858	0.16152843351419913	0.24219184457410695	0.49347809147324734	0	0	0.9744628908808013	0.598804851167879	1	0	1	866	NA	NA	NA	NA	NA	5_306x774	5_306x774_2	431.23333333333335	428.6
5	3	1	0	4	1	F	315x229	NR	2017-02-24	NA	NA	NA	NA	1	20170228_T5_V1	2017-02-28	1	0	09:00:00	0	5421.703370828851	0.4233755944428685	12280	0.14911039728375747	10831	0.12581918117116483	0.2087301492685895	0.4099409808389831	29	0.14009661835748793	1.0034744189908398	0.6814601083954035	1	0	1	1128	NA	NA	NA	NA	NA	5_315x229	5_315x229_1	409.3333333333333	361.03333333333336
5	3	1	0	4	1	F	315x229	NR	2017-02-24	NA	NA	NA	NA	1	20170301_T5_V3	2017-03-01	2	1	09:00:00	0	6207.9597189524975	0.4880951136573706	13330	0.16658622239235724	12394	0.15335423860193081	0.24906430040006944	0.510635175040614	18	0.08695652173913043	0.9906743938776282	0.6449922131422338	1	0	1	866	NA	NA	NA	NA	NA	5_315x229	5_315x229_2	444.3333333333333	413.1333333333333
5	3	1	0	4	1	F	335x365	CO	2017-02-24	NA	NA	NA	NA	1	20170228_T5_V1	2017-02-28	1	0	09:00:00	0	6856.31538739934	0.5414635439943908	15031	0.19489705906828886	11137	0.13120992178141075	0.2565265431400132	0.529264661432585	13	0.06280193236714976	1.0453659100861792	0.8008110077688058	1	0	1	1128	NA	NA	NA	NA	NA	5_335x365	5_335x365_1	501.03333333333336	371.23333333333335
5	3	1	0	4	1	F	335x365	CO	2017-02-24	NA	NA	NA	NA	1	20170301_T5_V3	2017-03-01	2	1	09:00:00	0	5945.661818830012	0.46650445301925625	13019	0.1614100494316196	11133	0.1311394545838912	0.24264880926991061	0.49461890367659705	0	0	1.0109621048673716	0.7027928903094142	1	0	1	866	NA	NA	NA	NA	NA	5_335x365	5_335x365_2	433.96666666666664	371.1
5	3	1	0	4	1	F	360x380	CY	2017-02-24	NA	NA	NA	NA	1	20170228_T5_V1	2017-02-28	1	0	09:00:00	0	6530.1047948693495	0.5146120053561314	11597	0.13774278914168733	10792	0.12513212599534917	0.19692120922512543	0.380459966148087	3	0.014492753623188406	0.9904646707540986	0.6443947017441387	1	0	1	1128	NA	NA	NA	NA	NA	5_360x380	5_360x380_1	386.56666666666666	359.73333333333335
5	3	1	0	4	1	F	360x380	CY	2017-02-24	NA	NA	NA	NA	1	20170301_T5_V3	2017-03-01	2	1	09:00:00	0	1992.8900542481506	0.14113793765960328	9147	0.09696586388828787	8325	0.08167148192516384	0.1673764864444961	0.3067015760530956	63	0.30434782608695654	0.9958605583605583	0.6597678484598547	1	0	1	866	NA	NA	NA	NA	NA	5_360x380	5_360x380_2	304.9	277.5
5	3	1	0	4	1	F	387x324	LG	2017-02-24	NA	NA	NA	NA	1	20170228_T5_V1	2017-02-28	1	0	09:00:00	0	5588.310918520626	0.4370896463673475	16217	0.21463641961952631	12524	0.15564442252131633	0.27349933045297387	0.5716372190268454	20	0.0966183574879227	1.035482788031412	0.7726535114608071	1	0	1	1128	NA	NA	NA	NA	NA	5_387x324	5_387x324_1	540.5666666666667	417.46666666666664
5	3	1	0	4	1	F	387x324	LG	2017-02-24	NA	NA	NA	NA	1	20170301_T5_V3	2017-03-01	2	1	09:00:00	0	6570.142412531316	0.5179076421694434	11745	0.14020604829985187	10220	0.11505531675005284	0.21171124479168701	0.4173832847704054	4	0.01932367149758454	1.0067490663894032	0.6907897383973491	1	0	1	866	NA	NA	NA	NA	NA	5_387x324	5_387x324_2	391.5	340.6666666666667
5	3	1	0	4	1	F	786x716	CG	2017-02-24	NA	NA	NA	NA	1	20170228_T5_V1	2017-02-28	1	0	09:00:00	0	3176.733504806378	0.2385842465233846	15837	0.20831183529450925	13494	0.17273271791980832	0.26196772276104535	0.5428485644546209	18	0.08695652173913043	1.0118341723128468	0.7052774529547221	1	0	1	1128	NA	NA	NA	NA	NA	5_786x716	5_786x716_1	527.9	449.8
5	3	1	0	4	1	F	786x716	CG	2017-02-24	NA	NA	NA	NA	1	20170301_T5_V3	2017-03-01	2	1	09:00:00	0	5109.88781865533	0.39770896209270123	11370	0.13396468218963767	11073	0.13008244662109789	0.20854824321841395	0.409486852448302	3	0.014492753623188406	0.9794109040199135	0.6129019817025845	1	0	1	866	NA	NA	NA	NA	NA	5_786x716	5_786x716_2	379	369.1
5	3	1	0	4	1	F	852x721	UB	2017-02-24	NA	NA	NA	NA	1	20170228_T5_V1	2017-02-28	1	0	09:00:00	0	9227.346956048097	0.7366314730439409	15541	0.2033853169781802	12094	0.1480691987879642	0.26482284765947206	0.5499763827655835	0	0	1.033653954298065	0.7674430750410908	1	0	1	1128	NA	NA	NA	NA	NA	5_852x721	5_852x721_1	518.0333333333333	403.1333333333333
5	3	1	0	4	1	F	852x721	UB	2017-02-24	NA	NA	NA	NA	1	20170301_T5_V3	2017-03-01	2	1	09:00:00	0	7661.193423951032	0.6077158797322844	16659	0.2219929098080988	12708	0.15888591360721585	0.32211790662398265	0.6930134774439817	1	0.004830917874396135	1.038424265515899	0.78103392414321	1	0	1	866	NA	NA	NA	NA	NA	5_852x721	5_852x721_2	555.3	423.6
5	3	1	0	4	1	M	153x517	TW	2017-02-24	NA	NA	NA	NA	1	20170228_T5_V1	2017-02-28	1	0	09:00:00	0	5903.129918284355	0.4630035030286292	9634	0.10507131801008605	8961	0.09287576633077302	0.16603851527958188	0.3033613315075521	74	0.357487922705314	0.9905801472351621	0.6447236998655003	1	0	1	1128	NA	NA	NA	NA	NA	5_153x517	5_153x517_1	321.1333333333333	298.7
5	3	1	0	4	1	M	153x517	TW	2017-02-24	NA	NA	NA	NA	1	20170301_T5_V3	2017-03-01	2	1	09:00:00	0	6674.7742792446525	0.526520258302036	9196	0.09778140239335585	9404	0.1006800084560637	0.1653165196976518	0.30155886978962476	11	0.05314009661835749	0.9675326939843069	0.5790603825227084	1	0	1	866	NA	NA	NA	NA	NA	5_153x517	5_153x517_2	306.53333333333336	313.46666666666664
5	3	1	0	4	1	M	235x712	NR	2017-02-24	NA	NA	NA	NA	1	20170228_T5_V1	2017-02-28	1	0	09:00:00	0	5930.498237792603	0.4652562854506849	14789	0.19086929747183062	27252	0.4151046437883165	0.25272885134365836	0.519783725190403	0	0	0.8287546841339567	0.1836750702359157	1	0	1	1128	NA	NA	NA	NA	NA	5_235x712	5_235x712_1	492.96666666666664	908.4
5	3	1	0	4	1	M	235x712	NR	2017-02-24	NA	NA	NA	NA	1	20170301_T5_V3	2017-03-01	2	1	09:00:00	0	9475.316329123527	0.7570427023378754	11348	0.1335985220445051	13774	0.17766542174617717	0.21139053249399484	0.4165826266313164	2	0.00966183574879227	0.9259935837437628	0.4607134333750473	1	0	1	866	NA	NA	NA	NA	NA	5_235x712	5_235x712_2	378.26666666666665	459.1333333333333
5	3	1	0	4	1	M	307x176	CO	2017-02-24	NA	NA	NA	NA	1	20170228_T5_V1	2017-02-28	1	0	09:00:00	0	9048.46577618529	0.7219071353837468	13044	0.16182614050563388	13732	0.17692551617222183	0.2176654253463008	0.43224789444381734	0	0	0.9604728720354654	0.5589466057871733	1	0	1	1128	NA	NA	NA	NA	NA	5_307x176	5_307x176_1	434.8	457.73333333333335
5	3	1	0	4	1	M	307x176	CO	2017-02-24	NA	NA	NA	NA	1	20170301_T5_V3	2017-03-01	2	1	09:00:00	0	10338.636138524169	0.8281055854880137	10727	0.12326281976599038	11100	0.13055810020435488	0.1942839879541065	0.3738761441667836	6	0.028985507246376812	0.9646594411335329	0.5708743451461296	1	0	1	866	NA	NA	NA	NA	NA	5_307x176	5_307x176_2	357.56666666666666	370
5	3	1	0	4	1	M	378x765	CY	2017-02-24	NA	NA	NA	NA	1	20170228_T5_V1	2017-02-28	1	0	09:00:00	0	5926.962766966307	0.46496526843998504	11844	0.14185376895294843	10941	0.12775702910295259	0.19710577988420472	0.380920746733965	35	0.16908212560386474	0.9922530825756632	0.6494899741675525	1	0	1	1128	NA	NA	NA	NA	NA	5_378x765	5_378x765_1	394.8	364.7
5	3	1	0	4	1	M	378x765	CY	2017-02-24	NA	NA	NA	NA	1	20170301_T5_V3	2017-03-01	2	1	09:00:00	0	8232.66324843034	0.6547555664377207	13308	0.16622006224722466	12949	0.163131562257769	0.24434141940768758	0.4988445042939345	3	0.014492753623188406	0.9796244810907567	0.6135104731843668	1	0	1	866	NA	NA	NA	NA	NA	5_378x765	5_378x765_2	443.6	431.6333333333333
5	3	1	0	4	1	M	57x862	BP	2017-02-24	NA	NA	NA	NA	1	20170228_T5_V1	2017-02-28	1	0	09:00:00	0	7257.993527444198	0.5745270813060037	13078	0.1623920243662933	13174	0.16709534211824395	0.21678101825549692	0.43003997245075476	6	0.028985507246376812	0.971193957937825	0.589491501928349	1	0	1	1128	NA	NA	NA	NA	NA	5_57x862	5_57x862_1	435.93333333333334	439.1333333333333
5	3	1	0	4	1	M	57x862	BP	2017-02-24	NA	NA	NA	NA	1	20170301_T5_V3	2017-03-01	2	1	09:00:00	0	8120.000085353659	0.6454818661173244	10053	0.11204500441056539	10379	0.11785638785145515	0.1806964331841714	0.3399548184329367	38	0.18357487922705315	0.9652109039344748	0.5724454895370897	1	0	1	866	NA	NA	NA	NA	NA	5_57x862	5_57x862_2	335.1	345.96666666666664
5	3	1	0	4	1	M	59x820	PP	2017-02-24	NA	NA	NA	NA	1	20170228_T5_V1	2017-02-28	1	0	09:00:00	0	8938.770146807383	0.7128777031760288	14879	0.19236722533828204	23238	0.34439081107744346	0.24679655910357207	0.5049737596865582	0	0	0.8662872280155907	0.2906071165994567	1	0	1	1128	NA	NA	NA	NA	NA	5_59x820	5_59x820_1	495.96666666666664	774.6
5	3	1	0	4	1	M	59x820	PP	2017-02-24	NA	NA	NA	NA	1	20170301_T5_V3	2017-03-01	2	1	09:00:00	0	9687.157921429525	0.7744801272138685	14965	0.19379857863289116	20145	0.2899020505954478	0.28566554543173744	0.6020101704688374	0	0	0.9011985497317312	0.3900711732894589	1	0	1	866	NA	NA	NA	NA	NA	5_59x820	5_59x820_2	498.8333333333333	671.5
5	3	1	0	4	1	M	637x318	LG	2017-02-24	NA	NA	NA	NA	1	20170228_T5_V1	2017-02-28	1	0	09:00:00	0	7811.56380712276	0.6200933936642219	11271	0.13231696153654113	12581	0.15664858008597	0.1865460612193683	0.35455841277816885	2	0.00966183574879227	0.9462541528615652	0.5184367820265284	1	0	1	1128	NA	NA	NA	NA	NA	5_637x318	5_637x318_1	375.7	419.3666666666667
5	3	1	0	4	1	M	637x318	LG	2017-02-24	NA	NA	NA	NA	1	20170301_T5_V3	2017-03-01	2	1	09:00:00	0	12426.925363434884	1	12602	0.1544696503170614	13646	0.1754104714255514	0.22794651016278372	0.4579146190945906	0	0	0.9536232361590484	0.5394316594136928	1	0	1	866	NA	NA	NA	NA	NA	5_637x318	5_637x318_2	420.06666666666666	454.8666666666667
5	3	1	0	4	1	M	732x40	CG	2017-02-24	NA	NA	NA	NA	1	20170228_T5_V1	2017-02-28	1	0	09:00:00	0	9799.98460615695	0.7837672875751821	10278	0.1157898240766939	10376	0.11780353745331548	0.17405650892582353	0.3233782498428426	10	0.04830917874396135	0.970664670674354	0.5879835367241889	1	0	1	1128	NA	NA	NA	NA	NA	5_732x40	5_732x40_1	342.6	345.8666666666667
5	3	1	0	4	1	M	732x40	CG	2017-02-24	NA	NA	NA	NA	1	20170301_T5_V3	2017-03-01	2	1	09:00:00	0	8783.67039039971	0.7001108979363051	11578	0.13742655992543648	11328	0.1345747304629695	0.21089825837386758	0.4153536644624847	3	0.014492753623188406	0.9782825696560089	0.609687302119577	1	0	1	866	NA	NA	NA	NA	NA	5_732x40	5_732x40_2	385.93333333333334	377.6
5	3	1	0	4	1	M	801x513	UB	2017-02-24	NA	NA	NA	NA	1	20170228_T5_V1	2017-02-28	1	0	09:00:00	0	8125.448869412946	0.6459303746546001	11167	0.13058602266864172	11883	0.1443520541188077	0.18454860268694637	0.3495717582501548	12	0.057971014492753624	0.9578612886205077	0.5515060773835772	1	0	1	1128	NA	NA	NA	NA	NA	5_801x513	5_801x513_1	372.23333333333335	396.1
5	3	1	0	4	1	M	801x513	UB	2017-02-24	NA	NA	NA	NA	1	20170301_T5_V3	2017-03-01	2	1	09:00:00	0	9731.945450593119	0.7781667459116898	8644	0.08859411147912055	9188	0.09687477979000775	0.1560793549728337	0.2784982912828085	17	0.0821256038647343	0.9581317522098142	0.5522766413283655	1	0	1	866	NA	NA	NA	NA	NA	5_801x513	5_801x513_2	288.1333333333333	306.26666666666665
5	3	1	0	4	1	M	855x391	BB	2017-02-24	NA	NA	NA	NA	1	20170228_T5_V1	2017-02-28	1	0	09:00:00	0	9013.24551886957	0.719008032406042	12571	0.1539536973852837	11463	0.13695299837925445	0.2047380216547936	0.39997463564652125	8	0.03864734299516908	0.9954006598759865	0.658457575267879	1	0	1	1128	NA	NA	NA	NA	NA	5_855x391	5_855x391_1	419.03333333333336	382.1
5	3	1	0	4	1	M	855x391	BB	2017-02-24	NA	NA	NA	NA	1	20170301_T5_V3	2017-03-01	2	1	09:00:00	0	5263.7001428418635	0.4103697942683317	12716	0.15636702561456653	15801	0.21337467408921149	0.23308180116350763	0.47073487128294517	0	0	0.9203443370431483	0.44461845425467933	1	0	1	866	NA	NA	NA	NA	NA	5_855x391	5_855x391_2	423.8666666666667	526.7
51	1	4	1	4	1	F	136x427	NR	2017-04-14	17:18:00	0.3835616438356164	52	1	1	20170418_T51_V1	2017-04-18	1	0	09:00:00	0	3041.1617095705024	0.2274248562969632	11256	0.13206730689213256	10160	0.11399830878725953	0.18194803355675546	0.34307943832561744	89.5	0.4323671497584541	0.996198851073711	0.6607316608835841	0.994736842105263	0	0.9946808510638298	1029	192	2017-06-15	Natural/Stuck	62	3.096774193548387	51_136x427	51_136x427_1	375.2	338.6666666666667
51	1	4	1	4	1	F	136x427	NR	2017-04-14	17:18:00	0.3835616438356164	52	1	1	20170419_T51_V3	2017-04-19	2	1	09:00:00	0	3637.4558109479503	0.27650791634943744	10346	0.11692159179801274	9404	0.1006800084560637	0.15515001825475955	0.27617820249097	69	0.3333333333333333	0.9961765309613411	0.6606680697958522	1	0	1	1101	192	2017-06-15	Natural/Stuck	62	3.096774193548387	51_136x427	51_136x427_2	344.8666666666667	313.46666666666664
51	1	4	1	4	1	F	208x313	CO	2017-04-14	17:18:00	0.3835616438356164	30	1	1	20170418_T51_V1	2017-04-18	1	0	09:00:00	0	4395.992799586598	0.3389457578094968	12197	0.14772897491803005	9988	0.11096821929391867	0.19132967806534731	0.3665007105621245	3	0.014492753623188406	1.0159786561409279	0.7170852893288021	0.994736842105263	0	0.9946808510638298	1029	172	2017-05-18	Natural/Stuck	34	5.0588235294117645	51_208x313	51_208x313_1	406.56666666666666	332.93333333333334
51	1	4	1	4	1	F	208x313	CO	2017-04-14	17:18:00	0.3835616438356164	30	1	1	20170419_T51_V3	2017-04-19	2	1	09:00:00	0	3346.0279712295005	0.2525194681578141	8849	0.09200605828603765	8701	0.08829539849200198	0.12795300375727445	0.20828086530424716	69.5	0.3357487922705314	0.9770755370755371	0.6062484074828487	1	0	1	1101	172	2017-05-18	Natural/Stuck	34	5.0588235294117645	51_208x313	51_208x313_2	294.96666666666664	290.03333333333336
51	1	4	1	4	1	F	237x714	CY	2017-04-14	17:18:00	0.3835616438356164	92	1	1	20170418_T51_V1	2017-04-18	1	0	09:00:00	0	3660.2662126857576	0.2783855205647593	16092	0.21255596424945492	13406	0.17118243957437812	0.2651524976250279	0.5507993537893702	31	0.1497584541062802	1.0127686164705623	0.7079397298926269	0.994736842105263	0	0.9946808510638298	1029	33	2017-04-24	Natural	10	3.3	51_237x714	51_237x714_1	536.4	446.8666666666667
51	1	4	1	4	1	F	237x714	CY	2017-04-14	17:18:00	0.3835616438356164	92	1	1	20170419_T51_V3	2017-04-19	2	1	09:00:00	0	5217.8506244480695	0.406595759510146	15406	0.20113842517850308	14493	0.1903319005003171	0.23023304581574341	0.46362295455298524	0	0	0.9878283916211607	0.636883814036671	1	0	1	1101	33	2017-04-24	Natural	10	3.3	51_237x714	51_237x714_2	513.5333333333333	483.1
51	1	4	1	4	1	F	306x774	LG	2017-04-14	17:18:00	0.3835616438356164	42	1	1	20170418_T51_V1	2017-04-18	1	0	09:00:00	0	5154.103824313856	0.40134853668517945	15661	0.20538255413344872	14083	0.18310901275456276	0.24320321611559717	0.49600298017307015	10.5	0.050724637681159424	0.9906708416323801	0.6449820926224318	0.994736842105263	0	0.9946808510638298	1029	154	2017-06-19	Stuck	66	2.3333333333333335	51_306x774	51_306x774_1	522.0333333333333	469.43333333333334
51	1	4	1	4	1	F	306x774	LG	2017-04-14	17:18:00	0.3835616438356164	42	1	1	20170419_T51_V3	2017-04-19	2	1	09:00:00	0	6745.014138570987	0.5323019476151246	18652	0.2551636902285172	17812	0.24880205764216756	0.27999200741758773	0.5878461847996003	0	0	0.9841798797481114	0.6264890259296558	1	0	1	1101	154	2017-06-19	Stuck	66	2.3333333333333335	51_306x774	51_306x774_2	621.7333333333333	593.7333333333333
51	1	4	1	4	1	F	315x229	CG	2017-04-14	17:18:00	0.3835616438356164	67	1	1	20170418_T51_V1	2017-04-18	1	0	09:00:00	0	3818.6483602735284	0.2914225109413748	18592	0.2541650716508829	14898	0.197466704249172	0.2967432547555071	0.6296656679236056	2	0.00966183574879227	1.0203586387223293	0.7295640731262177	0.994736842105263	0	0.9946808510638298	1029	132	2017-05-29	Stuck	45	2.933333333333333	51_315x229	51_315x229_1	619.7333333333333	496.6
51	1	4	1	4	1	F	315x229	CG	2017-04-14	17:18:00	0.3835616438356164	67	1	1	20170419_T51_V3	2017-04-19	2	1	09:00:00	0	7271.41766952062	0.5756320695495029	16070	0.21218980410432237	14694	0.19387287717567472	0.24076130519050296	0.4899067504021004	4	0.01932367149758454	0.9947323477423594	0.6565535214343924	1	0	1	1101	132	2017-05-29	Stuck	45	2.933333333333333	51_315x229	51_315x229_2	535.6666666666666	489.8
51	1	4	1	4	1	F	335x365	UB	2017-04-14	17:18:00	0.3835616438356164	NA	0	1	20170418_T51_V1	2017-04-18	1	0	09:00:00	0	3260.8849116313763	0.24551104413072347	12552	0.15363746816903284	10679	0.12314142766542174	0.19876111294993473	0.38505328515396675	3	0.014492753623188406	1.0093700518994309	0.6982570538279345	0.994736842105263	0	0.9946808510638298	1029	211	2017-07-06	Natural	83	2.5421686746987953	51_335x365	51_335x365_1	418.4	355.96666666666664
51	1	4	1	4	1	F	335x365	UB	2017-04-14	17:18:00	0.3835616438356164	NA	0	1	20170419_T51_V3	2017-04-19	2	1	09:00:00	0	6712.460942931711	0.5296223798434972	14759	0.1903699881830135	12839	0.16119371432598126	0.219254405003993	0.43621478160384547	0	0	1.0068179636988972	0.6909860301892503	1	0	1	1101	211	2017-07-06	Natural	83	2.5421686746987953	51_335x365	51_335x365_2	491.96666666666664	427.96666666666664
51	1	4	1	4	1	F	360x380	BB	2017-04-14	17:18:00	0.3835616438356164	7	1	1	20170418_T51_V1	2017-04-18	1	0	09:00:00	0	1749.7293119686278	0.12112252364135317	12446	0.1518732420152123	11352	0.1349975336480868	0.1977442232121085	0.38251462027891986	6	0.028985507246376812	0.9937569783775347	0.6537746465872749	0.994736842105263	0	0.9946808510638298	1029	NA	2017-05-04	Escape	NA	NA	51_360x380	51_360x380_1	414.8666666666667	378.4
51	1	4	1	4	1	F	360x380	BB	2017-04-14	17:18:00	0.3835616438356164	7	1	1	20170419_T51_V3	2017-04-19	2	1	09:00:00	0	5660.873479366114	0.4430625253935077	11992	0.14431702811111297	11452	0.13675921358607568	0.18754436975335123	0.3570506896843157	6	0.028985507246376812	0.9841785139515902	0.6264851347088158	1	0	1	1101	NA	2017-05-04	Escape	NA	NA	51_360x380	51_360x380_2	399.73333333333335	381.73333333333335
51	1	4	1	4	1	F	387x324	BP	2017-04-14	17:18:00	0.3835616438356164	97	1	1	20170418_T51_V1	2017-04-18	1	0	09:00:00	0	3521.491077132995	0.26696245215540926	13026	0.16152655493234358	11687	0.14089916144034953	0.21526975510364665	0.4262671045203966	9	0.043478260869565216	0.9933310075340586	0.6525610348979697	0.994736842105263	0	0.9946808510638298	1029	38	2017-04-24	Stuck	10	3.8	51_387x324	51_387x324_1	434.2	389.56666666666666
51	1	4	1	4	1	F	387x324	BP	2017-04-14	17:18:00	0.3835616438356164	97	1	1	20170419_T51_V3	2017-04-19	2	1	09:00:00	0	7105.182101952543	0.5619486366143911	15338	0.20000665745718424	15184	0.20250510887182016	0.23531737986208412	0.4763159927225333	0	0	0.9754275604482013	0.6015532417707657	1	0	1	1101	38	2017-04-24	Stuck	10	3.8	51_387x324	51_387x324_2	511.26666666666665	506.1333333333333
51	1	4	1	4	1	F	786x716	PP	2017-04-14	17:18:00	0.3835616438356164	62	1	1	20170418_T51_V1	2017-04-18	1	0	09:00:00	0	5676.560339132521	0.44435376587059894	15064	0.19544629928598772	13560	0.17389542667888097	0.23805884003465796	0.4831600470851336	0	0	0.9930345731421751	0.6517164788711628	0.994736842105263	0	0.9946808510638298	1029	0	2017-04-24	Natural	10	0	51_786x716	51_786x716_1	502.1333333333333	452
51	1	4	1	4	1	F	786x716	PP	2017-04-14	17:18:00	0.3835616438356164	62	1	1	20170419_T51_V3	2017-04-19	2	1	09:00:00	0	5521.930523510919	0.43162564310613455	12121	0.14646405805302665	11464	0.13697061517863435	0.19346693366682371	0.3718363684241694	21	0.10144927536231885	0.9865248755221195	0.6331700331541955	1	0	1	1101	0	2017-04-24	Natural	10	0	51_786x716	51_786x716_2	404.03333333333336	382.1333333333333
51	1	4	1	4	1	F	852x721	TW	2017-04-14	17:18:00	0.3835616438356164	30	1	1	20170418_T51_V1	2017-04-18	1	0	09:00:00	0	5922.592520986333	0.4646055381569189	14197	0.18101626083917247	12353	0.15263194982735537	0.22194736646213134	0.4429377589428094	0	0	1.0023545579477784	0.678269569716357	0.994736842105263	0	0.9946808510638298	1029	32	2017-04-24	Natural/Stuck	10	3.2	51_852x721	51_852x721_1	473.23333333333335	411.76666666666665
51	1	4	1	4	1	F	852x721	TW	2017-04-14	17:18:00	0.3835616438356164	30	1	1	20170419_T51_V3	2017-04-19	2	1	09:00:00	0	8470.462339309204	0.6743296441136002	13749	0.1735599087928366	13329	0.1698259460221267	0.2089707604931878	0.4105416666770913	3	0.014492753623188406	0.9805187416532419	0.6160582651014382	1	0	1	1101	32	2017-04-24	Natural/Stuck	10	3.2	51_852x721	51_852x721_2	458.3	444.3
51	1	4	1	4	1	M	153x517	PP	2017-04-14	17:18:00	0.3835616438356164	42	3	1	20170418_T51_V1	2017-04-18	1	0	09:00:00	0	2022.7485898603898	0.1435956985080655	17628	0.2381205998368923	18528	0.26141568599816783	0.2854748366004498	0.6015340659381868	18	0.08695652173913043	0.953125794231005	0.5380144231218904	0.994736842105263	0	0.9946808510638298	1029	NA	NA	NA	NA	NA	51_153x517	51_153x517_1	587.6	617.6
51	1	4	1	4	1	M	153x517	PP	2017-04-14	17:18:00	0.3835616438356164	42	3	1	20170419_T51_V3	2017-04-19	2	1	09:00:00	0	7484.861040271482	0.5932013424303956	14249	0.18188173027312218	14257	0.18617433584666337	0.21871230186917287	0.4348614213172498	1	0.004830917874396135	0.9728364441056506	0.5941710250537544	1	0	1	1101	NA	NA	NA	NA	NA	51_153x517	51_153x517_2	474.96666666666664	475.23333333333335
51	1	4	1	4	1	M	235x712	TW	2017-04-14	17:18:00	0.3835616438356164	97	1	1	20170418_T51_V1	2017-04-18	1	0	09:00:00	0	4990.63984441611	0.3878932428575136	13959	0.17705507381455654	16776	0.23055105348460292	0.22146305503757951	0.4417286756406985	0	0	0.9233341687221629	0.45313663039344126	0.994736842105263	0	0.9946808510638298	1029	NA	NA	NA	NA	NA	51_235x712	51_235x712_1	465.3	559.2
51	1	4	1	4	1	M	235x712	TW	2017-04-14	17:18:00	0.3835616438356164	97	1	1	20170419_T51_V3	2017-04-19	2	1	09:00:00	0	4931.47024817109	0.38302278574739607	12773	0.15731571326331908	17918	0.2506694383764358	0.18899000601805666	0.3606597201138555	5	0.024154589371980676	0.8914190003760236	0.3622087606478585	1	0	1	1101	NA	NA	NA	NA	NA	51_235x712	51_235x712_2	425.76666666666665	597.2666666666667
51	1	4	1	4	1	M	307x176	NR	2017-04-14	17:18:00	0.3835616438356164	NA	0	1	20170418_T51_V1	2017-04-18	1	0	09:00:00	0	4332.75306765123	0.33374027354742586	14333	0.18327979628181015	17462	0.24263617785920655	0.23623535855621888	0.47860772621157704	3	0.014492753623188406	0.9198412124972905	0.4431850279078274	0.994736842105263	0	0.9946808510638298	1029	NA	NA	NA	NA	NA	51_307x176	51_307x176_1	477.76666666666665	582.0666666666667
51	1	4	1	4	1	M	307x176	NR	2017-04-14	17:18:00	0.3835616438356164	NA	0	1	20170419_T51_V3	2017-04-19	2	1	09:00:00	0	3661.355301094457	0.2784751672536049	12445	0.1518565983722517	16369	0.22338101613698824	0.17718320630587153	0.3311840487592491	20	0.0966183574879227	0.9067213948174593	0.4058060280498557	1	0	1	1101	NA	NA	NA	NA	NA	51_307x176	51_307x176_2	414.8333333333333	545.6333333333333
51	1	4	1	4	1	M	378x765	CO	2017-04-14	17:18:00	0.3835616438356164	NA	0	1	20170418_T51_V1	2017-04-18	1	0	09:00:00	0	960.6809047174639	0.05617318024192383	13844	0.17514105487409085	13344	0.17009019801282502	0.23407400354740937	0.47321190418754855	49	0.23671497584541062	0.9803610836713677	0.6156090898288926	0.994736842105263	0	0.9946808510638298	1029	NA	NA	NA	NA	NA	51_378x765	51_378x765_1	461.46666666666664	444.8
51	1	4	1	4	1	M	378x765	CO	2017-04-14	17:18:00	0.3835616438356164	NA	0	1	20170419_T51_V3	2017-04-19	2	1	09:00:00	0	5195.358870885843	0.40474438434438464	26243	0.3815055839422133	21703	0.31734902402931436	0.38647384031478427	0.853678043408558	5	0.024154589371980676	1.0190383099906313	0.72580239223407494	1	0	1	1101	NA	NA	NA	NA	NA	51_378x765	51_378x765_2	874.7666666666667	723.4333333333333
51	1	4	1	4	1	M	57x862	BB	2017-04-14	17:18:00	0.3835616438356164	NA	0	1	20170418_T51_V1	2017-04-18	1	0	09:00:00	0	4908.099423877906	0.3810990511848566	13011	0.161276900287935	15840	0.21406172926502712	0.20252723187970195	0.3944553997457485	0	0	0.9190004187404625	0.4407895655253455	0.994736842105263	0	0.9946808510638298	1029	NA	NA	NA	NA	NA	51_57x862	51_57x862_1	433.7	528
51	1	4	1	4	1	M	57x862	BB	2017-04-14	17:18:00	0.3835616438356164	NA	0	1	20170419_T51_V3	2017-04-19	2	1	09:00:00	0	3859.2437848357335	0.2947640627981508	12610	0.15460279946074595	11245	0.13311253611443874	0.1903651255176839	0.3640927054640255	18.5	0.0893719806763285	1.0008100743795567	0.6738692607725867	1	0	1	1101	NA	NA	NA	NA	NA	51_57x862	51_57x862_2	420.3333333333333	374.8333333333333
51	1	4	1	4	1	M	59x820	BP	2017-04-14	17:18:00	0.3835616438356164	NA	0	1	20170418_T51_V1	2017-04-18	1	0	09:00:00	0	3497.3648419940205	0.26497653707519814	16037	0.2116405638866235	19203	0.2733070255795927	0.25782906781181325	0.5325164138204587	0	0	0.9235803908335123	0.45383812918631755	0.994736842105263	0	0.9946808510638298	1029	NA	NA	NA	NA	NA	51_59x820	51_59x820_1	534.5666666666667	640.1
51	1	4	1	4	1	M	59x820	BP	2017-04-14	17:18:00	0.3835616438356164	NA	0	1	20170419_T51_V3	2017-04-19	2	1	09:00:00	0	7674.462458747113	0.6088081005512225	14336	0.18332972721069188	15607	0.20995701500951308	0.22686889576814862	0.4552243551350456	7	0.033816425120772944	0.9523229270749559	0.5357270154730737	1	0	1	1101	NA	NA	NA	NA	NA	51_59x820	51_59x820_2	477.8666666666667	520.2333333333333
51	1	4	1	4	1	M	637x318	CY	2017-04-14	17:18:00	0.3835616438356164	30	2	1	20170418_T51_V1	2017-04-18	1	0	09:00:00	0	2350.440919367377	0.1705692041167442	9598	0.10447214686350548	10382	0.11790923824959482	0.15715661353601829	0.2811876669092616	49	0.23671497584541062	0.9518748478207938	0.5344504158444497	0.994736842105263	0	0.9946808510638298	1029	NA	NA	NA	NA	NA	51_637x318	51_637x318_1	319.93333333333334	346.06666666666666
51	1	4	1	4	1	M	637x318	CY	2017-04-14	17:18:00	0.3835616438356164	30	2	1	20170419_T51_V3	2017-04-19	2	1	09:00:00	0	9709.636611028975	0.7763304270390086	11261	0.1321505251069354	11879	0.14428158692128815	0.17311803421088093	0.3210353480450161	0	0	0.959980377957906	0.5575434661624936	1	0	1	1101	NA	NA	NA	NA	NA	51_637x318	51_637x318_2	375.3666666666667	395.96666666666664
51	1	4	1	4	1	M	732x40	LG	2017-04-14	17:18:00	0.3835616438356164	7	1	1	20170418_T51_V1	2017-04-18	1	0	09:00:00	0	5260.182426697106	0.41008023870777555	15572	0.20390126990995788	20003	0.28740046508350364	0.24853886273185768	0.5093234200855811	1	0.004830917874396135	0.9060553455774819	0.403908421310641	0.994736842105263	0	0.9946808510638298	1029	NA	NA	NA	NA	NA	51_732x40	51_732x40_1	519.0666666666667	666.7666666666667
51	1	4	1	4	1	M	732x40	LG	2017-04-14	17:18:00	0.3835616438356164	7	1	1	20170419_T51_V3	2017-04-19	2	1	09:00:00	0	5189.533149732831	0.4042648487921433	15167	0.19716059451092655	16080	0.2182897611162004	0.23259306759832016	0.46951474810828303	1	0.004830917874396135	0.9587584191866203	0.5540620460808295	1	0	1	1101	NA	NA	NA	NA	NA	51_732x40	51_732x40_2	505.56666666666666	536
51	1	4	1	4	1	M	801x513	CG	2017-04-14	17:18:00	0.3835616438356164	30	1	1	20170418_T51_V1	2017-04-18	1	0	09:00:00	0	10662.873270647971	0.8547946816747977	9413	0.10139307291579981	9092	0.09518356704953844	0.14781446277603225	0.2578649908023446	24	0.11594202898550725	0.9748234589628807	0.5998321272030905	0.994736842105263	0	0.9946808510638298	1029	NA	NA	NA	NA	NA	51_801x513	51_801x513_1	313.76666666666665	303.06666666666666
51	1	4	1	4	1	M	801x513	CG	2017-04-14	17:18:00	0.3835616438356164	30	1	1	20170419_T51_V3	2017-04-19	2	1	09:00:00	0	9852.436585855832	0.7880847940933319	14509	0.18620907744287069	15490	0.2078958494820661	0.21881629481495002	0.43512103967003346	0	0	0.9570643345769183	0.5492355164802857	1	0	1	1101	NA	NA	NA	NA	NA	51_801x513	51_801x513_2	483.6333333333333	516.3333333333334
51	1	4	1	4	1	M	855x391	UB	2017-04-14	17:18:00	0.3835616438356164	62	1	1	20170418_T51_V1	2017-04-18	1	0	09:00:00	0	3777.43319767568	0.2880299462720453	9711	0.10635287851805003	11393	0.13571982242266226	0.1579355727225831	0.28313233824624884	1	0.004830917874396135	0.9288171321435158	0.468757860348723	0.994736842105263	0	0.9946808510638298	1029	NA	NA	NA	NA	NA	51_855x391	51_855x391_1	323.7	379.76666666666665
51	1	4	1	4	1	M	855x391	UB	2017-04-14	17:18:00	0.3835616438356164	62	1	1	20170419_T51_V3	2017-04-19	2	1	09:00:00	0	8511.89550461217	0.6777401533506223	16690	0.2225088627398765	17645	0.24586005214572618	0.25788229870860785	0.5326493047357005	0	0	0.9594417484325741	0.5560088843990724	1	0	1	1101	NA	NA	NA	NA	NA	51_855x391	51_855x391_2	556.3333333333334	588.1666666666666
52	1	4	1	4	1	F	136x427	TW	2017-04-14	17:22:00	0.4383561643835616	83	1	1	20170418_T52_V1.5	2017-04-18	1	0	09:30:00	1	5731.237294308519	0.4488544179283512	13161	0.1637734467320207	12741	0.15946726798675218	0.2237000365683173	0.44731329925028696	0	0	0.9808613338842664	0.6170343270610867	1	0	1	940	1	2017-04-24	Natural/Stuck	10	0.1	52_136x427	52_136x427_1	438.7	424.7
52	1	4	1	4	1	F	136x427	TW	2017-04-14	17:22:00	0.4383561643835616	83	1	1	20170419_T52_V3.5	2017-04-19	2	1	09:30:00	1	4376.513622592334	0.33734235839304505	16601	0.22102757851638566	14086	0.18316186315270241	0.22016724770797824	0.4384936930952761	2	0.00966183574879227	1.012843716724839	0.7081536941764642	1	0	1	918	1	2017-04-24	Natural/Stuck	10	0.1	52_136x427	52_136x427_2	553.3666666666667	469.53333333333336
52	1	4	1	4	1	F	208x313	NR	2017-04-14	17:22:00	0.4383561643835616	3	1	1	20170418_T52_V1.5	2017-04-18	1	0	09:30:00	1	5031.92782616218	0.39129180152647663	12679	0.15575121082502538	12727	0.15922063279543372	0.2187051530972141	0.4348435744105535	1	0.004830917874396135	0.9720538455482957	0.5919413636302432	1	0	1	940	206	2017-07-03	Natural	80	2.575	52_208x313	52_208x313_1	422.6333333333333	424.23333333333335
52	1	4	1	4	1	F	208x313	NR	2017-04-14	17:22:00	0.4383561643835616	3	1	1	20170419_T52_V3.5	2017-04-19	2	1	09:30:00	1	4431.055675390201	0.341831906162642	14590	0.18755721252267696	14671	0.19346769078993728	0.19691011481510837	0.38043226895735727	13	0.06280193236714976	0.9716262860721355	0.5907232258490122	1	0	1	918	206	2017-07-03	Natural	80	2.575	52_208x313	52_208x313_2	486.3333333333333	489.03333333333336
52	1	4	1	4	1	F	237x714	CO	2017-04-14	17:22:00	0.4383561643835616	118	1	1	20170418_T52_V1.5	2017-04-18	1	0	09:30:00	1	6849.788455661491	0.5409262893381613	14159	0.18038380240667076	12855	0.16147558311605947	0.24322829587067718	0.4960655917728612	0	0	0.9964562919327116	0.6614651224351735	1	0	1	940	276	2017-06-19	Stuck	66	4.181818181818182	52_237x714	52_237x714_1	471.96666666666664	428.5
52	1	4	1	4	1	F	237x714	CO	2017-04-14	17:22:00	0.4383561643835616	118	1	1	20170419_T52_V3.5	2017-04-19	2	1	09:30:00	1	1086.4888868079038	0.06652887674430617	17910	0.24281410715177337	17265	0.23916566838136846	0.251296420298696	0.516207661587336	1	0.004830917874396135	0.9818936206995909	0.6199753624980894	1	0	1	918	276	2017-06-19	Stuck	66	4.181818181818182	52_237x714	52_237x714_2	597	575.5
52	1	4	1	4	1	F	306x774	CY	2017-04-14	17:22:00	0.4383561643835616	48	1	1	20170418_T52_V1.5	2017-04-18	1	0	09:30:00	1	3340.537538534815	0.25206753137520166	10676	0.12241399397500125	9411	0.10080332605172292	0.17639322925737477	0.32921187133379987	12	0.057971014492753624	1.0036099722961873	0.6818463063674319	1	0	1	940	2	2017-04-24	Stuck	10	0.2	52_306x774	52_306x774_1	355.8666666666667	313.7
52	1	4	1	4	1	F	306x774	CY	2017-04-14	17:22:00	0.4383561643835616	48	1	1	20170419_T52_V3.5	2017-04-19	2	1	09:30:00	1	2774.9152048938754	0.2055091721612045	12848	0.1585639864853619	11778	0.14250229018391938	0.17893332910189486	0.33555322970779605	56	0.27053140096618356	0.99411081673730906	0.6547827493157207	1	0	1	918	2	2017-04-24	Stuck	10	0.2	52_306x774	52_306x774_2	428.26666666666665	392.6
52	1	4	1	4	1	F	315x229	LG	2017-04-14	17:22:00	0.4383561643835616	NA	0	1	20170418_T52_V1.5	2017-04-18	1	0	09:30:00	1	7354.665227113931	0.5824844681547137	15701	0.2060482998518716	14734	0.19457754915087028	0.2700733165623408	0.5630841765463841	0	0	0.9884299282032155	0.6385976210699623	1	0	1	940	153	2017-05-18	Natural/Stuck	34	4.5	52_315x229	52_315x229_1	523.3666666666667	491.1333333333333
52	1	4	1	4	1	F	315x229	LG	2017-04-14	17:22:00	0.4383561643835616	NA	0	1	20170419_T52_V3.5	2017-04-19	2	1	09:30:00	1	4597.024034074034	0.3554933441967785	20433	0.28480601834129454	15480	0.20771968148826722	0.2701732397670288	0.5633336347919613	1	0.004830917874396135	1.0400675506347548	0.7857157235190306	1	0	1	918	153	2017-05-18	Natural/Stuck	34	4.5	52_315x229	52_315x229_2	681.1	516
52	1	4	1	4	1	F	335x365	CG	2017-04-14	17:22:00	0.4383561643835616	83	1	1	20170418_T52_V1.5	2017-04-18	1	0	09:30:00	1	4247.577582286638	0.3267291804417059	13739	0.17339347236323085	11459	0.1368825311817349	0.23062258369387062	0.4645954357295735	0	0	1.0169919105548917	0.7199721005269384	1	0	1	940	141	2017-05-11	Stuck	27	5.222222222222222	52_335x365	52_335x365_1	457.96666666666664	381.96666666666664
52	1	4	1	4	1	F	335x365	CG	2017-04-14	17:22:00	0.4383561643835616	83	1	1	20170419_T52_V3.5	2017-04-19	2	1	09:30:00	1	1675.3241572276431	0.11499797424546086	15327	0.19982357738461795	13986	0.18140018321471355	0.19959171215999102	0.3871268757915506	30	0.14492753623188406	0.9952285721398402	0.6579672889222951	1	0	1	918	141	2017-05-11	Stuck	27	5.222222222222222	52_335x365	52_335x365_2	510.9	466.2
52	1	4	1	4	1	F	360x380	UB	2017-04-14	17:22:00	0.4383561643835616	38	1	1	20170418_T52_V1.5	2017-04-18	1	0	09:30:00	1	4532.590073660561	0.35018955879778235	11760	0.14045570294426044	10336	0.11709886547811993	0.20544397702518913	0.4017370529819591	25	0.12077294685990338	1.0043251071491477	0.6838837604098253	1	0	1	940	176	2017-06-26	Natural/Stuck	73	2.410958904109589	52_360x380	52_360x380_1	392	344.53333333333336
52	1	4	1	4	1	F	360x380	UB	2017-04-14	17:22:00	0.4383561643835616	38	1	1	20170419_T52_V3.5	2017-04-19	2	1	09:30:00	1	1500.5684148525552	0.10061321582223165	11858	0.14208677995439642	10932	0.12759847790853357	0.1645044472926987	0.29953153131450533	101	0.48792270531400966	0.9927398218754077	0.6508767181498247	1	0	1	918	176	2017-06-26	Natural/Stuck	73	2.410958904109589	52_360x380	52_360x380_2	395.26666666666665	364.4
52	1	4	1	4	1	F	387x324	BB	2017-04-14	17:22:00	0.4383561643835616	58	1	1	20170418_T52_V1.5	2017-04-18	1	0	09:30:00	1	2084.04198754525	0.14864097316772854	18298	0.249271840620475	17322	0.24016982594602213	0.3159774162144501	0.6776837452828863	4	0.01932367149758454	0.9863028665948373	0.6325375189025603	1	0	1	940	168	2017-07-03	Natural/Stuck	80	2.1	52_387x324	52_387x324_1	609.9333333333333	577.4
52	1	4	1	4	1	F	387x324	BB	2017-04-14	17:22:00	0.4383561643835616	58	1	1	20170419_T52_V3.5	2017-04-19	2	1	09:30:00	1	2688.705099761905	0.19841291587165227	16784	0.2240733651781702	15530	0.20860052145726166	0.2332204544923783	0.4710810192700069	0	0	0.9918519125673919	0.6483470212662139	1	0	1	918	168	2017-07-03	Natural/Stuck	80	2.1	52_387x324	52_387x324_2	559.4666666666667	517.6666666666666
52	1	4	1	4	1	F	786x716	BP	2017-04-14	17:22:00	0.4383561643835616	103	1	1	20170418_T52_V1.5	2017-04-18	1	0	09:30:00	1	1931.9355335081307	0.13612055715048701	8971	0.09403658272722734	8807	0.09016277922627017	0.14192337949753686	0.24315790345670768	71.5	0.34541062801932365	0.9774607547135391	0.6073459113039804	1	0	1	940	222	2017-07-06	Natural/Stuck	83	2.674698795180723	52_786x716	52_786x716_1	299.03333333333336	293.56666666666666
52	1	4	1	4	1	F	786x716	BP	2017-04-14	17:22:00	0.4383561643835616	103	1	1	20170419_T52_V3.5	2017-04-19	2	1	09:30:00	1	1319.335240726329	0.08569527726038875	13515	0.16966529634006292	13274	0.16885702205623282	0.17878756180213098	0.33518932169488597	59	0.28502415458937197	0.9773495171979625	0.6070289902018425	1	0	1	918	222	2017-07-06	Natural/Stuck	83	2.674698795180723	52_786x716	52_786x716_2	450.5	442.46666666666664
52	1	4	1	4	1	F	852x721	PP	2017-04-14	17:22:00	0.4383561643835616	7	1	1	20170418_T52_V1.5	2017-04-18	1	0	09:30:00	1	3264.5898594245327	0.24581601138530926	9263	0.09889652647171412	8508	0.08489535621168347	0.16375438902421527	0.2976590111094064	96	0.463768115942029	0.9936413257554443	0.6534451466315446	1	0	1	940	129	2017-07-03	Natural/Stuck	80	1.6125	52_852x721	52_852x721_1	308.76666666666665	283.6
52	1	4	1	4	1	F	852x721	PP	2017-04-14	17:22:00	0.4383561643835616	7	1	1	20170419_T52_V3.5	2017-04-19	2	1	09:30:00	1	5077.670350420251	0.3950570292218777	28087	0.4121964615615066	19219	0.27358889436967093	0.3785420864809253	0.8338764227347373	0	0	1.064169907022822	0.8543845113019067	1	0	1	918	129	2017-07-03	Natural/Stuck	80	1.6125	52_852x721	52_852x721_2	936.2333333333333	640.6333333333333
52	1	4	1	4	1	M	153x517	BP	2017-04-14	17:22:00	0.4383561643835616	NA	0	1	20170418_T52_V1.5	2017-04-18	1	0	09:30:00	1	8029.909620850531	0.6380662038306312	9382	0.1008771199840221	9716	0.10617644986258896	0.15576335175306666	0.2777093893551135	13	0.06280193236714976	0.9644649361897242	0.5703201910835943	1	0	1	940	NA	NA	NA	NA	NA	52_153x517	52_153x517_1	312.73333333333335	323.8666666666667
52	1	4	1	4	1	M	153x517	BP	2017-04-14	17:22:00	0.4383561643835616	NA	0	1	20170419_T52_V3.5	2017-04-19	2	1	09:30:00	1	6589.154735748668	0.5194726132131929	13865	0.17549057137626284	14394	0.18858783736170812	0.1857405253918293	0.352547392866279	4	0.01932367149758454	0.963866091931487	0.5686140546120483	1	0	1	918	NA	NA	NA	NA	NA	52_153x517	52_153x517_2	462.1666666666667	479.8
52	1	4	1	4	1	M	235x712	PP	2017-04-14	17:22:00	0.4383561643835616	3	4	1	20170418_T52_V1.5	2017-04-18	1	0	09:30:00	1	2706.0638100120023	0.19984177222906188	15976	0.21062530166602866	18176	0.25521457261644703	0.2662088731425307	0.553436594899578	0	0	0.9416345368559002	0.5052752709267903	1	0	1	940	NA	NA	NA	NA	NA	52_235x712	52_235x712_1	532.5333333333333	605.8666666666667
52	1	4	1	4	1	M	235x712	PP	2017-04-14	17:22:00	0.4383561643835616	3	4	1	20170419_T52_V3.5	2017-04-19	2	1	09:30:00	1	2541.368110568345	0.18628509124311277	13905	0.17615631709468568	17004	0.23456768374321754	0.20023895058160732	0.3887427062848846	1	0.004830917874396135	0.9241968358730467	0.45559441114141097	1	0	1	918	NA	NA	NA	NA	NA	52_235x712	52_235x712_2	463.5	566.8
52	1	4	1	4	1	M	307x176	TW	2017-04-14	17:22:00	0.4383561643835616	NA	0	1	20170418_T52_V1.5	2017-04-18	1	0	09:30:00	1	2413.8493184723375	0.1757885719654461	10718	0.12311302697934524	11118	0.13087520259319288	0.18004286266230105	0.3383231798535317	17	0.0821256038647343	0.9640613318942683	0.5691703027794518	1	0	1	940	NA	NA	NA	NA	NA	52_307x176	52_307x176_1	357.26666666666665	370.6
52	1	4	1	4	1	M	307x176	TW	2017-04-14	17:22:00	0.4383561643835616	NA	0	1	20170419_T52_V3.5	2017-04-19	2	1	09:30:00	1	2197.3429444038325	0.15796717253251555	14180	0.18073331890884275	16692	0.22907124233669227	0.18797925304926474	0.35813637568055784	14	0.06763285024154589	0.9333884285944405	0.4817817066825434	1	0	1	918	NA	NA	NA	NA	NA	52_307x176	52_307x176_2	472.6666666666667	556.4
52	1	4	1	4	1	M	378x765	NR	2017-04-14	17:22:00	0.4383561643835616	NA	0	1	20170418_T52_V1.5	2017-04-18	1	0	09:30:00	1	7006.282658376351	0.5538078763469441	14304	0.1827971306359536	14059	0.18268620956944542	0.24659321631572614	0.5044661144877759	5	0.024154589371980676	0.9771752502070169	0.6065324950531472	1	0	1	940	NA	NA	NA	NA	NA	52_378x765	52_378x765_1	476.8	468.6333333333333
52	1	4	1	4	1	M	378x765	NR	2017-04-14	17:22:00	0.4383561643835616	NA	0	1	20170419_T52_V3.5	2017-04-19	2	1	09:30:00	1	4438.2997122577035	0.34242818825862215	14878	0.19235058169532146	14497	0.19040236769783667	0.20192483015698884	0.39295150405555435	0	0	0.9792828062104658	0.6125370248016581	1	0	1	918	NA	NA	NA	NA	NA	52_378x765	52_378x765_2	495.93333333333334	483.23333333333335
52	1	4	1	4	1	M	57x862	UB	2017-04-14	17:22:00	0.4383561643835616	NA	0	1	20170418_T52_V1.5	2017-04-18	1	0	09:30:00	1	2884.8269445877763	0.2145563931674254	8084	0.07927367142120068	10340	0.11716933267563949	0.12863546317321445	0.2099846249975994	21.5	0.10386473429951691	0.9134031991174848	0.4248428140842835	1	0	1	940	NA	NA	NA	NA	NA	52_57x862	52_57x862_1	269.46666666666664	344.6666666666667
52	1	4	1	4	1	M	57x862	UB	2017-04-14	17:22:00	0.4383561643835616	NA	0	1	20170419_T52_V3.5	2017-04-19	2	1	09:30:00	1	2679.7596364291776	0.19767658339252292	11975	0.14403408618078326	14389	0.18849975336480868	0.1643131215116185	0.29905388656891324	10	0.04830917874396135	0.9284282006175497	0.46764977547981545	1	0	1	918	NA	NA	NA	NA	NA	52_57x862	52_57x862_2	399.1666666666667	479.6333333333333
52	1	4	1	4	1	M	59x820	BB	2017-04-14	17:22:00	0.4383561643835616	7	2	1	20170418_T52_V1.5	2017-04-18	1	0	09:30:00	1	2097.9461814614438	0.14978547616279977	18328	0.24977114990929214	18073	0.25340004228031854	0.3130667333417016	0.6704172265084489	1	0.004830917874396135	0.9763809577550958	0.6042695171542097	1	0	1	940	NA	NA	NA	NA	NA	52_59x820	52_59x820_1	610.9333333333333	602.4333333333333
52	1	4	1	4	1	M	59x820	BB	2017-04-14	17:22:00	0.4383561643835616	7	2	1	20170419_T52_V3.5	2017-04-19	2	1	09:30:00	1	2850.625888158704	0.21174118419137078	14760	0.19038663182597407	19274	0.2745578183355648	0.20360268733442946	0.3971402739125688	0	0	0.9084492613904379	0.41072880410986523	1	0	1	918	NA	NA	NA	NA	NA	52_59x820	52_59x820_2	492	642.4666666666667
52	1	4	1	4	1	M	637x318	CO	2017-04-14	17:22:00	0.4383561643835616	48	2	1	20170418_T52_V1.5	2017-04-18	1	0	09:30:00	1	5696.863644188628	0.44602500215992424	14802	0.19108566483031805	15594	0.20972799661757452	0.26610264728777067	0.5531714020902989	2	0.00966183574879227	0.9602970518880507	0.5584456856200168	1	0	1	940	NA	NA	NA	NA	NA	52_637x318	52_637x318_1	493.4	519.8
52	1	4	1	4	1	M	637x318	CO	2017-04-14	17:22:00	0.4383561643835616	48	2	1	20170419_T52_V3.5	2017-04-19	2	1	09:30:00	1	2517.966955276836	0.184358860029661	17442	0.23502488224622606	17417	0.24184342188711155	0.25318987221793554	0.520934663641894	0	0	0.9733218688725158	0.5955540238678007	1	0	1	918	NA	NA	NA	NA	NA	52_637x318	52_637x318_2	581.4	580.5666666666667
52	1	4	1	4	1	M	732x40	CY	2017-04-14	17:22:00	0.4383561643835616	NA	0	1	20170418_T52_V1.5	2017-04-18	1	0	09:30:00	1	3905.141205561643	0.29854204056539607	11859	0.14210342359735698	14996	0.1991931505884011	0.18804868002128886	0.358309700091949	7	0.033816425120772944	0.9161452646092378	0.4326550922826574	1	0	1	940	NA	NA	NA	NA	NA	52_732x40	52_732x40_1	395.3	499.8666666666667
52	1	4	1	4	1	M	732x40	CY	2017-04-14	17:22:00	0.4383561643835616	NA	0	1	20170419_T52_V3.5	2017-04-19	2	1	09:30:00	1	3672.735751665703	0.27941193207740966	14757	0.19033670089709234	22741	0.3356352617856388	0.20419617941324308	0.39862192667988205	16	0.07729468599033816	0.8693912323972594	0.29945057633136285	1	0	1	918	NA	NA	NA	NA	NA	52_732x40	52_732x40_2	491.9	758.0333333333333
52	1	4	1	4	1	M	801x513	LG	2017-04-14	17:22:00	0.4383561643835616	NA	0	1	20170418_T52_V1.5	2017-04-18	1	0	09:30:00	1	9125.592703504442	0.7282557234320335	11711	0.13964016443919244	12405	0.1535480233951096	0.2065983083766924	0.40461884079751037	6	0.028985507246376812	0.958973071595397	0.5546736012527823	1	0	1	940	NA	NA	NA	NA	NA	52_801x513	52_801x513_1	390.3666666666667	413.5
52	1	4	1	4	1	M	801x513	LG	2017-04-14	17:22:00	0.4383561643835616	NA	0	1	20170419_T52_V3.5	2017-04-19	2	1	09:30:00	1	7407.092307802207	0.5867999251479227	13769	0.173892781652048	13799	0.17810584173067437	0.19418773494001754	0.3736358485507541	1	0.004830917874396135	0.9724435695126351	0.5930517061946895	1	0	1	918	NA	NA	NA	NA	NA	52_801x513	52_801x513_2	458.96666666666664	459.96666666666664
52	1	4	1	4	1	M	855x391	CG	2017-04-14	17:22:00	0.4383561643835616	103	1	1	20170418_T52_V1.5	2017-04-18	1	0	09:30:00	1	9339.09331041254	0.7458297076218865	12129	0.1465972071967112	12323	0.1521034458459587	0.21201891578128293	0.4181513852883905	6	0.028985507246376812	0.9691132323227857	0.5835634132637788	1	0	1	940	NA	NA	NA	NA	NA	52_855x391	52_855x391_1	404.3	410.76666666666665
52	1	4	1	4	1	M	855x391	CG	2017-04-14	17:22:00	0.4383561643835616	103	1	1	20170419_T52_V3.5	2017-04-19	2	1	09:30:00	1	4802.714751251011	0.3724244689557059	18897	0.25924138275385716	19953	0.2865196251145092	0.2921896543362484	0.6182976060685589	20	0.0966183574879227	0.9597495565063132	0.5568858445996904	1	0	1	918	NA	NA	NA	NA	NA	52_855x391	52_855x391_2	629.9	665.1
53	2	2	0.3333333333333333	4	1	F	136x427	PP	2017-04-14	17:25:00	0.4794520547945205	35	1	1	20170418_T53_V1	2017-04-18	1	0	09:00:00	0	4864.379116632447	0.3775002792683068	16676	0.2222758517384285	13642	0.17534000422803186	0.23291084531881448	0.4703080800764234	4	0.01932367149758454	1.0216569231016095	0.7332629485841687	1	-0.014210526315789337	1	1114	122	2017-06-15	Stuck	62	1.967741935483871	53_136x427	53_136x427_1	555.8666666666667	454.73333333333335
53	2	2	0.3333333333333333	4	1	F	208x313	TW	2017-04-14	17:25:00	0.4794520547945205	50	1	1	20170418_T53_V1	2017-04-18	1	0	09:00:00	0	6840.876742836013	0.5401927349817239	13615	0.17132966063612004	13032	0.16459375660629977	0.18981370224645674	0.3627160774601475	8	0.03864734299516908	0.9836166334834102	0.624884309876274	1	-0.014210526315789337	1	1114	212	2017-06-26	Natural/Stuck	73	2.904109589041096	53_208x313	53_208x313_1	453.8333333333333	434.4
53	2	2	0.3333333333333333	4	1	F	237x714	NR	2017-04-14	17:25:00	0.4794520547945205	8	1	1	20170418_T53_V1	2017-04-18	1	0	09:00:00	0	5160.348114519172	0.40186252612499546	16928	0.22647004976449245	16625	0.22789091677823972	0.24636794900142792	0.5039037347163686	3	0.014492753623188406	0.9773661838752888	0.607076474377661	1	-0.014210526315789337	1	1114	259	2017-06-22	Natural/Stuck	69	3.753623188405797	53_237x714	53_237x714_1	564.2666666666667	554.1666666666666
53	2	2	0.3333333333333333	4	1	F	306x774	CO	2017-04-14	17:25:00	0.4794520547945205	35	1	1	20170418_T53_V1	2017-04-18	1	0	09:00:00	0	5280.06321874171	0.411716696468404	17499	0.2359735698949786	12832	0.16107039673032203	0.2460807049813825	0.5031866301207265	6	0.028985507246376812	1.0478281519130814	0.8078260547110782	1	-0.014210526315789337	1	1114	156	2017-05-25	Natural/Stuck	41	3.8048780487804876	53_306x774	53_306x774_1	583.3	427.73333333333335
53	2	2	0.3333333333333333	4	1	F	315x229	CY	2017-04-14	17:25:00	0.4794520547945205	NA	0	1	20170418_T53_V1	2017-04-18	1	0	09:00:00	0	6947.597475459123	0.5489772929977833	27491	0.40227685035700617	19534	0.27913818617433583	0.38399856036517055	0.847498507879539	1	0.004830917874396135	1.0552903142376826	0.8290861187819547	1	-0.014210526315789337	1	1114	127	2017-05-25	Stuck	41	3.097560975609756	53_315x229	53_315x229_1	916.3666666666667	651.1333333333333
53	2	2	0.3333333333333333	4	1	F	335x365	LG	2017-04-14	17:25:00	0.4794520547945205	13	1	1	20170418_T53_V1	2017-04-18	1	0	09:00:00	0	1313.6244090991868	0.08522519866820233	10827	0.1249271840620475	9731	0.1064407018532873	0.1491662041510741	0.2612396126726586	74	0.357487922705314	0.9989088222379399	0.6684525007789844	1	-0.014210526315789337	1	1114	210	2017-06-29	Natural/Stuck	76	2.763157894736842	53_335x365	53_335x365_1	360.9	324.3666666666667
53	2	2	0.3333333333333333	4	1	F	360x380	CG	2017-04-14	17:25:00	0.4794520547945205	120	1	1	20170418_T53_V1	2017-04-18	1	0	09:00:00	0	6993.888976525869	0.5527877089008244	13054	0.16199257693523958	13083	0.1654922133746741	0.18717924182632945	0.35613914794213003	2	0.00966183574879227	0.9724331976311928	0.5930221561990708	1	-0.014210526315789337	1	1114	147	2017-06-01	Stuck	48	3.0625	53_360x380	53_360x380_1	435.1333333333333	436.1
53	2	2	0.3333333333333333	4	1	F	387x324	UB	2017-04-14	17:25:00	0.4794520547945205	45	1	1	20170418_T53_V1	2017-04-18	1	0	09:00:00	0	6732.234448848776	0.5312500065064699	14806	0.19115223940216033	14383	0.18839405256852934	0.21017557881299218	0.4135494951913594	13	0.06280193236714976	0.9800230186677136	0.6146459261606203	1	-0.014210526315789337	1	1114	113	2017-05-29	Natural/Stuck	45	2.511111111111111	53_387x324	53_387x324_1	493.53333333333336	479.43333333333334
53	2	2	0.3333333333333333	4	1	F	786x716	BB	2017-04-14	17:25:00	0.4794520547945205	35	1	1	20170418_T53_V1	2017-04-18	1	0	09:00:00	0	5440.8090770658	0.424948252170669	16232	0.21488607426393488	14246	0.1859805510534846	0.2310102875329753	0.4655633382283832	0	0	1.0046732867127905	0.6848757409523569	1	-0.014210526315789337	1	1114	235	2017-06-26	Natural/Stuck	73	3.219178082191781	53_786x716	53_786x716_1	541.0666666666667	474.8666666666667
53	2	2	0.3333333333333333	4	1	F	852x721	BP	2017-04-14	17:25:00	0.4794520547945205	18	1	1	20170418_T53_V1	2017-04-18	1	0	09:00:00	0	9209.631397276646	0.7351732432324543	17134	0.22989864021437012	15623	0.2102388837995913	0.24600657163352949	0.5030015562437234	0	0	0.9954134003955416	0.6584938736288977	1	-0.014210526315789337	1	1114	95	2017-05-01	Natural	17	5.588235294117647	53_852x721	53_852x721_1	571.1333333333333	520.7666666666667
53	2	2	0.3333333333333333	4	1	M	153x517	BB	2017-04-14	17:25:00	0.4794520547945205	45	1	1	20170418_T53_V1	2017-04-18	1	0	09:00:00	0	7221.9522636432475	0.571560398403351	12042	0.14514921025914151	12701	0.15876259601155662	0.16493169450724024	0.30059815383627136	15	0.07246376811594203	0.9600159914188124	0.5576449306479498	1	-0.014210526315789337	1	1114	NA	NA	NA	NA	NA	53_153x517	53_153x517_1	401.4	423.3666666666667
53	2	2	0.3333333333333333	4	1	M	235x712	BP	2017-04-14	17:25:00	0.4794520547945205	18	3	1	20170418_T53_V1	2017-04-18	1	0	09:00:00	0	4510.536143084541	0.3483742223784629	14488	0.1858595609406987	18390	0.2589845676837432	0.2130577377154621	0.4207448038839665	0	0	0.9152361802766329	0.4300650667221984	1	-0.014210526315789337	1	1114	NA	NA	NA	NA	NA	53_235x712	53_235x712_1	482.93333333333334	613
53	2	2	0.3333333333333333	4	1	M	307x176	PP	2017-04-14	17:25:00	0.4794520547945205	NA	0	1	20170418_T53_V1	2017-04-18	1	0	09:00:00	0	8357.255577685035	0.6650111982891161	11963	0.14383436246525638	11970	0.145884715664858	0.16725144813111276	0.3063894179474391	0	0	0.9728306838572999	0.594154613825524	1	-0.014210526315789337	1	1114	NA	NA	NA	NA	NA	53_307x176	53_307x176_1	398.76666666666665	399
53	2	2	0.3333333333333333	4	1	M	378x765	TW	2017-04-14	17:25:00	0.4794520547945205	NA	0	1	20170418_T53_V1	2017-04-18	1	0	09:00:00	0	4041.0357780340287	0.3097279997188731	14060	0.17873608175357422	19095	0.2714044112465647	0.21372069295857812	0.42239987141668106	15	0.07246376811594203	0.89909393634322	0.38407502719429015	1	-0.014210526315789337	1	1114	NA	NA	NA	NA	NA	53_378x765	53_378x765_1	468.6666666666667	636.5
53	2	2	0.3333333333333333	4	1	M	57x862	CG	2017-04-14	17:25:00	0.4794520547945205	8	2	1	20170418_T53_V1	2017-04-18	1	0	09:00:00	0	3055.103044081934	0.22857241646476553	9559	0.1038230447880432	11743	0.14188570220562327	0.14204697794089885	0.24346646692735918	56	0.27053140096618356	0.9230956616178662	0.4524571120315864	1	-0.014210526315789337	1	1114	NA	NA	NA	NA	NA	53_57x862	53_57x862_1	318.6333333333333	391.43333333333334
53	2	2	0.3333333333333333	4	1	M	59x820	UB	2017-04-14	17:25:00	0.4794520547945205	NA	0	1	20170418_T53_V1	2017-04-18	1	0	09:00:00	0	8494.628946920575	0.676318882393693	14983	0.19409816420618145	15750	0.21247621732083716	0.2210076583254557	0.44059177790805754	7	0.033816425120772944	0.9608317848320451	0.5599691658333393	1	-0.014210526315789337	1	1114	NA	NA	NA	NA	NA	53_59x820	53_59x820_1	499.43333333333334	525
53	2	2	0.3333333333333333	4	1	M	637x318	NR	2017-04-14	17:25:00	0.4794520547945205	NA	0	1	20170418_T53_V1	2017-04-18	1	0	09:00:00	0	8664.499103472315	0.6903014911028718	9819	0.10815039195779172	9661	0.10520752589669509	0.13966465025170122	0.23751898668397897	41	0.19806763285024154	0.9769188079249681	0.605801878495951	1	-0.014210526315789337	1	1114	NA	NA	NA	NA	NA	53_637x318	53_637x318_1	327.3	322.03333333333336
53	2	2	0.3333333333333333	4	1	M	732x40	CO	2017-04-14	17:25:00	0.4794520547945205	NA	0	1	20170418_T53_V1	2017-04-18	1	0	09:00:00	0	7262.846717425802	0.5749265644046339	16617	0.2212938768037548	24786	0.3716616165175111	0.2523904336664733	0.5189388655775985	1	0.004830917874396135	0.8769869790085717	0.3210912285442286	1	-0.014210526315789337	1	1114	NA	NA	NA	NA	NA	53_732x40	53_732x40_1	553.9	826.2
53	2	2	0.3333333333333333	4	1	M	801x513	CY	2017-04-14	17:25:00	0.4794520547945205	50	1	1	20170418_T53_V1	2017-04-18	1	0	09:00:00	0	5790.952310188572	0.4537697704426632	17760	0.2403175607076877	16047	0.21770840673666408	0.25875237933956	0.5348214607267509	0	0	0.9976232333140665	0.6647897952920977	1	-0.014210526315789337	1	1114	NA	NA	NA	NA	NA	53_801x513	53_801x513_1	592	534.9
53	2	2	0.3333333333333333	4	1	M	855x391	LG	2017-04-14	17:25:00	0.4794520547945205	13	2	1	20170418_T53_V1	2017-04-18	1	0	09:00:00	0	5327.114187827539	0.4155896268492883	17235	0.2315796481533878	19914	0.28583256993869355	0.2454441363564781	0.5015974367711543	0	0	0.9378900017678989	0.49460690800146273	1	-0.014210526315789337	1	1114	NA	NA	NA	NA	NA	53_855x391	53_855x391_1	574.5	663.8
55	3	1	0	4	1	F	136x427	BB	2017-04-14	17:33:00	0.589041095890411	15	1	1	20170418_T55_V1	2017-04-18	1	0	09:00:00	0	4114.95010332572	0.31581214722033185	16862	0.22537156932909475	15083	0.20072581213445143	0.3308954979930366	0.7149267312287686	0	0	0.998477740759788	0.6672243286424628	0.9789473684210527	0	0.9817184643510055	636	190	2017-05-29	Stuck	45	4.222222222222222	55_136x427	55_136x427_1	562.0666666666667	502.76666666666665
55	3	1	0	4	1	F	136x427	BB	2017-04-14	17:33:00	0.589041095890411	15	1	1	20170419_T55_V3	2017-04-19	2	1	09:00:00	0	1172.8248174937667	0.07363549017675748	14561	0.1870745468768204	15579	0.2094637446268762	0.17356405450811047	0.3221488375611509	40	0.1932367149758454	0.9498636991337721	0.5287205552380704	0.9894736842105264	-0.009789497510185572	0.9898477157360406	982	190	2017-05-29	Stuck	45	4.222222222222222	55_136x427	55_136x427_2	485.3666666666667	519.3
55	3	1	0	4	1	F	208x313	BP	2017-04-14	17:33:00	0.589041095890411	72	1	1	20170418_T55_V1	2017-04-18	1	0	09:00:00	0	1857.2633571389886	0.12997402826732513	13480	0.1690827688364429	13248	0.16839898527235572	0.2599266130624813	0.5377529348055907	2	0.00966183574879227	0.9450854251437909	0.5151070198101029	0.9789473684210527	0	0.9817184643510055	636	159	2017-06-29	Natural/Stuck	76	2.0921052631578947	55_208x313	55_208x313_1	449.3333333333333	441.6
55	3	1	0	4	1	F	208x313	BP	2017-04-14	17:33:00	0.589041095890411	72	1	1	20170419_T55_V3	2017-04-19	2	1	09:00:00	0	2694.958624250307	0.19892766541771487	15191	0.19756004194198026	15823	0.21376224367556904	0.1885647881218097	0.3595981637845026	23	0.1111111111111111	0.9550665000461867	0.5435435885539344	0.9894736842105264	-0.009789497510185572	0.9898477157360406	982	159	2017-06-29	Natural/Stuck	76	2.0921052631578947	55_208x313	55_208x313_2	506.3666666666667	527.4333333333333
55	3	1	0	4	1	F	237x714	PP	2017-04-14	17:33:00	0.589041095890411	NA	0	1	20170418_T55_V1	2017-04-18	1	0	09:00:00	0	1139.5822862562748	0.07089918077296338	5441	0.035284523076410966	4463	0.013635402720033824	0.10323774429977035	0.14657922870738205	46	0.2222222222222222	1.0131886802963623	0.709136512200742	0.9789473684210527	0	0.9817184643510055	636	NA	2017-05-18	Escape	NA	NA	55_237x714	55_237x714_1	181.36666666666667	148.76666666666668
55	3	1	0	4	1	F	237x714	PP	2017-04-14	17:33:00	0.589041095890411	NA	0	1	20170419_T55_V3	2017-04-19	2	1	09:00:00	0	1353.0772141523532	0.08847269750340774	27516	0.4026929414310204	24877	0.37326474526108094	0.34256381441621464	0.7440566791007733	0	0	0.9958936717282297	0.6598621900578625	0.9894736842105264	-0.009789497510185572	0.9898477157360406	982	NA	2017-05-18	Escape	NA	NA	55_237x714	55_237x714_2	917.2	829.2333333333333
55	3	1	0	4	1	F	306x774	TW	2017-04-14	17:33:00	0.589041095890411	10	1	1	20170418_T55_V1	2017-04-18	1	0	09:00:00	0	6318.975189350125	0.4972331866111248	13147	0.1635404357305727	13886	0.17963850327672468	0.26632048748862097	0.5537152400755795	2	0.00966183574879227	0.9412709791136159	0.5042394772039782	0.9789473684210527	0	0.9817184643510055	636	118	2017-06-08	Natural/Stuck	55	2.1454545454545455	55_306x774	55_306x774_1	438.23333333333335	462.8666666666667
55	3	1	0	4	1	F	306x774	TW	2017-04-14	17:33:00	0.589041095890411	10	1	1	20170419_T55_V3	2017-04-19	2	1	09:00:00	0	2226.633807638668	0.1603782062754675	26787	0.390559725712764	25772	0.3890317807060813	0.333027586390536	0.7202494891678911	0	0	0.9646739340036397	0.5709156360392565	0.9894736842105264	-0.009789497510185572	0.9898477157360406	982	118	2017-06-08	Natural/Stuck	55	2.1454545454545455	55_306x774	55_306x774_2	892.9	859.0666666666667
55	3	1	0	4	1	F	315x229	NR	2017-04-14	17:33:00	0.589041095890411	NA	0	1	20170418_T55_V1	2017-04-18	1	0	09:00:00	0	7670.766607414733	0.6085038820582452	11795	0.14103823044788044	11307	0.13420477767599182	0.22682252793193777	0.45510859784815233	0	0	0.965521880637455	0.5733314773168131	0.9789473684210527	0	0.9817184643510055	636	NA	2017-06-08	Escape	NA	NA	55_315x229	55_315x229_1	393.1666666666667	376.9
55	3	1	0	4	1	F	315x229	NR	2017-04-14	17:33:00	0.589041095890411	NA	0	1	20170419_T55_V3	2017-04-19	2	1	09:00:00	0	5042.727392706612	0.39218075174754463	16262	0.21538538355275202	16396	0.22385666972024523	0.1957809128066893	0.3776132165380322	1	0.004830917874396135	0.9596729744626126	0.5566676586255811	0.9894736842105264	-0.009789497510185572	0.9898477157360406	982	NA	2017-06-08	Escape	NA	NA	55_315x229	55_315x229_2	542.0666666666667	546.5333333333333
55	3	1	0	4	1	F	335x365	CO	2017-04-14	17:33:00	0.589041095890411	15	1	1	20170418_T55_V1	2017-04-18	1	0	09:00:00	0	1262.3641224345938	0.08100578458569968	10305	0.11623920243662933	10334	0.11706363187936016	0.19600535548630307	0.37817353760923794	47	0.22705314009661837	0.944654766690718	0.5138800528926439	0.9789473684210527	0	0.9817184643510055	636	221	2017-07-06	Natural/Stuck	83	2.6626506024096384	55_335x365	55_335x365_1	343.5	344.46666666666664
55	3	1	0	4	1	F	335x365	CO	2017-04-14	17:33:00	0.589041095890411	15	1	1	20170419_T55_V3	2017-04-19	2	1	09:00:00	0	3149.6867650657236	0.23635793446051573	20180	0.28059517667227	19008	0.2698717497005144	0.23567328074691626	0.4772044991571177	25	0.12077294685990338	0.9791531605096983	0.6121676578829373	0.9894736842105264	-0.009789497510185572	0.9898477157360406	982	221	2017-07-06	Natural/Stuck	83	2.6626506024096384	55_335x365	55_335x365_2	672.6666666666666	633.6
55	3	1	0	4	1	F	360x380	CY	2017-04-14	17:33:00	0.589041095890411	15	1	1	20170418_T55_V1	2017-04-18	1	0	09:00:00	0	1362.1341180589936	0.089218203047253	12784	0.15749879333588535	12282	0.15138115707138328	0.24921346422387416	0.5110075624746048	2	0.00966183574879227	0.9811560337850931	0.6178739414383565	0.9789473684210527	0	0.9817184643510055	636	230	2017-06-08	Natural/Stuck	55	4.181818181818182	55_360x380	55_360x380_1	426.1333333333333	409.4
55	3	1	0	4	1	F	360x380	CY	2017-04-14	17:33:00	0.589041095890411	15	1	1	20170419_T55_V3	2017-04-19	2	1	09:00:00	0	1904.7949132586973	0.13388651745348676	15866	0.20879450094036583	14758	0.1950003523359876	0.20724730064157965	0.4062390497599573	28	0.13526570048309178	0.9890020898641588	0.6402277375216577	0.9894736842105264	-0.009789497510185572	0.9898477157360406	982	230	2017-06-08	Natural/Stuck	55	4.181818181818182	55_360x380	55_360x380_2	528.8666666666667	491.93333333333334
55	3	1	0	4	1	F	387x324	LG	2017-04-14	17:33:00	0.589041095890411	NA	0	1	20170418_T55_V1	2017-04-18	1	0	09:00:00	0	1510.3053340795154	0.10141469581346245	11106	0.12957076044804686	10772	0.1247797900077514	0.2185613175353133	0.4344844889805433	11	0.05314009661835749	0.9788437177595236	0.6112860404095016	0.9789473684210527	0	0.9817184643510055	636	187	2017-07-10	Natural/Stuck	87	2.1494252873563218	55_387x324	55_387x324_1	370.2	359.06666666666666
55	3	1	0	4	1	F	387x324	LG	2017-04-14	17:33:00	0.589041095890411	NA	0	1	20170419_T55_V3	2017-04-19	2	1	09:00:00	0	1219.3391904888606	0.07746425145034289	14852	0.19191784697834663	14950	0.19838277781692623	0.1724322977957218	0.3193234073242587	66.5	0.321256038647343	0.9497847958689513	0.5284957559918838	0.9894736842105264	-0.009789497510185572	0.9898477157360406	982	187	2017-07-10	Natural/Stuck	87	2.1494252873563218	55_387x324	55_387x324_2	495.06666666666666	498.3333333333333
55	3	1	0	4	1	F	786x716	CG	2017-04-14	17:33:00	0.589041095890411	57	1	1	20170418_T55_V1	2017-04-18	1	0	09:00:00	0	1175.4720198860318	0.07385339069546203	8188	0.08100461028910008	7988	0.07573462053414136	0.15392048746588335	0.27310867930630195	129	0.6231884057971014	0.9774339409354246	0.6072695175435796	0.9789473684210527	0	0.9817184643510055	636	30	2017-04-24	Natural/Stuck	10	3	55_786x716	55_786x716_1	272.93333333333334	266.26666666666665
55	3	1	0	4	1	F	786x716	CG	2017-04-14	17:33:00	0.589041095890411	57	1	1	20170419_T55_V3	2017-04-19	2	1	09:00:00	0	1332.0320073049313	0.08674039267409181	16808	0.22447281260922392	15204	0.20285744485941795	0.18762078746578092	0.3572414664766859	51	0.2463768115942029	0.9939908897799689	0.6544410715705887	0.9894736842105264	-0.009789497510185572	0.9898477157360406	982	30	2017-04-24	Natural/Stuck	10	3	55_786x716	55_786x716_2	560.2666666666667	506.8
55	3	1	0	4	1	F	852x721	UB	2017-04-14	17:33:00	0.589041095890411	47	1	1	20170418_T55_V1	2017-04-18	1	0	09:00:00	0	7175.192663496081	0.5677114516223056	11178	0.13076910274120798	11569	0.13882037911352266	0.21790482857712545	0.4328455645258918	0	0	0.9475250077527301	0.5220575095362848	0.9789473684210527	0	0.9817184643510055	636	129	2017-07-06	Natural/Stuck	83	1.5542168674698795	55_852x721	55_852x721_1	372.6	385.6333333333333
55	3	1	0	4	1	F	852x721	UB	2017-04-14	17:33:00	0.589041095890411	47	1	1	20170419_T55_V3	2017-04-19	2	1	09:00:00	0	3735.099339486819	0.284545297842794	23163	0.33024316362365397	19383	0.27647804946797266	0.2911099011515371	0.6156020026203364	24	0.11594202898550725	1.0102375679868276	0.7007286494323034	0.9894736842105264	-0.009789497510185572	0.9898477157360406	982	129	2017-07-06	Natural/Stuck	83	1.5542168674698795	55_852x721	55_852x721_2	772.1	646.1
55	3	1	0	4	1	M	153x517	CG	2017-04-14	17:33:00	0.589041095890411	15	1	1	20170418_T55_V1	2017-04-18	1	0	09:00:00	0	6416.227272227994	0.5052383468384286	8990	0.0943528119434782	9014	0.09380945669790712	0.17453288102274034	0.32456751261628775	0	0	0.9539952082720357	0.5404914260886438	0.9789473684210527	0	0.9817184643510055	636	NA	NA	NA	NA	NA	55_153x517	55_153x517_1	299.6666666666667	300.46666666666664
55	3	1	0	4	1	M	153x517	CG	2017-04-14	17:33:00	0.589041095890411	15	1	1	20170419_T55_V3	2017-04-19	2	1	09:00:00	0	4813.5914622814225	0.37331976921013715	14426	0.18482765507714327	14502	0.1904904516947361	0.16873058145557399	0.31008207377495095	7	0.033816425120772944	0.953438920114805	0.5389065340224926	0.9894736842105264	-0.009789497510185572	0.9898477157360406	982	NA	NA	NA	NA	NA	55_153x517	55_153x517_2	480.8666666666667	483.4
55	3	1	0	4	1	M	235x712	UB	2017-04-14	17:33:00	0.589041095890411	72	1	1	20170418_T55_V1	2017-04-18	1	0	09:00:00	0	10130.785759347138	0.8109966913709846	8291	0.08271890551403892	9140	0.0960291734197731	0.16114372535338445	0.29114149016768986	0	0	0.9342023453089944	0.48410059506195124	0.9789473684210527	0	0.9817184643510055	636	NA	NA	NA	NA	NA	55_235x712	55_235x712_1	276.3666666666667	304.6666666666667
55	3	1	0	4	1	M	235x712	UB	2017-04-14	17:33:00	0.589041095890411	72	1	1	20170419_T55_V3	2017-04-19	2	1	09:00:00	0	6802.105939552273	0.5370013741055011	15904	0.20942695937286754	16509	0.22584736805017264	0.19440765463490434	0.3741848779921698	0	0	0.9475293946956551	0.5220700081504405	0.9894736842105264	-0.009789497510185572	0.9898477157360406	982	NA	NA	NA	NA	NA	55_235x712	55_235x712_2	530.1333333333333	550.3
55	3	1	0	4	1	M	307x176	BB	2017-04-14	17:33:00	0.589041095890411	NA	0	1	20170418_T55_V1	2017-04-18	1	0	09:00:00	0	6170.403360536524	0.4850037180000511	10236	0.11509079107234992	11738	0.14179761820872383	0.19715582055268607	0.38104567324533783	14	0.06763285024154589	0.92584356450744	0.4602860212607901	0.9789473684210527	0	0.9817184643510055	636	NA	NA	NA	NA	NA	55_307x176	55_307x176_1	341.2	391.26666666666665
55	3	1	0	4	1	M	307x176	BB	2017-04-14	17:33:00	0.589041095890411	NA	0	1	20170419_T55_V3	2017-04-19	2	1	09:00:00	0	3400.1132795468684	0.25697141968637294	18239	0.2482898656858013	20872	0.30270946374462687	0.2326569649366292	0.4696742677910374	23.5	0.11352657004830918	0.9304840623395506	0.47350702570157843	0.9894736842105264	-0.009789497510185572	0.9898477157360406	982	NA	NA	NA	NA	NA	55_307x176	55_307x176_2	607.9666666666667	695.7333333333333
55	3	1	0	4	1	M	378x765	BP	2017-04-14	17:33:00	0.589041095890411	NA	0	1	20170418_T55_V1	2017-04-18	1	0	09:00:00	0	4088.1552483559753	0.3136065686768929	9370	0.10067739626849524	9314	0.09909449651187373	0.17597459948989788	0.32816676226561864	15	0.07246376811594203	0.9509220202861821	0.5317357637700026	0.9789473684210527	0	0.9817184643510055	636	NA	NA	NA	NA	NA	55_378x765	55_378x765_1	312.3333333333333	310.46666666666664
55	3	1	0	4	1	M	378x765	BP	2017-04-14	17:33:00	0.589041095890411	NA	0	1	20170419_T55_V3	2017-04-19	2	1	09:00:00	0	3030.493736332685	0.22654673798276154	19157	0.2635687299236057	19094	0.27138679444718483	0.22686386131290312	0.45521178661928496	12	0.057971014492753624	0.9625885067834298	0.5649741522724608	0.9894736842105264	-0.009789497510185572	0.9898477157360406	982	NA	NA	NA	NA	NA	55_378x765	55_378x765_2	638.5666666666667	636.4666666666667
55	3	1	0	4	1	M	57x862	CY	2017-04-14	17:33:00	0.589041095890411	15	2	1	20170418_T55_V1	2017-04-18	1	0	09:00:00	0	7287.95013228814	0.5769929145770806	13131	0.16327413744320357	12618	0.15730040166302586	0.2582280399056235	0.5335124475132021	0	0	0.972600352886966	0.59349838966772706	0.9789473684210527	0	0.9817184643510055	636	NA	NA	NA	NA	NA	55_57x862	55_57x862_1	437.7	420.6
55	3	1	0	4	1	M	57x862	CY	2017-04-14	17:33:00	0.589041095890411	15	2	1	20170419_T55_V3	2017-04-19	2	1	09:00:00	0	4726.850115432848	0.36617978455061073	12807	0.1578815971239785	12666	0.1581460080332605	0.1642868568915089	0.29898831695399	32	0.15458937198067632	0.9635034869989528	0.5675809754906417	0.9894736842105264	-0.009789497510185572	0.9898477157360406	982	NA	NA	NA	NA	NA	55_57x862	55_57x862_2	426.9	422.2
55	3	1	0	4	1	M	59x820	LG	2017-04-14	17:33:00	0.589041095890411	NA	0	1	20170418_T55_V1	2017-04-18	1	0	09:00:00	0	7069.094271652641	0.5589781206597944	13189	0.1642394687349167	14024	0.1820696215911493	0.25730441206898236	0.5312066109418657	0	0	0.941544234124986	0.5050179940462431	0.9789473684210527	0	0.9817184643510055	636	NA	NA	NA	NA	NA	55_59x820	55_59x820_1	439.6333333333333	467.46666666666664
55	3	1	0	4	1	M	59x820	LG	2017-04-14	17:33:00	0.589041095890411	NA	0	1	20170419_T55_V3	2017-04-19	2	1	09:00:00	0	3444.712639289558	0.26064254949881877	23559	0.33683404623604013	26693	0.4052568529349588	0.2834068083171704	0.5963712340518236	3	0.014492753623188406	0.93041341907058694	0.47330575958607296	0.9894736842105264	-0.009789497510185572	0.9898477157360406	982	NA	NA	NA	NA	NA	55_59x820	55_59x820_2	785.3	889.7666666666667
55	3	1	0	4	1	M	637x318	PP	2017-04-14	17:33:00	0.589041095890411	10	1	1	20170418_T55_V1	2017-04-18	1	0	09:00:00	0	6413.129817520462	0.5049833844715892	11359	0.13378160211707138	11238	0.1329892185187795	0.21888144935887746	0.4352836979661747	12	0.057971014492753624	0.9571086331718274	0.5493617253357151	0.9789473684210527	0	0.9817184643510055	636	NA	NA	NA	NA	NA	55_637x318	55_637x318_1	378.6333333333333	374.6
55	3	1	0	4	1	M	637x318	PP	2017-04-14	17:33:00	0.589041095890411	10	1	1	20170419_T55_V3	2017-04-19	2	1	09:00:00	0	5715.190387285668	0.44753354069807233	11866	0.14221992909808098	12101	0.14819251638362343	0.1490544676275901	0.2609606624808364	10	0.04830917874396135	0.9598783913466602	0.5572529013375622	0.9894736842105264	-0.009789497510185572	0.9898477157360406	982	NA	NA	NA	NA	NA	55_637x318	55_637x318_2	395.53333333333336	403.3666666666667
55	3	1	0	4	1	M	732x40	TW	2017-04-14	17:33:00	0.589041095890411	NA	0	1	20170418_T55_V1	2017-04-18	1	0	09:00:00	0	7900.137435707279	0.6273841998634393	12612	0.15463608674666712	12994	0.163924318229864	0.24559149315499326	0.5019653129671413	1	0.004830917874396135	0.9520435455372579	0.5349310438587739	0.9789473684210527	0	0.9817184643510055	636	NA	NA	NA	NA	NA	55_732x40	55_732x40_1	420.4	433.1333333333333
55	3	1	0	4	1	M	732x40	TW	2017-04-14	17:33:00	0.589041095890411	NA	0	1	20170419_T55_V3	2017-04-19	2	1	09:00:00	0	2703.6523760104474	0.19964327863397605	14421	0.18474443686234043	15143	0.20178282009724474	0.17736823210734687	0.3316459656079597	15	0.07246376811594203	0.9424491803398581	0.5075962299076436	0.9894736842105264	-0.009789497510185572	0.9898477157360406	982	NA	NA	NA	NA	NA	55_732x40	55_732x40_2	480.7	504.76666666666665
55	3	1	0	4	1	M	801x513	NR	2017-04-14	17:33:00	0.589041095890411	NA	0	1	20170418_T55_V1	2017-04-18	1	0	09:00:00	0	4728.611337200363	0.3663247568949304	10402	0.11785363580380474	10359	0.11750405186385737	0.20065514139560078	0.38978172650654697	47	0.22705314009661837	0.9648027681841082	0.5712826908971024	0.9789473684210527	0	0.9817184643510055	636	NA	NA	NA	NA	NA	55_801x513	55_801x513_1	346.73333333333335	345.3
55	3	1	0	4	1	M	801x513	NR	2017-04-14	17:33:00	0.589041095890411	NA	0	1	20170419_T55_V3	2017-04-19	2	1	09:00:00	0	4180.634316256054	0.32121884529148775	18882	0.2589917281094486	20085	0.2888450426326545	0.23619241633835367	0.47850052097968626	0	0	0.9435232445471878	0.5106562911701524	0.9894736842105264	-0.009789497510185572	0.9898477157360406	982	NA	NA	NA	NA	NA	55_801x513	55_801x513_2	629.4	669.5
55	3	1	0	4	1	M	855x391	CO	2017-04-14	17:33:00	0.589041095890411	15	2	1	20170418_T55_V1	2017-04-18	1	0	09:00:00	0	7352.085171161726	0.5822720946951268	12534	0.15333788259574255	13029	0.16454090620816011	0.2506075826438395	0.5144879786227581	0	0	0.9433619748136823	0.51019682584122	0.9789473684210527	0	0.9817184643510055	636	NA	NA	NA	NA	NA	55_855x391	55_855x391_1	417.8	434.3
55	3	1	0	4	1	M	855x391	CO	2017-04-14	17:33:00	0.589041095890411	15	2	1	20170419_T55_V3	2017-04-19	2	1	09:00:00	0	6794.6159752550275	0.5363848488597484	14122	0.17976798761712964	15154	0.20197660489042352	0.17585383359705822	0.3278652702563561	6	0.028985507246376812	0.9448316673005838	0.5143840513499709	0.9894736842105264	-0.009789497510185572	0.9898477157360406	982	NA	NA	NA	NA	NA	55_855x391	55_855x391_2	470.73333333333335	505.1333333333333
58	4	4	1	2	0.3333333333333333	F	136x427	LG	2017-04-14	17:48:00	0.7945205479452054	37	1	1	20170419_T58_V3.5	2017-04-19	2	1	09:30:00	1	3561.8100211376022	0.2702812459272393	14871	0.19223407619459748	13368	0.17051300119794235	0.19287842949871634	0.37036716797419084	0	0	0.9850149735414795	0.628868248838499	0.9894736842105264	0	0.9898477157360406	955	177	2017-06-29	Natural/Stuck	76	2.3289473684210527	58_136x427	58_136x427_2	495.7	445.6
58	4	4	1	2	0.3333333333333333	F	208x313	CG	2017-04-14	17:48:00	0.7945205479452054	27	1	1	20170419_T58_V3.5	2017-04-19	2	1	09:30:00	1	2288.080225921927	0.1654360765975782	10806	0.12457766755987551	10033	0.11176097526601367	0.13270308369479314	0.2201394382079538	70	0.33816425120772947	0.982811594165306	0.6225907136319192	0.9894736842105264	0	0.9898477157360406	955	162	2017-06-29	Stuck	76	2.1315789473684212	58_208x313	58_208x313_2	360.2	334.43333333333334
58	4	4	1	2	0.3333333333333333	F	237x714	UB	2017-04-14	17:48:00	0.7945205479452054	12	1	1	20170419_T58_V3.5	2017-04-19	2	1	09:30:00	1	2345.2263677432406	0.17013997607319495	16128	0.21315513539603548	13259	0.1685927700655345	0.22108008250555428	0.44077258484835896	57	0.2753623188405797	1.0029420988688693	0.6799435024295968	0.9894736842105264	0	0.9898477157360406	955	106	2017-06-08	Stuck	55	1.9272727272727272	58_237x714	58_237x714_2	537.6	441.96666666666664
58	4	4	1	2	0.3333333333333333	F	306x774	BB	2017-04-14	17:48:00	0.7945205479452054	37	1	1	20170419_T58_V3.5	2017-04-19	2	1	09:30:00	1	4026.703958068896	0.3085482973230505	26742	0.38981076177953833	18796	0.266136988231978	0.3682610495177098	0.8082098175496295	16	0.07729468599033816	1.0483332601343933	0.8092651326459569	0.9894736842105264	0	0.9898477157360406	955	162	2017-06-19	Natural/Stuck	66	2.4545454545454546	58_306x774	58_306x774_2	891.4	626.5333333333333
58	4	4	1	2	0.3333333333333333	F	315x229	BP	2017-04-14	17:48:00	0.7945205479452054	57	1	1	20170419_T58_V3.5	2017-04-19	2	1	09:30:00	1	2719.0694230642875	0.2009123098798452	17828	0.24144932842900654	15265	0.20393206962159116	0.2489754539999919	0.5104133700338751	15	0.07246376811594203	0.9991800339910212	0.6692251962788229	0.9894736842105264	0	0.9898477157360406	955	NA	2017-05-18	Escape	NA	NA	58_315x229	58_315x229_2	594.2666666666667	508.8333333333333
58	4	4	1	2	0.3333333333333333	F	335x365	PP	2017-04-14	17:48:00	0.7945205479452054	7	1	1	20170419_T58_V3.5	2017-04-19	2	1	09:30:00	1	2306.2657489177864	0.16693299081361604	11547	0.13691060699365878	9927	0.10989359453174548	0.15403944620271473	0.2734056597512215	41	0.19806763285024154	1.0080708897138067	0.6945556774569365	0.9894736842105264	0	0.9898477157360406	955	211	2017-06-22	Natural/Stuck	69	3.0579710144927534	58_335x365	58_335x365_2	384.9	330.9
58	4	4	1	2	0.3333333333333333	F	360x380	TW	2017-04-14	17:48:00	0.7945205479452054	42	1	1	20170419_T58_V3.5	2017-04-19	2	1	09:30:00	1	1110.926988847548	0.06854046268354236	18210	0.24780720003994475	15874	0.21466070044394334	0.24609713484110549	0.5032276472597822	15	0.07246376811594203	1.0047177561319094	0.6850024364942838	0.9894736842105264	0	0.9898477157360406	955	240	2017-07-10	Natural/Stuck	87	2.7586206896551726	58_360x380	58_360x380_2	607	529.1333333333333
58	4	4	1	2	0.3333333333333333	F	387x324	NR	2017-04-14	17:48:00	0.7945205479452054	12	1	1	20170419_T58_V3.5	2017-04-19	2	1	09:30:00	1	1637.142875705853	0.11185513897426608	12329	0.14992593578882546	11188	0.13210837854978508	0.14528618502029236	0.25155314626885594	23	0.1111111111111111	0.9859675979078965	0.6315823220768596	0.9894736842105264	0	0.9898477157360406	955	175	2017-06-15	Natural/Stuck	62	2.8225806451612905	58_387x324	58_387x324_2	410.96666666666664	372.93333333333334
58	4	4	1	2	0.3333333333333333	F	786x716	CO	2017-04-14	17:48:00	0.7945205479452054	12	1	1	20170419_T58_V3.5	2017-04-19	2	1	09:30:00	1	2009.8253703094967	0.14253194295552438	12474	0.1523392640181083	11287	0.13385244168839405	0.1432508780621593	0.24647200315928333	39	0.18840579710144928	0.9922937541303771	0.6496058494087313	0.9894736842105264	0	0.9898477157360406	955	193	2017-07-17	Natural/Stuck	94	2.0531914893617023	58_786x716	58_786x716_2	415.8	376.23333333333335
58	4	4	1	2	0.3333333333333333	F	852x721	CY	2017-04-14	17:48:00	0.7945205479452054	7	1	1	20170419_T58_V3.5	2017-04-19	2	1	09:30:00	1	1087.8465307109118	0.06664062917832704	15659	0.20534926684752758	14575	0.19177647804946799	0.20889684725472368	0.4103571423031007	6	0.028985507246376812	0.9870805695374062	0.6347532324809977	0.9894736842105264	0	0.9898477157360406	955	119	2017-07-06	Natural/Stuck	83	1.4337349397590362	58_852x721	58_852x721_2	521.9666666666667	485.8333333333333
58	4	4	1	2	0.3333333333333333	M	153x517	CO	2017-04-14	17:48:00	0.7945205479452054	27	1	1	20170419_T58_V3.5	2017-04-19	2	1	09:30:00	1	2818.1348439763924	0.20906673232427353	19808	0.27440374149093755	22253	0.3270382636882531	0.2699990199904332	0.5628986951805859	1	0.004830917874396135	0.9336947560717799	0.4826544485918737	0.9894736842105264	0	0.9898477157360406	955	NA	NA	NA	NA	NA	58_153x517	58_153x517_2	660.2666666666667	741.7666666666667
58	4	4	1	2	0.3333333333333333	M	235x712	CY	2017-04-14	17:48:00	0.7945205479452054	12	2	1	20170419_T58_V3.5	2017-04-19	2	1	09:30:00	1	7324.495680848976	0.5800011069280002	23566	0.33695055173676414	27031	0.4112113311253611	0.32840165903408514	0.7087008631394249	0	0	0.931392684856329	0.4760957355262446	0.9894736842105264	0	0.9898477157360406	955	NA	NA	NA	NA	NA	58_235x712	58_235x712_2	785.5333333333333	901.0333333333333
58	4	4	1	2	0.3333333333333333	M	307x176	LG	2017-04-14	17:48:00	0.7945205479452054	NA	0	1	20170419_T58_V3.5	2017-04-19	2	1	09:30:00	1	5207.081677168001	0.4057093296681796	13703	0.1727943012166503	15831	0.21390317807060813	0.17281949182914044	0.3202900370933513	0	0	0.9301364071459555	0.4725165391148637	0.9894736842105264	0	0.9898477157360406	955	NA	NA	NA	NA	NA	58_307x176	58_307x176_2	456.76666666666665	527.7
58	4	4	1	2	0.3333333333333333	M	378x765	CG	2017-04-14	17:48:00	0.7945205479452054	NA	0	1	20170419_T58_V3.5	2017-04-19	2	1	09:30:00	1	2800.474045992146	0.20761301006535304	21212	0.2977714162075795	21289	0.31005566908604043	0.27828842414702104	0.5835931897600888	0	0	0.9566541200620399	0.5480667953389127	0.9894736842105264	0	0.9898477157360406	955	NA	NA	NA	NA	NA	58_378x765	58_378x765_2	707.0666666666667	709.6333333333333
58	4	4	1	2	0.3333333333333333	M	57x862	TW	2017-04-14	17:48:00	0.7945205479452054	NA	0	1	20170419_T58_V3.5	2017-04-19	2	1	09:30:00	1	6234.227688928187	0.49025732244795733	12681	0.15578449811094652	15626	0.21029173419773095	0.16820999561253078	0.3087824313997554	0	0	0.9154005455626962	0.43053335143120486	0.9894736842105264	0	0.9898477157360406	955	NA	NA	NA	NA	NA	58_57x862	58_57x862_2	422.7	520.8666666666667
58	4	4	1	2	0.3333333333333333	M	59x820	NR	2017-04-14	17:48:00	0.7945205479452054	7	2	1	20170419_T58_V3.5	2017-04-19	2	1	09:30:00	1	2868.905060064538	0.21324580697782966	13509	0.1695654344822995	15263	0.20389683602283137	0.1702841779965718	0.31396062699651905	0	0	0.9340434205928436	0.4836478108017279	0.9894736842105264	0	0.9898477157360406	955	NA	NA	NA	NA	NA	58_59x820	58_59x820_2	450.3	508.76666666666665
58	4	4	1	2	0.3333333333333333	M	637x318	UB	2017-04-14	17:48:00	0.7945205479452054	NA	0	1	20170419_T58_V3.5	2017-04-19	2	1	09:30:00	1	8016.243063048927	0.6369412614980856	9500	0.10284106985336951	9336	0.09948206609823128	0.11816186682930896	0.18383729538590485	52	0.25120772946859904	0.9601898033093617	0.5581401291934402	0.9894736842105264	0	0.9898477157360406	955	NA	NA	NA	NA	NA	58_637x318	58_637x318_2	316.6666666666667	311.2
58	4	4	1	2	0.3333333333333333	M	732x40	BB	2017-04-14	17:48:00	0.7945205479452054	12	1	1	20170419_T58_V3.5	2017-04-19	2	1	09:30:00	1	5218.0906797517355	0.4066155193046141	16609	0.22116072766007025	20215	0.29113522655204005	0.2260176315703796	0.45309917436286	0	0	0.9200308553176249	0.4437253295436681	0.9894736842105264	0	0.9898477157360406	955	NA	NA	NA	NA	NA	58_732x40	58_732x40_2	553.6333333333333	673.8333333333334
58	4	4	1	2	0.3333333333333333	M	801x513	BP	2017-04-14	17:48:00	0.7945205479452054	12	2	1	20170419_T58_V3.5	2017-04-19	2	1	09:30:00	1	8151.196148299458	0.6480497235343814	18604	0.2543647953664098	22272	0.327372982876471	0.26634423296934273	0.5537745206599015	0	0	0.9193982856523223	0.441923107744058	0.9894736842105264	0	0.9898477157360406	955	NA	NA	NA	NA	NA	58_801x513	58_801x513_2	620.1333333333333	742.4
58	4	4	1	2	0.3333333333333333	M	855x391	PP	2017-04-14	17:48:00	0.7945205479452054	7	2	1	20170419_T58_V3.5	2017-04-19	2	1	09:30:00	1	3560.6733770470028	0.27018768476332994	16624	0.2214103823044788	19722	0.2824501444577549	0.21866136959585397	0.4347342689147117	0	0	0.9134854052864287	0.4250770234652571	0.9894736842105264	0	0.9898477157360406	955	NA	NA	NA	NA	NA	58_855x391	58_855x391_2	554.1333333333333	657.4
6	3	1	0	4	1	F	136x427	UB	2017-02-24	NA	NA	NA	NA	1	20170228_T6_V1	2017-02-28	1	0	09:00:00	0	4279.703895796257	0.3293736100471886	28886	0.42549473228700296	26379	0.3997251779296737	0.25116661153563163	0.5158835940557183	2	0.00966183574879227	0.9950415809820496	0.6574345420022492	1	0	1	2027	NA	NA	NA	NA	NA	6_136x427	6_136x427_1	962.8666666666667	879.3
6	3	1	0	4	1	F	208x313	BB	2017-02-24	NA	NA	NA	NA	1	20170228_T6_V1	2017-02-28	1	0	09:00:00	0	2898.2425533944293	0.21566067900754415	25021	0.36116705224439527	24985	0.37516735959410896	0.22320427738324372	0.4460756366180349	2	0.00966183574879227	0.9733232012158541	0.5955578197788925	1	0	1	2027	NA	NA	NA	NA	NA	6_208x313	6_208x313_1	834.0333333333333	832.8333333333334
6	3	1	0	4	1	F	237x714	BP	2017-02-24	NA	NA	NA	NA	1	20170228_T6_V1	2017-02-28	1	0	09:00:00	0	4469.071463484903	0.34496111908908894	29839	0.44135612402842733	30442	0.4713022338101614	0.2583853761202768	0.5339052373180899	0	0	0.9681065747488004	0.5806953967841848	1	0	1	2027	NA	NA	NA	NA	NA	6_237x714	6_237x714_1	994.6333333333333	1014.7333333333333
6	3	1	0	4	1	F	306x774	PP	2017-02-24	NA	NA	NA	NA	NA	20170228_T6_V1	2017-02-28	1	0	09:00:00	0	4081.948031817648	0.31309563090070885	26337	0.383070086380507	24916	0.37395180043689663	0.23143267241612175	0.4666178219415209	0	0	0.9864609111872686	0.6329877956474211	1	0	1	2027	NA	NA	NA	NA	NA	6_306x774	6_306x774_1	877.9	830.5333333333333
6	3	1	0	4	1	F	315x229	TW	2017-02-24	NA	NA	NA	NA	1	20170228_T6_V1	2017-02-28	1	0	09:00:00	0	4512.8498189618485	0.3485646691592804	32331	0.4828320822861708	28383	0.4350292438869706	0.29358425648578723	0.6217792298474234	0	0	1.0046073348771243	0.6846878409589149	1	0	1	2027	NA	NA	NA	NA	NA	6_315x229	6_315x229_1	1077.7	946.1
6	3	1	0	4	1	F	335x365	NR	2017-02-24	NA	NA	NA	NA	1	20170228_T6_V1	2017-02-28	1	0	09:00:00	0	2641.0551765591317	0.1944906834754994	19704	0.2726728026230381	18933	0.2685504897470228	0.17277268206958976	0.3201731765449946	22	0.10628019323671498	0.9826807940015487	0.6222180575918874	1	0	1	2027	NA	NA	NA	NA	NA	6_335x365	6_335x365_1	656.8	631.1
6	3	1	0	4	1	F	360x380	CO	2017-02-24	NA	NA	NA	NA	1	20170228_T6_V1	2017-02-28	1	0	09:00:00	0	4813.611980144916	0.3733214581074844	21768	0.3070252816936571	21549	0.3146360369248115	0.19157503375996762	0.36711324096798426	27.5	0.13285024154589373	0.9754325278946098	0.6015673942676316	1	0	1	2027	NA	NA	NA	NA	NA	6_360x380	6_360x380_1	725.6	718.3
6	3	1	0	4	1	F	387x324	CY	2017-02-24	NA	NA	NA	NA	1	20170228_T6_V1	2017-02-28	1	0	09:00:00	0	2927.727970529668	0.21808772716478406	20803	0.2909641662367059	19980	0.2869952786977662	0.18612743506904705	0.35351331274021547	22.5	0.10869565217391304	0.9827902590573311	0.6225299288697049	1	0	1	2027	NA	NA	NA	NA	NA	6_387x324	6_387x324_1	693.4333333333333	666
6	3	1	0	4	1	F	786x716	LG	2017-02-24	NA	NA	NA	NA	1	20170228_T6_V1	2017-02-28	1	0	09:00:00	0	3998.6027574507825	0.3062351888849504	30599	0.45400529267846146	30810	0.4777852159819604	0.26861488470191486	0.5594432019166006	0	0	0.971301415894228	0.5897976548822349	1	0	1	2027	NA	NA	NA	NA	NA	6_786x716	6_786x716_1	1019.9666666666667	1027
6	3	1	0	4	1	F	852x721	CG	2017-02-24	NA	NA	NA	NA	1	20170228_T6_V1	2017-02-28	1	0	09:00:00	0	4017.844576925818	0.3078190505710384	28841	0.42474576835377725	29002	0.4459340427031217	0.25466400173867343	0.5246148274751595	0	0	0.9716188882207242	0.5907021490098668	1	0	1	2027	NA	NA	NA	NA	NA	6_852x721	6_852x721_1	961.3666666666667	966.7333333333333
6	3	1	0	4	1	M	153x517	PP	2017-02-24	NA	NA	NA	NA	1	20170228_T6_V1	2017-02-28	1	0	09:00:00	0	5652.755345737493	0.44239429332566205	22093	0.31243446565584276	22854	0.3376259601155662	0.19458938079516214	0.3746385572877342	0	0	0.9647362449106726	0.571093162849611	1	0	1	2027	NA	NA	NA	NA	NA	6_153x517	6_153x517_1	736.4333333333333	761.8
6	3	1	0	4	1	M	235x712	TW	2017-02-24	NA	NA	NA	NA	1	20170228_T6_V1	2017-02-28	1	0	09:00:00	0	5773.322637317594	0.45231861020104286	21496	0.30249821080838174	22188	0.32589317172856036	0.18793466986216936	0.3580250737695575	5	0.024154589371980676	0.9652665209848618	0.5726039452236888	1	0	1	2027	NA	NA	NA	NA	NA	6_235x712	6_235x712_1	716.5333333333333	739.6
6	3	1	0	4	1	M	307x176	NR	2017-02-24	NA	NA	NA	NA	1	20170228_T6_V1	2017-02-28	1	0	09:00:00	0	3828.727048566641	0.2922521231438069	26752	0.389977198209144	26893	0.4087802128109365	0.23756075496047593	0.48191657787153525	6	0.028985507246376812	0.9716942965894406	0.5909169911267566	1	0	1	2027	NA	NA	NA	NA	NA	6_307x176	6_307x176_1	891.7333333333333	896.4333333333333
6	3	1	0	4	1	M	378x765	CO	2017-02-24	NA	NA	NA	NA	1	20170228_T6_V1	2017-02-28	1	0	09:00:00	0	3632.95189419512	0.2761371831559682	32673	0.48852420817868614	36865	0.5844549362271863	0.2925688583309537	0.6192442887087964	0	0	0.9436458230498899	0.5110055232972218	1	0	1	2027	NA	NA	NA	NA	NA	6_378x765	6_378x765_1	1089.1	1228.8333333333333
6	3	1	0	4	1	M	57x862	BB	2017-02-24	NA	NA	NA	NA	1	20170228_T6_V1	2017-02-28	1	0	09:00:00	0	3531.730950044072	0.26780533202938933	23573	0.33706705723748814	22638	0.33382073144951024	0.21013791853007066	0.41345547630820934	5	0.024154589371980676	0.9828161891956226	0.622603805097193	1	0	1	2027	NA	NA	NA	NA	NA	6_57x862	6_57x862_1	785.7666666666667	754.6
6	3	1	0	4	1	M	59x820	BP	2017-02-24	NA	NA	NA	NA	1	20170228_T6_V1	2017-02-28	1	0	09:00:00	0	8611.105981664137	0.6859065158749665	19620	0.27127473661435014	20788	0.30122965259671625	0.17416192516313436	0.3236414214424427	17	0.0821256038647343	0.9589109996950028	0.5544967553839875	1	0	1	2027	NA	NA	NA	NA	NA	6_59x820	6_59x820_1	654	692.9333333333333
6	3	1	0	4	1	M	637x318	CY	2017-02-24	NA	NA	NA	NA	1	20170228_T6_V1	2017-02-28	1	0	09:00:00	0	3417.960203414196	0.2584404626198993	24593	0.3540435730572708	24363	0.3642097103798182	0.21788163469491537	0.43278766100706134	0	0	0.9752585333106617	0.6010716752197458	1	0	1	2027	NA	NA	NA	NA	NA	6_637x318	6_637x318_1	819.7666666666667	812.1
6	3	1	0	4	1	M	732x40	LG	2017-02-24	NA	NA	NA	NA	1	20170228_T6_V1	2017-02-28	1	0	09:00:00	0	5188.019835392001	0.40414028257809287	20971	0.29376029825408184	23672	0.35203650200831516	0.18577845397684675	0.35264208156551774	18	0.08695652173913043	0.9435394671601915	0.5107025101850777	1	0	1	2027	NA	NA	NA	NA	NA	6_732x40	6_732x40_1	699.0333333333333	789.0666666666667
6	3	1	0	4	1	M	801x513	CG	2017-02-24	NA	NA	NA	NA	1	20170228_T6_V1	2017-02-28	1	0	09:00:00	0	8690.097805590021	0.6924086101074138	18747	0.25674483630977146	18878	0.2675815657811289	0.16380363352871732	0.2977819499976832	12.5	0.06038647342995169	0.9712791595582293	0.5897342454964921	1	0	1	2027	NA	NA	NA	NA	NA	6_801x513	6_801x513_1	624.9	629.2666666666667
6	3	1	0	4	1	M	855x391	UB	2017-02-24	NA	NA	NA	NA	0	20170228_T6_V1	2017-02-28	1	0	09:00:00	0	6184.965066718002	0.48620234313707816	23614	0.33774944659887157	23743	0.3532872947642872	0.2094104817399567	0.4116394306159528	0	0	0.9716477885914294	0.5907844875742317	1	0	1	2027	NA	NA	NA	NA	NA	6_855x391	6_855x391_1	787.1333333333333	791.4333333333333
61	3	1	0	4	1	F	136x427	NR	2017-04-21	17:18:00	0.3835616438356164	4	1	1	20170425_T61_V1	2017-04-25	1	0	09:00:00	0	1579.503425230937	0.10711063353220887	6654	0.055473261987583844	5880	0.03859840744133606	0.11640557635658652	0.1794527168346344	112	0.5410628019323671	0.9931180736783047	0.6519543759673189	0.9789473684210527	0	0.979871912168344	677	137	2017-07-10	Natural/Stuck	80	1.7125	61_136x427	61_136x427_1	221.8	196
61	3	1	0	4	1	F	136x427	NR	2017-04-21	17:18:00	0.3835616438356164	4	1	1	20170426_T61_V3	2017-04-26	2	1	09:00:00	0	894.1190318991818	0.05069423890542908	35620	0.5375730239834895	34264	0.5386336410400958	0.3373257265983983	0.7309797946944784	0	0	0.9398949920099253	0.5003192228979685	0.9578947368421052	0	0.9644218551461246	1685	137	2017-07-10	Natural/Stuck	80	1.7125	61_136x427	61_136x427_2	1187.3333333333333	1142.1333333333334
61	3	1	0	4	1	F	208x313	CO	2017-04-21	17:18:00	0.3835616438356164	72	1	1	20170425_T61_V1	2017-04-25	1	0	09:00:00	0	1417.9205457268847	0.09381017967927216	20119	0.2795799144516752	19823	0.28422944119512367	0.3591799683026661	0.7855389014704085	2	0.00966183574879227	0.9522158481149018	0.5354219422982529	0.9789473684210527	0	0.979871912168344	677	211	2017-06-19	Natural/Stuck	59	3.5762711864406778	61_208x313	61_208x313_1	670.6333333333333	660.7666666666667
61	3	1	0	4	1	F	208x313	CO	2017-04-21	17:18:00	0.3835616438356164	72	1	1	20170426_T61_V3	2017-04-26	2	1	09:00:00	0	4518.040589363795	0.3489919396869761	26940	0.3931062030857314	26235	0.39718835881896974	0.23195007990447072	0.4679095295553332	0	0	0.9503937788281935	0.5302307781166209	0.9578947368421052	0	0.9644218551461246	1685	211	2017-06-19	Natural/Stuck	59	3.5762711864406778	61_208x313	61_208x313_2	898	874.5
61	3	1	0	4	1	F	237x714	CY	2017-04-21	17:18:00	0.3835616438356164	NA	0	1	20170425_T61_V1	2017-04-25	1	0	09:00:00	0	1869.6848263315967	0.13099648298708905	17401	0.23434249288484263	16393	0.22380381932210555	0.32045925291311644	0.688872649034558	2	0.00966183574879227	0.9810820179406319	0.6176630666909233	0.9789473684210527	0	0.979871912168344	677	165	2017-06-29	Natural/Stuck	69	2.391304347826087	61_237x714	61_237x714_1	580.0333333333333	546.4333333333333
61	3	1	0	4	1	F	237x714	CY	2017-04-21	17:18:00	0.3835616438356164	NA	0	1	20170426_T61_V3	2017-04-26	2	1	09:00:00	0	1823.6159923055939	0.12720439558957436	31736	0.47292911472463095	30075	0.46483686843774225	0.26740725253419134	0.5564283486319859	1	0.004830917874396135	0.9484610235123898	0.5247242640447081	0.9578947368421052	0	0.9644218551461246	1685	165	2017-06-29	Natural/Stuck	69	2.391304347826087	61_237x714	61_237x714_2	1057.8666666666666	1002.5
61	3	1	0	4	1	F	306x774	LG	2017-04-21	17:18:00	0.3835616438356164	97	1	1	20170425_T61_V1	2017-04-25	1	0	09:00:00	0	819.2346952395537	0.044530246364225604	7589	0.07103506815571792	7009	0.05848777394123036	0.14131092159610367	0.24162890251985386	109	0.5265700483091788	0.9772395435773981	0.6067156699981802	0.9789473684210527	0	0.979871912168344	677	220	2017-06-12	Stuck	52	4.230769230769231	61_306x774	61_306x774_1	252.96666666666667	233.63333333333333
61	3	1	0	4	1	F	306x774	LG	2017-04-21	17:18:00	0.3835616438356164	97	1	1	20170426_T61_V3	2017-04-26	2	1	09:00:00	0	909.8089081849555	0.05198572768281521	40353	0.616347386115873	38702	0.6168169966880417	0.3737463282557236	0.8219038140017961	5	0.024154589371980676	0.964699440714873	0.5709883059024234	0.9578947368421052	0	0.9644218551461246	1685	220	2017-06-12	Stuck	52	4.230769230769231	61_306x774	61_306x774_2	1345.1	1290.0666666666666
61	3	1	0	4	1	F	315x229	CG	2017-04-21	17:18:00	0.3835616438356164	NA	0	1	20170425_T61_V1	2017-04-25	1	0	09:00:00	0	7472.0961885767665	0.5921506226918549	14349	0.1835460945691793	14716	0.19426044676203227	0.23590420616515875	0.47778100438304405	0	0	0.9534296381363301	0.5388800892135354	0.9789473684210527	0	0.979871912168344	677	56	2017-05-29	Stuck	38	1.4736842105263157	61_315x229	61_315x229_1	478.3	490.53333333333336
61	3	1	0	4	1	F	315x229	CG	2017-04-21	17:18:00	0.3835616438356164	NA	0	1	20170426_T61_V3	2017-04-26	2	1	09:00:00	0	2542.7269557549234	0.18639694255899997	19442	0.26831216816736847	19737	0.28271439644845325	0.1631221954276622	0.2960807400165841	17.666666666666664	0.08534621578099838	0.9287090505600422	0.4684499306509254	0.9578947368421052	0	0.9644218551461246	1685	56	2017-05-29	Stuck	38	1.4736842105263157	61_315x229	61_315x229_2	648.0666666666667	657.9
61	3	1	0	4	1	F	335x365	UB	2017-04-21	17:18:00	0.3835616438356164	72	1	1	20170425_T61_V1	2017-04-25	1	0	09:00:00	0	1448.9237560860183	0.09636216272314536	9340	0.10017808697967812	9286	0.09860122612923684	0.15156062050247887	0.2672172722570136	25	0.12077294685990338	0.9514511827407779	0.5332433733875955	0.9789473684210527	0	0.979871912168344	677	212	2017-07-13	Natural/Stuck	83	2.5542168674698793	61_335x365	61_335x365_1	311.3333333333333	309.53333333333336
61	3	1	0	4	1	F	335x365	UB	2017-04-21	17:18:00	0.3835616438356164	72	1	1	20170426_T61_V3	2017-04-26	2	1	09:00:00	0	845.7841529114226	0.04671562539490646	9915	0.10974818168200656	9766	0.1070572898315834	0.08273346682159552	0.09539030715003614	45	0.21739130434782608	0.9666081405830402	0.5764262848318724	0.9578947368421052	0	0.9644218551461246	1685	212	2017-07-13	Natural/Stuck	83	2.5542168674698793	61_335x365	61_335x365_2	330.5	325.53333333333336
61	3	1	0	4	1	F	360x380	BB	2017-04-21	17:18:00	0.3835616438356164	97	1	1	20170425_T61_V1	2017-04-25	1	0	09:00:00	0	1544.0172683557275	0.10418964342864435	12405	0.15119085265382887	11947	0.14547952927912056	0.20178883643584908	0.3926119957782632	9	0.043478260869565216	0.9671308898066454	0.5779156228418763	0.9789473684210527	0	0.979871912168344	677	180	2017-06-29	Stuck	69	2.608695652173913	61_360x380	61_360x380_1	413.5	398.23333333333335
61	3	1	0	4	1	F	360x380	BB	2017-04-21	17:18:00	0.3835616438356164	97	1	1	20170426_T61_V3	2017-04-26	2	1	09:00:00	0	1199.03978854688	0.07579333644003848	20434	0.2848226619842551	19034	0.27032978648439154	0.16960131304230489	0.3122558548768754	4	0.01932367149758454	0.9296796035926471	0.471215083532864	0.9578947368421052	0	0.9644218551461246	1685	180	2017-06-29	Stuck	69	2.608695652173913	61_360x380	61_360x380_2	681.1333333333333	634.4666666666667
61	3	1	0	4	1	F	387x324	BP	2017-04-21	17:18:00	0.3835616438356164	NA	0	1	20170425_T61_V1	2017-04-25	1	0	09:00:00	0	6565.3015380625675	0.5175091728038951	9561	0.10385633207396434	9463	0.10171939961947714	0.15828280384022747	0.2839992006100794	10	0.04830917874396135	0.9567061805287205	0.5482151181452312	0.9789473684210527	0	0.979871912168344	677	197	2017-07-13	Natural/Stuck	83	2.3734939759036147	61_387x324	61_387x324_1	318.7	315.43333333333334
61	3	1	0	4	1	F	387x324	BP	2017-04-21	17:18:00	0.3835616438356164	NA	0	1	20170426_T61_V3	2017-04-26	2	1	09:00:00	0	1351.920276874652	0.08837746593605333	36312	0.5490904249122048	36239	0.5734268198153759	0.3425672581032914	0.7440652762643568	0	0	0.9302272734892547	0.47277542175455906	0.9578947368421052	0	0.9644218551461246	1685	197	2017-07-13	Natural/Stuck	83	2.3734939759036147	61_387x324	61_387x324_2	1210.4	1207.9666666666667
61	3	1	0	4	1	F	786x716	PP	2017-04-21	17:18:00	0.3835616438356164	87	1	1	20170425_T61_V1	2017-04-25	1	0	09:00:00	0	1321.7093862598674	0.08589070151081618	18493	0.2525173509977864	18293	0.25727573814389404	0.3331980395526051	0.7206750254274176	18	0.08695652173913043	0.962268988936743	0.5640638303581338	0.9789473684210527	0	0.979871912168344	677	149	2017-06-19	Natural	59	2.5254237288135593	61_786x716	61_786x716_1	616.4333333333333	609.7666666666667
61	3	1	0	4	1	F	786x716	PP	2017-04-21	17:18:00	0.3835616438356164	87	1	1	20170426_T61_V3	2017-04-26	2	1	09:00:00	0	1544.357550636211	0.10421765325729966	29952	0.4432368556829719	26501	0.40187442745402013	0.25783945643152095	0.5325423490059278	24.666666666666664	0.11916264090177132	0.9659932371391461	0.5746743949578752	0.9578947368421052	0	0.9644218551461246	1685	149	2017-06-19	Natural	59	2.5254237288135593	61_786x716	61_786x716_2	998.4	883.3666666666667
61	3	1	0	4	1	F	852x721	TW	2017-04-21	17:18:00	0.3835616438356164	82	1	1	20170425_T61_V1	2017-04-25	1	0	09:00:00	0	2346.0209992199684	0.1702053849786356	16997	0.22761846112877188	15650	0.2107145373828483	0.2953355036762165	0.6261512178462119	20	0.0966183574879227	0.9722424725089595	0.5924787710323827	0.9789473684210527	0	0.979871912168344	677	NA	2017-06-15	Escape	NA	NA	61_852x721	61_852x721_1	566.5666666666667	521.6666666666666
61	3	1	0	4	1	F	852x721	TW	2017-04-21	17:18:00	0.3835616438356164	82	1	1	20170426_T61_V3	2017-04-26	2	1	09:00:00	0	962.9330087412906	0.05635855882740799	16037	0.2116405638866235	14490	0.19027905010217744	0.1420797910016055	0.2435483847219441	20	0.0966183574879227	0.979667919567765	0.613634231521986	0.9578947368421052	0	0.9644218551461246	1685	NA	2017-06-15	Escape	NA	NA	61_852x721	61_852x721_2	534.5666666666667	483
61	3	1	0	4	1	M	153x517	TW	2017-04-21	17:18:00	0.3835616438356164	97	1	1	20170425_T61_V1	2017-04-25	1	0	09:00:00	0	8254.094885422608	0.6565196796883537	9284	0.09924604297388613	9490	0.10219505320273413	0.15964006461815253	0.2873876016677621	3	0.014492753623188406	0.9508549777006153	0.5315447561769451	0.9789473684210527	0	0.979871912168344	677	NA	NA	NA	NA	NA	61_153x517	61_153x517_1	309.46666666666664	316.3333333333333
61	3	1	0	4	1	M	153x517	TW	2017-04-21	17:18:00	0.3835616438356164	97	1	1	20170426_T61_V3	2017-04-26	2	1	09:00:00	0	1438.0270629234758	0.0954652176692953	26227	0.3812392856548441	27118	0.41274399267141143	0.2278360742030074	0.45763891575960997	1	0.004830917874396135	0.9300985679652847	0.47240873344534634	0.9578947368421052	0	0.9644218551461246	1685	NA	NA	NA	NA	NA	61_153x517	61_153x517_2	874.2333333333333	903.9333333333333
61	3	1	0	4	1	M	235x712	NR	2017-04-21	17:18:00	0.3835616438356164	NA	0	1	20170425_T61_V1	2017-04-25	1	0	09:00:00	0	2406.511874819911	0.17518460122920745	17919	0.24296389993841852	18926	0.2684271721513635	0.2926834936334551	0.6195304757014224	0	0	0.9258016599854026	0.460166633235628	0.9789473684210527	0	0.979871912168344	677	NA	NA	NA	NA	NA	61_235x712	61_235x712_1	597.3	630.8666666666667
61	3	1	0	4	1	M	235x712	NR	2017-04-21	17:18:00	0.3835616438356164	NA	0	1	20170426_T61_V3	2017-04-26	2	1	09:00:00	0	1851.0357723930106	0.1294614139124915	18143	0.24669207596158646	19556	0.2795257557606934	0.1514260318542528	0.2668812717437603	61.666666666666664	0.29790660225442833	0.9515243150087576	0.5334517307825789	0.9578947368421052	0	0.9644218551461246	1685	NA	NA	NA	NA	NA	61_235x712	61_235x712_2	604.7666666666667	651.8666666666667
61	3	1	0	4	1	M	307x176	CO	2017-04-21	17:18:00	0.3835616438356164	NA	0	1	20170425_T61_V1	2017-04-25	1	0	09:00:00	0	5195.887843362654	0.404787925925268	13342	0.16678594610788408	15928	0.21561200761045735	0.22423727191958454	0.44865450711694427	0	0	0.9056907265995069	0.4028696040756352	0.9789473684210527	0	0.979871912168344	677	NA	NA	NA	NA	NA	61_307x176	61_307x176_1	444.73333333333335	530.9333333333333
61	3	1	0	4	1	M	307x176	CO	2017-04-21	17:18:00	0.3835616438356164	NA	0	1	20170426_T61_V3	2017-04-26	2	1	09:00:00	0	1551.287614563331	0.1047880911387353	22887	0.3256495181665363	25209	0.379113522655204	0.18544618449373484	0.35181257091706797	28	0.13526570048309178	0.9183322544100987	0.4388859327905581	0.9578947368421052	0	0.9644218551461246	1685	NA	NA	NA	NA	NA	61_307x176	61_307x176_2	762.9	840.3
61	3	1	0	4	1	M	378x765	CY	2017-04-21	17:18:00	0.3835616438356164	87	1	1	20170425_T61_V1	2017-04-25	1	0	09:00:00	0	7820.128040197559	0.6207983457429741	10083	0.11254431369938252	9505	0.10245930519343245	0.15888416484549084	0.28550049814952394	6	0.028985507246376812	0.9688750420831287	0.5828847976647225	0.9789473684210527	0	0.979871912168344	677	NA	NA	NA	NA	NA	61_378x765	61_378x765_1	336.1	316.8333333333333
61	3	1	0	4	1	M	378x765	CY	2017-04-21	17:18:00	0.3835616438356164	87	1	1	20170426_T61_V3	2017-04-26	2	1	09:00:00	0	1575.7796352915734	0.10680411531444625	22977	0.3271474460329877	22602	0.33318652667183424	0.2032431807692598	0.396242765898282	25	0.12077294685990338	0.9736860476016667	0.5965915868124544	0.9578947368421052	0	0.9644218551461246	1685	NA	NA	NA	NA	NA	61_378x765	61_378x765_2	765.9	753.4
61	3	1	0	4	1	M	57x862	BP	2017-04-21	17:18:00	0.3835616438356164	NA	0	1	20170425_T61_V1	2017-04-25	1	0	09:00:00	0	6760.863596016189	0.5336065720777596	13008	0.1612269693590533	12993	0.1639067014304841	0.22103697131553804	0.4406649577775522	0	0	0.956345753853542	0.5471882449851708	0.9789473684210527	0	0.979871912168344	677	NA	NA	NA	NA	NA	61_57x862	61_57x862_1	433.6	433.1
61	3	1	0	4	1	M	57x862	BP	2017-04-21	17:18:00	0.3835616438356164	NA	0	1	20170426_T61_V3	2017-04-26	2	1	09:00:00	0	1702.845492484993	0.11726335193080162	16444	0.21841452657157598	16630	0.22797900077513916	0.138463274186761	0.23451975175777603	35	0.16908212560386474	0.9471315405281663	0.5209365022410618	0.9578947368421052	0	0.9644218551461246	1685	NA	NA	NA	NA	NA	61_57x862	61_57x862_2	548.1333333333333	554.3333333333334
61	3	1	0	4	1	M	59x820	PP	2017-04-21	17:18:00	0.3835616438356164	NA	0	1	20170425_T61_V1	2017-04-25	1	0	09:00:00	0	8172.58617942993	0.649810412060523	10921	0.1264916865003412	11932	0.14521527728842223	0.18084612247161708	0.3403285176867235	0	0	0.9332206665160763	0.48130374434675655	0.9789473684210527	0	0.979871912168344	677	NA	NA	NA	NA	NA	61_59x820	61_59x820_1	364.03333333333336	397.73333333333335
61	3	1	0	4	1	M	59x820	PP	2017-04-21	17:18:00	0.3835616438356164	NA	0	1	20170426_T61_V3	2017-04-26	2	1	09:00:00	0	1743.2324001118986	0.12058774002688703	27644	0.40482332772997354	32646	0.5101296596434359	0.23648176954190606	0.47922289115121636	11	0.05314009661835749	0.9087218085559435	0.41150530426477105	0.9578947368421052	0	0.9644218551461246	1685	NA	NA	NA	NA	NA	61_59x820	61_59x820_2	921.4666666666667	1088.2
61	3	1	0	4	1	M	637x318	LG	2017-04-21	17:18:00	0.3835616438356164	NA	0	1	20170425_T61_V1	2017-04-25	1	0	09:00:00	0	6977.826391694463	0.5514655411751055	9265	0.09892981375763527	9857	0.10866041857515327	0.15098331011268115	0.2657760170706725	3	0.014492753623188406	0.9383121747414186	0.4958096993742033	0.9789473684210527	0	0.979871912168344	677	NA	NA	NA	NA	NA	61_637x318	61_637x318_1	308.8333333333333	328.56666666666666
61	3	1	0	4	1	M	637x318	LG	2017-04-21	17:18:00	0.3835616438356164	NA	0	1	20170426_T61_V3	2017-04-26	2	1	09:00:00	0	4805.0464420144335	0.37261639860501905	17440	0.23499159496030492	18126	0.2543337326474526	0.14735881959794603	0.2567274777675146	3	0.014492753623188406	0.9287149433637653	0.4684667195358706	0.9578947368421052	0	0.9644218551461246	1685	NA	NA	NA	NA	NA	61_637x318	61_637x318_2	581.3333333333334	604.2
61	3	1	0	4	1	M	732x40	CG	2017-04-21	17:18:00	0.3835616438356164	82	1	1	20170425_T61_V1	2017-04-25	1	0	09:00:00	0	7653.135304274205	0.6070525876234172	10295	0.11607276600702361	9795	0.10756817701360016	0.16739722613728228	0.30675335268888715	40	0.1932367149758454	0.9687299046184064	0.5824712939556288	0.9789473684210527	0	0.979871912168344	677	NA	NA	NA	NA	NA	61_732x40	61_732x40_1	343.1666666666667	326.5
61	3	1	0	4	1	M	732x40	CG	2017-04-21	17:18:00	0.3835616438356164	82	1	1	20170426_T61_V3	2017-04-26	2	1	09:00:00	0	1877.2676618741327	0.13162065279095356	25371	0.36699232728059517	25806	0.3896307518849975	0.2508093216485364	0.5149916199774697	0	0	0.9655758002085454	0.5734850968021834	0.9578947368421052	0	0.9644218551461246	1685	NA	NA	NA	NA	NA	61_732x40	61_732x40_2	845.7	860.2
61	3	1	0	4	1	M	801x513	UB	2017-04-21	17:18:00	0.3835616438356164	4	3	1	20170425_T61_V1	2017-04-25	1	0	09:00:00	0	8599.313626643969	0.6849358457504794	11722	0.13982324451175873	12043	0.14717074201958988	0.18810247500194982	0.358443999242366	6	0.028985507246376812	0.9531686957312878	0.5381366515866537	0.9789473684210527	0	0.979871912168344	677	NA	NA	NA	NA	NA	61_801x513	61_801x513_1	390.73333333333335	401.43333333333334
61	3	1	0	4	1	M	801x513	UB	2017-04-21	17:18:00	0.3835616438356164	4	3	1	20170426_T61_V3	2017-04-26	2	1	09:00:00	0	7473.927646067675	0.5923013763850444	18740	0.2566283308090475	19481	0.27820449580720175	0.161023259574776	0.29084074739350063	0	0	0.9300865450364417	0.47237447953523265	0.9578947368421052	0	0.9644218551461246	1685	NA	NA	NA	NA	NA	61_801x513	61_801x513_2	624.6666666666666	649.3666666666667
61	3	1	0	4	1	M	855x391	BB	2017-04-21	17:18:00	0.3835616438356164	72	1	1	20170425_T61_V1	2017-04-25	1	0	09:00:00	0	6690.791693781755	0.5278387079023152	12005	0.1445333954696004	11823	0.14329504615601438	0.19416716552249577	0.37358449700710067	29	0.14009661835748793	0.9675855536103983	0.579210982173129	0.9789473684210527	0	0.979871912168344	677	NA	NA	NA	NA	NA	61_855x391	61_855x391_1	400.1666666666667	394.1
61	3	1	0	4	1	M	855x391	BB	2017-04-21	17:18:00	0.3835616438356164	72	1	1	20170426_T61_V3	2017-04-26	2	1	09:00:00	0	2696.600522276353	0.19906281580613275	15757	0.20698034385766356	16154	0.21959340427031218	0.13710494460784803	0.23112868243880058	62.33333333333333	0.3011272141706924	0.9278093549034604	0.4658866538859376	0.9578947368421052	0	0.9644218551461246	1685	NA	NA	NA	NA	NA	61_855x391	61_855x391_2	525.2333333333333	538.4666666666667
64	2	2	0.3333333333333333	4	1	F	136x427	BP	2017-04-21	17:30:00	0.547945205479452	5	1	1	20170425_T64_V1.5	2017-04-25	1	0	09:30:00	1	3778.2468854678214	0.2880969237696818	10762	0.12384534726961037	10698	0.12347614685363963	0.13833617349939373	0.23420244493618952	57	0.2753623188405797	0.9744238180398479	0.5986935307401041	1	0	1	1305	NA	NA	NA	NA	NA	64_136x427	64_136x427_1	358.73333333333335	356.6
64	2	2	0.3333333333333333	4	1	F	136x427	BP	2017-04-21	17:30:00	0.547945205479452	5	1	1	20170426_T64_V3.5	2017-04-26	2	1	09:30:00	1	1451.3003168854088	0.09655778578258094	13768	0.17387613800908744	14065	0.18279191036572476	0.11051921030754287	0.16475740605067493	57	0.2753623188405797	0.8357715148000061	0.20366636271194405	0.863157894736842	-0.0297627900059489	0.8809801633605601	1668	NA	NA	NA	NA	NA	64_136x427	64_136x427_2	458.93333333333334	468.8333333333333
64	2	2	0.3333333333333333	4	1	F	208x313	PP	2017-04-21	17:30:00	0.547945205479452	90	1	1	20170425_T64_V1.5	2017-04-25	1	0	09:30:00	1	3369.1366954718815	0.2544216283453872	11912	0.14298553667426728	11804	0.14296032696779648	0.16542685052816947	0.3018343106694479	61	0.2946859903381642	0.9751883777857804	0.6008717987108971	1	0	1	1305	NA	NA	NA	NA	NA	64_208x313	64_208x313_1	397.06666666666666	393.46666666666664
64	2	2	0.3333333333333333	4	1	F	208x313	PP	2017-04-21	17:30:00	0.547945205479452	90	1	1	20170426_T64_V3.5	2017-04-26	2	1	09:30:00	1	2232.0669368891354	0.16082542621049206	38368	0.5833097548391392	37090	0.5884187160876612	0.3422042924375963	0.7431591326068174	0	0	0.8030094421596979	0.11032562136524754	0.863157894736842	-0.0297627900059489	0.8809801633605601	1668	NA	NA	NA	NA	NA	64_208x313	64_208x313_2	1278.9333333333334	1236.3333333333333
64	2	2	0.3333333333333333	4	1	F	237x714	TW	2017-04-21	17:30:00	0.547945205479452	NA	0	0	20170425_T64_V1.5	2017-04-25	1	0	09:30:00	1	4405.796467706053	0.33975273213630997	17259	0.23197909558444152	16721	0.22958212951870904	0.2287560524487968	0.45993564112866064	2	0.00966183574879227	0.9806754370615466	0.6165046979549808	1	0	1	1305	NA	NA	NA	NA	NA	64_237x714	64_237x714_1	575.3	557.3666666666667
64	2	2	0.3333333333333333	4	1	F	237x714	TW	2017-04-21	17:30:00	0.547945205479452	NA	0	0	20170426_T64_V3.5	2017-04-26	2	1	09:30:00	1	672.782700127579	0.03247526870424103	53408	0.8336301449661302	48073	0.7819040236769784	0.44508468633034814	1	11	0.05314009661835749	0.891134420445326	0.3613979785586012	0.863157894736842	-0.0297627900059489	0.8809801633605601	1668	NA	NA	NA	NA	NA	64_237x714	64_237x714_2	1780.2666666666667	1602.4333333333334
64	2	2	0.3333333333333333	4	1	F	306x774	NR	2017-04-21	17:30:00	0.547945205479452	60	1	1	20170425_T64_V1.5	2017-04-25	1	0	09:30:00	1	1535.7605801524733	0.10351000644753265	19605	0.2710250819699416	18584	0.2624022267634416	0.2597434953116696	0.5372957814046949	6	0.028985507246376812	0.9859794068335795	0.6316159662815432	1	0	1	1305	NA	NA	NA	NA	NA	64_306x774	64_306x774_1	653.5	619.4666666666667
64	2	2	0.3333333333333333	4	1	F	306x774	NR	2017-04-21	17:30:00	0.547945205479452	60	1	1	20170426_T64_V3.5	2017-04-26	2	1	09:30:00	1	736.5114341103169	0.0377210044408803	45340	0.6993492335602417	44128	0.7124057501233176	0.4073993805026498	0.9059186471734016	0	0	0.9278356507354585	0.4659615719926147	0.863157894736842	-0.0297627900059489	0.8809801633605601	1668	NA	NA	NA	NA	NA	64_306x774	64_306x774_2	1511.3333333333333	1470.9333333333334
64	2	2	0.3333333333333333	4	1	F	315x229	CO	2017-04-21	17:30:00	0.547945205479452	NA	0	1	20170425_T64_V1.5	2017-04-25	1	0	09:30:00	1	1112.7061193760662	0.06868690916082719	26569	0.3869314115473595	26433	0.40067648509618775	0.3472980893115509	0.7558757947221959	0	0	0.9742212685497844	0.5981164573733031	1	0	1	1305	NA	NA	NA	NA	NA	64_315x229	64_315x229_1	885.6333333333333	881.1
64	2	2	0.3333333333333333	4	1	F	315x229	CO	2017-04-21	17:30:00	0.547945205479452	NA	0	1	20170426_T64_V3.5	2017-04-26	2	1	09:30:00	1	1076.9053720284398	0.06574002401148926	8379	0.08418354609456918	6228	0.044729053625537314	0.04452384514903302	0	28	0.13526570048309178	1.011298930530627	0.7037525230365016	0.863157894736842	-0.0297627900059489	0.8809801633605601	1668	NA	NA	NA	NA	NA	64_315x229	64_315x229_2	279.3	207.6
64	2	2	0.3333333333333333	4	1	F	335x365	CY	2017-04-21	17:30:00	0.547945205479452	NA	0	1	20170425_T64_V1.5	2017-04-25	1	0	09:30:00	1	1115.0348702863084	0.06887859682050826	20915	0.29282825424828984	19631	0.280847015714185	0.30839915313319244	0.6587646141493781	57	0.2753623188405797	0.9883788983083611	0.6384522344129931	1	0	1	1305	NA	NA	NA	NA	NA	64_335x365	64_335x365_1	697.1666666666666	654.3666666666667
64	2	2	0.3333333333333333	4	1	F	335x365	CY	2017-04-21	17:30:00	0.547945205479452	NA	0	1	20170426_T64_V3.5	2017-04-26	2	1	09:30:00	1	1144.722329419413	0.0713222757636162	24247	0.34828487259291313	25395	0.3823902473398633	0.21300003352825486	0.42060074540077313	5	0.024154589371980676	0.8475020541013047	0.23708724077423854	0.863157894736842	-0.0297627900059489	0.8809801633605601	1668	NA	NA	NA	NA	NA	64_335x365	64_335x365_2	808.2333333333333	846.5
64	2	2	0.3333333333333333	4	1	F	360x380	LG	2017-04-21	17:30:00	0.547945205479452	NA	0	0	20170425_T64_V1.5	2017-04-25	1	0	09:30:00	1	5744.006008038614	0.4499054555645769	10835	0.12506033320573207	10359	0.11750405186385737	0.1413486989952302	0.24172321378356879	52	0.25120772946859904	0.983899063732979	0.6256889674192478	1	0	1	1305	NA	NA	NA	NA	NA	64_360x380	64_360x380_1	361.1666666666667	345.3
64	2	2	0.3333333333333333	4	1	F	360x380	LG	2017-04-21	17:30:00	0.547945205479452	NA	0	0	20170426_T64_V3.5	2017-04-26	2	1	09:30:00	1	356.586394819707	0.0064480411902582534	22391	0.317394271258093	22205	0.32619265731801844	0.2077599221520137	0.40751880918157785	8	0.03864734299516908	0.9315221096062427	0.4764644729452166	0.863157894736842	-0.0297627900059489	0.8809801633605601	1668	NA	NA	NA	NA	NA	64_360x380	64_360x380_2	746.3666666666667	740.1666666666666
64	2	2	0.3333333333333333	4	1	F	387x324	CG	2017-04-21	17:30:00	0.547945205479452	NA	0	1	20170425_T64_V1.5	2017-04-25	1	0	09:30:00	1	6048.744988962407	0.4749895905014482	14087	0.17918546011350964	13957	0.18088929603269677	0.18083870056369342	0.3403099888961863	2	0.00966183574879227	0.9752281164347917	0.6009850160582718	1	0	1	1305	NA	NA	NA	NA	NA	64_387x324	64_387x324_1	469.56666666666666	465.23333333333335
64	2	2	0.3333333333333333	4	1	F	387x324	CG	2017-04-21	17:30:00	0.547945205479452	NA	0	1	20170426_T64_V3.5	2017-04-26	2	1	09:30:00	1	966.5818553591557	0.05665890819738034	19572	0.2704758417522427	19918	0.28590303713621307	0.14553165971700474	0.25216597376339694	48	0.2318840579710145	0.7642857726333331	0	0.863157894736842	-0.0297627900059489	0.8809801633605601	1668	NA	NA	NA	NA	NA	64_387x324	64_387x324_2	652.4	663.9333333333333
64	2	2	0.3333333333333333	4	1	F	786x716	UB	2017-04-21	17:30:00	0.547945205479452	NA	0	1	20170425_T64_V1.5	2017-04-25	1	0	09:30:00	1	5058.121026192464	0.39344785574046776	15310	0.19954063545428824	14127	0.18388415192727786	0.19374681557110085	0.37253509350036934	1	0.004830917874396135	0.9925236579447266	0.6502608565783149	1	0	1	1305	NA	NA	NA	NA	NA	64_786x716	64_786x716_1	510.3333333333333	470.9
64	2	2	0.3333333333333333	4	1	F	786x716	UB	2017-04-21	17:30:00	0.547945205479452	NA	0	1	20170426_T64_V3.5	2017-04-26	2	1	09:30:00	1	1045.4161371648158	0.06314803458505122	33042	0.49466571243113694	31203	0.48470861813825666	0.3014975974724139	0.6415348828545646	0	0	0.9603516710008293	0.5586012981337435	0.863157894736842	-0.0297627900059489	0.8809801633605601	1668	NA	NA	NA	NA	NA	64_786x716	64_786x716_2	1101.4	1040.1
64	2	2	0.3333333333333333	4	1	F	852x721	BB	2017-04-21	17:30:00	0.547945205479452	25	1	1	20170425_T64_V1.5	2017-04-25	1	0	09:30:00	1	6639.028157578706	0.5235778695842543	15853	0.2085781335818784	16144	0.21941723627651327	0.20819680907041557	0.40860949722066187	0	0	0.968548571698867	0.5819546676320688	1	0	1	1305	NA	NA	NA	NA	NA	64_852x721	64_852x721_1	528.4333333333333	538.1333333333333
64	2	2	0.3333333333333333	4	1	F	852x721	BB	2017-04-21	17:30:00	0.547945205479452	25	1	1	20170426_T64_V3.5	2017-04-26	2	1	09:30:00	1	781.1850375263161	0.0413982455106187	21306	0.2993359186458732	19170	0.27272567120005636	0.1632877717446779	0.2964941012341394	14	0.06763285024154589	0.946231511677702	0.5183722761904673	0.863157894736842	-0.0297627900059489	0.8809801633605601	1668	NA	NA	NA	NA	NA	64_852x721	64_852x721_2	710.2	639
64	2	2	0.3333333333333333	4	1	M	153x517	BB	2017-04-21	17:30:00	0.547945205479452	NA	0	1	20170425_T64_V1.5	2017-04-25	1	0	09:30:00	1	7196.548150824	0.5694692967268351	13696	0.1726777957159263	14559	0.19149460925938974	0.18323095826743171	0.34628225941739643	1	0.004830917874396135	0.9581140864807473	0.5522263108054575	1	0	1	1305	NA	NA	NA	NA	NA	64_153x517	64_153x517_1	456.53333333333336	485.3
64	2	2	0.3333333333333333	4	1	M	153x517	BB	2017-04-21	17:30:00	0.547945205479452	NA	0	1	20170426_T64_V3.5	2017-04-26	2	1	09:30:00	1	1367.9075336674834	0.08969343314656941	17566	0.23708869397333687	19254	0.27420548234796704	0.13860080036552694	0.23486308581499532	33	0.15942028985507245	0.8982854689772389	0.38177166427449616	0.863157894736842	-0.0297627900059489	0.8809801633605601	1668	NA	NA	NA	NA	NA	64_153x517	64_153x517_2	585.5333333333333	641.8
64	2	2	0.3333333333333333	4	1	M	235x712	BP	2017-04-21	17:30:00	0.547945205479452	NA	0	1	20170425_T64_V1.5	2017-04-25	1	0	09:30:00	1	1826.3893206708785	0.1274326779797306	22733	0.32308639715060833	23376	0.34682192939186807	0.3066621472584286	0.6544281795901709	3	0.014492753623188406	0.966188813463749	0.5752316014364981	1	0	1	1305	NA	NA	NA	NA	NA	64_235x712	64_235x712_1	757.7666666666667	779.2
64	2	2	0.3333333333333333	4	1	M	235x712	BP	2017-04-21	17:30:00	0.547945205479452	NA	0	1	20170426_T64_V3.5	2017-04-26	2	1	09:30:00	1	1524.9014415845575	0.10261615264415622	13673	0.17229499192783315	16601	0.2274681135931224	0.08762825640896584	0.10761014764401662	57	0.2753623188405797	0.791447206423754	0.0773842483615607	0.863157894736842	-0.0297627900059489	0.8809801633605601	1668	NA	NA	NA	NA	NA	64_235x712	64_235x712_2	455.76666666666665	553.3666666666667
64	2	2	0.3333333333333333	4	1	M	307x176	PP	2017-04-21	17:30:00	0.547945205479452	25	1	1	20170425_T64_V1.5	2017-04-25	1	0	09:30:00	1	2517.982090949631	0.1843601059000042	16278	0.21565168184012118	18932	0.2685328729476429	0.21986700945339133	0.437744148397643	0	0	0.9363034150310492	0.49008664507871386	1	0	1	1305	NA	NA	NA	NA	NA	64_307x176	64_307x176_1	542.6	631.0666666666667
64	2	2	0.3333333333333333	4	1	M	307x176	PP	2017-04-21	17:30:00	0.547945205479452	25	1	1	20170426_T64_V3.5	2017-04-26	2	1	09:30:00	1	1508.8264375277731	0.10129296264841373	13927	0.17652247723981826	14760	0.19503558593474737	0.1260947708688046	0.20364178754769555	44	0.21256038647342995	0.8023156332634493	0.10834892601267392	0.863157894736842	-0.0297627900059489	0.8809801633605601	1668	NA	NA	NA	NA	NA	64_307x176	64_307x176_2	464.23333333333335	492
64	2	2	0.3333333333333333	4	1	M	378x765	TW	2017-04-21	17:30:00	0.547945205479452	NA	0	1	20170425_T64_V1.5	2017-04-25	1	0	09:30:00	1	7555.114811010888	0.5989841768407133	11806	0.1412213105204467	12286	0.15145162426890282	0.15018707326831168	0.26378821206701497	15	0.07246376811594203	0.9632803981135377	0.5669453843856628	1	0	1	1305	NA	NA	NA	NA	NA	64_378x765	64_378x765_1	393.53333333333336	409.53333333333336
64	2	2	0.3333333333333333	4	1	M	378x765	TW	2017-04-21	17:30:00	0.547945205479452	NA	0	1	20170426_T64_V3.5	2017-04-26	2	1	09:30:00	1	1125.2630028664917	0.06972051030665227	18570	0.2537989115057504	18476	0.26049961243041364	0.16549027298736185	0.30199264481665344	20	0.0966183574879227	0.8549101117529558	0.2581931579955269	0.863157894736842	-0.0297627900059489	0.8809801633605601	1668	NA	NA	NA	NA	NA	64_378x765	64_378x765_2	619	615.8666666666667
64	2	2	0.3333333333333333	4	1	M	57x862	CG	2017-04-21	17:30:00	0.547945205479452	5	1	1	20170425_T64_V1.5	2017-04-25	1	0	09:30:00	1	4786.474009241885	0.37108763648748383	13573	0.17063062763177606	14466	0.1898562469170601	0.1795009048868893	0.33697018245664834	2	0.00966183574879227	0.9574791096956652	0.5504172310043041	1	0	1	1305	NA	NA	NA	NA	NA	64_57x862	64_57x862_1	452.43333333333334	482.2
64	2	2	0.3333333333333333	4	1	M	57x862	CG	2017-04-21	17:30:00	0.547945205479452	5	1	1	20170426_T64_V3.5	2017-04-26	2	1	09:30:00	1	1559.1438957302607	0.1054347692115433	15324	0.19977364645573623	16319	0.2225001761679938	0.10668591867651266	0.15518759483366917	44	0.21256038647342995	0.8402354842641794	0.2163844292307975	0.863157894736842	-0.0297627900059489	0.8809801633605601	1668	NA	NA	NA	NA	NA	64_57x862	64_57x862_2	510.8	543.9666666666667
64	2	2	0.3333333333333333	4	1	M	59x820	UB	2017-04-21	17:30:00	0.547945205479452	NA	0	1	20170425_T64_V1.5	2017-04-25	1	0	09:30:00	1	1843.62923214695	0.12885175559315096	16048	0.2118236439591898	16979	0.2341272637587203	0.20484218076090174	0.4002346688185132	28	0.13526570048309178	0.9592593774626657	0.5554893006194299	1	0	1	1305	NA	NA	NA	NA	NA	64_59x820	64_59x820_1	534.9333333333333	565.9666666666667
64	2	2	0.3333333333333333	4	1	M	59x820	UB	2017-04-21	17:30:00	0.547945205479452	NA	0	1	20170426_T64_V3.5	2017-04-26	2	1	09:30:00	1	1293.796043661483	0.083593056325568	31652	0.4715310487159429	32516	0.5078394757240504	0.31261628767731847	0.669292689064762	21	0.10144927536231885	0.7711462767378489	0.019545910484909206	0.863157894736842	-0.0297627900059489	0.8809801633605601	1668	NA	NA	NA	NA	NA	64_59x820	64_59x820_2	1055.0666666666666	1083.8666666666666
64	2	2	0.3333333333333333	4	1	M	637x318	NR	2017-04-21	17:30:00	0.547945205479452	60	1	1	20170425_T64_V1.5	2017-04-25	1	0	09:30:00	1	1412.1837072921228	0.09333796037548515	22245	0.3149642993858496	20657	0.29892185187795084	0.3022345788302393	0.6433747565567766	1	0.004830917874396135	0.9909800714891387	0.6458631035521515	1	0	1	1305	NA	NA	NA	NA	NA	64_637x318	64_637x318_1	741.5	688.5666666666667
64	2	2	0.3333333333333333	4	1	M	637x318	NR	2017-04-21	17:30:00	0.547945205479452	60	1	1	20170426_T64_V3.5	2017-04-26	2	1	09:30:00	1	843.5785468800099	0.04653407422235276	19492	0.269144350315397	18850	0.267088295398492	0.1382449207717412	0.2339746325335008	3	0.014492753623188406	0.8376888703423574	0.20912900207890756	0.863157894736842	-0.0297627900059489	0.8809801633605601	1668	NA	NA	NA	NA	NA	64_637x318	64_637x318_2	649.7333333333333	628.3333333333334
64	2	2	0.3333333333333333	4	1	M	732x40	CO	2017-04-21	17:30:00	0.547945205479452	90	1	1	20170425_T64_V1.5	2017-04-25	1	0	09:30:00	1	2094.083748604638	0.14946754575996446	16377	0.21729940249321772	15699	0.21157776055246283	0.24159534628233714	0.4919889336963398	22	0.10628019323671498	0.9832559832559833	0.6238567998049647	1	0	1	1305	NA	NA	NA	NA	NA	64_732x40	64_732x40_1	545.9	523.3
64	2	2	0.3333333333333333	4	1	M	732x40	CO	2017-04-21	17:30:00	0.547945205479452	90	1	1	20170426_T64_V3.5	2017-04-26	2	1	09:30:00	1	1471.6265513955893	0.09823090947573707	14091	0.17925203468535192	15874	0.21466070044394334	0.11826639883330037	0.18409825949733202	0	0	0.7945326690662916	0.08617488177520083	0.863157894736842	-0.0297627900059489	0.8809801633605601	1668	NA	NA	NA	NA	NA	64_732x40	64_732x40_2	469.7	529.1333333333333
64	2	2	0.3333333333333333	4	1	M	801x513	CY	2017-04-21	17:30:00	0.547945205479452	NA	0	1	20170425_T64_V1.5	2017-04-25	1	0	09:30:00	1	8792.710958697135	0.7008550588388295	14049	0.17855300168100793	14442	0.1894334437319428	0.18471773140972703	0.3499939880474607	0	0	0.9662624612608818	0.5754414275991588	1	0	1	1305	NA	NA	NA	NA	NA	64_801x513	64_801x513_1	468.3	481.4
64	2	2	0.3333333333333333	4	1	M	801x513	CY	2017-04-21	17:30:00	0.547945205479452	NA	0	1	20170426_T64_V3.5	2017-04-26	2	1	09:30:00	1	1683.947055115555	0.11570775523085222	23574	0.3370837008804487	27869	0.4259742090057078	0.20855472510922454	0.40950303448644504	3	0.014492753623188406	0.7973679606554828	0.09425276566779532	0.863157894736842	-0.0297627900059489	0.8809801633605601	1668	NA	NA	NA	NA	NA	64_801x513	64_801x513_2	785.8	928.9666666666667
64	2	2	0.3333333333333333	4	1	M	855x391	LG	2017-04-21	17:30:00	0.547945205479452	NA	0	1	20170425_T64_V1.5	2017-04-25	1	0	09:30:00	1	7852.546090858011	0.6234667892571317	13247	0.16520480002662982	13305	0.16940314283700939	0.16697518694513447	0.30569973199320666	0	0	0.9719102953510907	0.5915323821236492	1	0	1	1305	NA	NA	NA	NA	NA	64_855x391	64_855x391_1	441.56666666666666	443.5
64	2	2	0.3333333333333333	4	1	M	855x391	LG	2017-04-21	17:30:00	0.547945205479452	NA	0	1	20170426_T64_V3.5	2017-04-26	2	1	09:30:00	1	4700.610065593207	0.36401987396440194	18293	0.24918862240567216	17989	0.25192023113240786	0.14651977049323192	0.25463279197087096	1	0.004830917874396135	0.8157831222987498	0.14671845850332738	0.863157894736842	-0.0297627900059489	0.8809801633605601	1668	NA	NA	NA	NA	NA	64_855x391	64_855x391_2	609.7666666666667	599.6333333333333
65	3	1	0	4	1	F	136x427	BB	2017-04-21	17:35:00	0.6164383561643836	20	1	1	20170425_T65_V1	2017-04-25	1	0	09:00:00	0	1796.502985019757	0.12497262881250956	12174	0.14734617112993692	11721	0.14149813261926572	0.1978100057492467	0.38267884635989224	51	0.2463768115942029	0.9535653669991397	0.5392667873573277	0.9710526315789473	0	0.975669849091469	1103	NA	NA	NA	NA	NA	65_136x427	65_136x427_1	405.8	390.7
65	3	1	0	4	1	F	136x427	BB	2017-04-21	17:35:00	0.6164383561643836	20	1	1	20170426_T65_V3	2017-04-26	2	1	09:00:00	0	906.2345208236678	0.05169150731555078	28576	0.4203352029692259	29047	0.4467267986752167	0.31688315102860015	0.679944911929828	16	0.07729468599033816	0.9287526558095601	0.468574164131551	0.9526315789473685	-0.024774121669057757	0.9605346912794398	1133	NA	NA	NA	NA	NA	65_136x427	65_136x427_2	952.5333333333333	968.2333333333333
65	3	1	0	4	1	F	208x313	BP	2017-04-21	17:35:00	0.6164383561643836	25	1	1	20170425_T65_V1	2017-04-25	1	0	09:00:00	0	2379.076031437536	0.17292626068011158	13431	0.16826723033137495	13373	0.1706010851948418	0.21265503169363542	0.4197394484412352	22	0.10628019323671498	0.966618239595495	0.5764550574104496	0.9710526315789473	0	0.975669849091469	1103	NA	NA	NA	NA	NA	65_208x313	65_208x313_1	447.7	445.76666666666665
65	3	1	0	4	1	F	208x313	BP	2017-04-21	17:35:00	0.6164383561643836	25	1	1	20170426_T65_V3	2017-04-26	2	1	09:00:00	0	1239.2634231603754	0.07910428496141798	20625	0.28800159778972423	18274	0.2569410189556761	0.2020966501206089	0.39338045253467513	8	0.03864734299516908	0.9499827342188328	0.5290596919956199	0.9526315789473685	-0.024774121669057757	0.9605346912794398	1133	NA	NA	NA	NA	NA	65_208x313	65_208x313_2	687.5	609.1333333333333
65	3	1	0	4	1	F	237x714	PP	2017-04-21	17:35:00	0.6164383561643836	10	1	1	20170425_T65_V1	2017-04-25	1	0	09:00:00	0	5353.333776662654	0.41774785321841096	14577	0.18734084516418953	14829	0.1962511450919597	0.23775435641758735	0.48239990384154385	1	0.004830917874396135	0.9408500011948288	0.5030400906004019	0.9710526315789473	0	0.975669849091469	1103	NA	NA	NA	NA	NA	65_237x714	65_237x714_1	485.9	494.3
65	3	1	0	4	1	F	237x714	PP	2017-04-21	17:35:00	0.6164383561643836	10	1	1	20170426_T65_V3	2017-04-26	2	1	09:00:00	0	908.4929612414298	0.051877407471856	23010	0.32769668625068654	23361	0.3465576774011698	0.25149134330517214	0.5166942868048717	3	0.014492753623188406	0.9434969497924032	0.5105813761325089	0.9526315789473685	-0.024774121669057757	0.9605346912794398	1133	NA	NA	NA	NA	NA	65_237x714	65_237x714_2	767	778.7
65	3	1	0	4	1	F	306x774	TW	2017-04-21	17:35:00	0.6164383561643836	10	1	1	20170425_T65_V1	2017-04-25	1	0	09:00:00	0	4283.017982964166	0.32964640419206753	17587	0.2374382104755089	16782	0.23065675428088225	0.28310866007961016	0.595626907080967	10	0.04830917874396135	0.9535179801408089	0.5391317798889281	0.9710526315789473	0	0.975669849091469	1103	NA	NA	NA	NA	NA	65_306x774	65_306x774_1	586.2333333333333	559.4
65	3	1	0	4	1	F	306x774	TW	2017-04-21	17:35:00	0.6164383561643836	10	1	1	20170426_T65_V3	2017-04-26	2	1	09:00:00	0	806.973931282242	0.04352101985634001	29335	0.43296772797629945	26879	0.40853357761961806	0.331966706523019	0.7176010029494473	0	0	0.9709020941861572	0.5886599678782296	0.9526315789473685	-0.024774121669057757	0.9605346912794398	1133	NA	NA	NA	NA	NA	65_306x774	65_306x774_2	977.8333333333334	895.9666666666667
65	3	1	0	4	1	F	315x229	NR	2017-04-21	17:35:00	0.6164383561643836	NA	0	1	20170425_T65_V1	2017-04-25	1	0	09:00:00	0	6245.715771474931	0.4912029468373771	17725	0.2397350332040677	17114	0.2365055316750053	0.2947754889967065	0.6247531413945586	4	0.01932367149758454	0.9537152755959266	0.5396938842541558	0.9710526315789473	0	0.975669849091469	1103	NA	NA	NA	NA	NA	65_315x229	65_315x229_1	590.8333333333334	570.4666666666667
65	3	1	0	4	1	F	315x229	NR	2017-04-21	17:35:00	0.6164383561643836	NA	0	1	20170426_T65_V3	2017-04-26	2	1	09:00:00	0	1334.7401693561171	0.08696331099624714	16241	0.21503586705058003	15255	0.20375590162779225	0.15960549991309558	0.28730131089366895	105	0.5072463768115942	0.9417386334772669	0.5055718472733706	0.9526315789473685	-0.024774121669057757	0.9605346912794398	1133	NA	NA	NA	NA	NA	65_315x229	65_315x229_2	541.3666666666667	508.5
65	3	1	0	4	1	F	335x365	CO	2017-04-21	17:35:00	0.6164383561643836	15	1	1	20170425_T65_V1	2017-04-25	1	0	09:00:00	0	2423.722602987366	0.17660127666208295	8166	0.0806384501439675	7857	0.07342681981537594	0.1332766108705544	0.22157124860177524	89	0.42995169082125606	0.9537910874739184	0.5399098759886326	0.9710526315789473	0	0.975669849091469	1103	NA	NA	NA	NA	NA	65_335x365	65_335x365_1	272.2	261.9
65	3	1	0	4	1	F	335x365	CO	2017-04-21	17:35:00	0.6164383561643836	15	1	1	20170426_T65_V3	2017-04-26	2	1	09:00:00	0	797.9755768417133	0.042780333724517366	34585	0.5203468535192983	34049	0.5348460291734197	0.36514190449658257	0.8004228730946288	0	0	0.9188939135831347	0.4404861271424517	0.9526315789473685	-0.024774121669057757	0.9605346912794398	1133	NA	NA	NA	NA	NA	65_335x365	65_335x365_2	1152.8333333333333	1134.9666666666667
65	3	1	0	4	1	F	360x380	CY	2017-04-21	17:35:00	0.6164383561643836	100	1	1	20170425_T65_V1	2017-04-25	1	0	09:00:00	0	1730.3251416337393	0.11952529828625462	12721	0.15645024382936937	11976	0.14599041646113733	0.19243987847666041	0.3692723255009162	10	0.04830917874396135	0.9601929673355353	0.5581491436581821	0.9710526315789473	0	0.975669849091469	1103	NA	NA	NA	NA	NA	65_360x380	65_360x380_1	424.03333333333336	399.2
65	3	1	0	4	1	F	360x380	CY	2017-04-21	17:35:00	0.6164383561643836	100	1	1	20170426_T65_V3	2017-04-26	2	1	09:00:00	0	1163.120719425936	0.07283671181031355	10485	0.11923505816953214	10466	0.11938904939750546	0.09976293799911855	0.1379043759923636	53	0.2560386473429952	0.937022181477635	0.49213444570830256	0.9526315789473685	-0.024774121669057757	0.9605346912794398	1133	NA	NA	NA	NA	NA	65_360x380	65_360x380_2	349.5	348.8666666666667
65	3	1	0	4	1	F	387x324	LG	2017-04-21	17:35:00	0.6164383561643836	4	1	0	20170425_T65_V1	2017-04-25	1	0	09:00:00	0	3559.843264505104	0.27011935528690173	18838	0.25825940781918344	17570	0.2445387921922345	0.30615435204771185	0.6531604690241075	0	0	0.9580545855677695	0.5520567898050883	0.9710526315789473	0	0.975669849091469	1103	NA	NA	NA	NA	NA	65_387x324	65_387x324_1	627.9333333333333	585.6666666666666
65	3	1	0	4	1	F	387x324	LG	2017-04-21	17:35:00	0.6164383561643836	4	1	0	20170426_T65_V3	2017-04-26	2	1	09:00:00	0	969.6545198728832	0.056911829996371815	17290	0.23249504851621924	17761	0.24790360087379326	0.1791359810724321	0.3360591502814087	23	0.1111111111111111	0.940883200445737	0.5031346768839363	0.9526315789473685	-0.024774121669057757	0.9605346912794398	1133	NA	NA	NA	NA	NA	65_387x324	65_387x324_2	576.3333333333334	592.0333333333333
65	3	1	0	4	1	F	786x716	CG	2017-04-21	17:35:00	0.6164383561643836	NA	0	1	20170425_T65_V1	2017-04-25	1	0	09:00:00	0	1399.5893570833484	0.09230127521259122	20204	0.2809946241033237	19459	0.2778169262208442	0.32554225793768127	0.7015623693017071	0	0	0.9721585812079675	0.5922397606280929	0.9710526315789473	0	0.975669849091469	1103	NA	NA	NA	NA	NA	65_786x716	65_786x716_1	673.4666666666667	648.6333333333333
65	3	1	0	4	1	F	786x716	CG	2017-04-21	17:35:00	0.6164383561643836	NA	0	1	20170426_T65_V3	2017-04-26	2	1	09:00:00	0	1000.0562206110284	0.05941430067247059	22503	0.31925835926967694	20976	0.3045416108801353	0.23973991528770458	0.48735685086677355	17	0.0821256038647343	0.9372433911866741	0.4927646829482197	0.9526315789473685	-0.024774121669057757	0.9605346912794398	1133	NA	NA	NA	NA	NA	65_786x716	65_786x716_2	750.1	699.2
65	3	1	0	4	1	F	852x721	UB	2017-04-21	17:35:00	0.6164383561643836	10	1	1	20170425_T65_V1	2017-04-25	1	0	09:00:00	0	1199.7623309033283	0.07585281143700742	11429	0.13494665712431136	10072	0.11244803044182933	0.17425082431000974	0.3238633581315439	89	0.42995169082125606	0.9931539477374555	0.6520565829098712	0.9710526315789473	0	0.975669849091469	1103	NA	NA	NA	NA	NA	65_852x721	65_852x721_1	380.96666666666664	335.73333333333335
65	3	1	0	4	1	F	852x721	UB	2017-04-21	17:35:00	0.6164383561643836	10	1	1	20170426_T65_V3	2017-04-26	2	1	09:00:00	0	3853.016786541684	0.2942514967162334	15558	0.2036682589085099	13868	0.1793214008878867	0.14231724019359504	0.24414117654674972	2	0.00966183574879227	0.9489883923208194	0.5262267634769748	0.9526315789473685	-0.024774121669057757	0.9605346912794398	1133	NA	NA	NA	NA	NA	65_852x721	65_852x721_2	518.6	462.26666666666665
65	3	1	0	4	1	M	153x517	UB	2017-04-21	17:35:00	0.6164383561643836	20	2	1	20170425_T65_V1	2017-04-25	1	0	09:00:00	0	10372.877440899685	0.8309241072491548	11450	0.13529617362648336	11681	0.1407934606440702	0.18921211802005025	0.3612142226491971	6	0.028985507246376812	0.9281822568753527	0.4669490697742184	0.9710526315789473	0	0.975669849091469	1103	NA	NA	NA	NA	NA	65_153x517	65_153x517_1	381.6666666666667	389.3666666666667
65	3	1	0	4	1	M	153x517	UB	2017-04-21	17:35:00	0.6164383561643836	20	2	1	20170426_T65_V3	2017-04-26	2	1	09:00:00	0	1914.4189895215773	0.13467870894434558	17788	0.2407835827105837	17652	0.24598336974138538	0.180677959540997	0.33990869898920895	2	0.00966183574879227	0.9337476058553936	0.48280502020059574	0.9526315789473685	-0.024774121669057757	0.9605346912794398	1133	NA	NA	NA	NA	NA	65_153x517	65_153x517_2	592.9333333333333	588.4
65	3	1	0	4	1	M	235x712	BB	2017-04-21	17:35:00	0.6164383561643836	15	1	1	20170425_T65_V1	2017-04-25	1	0	09:00:00	0	2478.0435102661054	0.18107262116793704	16385	0.21743255163690228	20006	0.28745331548164327	0.24929346841762742	0.5112072929163457	32	0.15458937198067632	0.8911555203358121	0.36145809317472866	0.9710526315789473	0	0.975669849091469	1103	NA	NA	NA	NA	NA	65_235x712	65_235x712_1	546.1666666666666	666.8666666666667
65	3	1	0	4	1	M	235x712	BB	2017-04-21	17:35:00	0.6164383561643836	15	1	1	20170426_T65_V3	2017-04-26	2	1	09:00:00	0	1448.805104416734	0.0963523960878636	34272	0.5151373932726395	36311	0.5746952293707279	0.36643596996479744	0.8036535070837089	0	0	0.9104654904762579	0.41647313901997307	0.9526315789473685	-0.024774121669057757	0.9605346912794398	1133	NA	NA	NA	NA	NA	65_235x712	65_235x712_2	1142.4	1210.3666666666666
65	3	1	0	4	1	M	307x176	BP	2017-04-21	17:35:00	0.6164383561643836	NA	0	1	20170425_T65_V1	2017-04-25	1	0	09:00:00	0	6745.915683858797	0.5323761569715468	13560	0.17041426027328863	13329	0.1698259460221267	0.21043642085315195	0.41420068725344544	0	0	0.942846115109866	0.5087271164087996	0.9710526315789473	0	0.975669849091469	1103	NA	NA	NA	NA	NA	65_307x176	65_307x176_1	452	444.3
65	3	1	0	4	1	M	307x176	BP	2017-04-21	17:35:00	0.6164383561643836	NA	0	1	20170426_T65_V3	2017-04-26	2	1	09:00:00	0	2203.6965842600935	0.15849016292584037	14688	0.18918828953281294	16490	0.22551264886195477	0.1381906025425835	0.23383902709339463	26	0.12560386473429952	0.8966712639254175	0.37717271542663794	0.9526315789473685	-0.024774121669057757	0.9605346912794398	1133	NA	NA	NA	NA	NA	65_307x176	65_307x176_2	489.6	549.6666666666666
65	3	1	0	4	1	M	378x765	PP	2017-04-21	17:35:00	0.6164383561643836	10	1	1	20170425_T65_V1	2017-04-25	1	0	09:00:00	0	761.5041722598371	0.03977824442469855	12012	0.14464990097032437	11860	0.14394686773307025	0.1767333665158557	0.33006102388070835	6	0.028985507246376812	0.9708228833347747	0.5884342923029411	0.9710526315789473	0	0.975669849091469	1103	NA	NA	NA	NA	NA	65_378x765	65_378x765_1	400.4	395.3333333333333
65	3	1	0	4	1	M	378x765	PP	2017-04-21	17:35:00	0.6164383561643836	10	1	1	20170426_T65_V3	2017-04-26	2	1	09:00:00	0	1229.8100850110134	0.07832614752385213	23743	0.33989647654078525	23942	0.35679303784088506	0.2962455151498403	0.6284230611720348	4	0.01932367149758454	0.9132904845707613	0.42452168484843716	0.9526315789473685	-0.024774121669057757	0.9605346912794398	1133	NA	NA	NA	NA	NA	65_378x765	65_378x765_2	791.4333333333333	798.0666666666667
65	3	1	0	4	1	M	57x862	LG	2017-04-21	17:35:00	0.6164383561643836	NA	0	1	20170425_T65_V1	2017-04-25	1	0	09:00:00	0	6004.250442054979	0.4713270882012913	10609	0.12129886989664297	11498	0.13756958635755057	0.1699799164062948	0.31320103804274196	0	0	0.9182404008024853	0.43862423738672524	0.9710526315789473	0	0.975669849091469	1103	NA	NA	NA	NA	NA	65_57x862	65_57x862_1	353.6333333333333	383.26666666666665
65	3	1	0	4	1	M	57x862	LG	2017-04-21	17:35:00	0.6164383561643836	NA	0	1	20170426_T65_V3	2017-04-26	2	1	09:00:00	0	1618.1966410379498	0.11029560791094549	9442	0.10187573856165638	10867	0.1264533859488408	0.09563325692080736	0.12759462862381873	50	0.24154589371980675	0.9060815949141322	0.40398320694980666	0.9526315789473685	-0.024774121669057757	0.9605346912794398	1133	NA	NA	NA	NA	NA	65_57x862	65_57x862_2	314.73333333333335	362.23333333333335
65	3	1	0	4	1	M	59x820	CG	2017-04-21	17:35:00	0.6164383561643836	NA	0	1	20170425_T65_V1	2017-04-25	1	0	09:00:00	0	7477.562554778062	0.5926005784769401	12134	0.14668042541151408	13177	0.16714819251638363	0.1982263575895687	0.3837182685837275	14	0.06763285024154589	0.9137384984842611	0.42579809831833026	0.9710526315789473	0	0.975669849091469	1103	NA	NA	NA	NA	NA	65_59x820	65_59x820_1	404.46666666666664	439.23333333333335
65	3	1	0	4	1	M	59x820	CG	2017-04-21	17:35:00	0.6164383561643836	NA	0	1	20170426_T65_V3	2017-04-26	2	1	09:00:00	0	2624.3934961286755	0.1931192020886232	16262	0.21538538355275202	18528	0.26141568599816783	0.1491763343782907	0.261264902781364	6	0.028985507246376812	0.9016293680450047	0.39129859565641895	0.9526315789473685	-0.024774121669057757	0.9605346912794398	1133	NA	NA	NA	NA	NA	65_59x820	65_59x820_2	542.0666666666667	617.6
65	3	1	0	4	1	M	637x318	TW	2017-04-21	17:35:00	0.6164383561643836	10	2	1	20170425_T65_V1	2017-04-25	1	0	09:00:00	0	6657.701791814765	0.5251149619493962	14092	0.1792686783283125	13476	0.17241561553097035	0.23978532553836612	0.48747021754167774	5	0.024154589371980676	0.9476606249313736	0.5224438894864458	0.9710526315789473	0	0.975669849091469	1103	NA	NA	NA	NA	NA	65_637x318	65_637x318_1	469.73333333333335	449.2
65	3	1	0	4	1	M	637x318	TW	2017-04-21	17:35:00	0.6164383561643836	10	2	1	20170426_T65_V3	2017-04-26	2	1	09:00:00	0	7235.393482327735	0.5726667922823868	18816	0.2578932476740509	18570	0.2621555915721232	0.19364771216944252	0.37228768189276923	0	0	0.9279947978792467	0.46641498996001524	0.9526315789473685	-0.024774121669057757	0.9605346912794398	1133	NA	NA	NA	NA	NA	65_637x318	65_637x318_2	627.2	619
65	3	1	0	4	1	M	732x40	NR	2017-04-21	17:35:00	0.6164383561643836	NA	0	1	20170425_T65_V1	2017-04-25	1	0	09:00:00	0	2989.815518747147	0.2231983711416904	12126	0.1465472762678295	13036	0.16466422380381932	0.19086260523225768	0.3653346633975735	17	0.0821256038647343	0.9233485930091924	0.4531777258900391	0.9710526315789473	0	0.975669849091469	1103	NA	NA	NA	NA	NA	65_732x40	65_732x40_1	404.2	434.53333333333336
65	3	1	0	4	1	M	732x40	NR	2017-04-21	17:35:00	0.6164383561643836	NA	0	1	20170426_T65_V3	2017-04-26	2	1	09:00:00	0	1604.149172506866	0.10913931147953071	14500	0.18605928465622557	15719	0.2119300965400606	0.16827102823542817	0.3089347993214858	24	0.11594202898550725	0.919025400292153	0.4408607391833855	0.9526315789473685	-0.024774121669057757	0.9605346912794398	1133	NA	NA	NA	NA	NA	65_732x40	65_732x40_2	483.3333333333333	523.9666666666667
65	3	1	0	4	1	M	801x513	CO	2017-04-21	17:35:00	0.6164383561643836	4	1	1	20170425_T65_V1	2017-04-25	1	0	09:00:00	0	8216.219304168475	0.6534020076789803	11179	0.13078574638416857	11683	0.14082869424282995	0.17697406922813905	0.33066193811779027	0	0	0.9260817549243758	0.4609646373649226	0.9710526315789473	0	0.975669849091469	1103	NA	NA	NA	NA	NA	65_801x513	65_801x513_1	372.6333333333333	389.43333333333334
65	3	1	0	4	1	M	801x513	CO	2017-04-21	17:35:00	0.6164383561643836	4	1	1	20170426_T65_V3	2017-04-26	2	1	09:00:00	0	6377.832265683726	0.502077919110611	13058	0.16205915150708186	13339	0.17000211401592558	0.13349328393395463	0.22211217282881957	18	0.08695652173913043	0.9204347545636329	0.44487605817630593	0.9526315789473685	-0.024774121669057757	0.9605346912794398	1133	NA	NA	NA	NA	NA	65_801x513	65_801x513_2	435.26666666666665	444.6333333333333
65	3	1	0	4	1	M	855x391	CY	2017-04-21	17:35:00	0.6164383561643836	10	1	1	20170425_T65_V1	2017-04-25	1	0	09:00:00	0	6318.355926112421	0.49718221288085596	12295	0.14936005192816604	12195	0.14984849552533297	0.20077996594980624	0.3900933509624906	7	0.033816425120772944	0.9408986569256067	0.5031787131482315	0.9710526315789473	0	0.975669849091469	1103	NA	NA	NA	NA	NA	65_855x391	65_855x391_1	409.8333333333333	406.5
65	3	1	0	4	1	M	855x391	CY	2017-04-21	17:35:00	0.6164383561643836	10	1	1	20170426_T65_V3	2017-04-26	2	1	09:00:00	0	5718.972805521614	0.44784488481667023	13058	0.16205915150708186	12481	0.15488690014798112	0.1338122020335837	0.22290835175307125	30	0.14492753623188406	0.9351124882664881	0.4866936366963018	0.9526315789473685	-0.024774121669057757	0.9605346912794398	1133	NA	NA	NA	NA	NA	65_855x391	65_855x391_2	435.26666666666665	416.03333333333336
67	4	4	1	2	0.3333333333333333	F	136x427	CG	2017-05-12	17:32:00	0.5753424657534246	31	1	1	20170516_T67_V1	2017-05-16	1	0	09:00:00	0	4489.41457975856	0.3466356323794398	12303	0.1494932010718506	11244	0.13309491931505885	0.19995222095139947	0.38802688586329215	8.5	0.04106280193236715	0.9948521588220913	0.656894869038572	1	0	1	1058	NA	NA	NA	NA	NA	67_136x427	67_136x427_1	410.1	374.8
67	4	4	1	2	0.3333333333333333	F	208x313	UB	2017-05-12	17:32:00	0.5753424657534246	4	1	1	20170516_T67_V1	2017-05-16	1	0	09:00:00	0	8031.38616834161	0.6381877436362532	12232	0.14831150242165006	12165	0.1493199915439363	0.19852356194959883	0.38446023916466004	10	0.04830917874396135	0.9743089812770511	0.5983663552072558	1	0	1	1058	NA	NA	NA	NA	NA	67_208x313	67_208x313_1	407.73333333333335	405.5
67	4	4	1	2	0.3333333333333333	F	237x714	BB	2017-05-12	17:32:00	0.5753424657534246	8	1	1	20170516_T67_V1	2017-05-16	1	0	09:00:00	0	3986.307951641792	0.30522316027279045	10754	0.1237121981259258	9657	0.10513705869917553	0.17338506553743335	0.321701991658418	42	0.2028985507246377	0.9991194467212301	0.6690525801949578	1	0	1	1058	NA	NA	NA	NA	NA	67_237x714	67_237x714_1	358.46666666666664	321.9
67	4	4	1	2	0.3333333333333333	F	306x774	BP	2017-05-12	17:32:00	0.5753424657534246	24	1	1	20170516_T67_V1	2017-05-16	1	0	09:00:00	0	6761.121036084841	0.5336277628732419	18015	0.24456168966263336	14685	0.19371432598125574	0.2807100413857386	0.5896387563501124	0	0	1.0225142573766426	0.7357055357089853	1	0	1	1058	NA	NA	NA	NA	NA	67_306x774	67_306x774_1	600.5	489.5
67	4	4	1	2	0.3333333333333333	F	315x229	PP	2017-05-12	17:32:00	0.5753424657534246	53	1	1	20170516_T67_V1	2017-05-16	1	0	09:00:00	0	8486.546787894895	0.6756536115216606	24417	0.35111429189621024	13365	0.1704601507998027	0.3803682456552309	0.8384354284750887	0	0	1.1152801205207112	1	1	0	1	1058	NA	NA	NA	NA	NA	67_315x229	67_315x229_1	813.9	445.5
67	4	4	1	2	0.3333333333333333	F	335x365	TW	2017-05-12	17:32:00	0.5753424657534246	12	1	1	20170516_T67_V1	2017-05-16	1	0	09:00:00	0	5359.625193399595	0.4182657218084257	12646	0.15520197060732654	10677	0.12310619406666197	0.1996698302108488	0.3873218974782122	19	0.09178743961352658	1.0140436710775003	0.7115724225972602	1	0	1	1058	NA	NA	NA	NA	NA	67_335x365	67_335x365_1	421.53333333333336	355.9
67	4	4	1	2	0.3333333333333333	F	360x380	NR	2017-05-12	17:32:00	0.5753424657534246	58	1	1	20170516_T67_V1	2017-05-16	1	0	09:00:00	0	6587.722994946935	0.5193547616034105	13077	0.1623753807233327	11418	0.13616024240715946	0.20675522278236974	0.4050105775564371	5	0.024154589371980676	1.0059217821618311	0.6884327653219949	1	0	1	1058	NA	NA	NA	NA	NA	67_360x380	67_360x380_1	435.9	380.6
67	4	4	1	2	0.3333333333333333	F	387x324	CO	2017-05-12	17:32:00	0.5753424657534246	53	1	1	20170516_T67_V1	2017-05-16	1	0	09:00:00	0	7546.623185545301	0.5982852013490763	14328	0.18319657806700732	11334	0.1346804312592488	0.22896056222300337	0.4604461997084845	11.5	0.05555555555555555	1.0297316254763063	0.7562681691049495	1	0	1	1058	NA	NA	NA	NA	NA	67_387x324	67_387x324_1	477.6	377.8
67	4	4	1	2	0.3333333333333333	F	786x716	CY	2017-05-12	17:32:00	0.5753424657534246	31	1	1	20170516_T67_V1	2017-05-16	1	0	09:00:00	0	2993.120320953394	0.22347040100879131	12260	0.14877752442454603	11001	0.1288140370657459	0.18875524907095448	0.36007364947747017	21	0.10144927536231885	0.9993040200683896	0.6695784386547036	1	0	1	1058	NA	NA	NA	NA	NA	67_786x716	67_786x716_1	408.6666666666667	366.7
67	4	4	1	2	0.3333333333333333	F	852x721	LG	2017-05-12	17:32:00	0.5753424657534246	4	1	0	20170516_T67_V1	2017-05-16	1	0	09:00:00	0	6885.497967648432	0.54386566458479	14593	0.18760714345155868	13748	0.17720738496230004	0.23537892641845137	0.4764696436789916	3	0.014492753623188406	0.9874777921776969	0.6358849391386165	1	0	1	1058	NA	NA	NA	NA	NA	67_852x721	67_852x721_1	486.43333333333334	458.26666666666665
67	4	4	1	2	0.3333333333333333	M	153x517	LG	2017-05-12	17:32:00	0.5753424657534246	12	2	0	20170516_T67_V1	2017-05-16	1	0	09:00:00	0	3118.2976868742016	0.23377418928123705	13223	0.16480535259557613	14667	0.19339722359241773	0.21002242414897687	0.41316714462617776	0	0	0.9477852179895924	0.5227988611803455	1	0	1	1058	NA	NA	NA	NA	NA	67_153x517	67_153x517_1	440.76666666666665	488.9
67	4	4	1	2	0.3333333333333333	M	235x712	CG	2017-05-12	17:32:00	0.5753424657534246	NA	0	1	20170516_T67_V1	2017-05-16	1	0	09:00:00	0	4952.014399589808	0.3847138469460272	13674	0.17231163557079374	18621	0.2630540483404975	0.22666777592075765	0.45472225950633205	1.5	0.007246376811594203	0.8984521911600407	0.3822466638971547	1	0	1	1058	NA	NA	NA	NA	NA	67_235x712	67_235x712_1	455.8	620.7
67	4	4	1	2	0.3333333333333333	M	307x176	UB	2017-05-12	17:32:00	0.5753424657534246	4	2	1	20170516_T67_V1	2017-05-16	1	0	09:00:00	0	4101.624098190761	0.3147152369728754	12300	0.1494432701429689	17807	0.24871397364526812	0.20265141205143297	0.39476541550106997	13	0.06280193236714976	0.8839876512510784	0.34103648488423366	1	0	1	1058	NA	NA	NA	NA	NA	67_307x176	67_307x176_1	410	593.5666666666667
67	4	4	1	2	0.3333333333333333	M	378x765	BB	2017-05-12	17:32:00	0.5753424657534246	31	1	1	20170516_T67_V1	2017-05-16	1	0	09:00:00	0	5571.514835788364	0.4357071018553532	14413	0.18461128771865587	18268	0.2568353181593968	0.22981016196880807	0.46256722517692295	0	0	0.9155877826359146	0.43106679897628725	1	0	1	1058	NA	NA	NA	NA	NA	67_378x765	67_378x765_1	480.43333333333334	608.9333333333333
67	4	4	1	2	0.3333333333333333	M	57x862	CO	2017-05-12	17:32:00	0.5753424657534246	NA	0	1	20170516_T67_V1	2017-05-16	1	0	09:00:00	0	4328.933006482592	0.3334258309069381	11449	0.1352795299835228	14310	0.1871080262137975	0.18264486807649652	0.3448190854605845	3	0.014492753623188406	0.9189399034501717	0.4406171545145843	1	0	1	1058	NA	NA	NA	NA	NA	67_57x862	67_57x862_1	381.6333333333333	477
67	4	4	1	2	0.3333333333333333	M	59x820	CY	2017-05-12	17:32:00	0.5753424657534246	4	3	1	20170516_T67_V1	2017-05-16	1	0	09:00:00	0	4337.353960855525	0.3341189892129335	14593	0.18760714345155868	18909	0.26812768656190544	0.23077319225347226	0.4649714299459764	0	0	0.9102998288121564	0.41600116086676747	1	0	1	1058	NA	NA	NA	NA	NA	67_59x820	67_59x820_1	486.43333333333334	630.3
67	4	4	1	2	0.3333333333333333	M	637x318	BP	2017-05-12	17:32:00	0.5753424657534246	NA	0	1	20170516_T67_V1	2017-05-16	1	0	09:00:00	0	2365.2607602756484	0.1717890772290029	12823	0.15814789541134763	12919	0.16260305827637234	0.20735947340687055	0.406519089029298	21	0.10144927536231885	0.9711587121267798	0.5893910848952618	1	0	1	1058	NA	NA	NA	NA	NA	67_637x318	67_637x318_1	427.43333333333334	430.6333333333333
67	4	4	1	2	0.3333333333333333	M	732x40	PP	2017-05-12	17:32:00	0.5753424657534246	NA	0	1	20170516_T67_V1	2017-05-16	1	0	09:00:00	0	3796.0731998734823	0.2895642702660938	12483	0.15248905680475341	14573	0.1917412444507082	0.2010778553121031	0.3908370316513426	1	0.004830917874396135	0.9353932584269663	0.4874935645645657	1	0	1	1058	NA	NA	NA	NA	NA	67_732x40	67_732x40_1	416.1	485.76666666666665
67	4	4	1	2	0.3333333333333333	M	801x513	TW	2017-05-12	17:32:00	0.5753424657534246	8	2	1	20170516_T67_V1	2017-05-16	1	0	09:00:00	0	9082.92082214362	0.7247432511292772	14022	0.17810362332107252	14621	0.19258685082094285	0.22785963830219172	0.4576977435249872	0	0	0.9627992689124554	0.5655746238478414	1	0	1	1058	NA	NA	NA	NA	NA	67_801x513	67_801x513_1	467.4	487.3666666666667
67	4	4	1	2	0.3333333333333333	M	855x391	NR	2017-05-12	17:32:00	0.5753424657534246	NA	0	1	20170516_T67_V1	2017-05-16	1	0	09:00:00	0	4428.252084182446	0.341601132731721	10711	0.12299652147862124	10327	0.11694031428370094	0.17222897589225375	0.3188158142633184	53	0.2560386473429952	0.9818526578674882	0.6198586573934368	1	0	1	1058	NA	NA	NA	NA	NA	67_855x391	67_855x391_1	357.03333333333336	344.23333333333335
68	4	4	1	2	0.3333333333333333	F	136x427	LG	2017-05-12	17:36:00	0.6301369863013698	49	1	1	20170516_T68_V1.5	2017-05-16	1	0	09:30:00	1	3798.677322408382	0.289778624730559	17532	0.23652281011267745	17631	0.24561341695440772	0.27866312557423845	0.5845286317421666	0	0	0.9716032900061566	0.59065770893651115	1	0	1	1000	174	2017-07-27	Natural/Stuck	76	2.289473684210526	68_136x427	68_136x427_1	584.4	587.7
68	4	4	1	2	0.3333333333333333	F	208x313	CG	2017-05-12	17:36:00	0.6301369863013698	NA	0	1	20170516_T68_V1.5	2017-05-16	1	0	09:30:00	1	4510.3043317261545	0.3483551411720611	10847	0.12526005692125894	10913	0.1272637587203157	0.1708808442936908	0.31545020419872216	75	0.36231884057971014	0.9714974165341812	0.5903560702559664	1	0	1	1000	249	2017-07-27	Stuck	76	3.276315789473684	68_208x313	68_208x313_1	361.56666666666666	363.76666666666665
68	4	4	1	2	0.3333333333333333	F	237x714	UB	2017-05-12	17:36:00	0.6301369863013698	84	1	1	20170516_T68_V1.5	2017-05-16	1	0	09:30:00	1	5314.91584195928	0.4145855381933557	11273	0.13235024882246227	10727	0.1239870340356564	0.17397444925923736	0.3231733879138928	11	0.05314009661835749	0.9850466830466831	0.6289585907639301	1	0	1	1000	165	2017-07-27	Natural/Stuck	76	2.1710526315789473	68_237x714	68_237x714_1	375.76666666666665	357.56666666666666
68	4	4	1	2	0.3333333333333333	F	306x774	BB	2017-05-12	17:36:00	0.6301369863013698	39	1	1	20170516_T68_V1.5	2017-05-16	1	0	09:30:00	1	2746.9837729330893	0.20321003797705625	18007	0.2444285405189488	18278	0.2570114861531957	0.27813856015223076	0.5832190543494772	10	0.04830917874396135	0.9693395752097695	0.5842082751777845	1	0	1	1000	176	2017-07-27	Natural/Stuck	76	2.3157894736842106	68_306x774	68_306x774_1	600.2333333333333	609.2666666666667
68	4	4	1	2	0.3333333333333333	F	315x229	BP	2017-05-12	17:36:00	0.6301369863013698	4	2	1	20170516_T68_V1.5	2017-05-16	1	0	09:30:00	1	4367.092325824683	0.33656685839405026	13073	0.16230880615149043	13106	0.16589739976041154	0.20275961891624006	0.395035553901239	3	0.014492753623188406	0.9723597312886437	0.5928128470093608	1	0	1	1000	155	2017-06-29	Stuck	48	3.2291666666666665	68_315x229	68_315x229_1	435.76666666666665	436.8666666666667
68	4	4	1	2	0.3333333333333333	F	335x365	PP	2017-05-12	17:36:00	0.6301369863013698	44	1	1	20170516_T68_V1.5	2017-05-16	1	0	09:30:00	1	4673.397117166437	0.3617798806813046	15774	0.20726328578799327	14641	0.19293918680854064	0.24478217030102248	0.49994483874508816	0	0	0.9910952543863937	0.6461912652389372	1	0	1	1000	137	2017-07-24	Stuck	73	1.8767123287671232	68_335x365	68_335x365_1	525.8	488.03333333333336
68	4	4	1	2	0.3333333333333333	F	360x380	TW	2017-05-12	17:36:00	0.6301369863013698	69	1	1	20170516_T68_V1.5	2017-05-16	1	0	09:30:00	1	3206.361579953136	0.2410230373621808	17192	0.23086397150608326	15868	0.214554999647664	0.2769522695395323	0.580257480249523	0	0	0.9924559768479914	0.6500680298358256	1	0	1	1000	0	2017-05-22	Natural/Stuck	10	0	68_360x380	68_360x380_1	573.0666666666667	528.9333333333333
68	4	4	1	2	0.3333333333333333	F	387x324	NR	2017-05-12	17:36:00	0.6301369863013698	69	1	1	20170516_T68_V1.5	2017-05-16	1	0	09:30:00	1	4754.185147600231	0.368429826974825	15674	0.20559892149193615	13518	0.17315552110492566	0.2501181991344332	0.5132662328625809	17	0.0821256038647343	1.0089028463925696	0.6969259625734074	1	0	1	1000	149	2017-07-13	Natural	62	2.403225806451613	68_387x324	68_387x324_1	522.4666666666667	450.6
68	4	4	1	2	0.3333333333333333	F	786x716	CO	2017-05-12	17:36:00	0.6301369863013698	94	1	1	20170516_T68_V1.5	2017-05-16	1	0	09:30:00	1	5175.109155653201	0.40307755922149086	16336	0.2166170131318343	15411	0.2065041223310549	0.2457287043096307	0.5023078605667339	1	0.004830917874396135	0.9871475406486588	0.6349440364402515	1	0	1	1000	10	2017-05-22	Stuck	10	1	68_786x716	68_786x716_1	544.5333333333333	513.7
68	4	4	1	2	0.3333333333333333	F	852x721	CY	2017-05-12	17:36:00	0.6301369863013698	8	1	1	20170516_T68_V1.5	2017-05-16	1	0	09:30:00	1	6253.146060773014	0.4918145600245319	12172	0.14731288384401578	12208	0.1500775139172715	0.18986077092805	0.362833584407293	5	0.024154589371980676	0.9722546172094982	0.5925133718759913	1	0	1	1000	19	2017-05-25	Natural/Stuck	13	1.4615384615384615	68_852x721	68_852x721_1	405.73333333333335	406.93333333333334
68	4	4	1	2	0.3333333333333333	M	153x517	CY	2017-05-12	17:36:00	0.6301369863013698	NA	0	1	20170516_T68_V1.5	2017-05-16	1	0	09:30:00	1	7341.374884637053	0.5813904934257944	11420	0.13479686433766622	11377	0.13543795363258404	0.1798111501142517	0.33774470955831765	5	0.024154589371980676	0.9738905901558882	0.5971743385161575	1	0	1	1000	NA	NA	NA	NA	NA	68_153x517	68_153x517_1	380.6666666666667	379.23333333333335
68	4	4	1	2	0.3333333333333333	M	235x712	LG	2017-05-12	17:36:00	0.6301369863013698	44	2	1	20170516_T68_V1.5	2017-05-16	1	0	09:30:00	1	3649.3275224183626	0.2774851185818289	16971	0.22718572641179702	20293	0.29250933690367137	0.2581621253138926	0.5333478917579852	0	0	0.9296038202221113	0.47099917301751826	1	0	1	1000	NA	NA	NA	NA	NA	68_235x712	68_235x712_1	565.7	676.4333333333333
68	4	4	1	2	0.3333333333333333	M	307x176	CG	2017-05-12	17:36:00	0.6301369863013698	NA	0	1	20170516_T68_V1.5	2017-05-16	1	0	09:30:00	1	5859.008768517267	0.45937173635745193	11096	0.12940432401844115	11019	0.1291311394545839	0.1744272695884801	0.3243038537075717	19	0.09178743961352658	0.9746668214676354	0.599385859346676	1	0	1	1000	NA	NA	NA	NA	NA	68_307x176	68_307x176_1	369.8666666666667	367.3
68	4	4	1	2	0.3333333333333333	M	378x765	UB	2017-05-12	17:36:00	0.6301369863013698	NA	0	1	20170516_T68_V1.5	2017-05-16	1	0	09:30:00	1	7294.794470807422	0.577556296099362	14441	0.18507730972155184	13721	0.17673173137904305	0.23151910124718358	0.46683359148805703	7	0.033816425120772944	0.9854106645527709	0.6299955918104673	1	0	1	1000	NA	NA	NA	NA	NA	68_378x765	68_378x765_1	481.3666666666667	457.3666666666667
68	4	4	1	2	0.3333333333333333	M	57x862	NR	2017-05-12	17:36:00	0.6301369863013698	4	2	1	20170516_T68_V1.5	2017-05-16	1	0	09:30:00	1	8317.055992526306	0.6617022293627549	10206	0.11459148178353278	11140	0.13126277217955043	0.1566730521881157	0.27998045617324335	2	0.00966183574879227	0.9516866252554438	0.5339141605842642	1	0	1	1000	NA	NA	NA	NA	NA	68_57x862	68_57x862_1	340.2	371.3333333333333
68	4	4	1	2	0.3333333333333333	M	59x820	CO	2017-05-12	17:36:00	0.6301369863013698	8	2	1	20170516_T68_V1.5	2017-05-16	1	0	09:30:00	1	6075.176823875882	0.4771652875901135	17059	0.22865036699232727	16048	0.21772602353604398	0.2607377531539255	0.539777945760361	0	0	0.9878289803985276	0.6368854914920788	1	0	1	1000	NA	NA	NA	NA	NA	68_59x820	68_59x820_1	568.6333333333333	534.9333333333333
68	4	4	1	2	0.3333333333333333	M	637x318	BB	2017-05-12	17:36:00	0.6301369863013698	NA	0	1	20170516_T68_V1.5	2017-05-16	1	0	09:30:00	1	7472.053785592508	0.5921471323534162	13763	0.17379291979428457	14718	0.19429568036079206	0.21613079372005378	0.42841668712529574	0	0	0.9566605332905673	0.5480850669394841	1	0	1	1000	NA	NA	NA	NA	NA	68_637x318	68_637x318_1	458.76666666666665	490.6
68	4	4	1	2	0.3333333333333333	M	732x40	BP	2017-05-12	17:36:00	0.6301369863013698	39	3	1	20170516_T68_V1.5	2017-05-16	1	0	09:30:00	1	1931.3541465242554	0.13607270114758954	8031	0.0783915583442904	9273	0.09837220773729828	0.12499335451461735	0.2008921020044482	135	0.6521739130434783	0.9380552535892341	0.4950777184926568	1	0	1	1000	NA	NA	NA	NA	NA	68_732x40	68_732x40_1	267.7	309.1
68	4	4	1	2	0.3333333333333333	M	801x513	PP	2017-05-12	17:36:00	0.6301369863013698	NA	0	1	20170516_T68_V1.5	2017-05-16	1	0	09:30:00	1	8467.300108879497	0.6740693498297519	16963	0.22705257726811245	17413	0.241772954689592	0.25721255203668647	0.5309772824033472	0	0	0.966604607865953	0.5764162199487526	1	0	1	1000	NA	NA	NA	NA	NA	68_801x513	68_801x513_1	565.4333333333333	580.4333333333333
68	4	4	1	2	0.3333333333333333	M	855x391	TW	2017-05-12	17:36:00	0.6301369863013698	44	1	1	20170516_T68_V1.5	2017-05-16	1	0	09:30:00	1	7567.7450071275725	0.600023812606081	13843	0.17512441123113026	14370	0.1881650341765908	0.21158166327708636	0.4170597845644979	1	0.004830917874396135	0.9638857302700212	0.5686700051954477	1	0	1	1000	NA	NA	NA	NA	NA	68_855x391	68_855x391_1	461.43333333333334	479
69	3	1	0	4	1	F	136x427	CY	2017-05-12	17:40:00	0.684931506849315	30	1	1	20170516_T69_V1	2017-05-16	1	0	09:00:00	0	3577.8306031432226	0.27159995625296784	9972	0.11069686933075912	8889	0.09160735677542105	0.17256811459177038	0.3196624739081215	46	0.2222222222222222	0.9976571131334929	0.6648863205485023	0.994736842105263	0	0.9946808510638298	825	NA	NA	NA	NA	NA	69_136x427	69_136x427_1	332.4	296.3
69	3	1	0	4	1	F	208x313	LG	2017-05-12	17:40:00	0.684931506849315	16	1	1	20170516_T69_V1	2017-05-16	1	0	09:00:00	0	5688.904921392351	0.4453698917571074	9007	0.0946357538738079	9131	0.0958706222253541	0.15549100010241257	0.27702946355445146	25	0.12077294685990338	0.9626377949236037	0.5651145765854749	0.994736842105263	0	0.9946808510638298	825	NA	NA	NA	NA	NA	69_208x313	69_208x313_1	300.23333333333335	304.3666666666667
69	3	1	0	4	1	F	237x714	CG	2017-05-12	17:40:00	0.684931506849315	80	1	1	20170516_T69_V1	2017-05-16	1	0	09:00:00	0	1242.6336571186089	0.07938170074564382	18884	0.25902501539536976	18370	0.25863223169614546	0.33606539381998585	0.7278333743536993	0	0	0.9781300569833344	0.6092527860836566	0.994736842105263	0	0.9946808510638298	825	NA	NA	NA	NA	NA	69_237x714	69_237x714_1	629.4666666666667	612.3333333333334
69	3	1	0	4	1	F	306x774	UB	2017-05-12	17:40:00	0.684931506849315	10	1	1	20170516_T69_V1	2017-05-16	1	0	09:00:00	0	6820.0912531275035	0.5384818083815343	11490	0.1359619193449062	11471	0.13709393277429358	0.19885069123747173	0.3852769173174923	5	0.024154589371980676	0.968032751186795	0.5804850698588377	0.994736842105263	0	0.9946808510638298	825	NA	NA	NA	NA	NA	69_306x774	69_306x774_1	383	382.3666666666667
69	3	1	0	4	1	F	315x229	BB	2017-05-12	17:40:00	0.684931506849315	80	1	1	20170516_T69_V1	2017-05-16	1	0	09:00:00	0	3680.1115116039846	0.28001905676159994	14828	0.1915183995472929	13996	0.18157635120851243	0.2639493312632727	0.5477956493877943	1	0.004830917874396135	0.9795318840905852	0.6132466598189128	0.994736842105263	0	0.9946808510638298	825	NA	NA	NA	NA	NA	69_315x229	69_315x229_1	494.26666666666665	466.53333333333336
69	3	1	0	4	1	F	335x365	BP	2017-05-12	17:40:00	0.684931506849315	40	1	1	20170516_T69_V1	2017-05-16	1	0	09:00:00	0	3075.233644982247	0.2302294368689587	10635	0.12173160461361783	9657	0.10513705869917553	0.16856249566097545	0.3096624476474872	68	0.3285024154589372	0.97845243232588	0.6101712491429221	0.994736842105263	0	0.9946808510638298	825	NA	NA	NA	NA	NA	69_335x365	69_335x365_1	354.5	321.9
69	3	1	0	4	1	F	360x380	PP	2017-05-12	17:40:00	0.684931506849315	4	1	0	20170516_T69_V1	2017-05-16	1	0	09:00:00	0	2645.7921915310912	0.19488060380139405	14384	0.1841286220727993	14497	0.19040236769783667	0.26198184672288594	0.5428838249204192	16	0.07729468599033816	0.9651327862608635	0.5722229284785385	0.994736842105263	0	0.9946808510638298	825	NA	NA	NA	NA	NA	69_360x380	69_360x380_1	479.46666666666664	483.23333333333335
69	3	1	0	4	1	F	387x324	TW	2017-05-12	17:40:00	0.684931506849315	55	1	1	20170516_T69_V1	2017-05-16	1	0	09:00:00	0	4730.641189820729	0.3664918411874514	11624	0.13819216750162275	11125	0.13099852018885208	0.19803291269280857	0.3832353334665811	4	0.01932367149758454	0.9766309894227605	0.6049818695586562	0.994736842105263	0	0.9946808510638298	825	NA	NA	NA	NA	NA	69_387x324	69_387x324_1	387.46666666666664	370.8333333333333
69	3	1	0	4	1	F	786x716	NR	2017-05-12	17:40:00	0.684931506849315	85	1	1	20170516_T69_V1	2017-05-16	1	0	09:00:00	0	5475.0322163955425	0.42776527886777305	15283	0.19909125709435282	14780	0.19538792192234514	0.2740852910133047	0.5731000693608989	2	0.00966183574879227	0.9747206541937606	0.5995392314065091	0.994736842105263	0	0.9946808510638298	825	NA	NA	NA	NA	NA	69_786x716	69_786x716_1	509.43333333333334	492.6666666666667
69	3	1	0	4	1	F	852x721	CO	2017-05-12	17:40:00	0.684931506849315	16	1	1	20170516_T69_V1	2017-05-16	1	0	09:00:00	0	6161.561168756384	0.4842758861648249	12061	0.14546543947539237	11704	0.1411986470298076	0.20994413061966366	0.4129716848576135	0	0	0.9719881042414179	0.5917540634435778	0.994736842105263	0	0.9946808510638298	825	NA	NA	NA	NA	NA	69_852x721	69_852x721_1	402.03333333333336	390.1333333333333
69	3	1	0	4	1	M	153x517	CO	2017-05-12	17:40:00	0.684931506849315	4	2	1	20170516_T69_V1	2017-05-16	1	0	09:00:00	0	8274.40793466885	0.6581917180561642	12478	0.15240583858995058	12032	0.1469769572264111	0.23289314111070644	0.4702638815270699	26	0.12560386473429952	0.9729994376261206	0.5946354015357435	0.994736842105263	0	0.9946808510638298	825	NA	NA	NA	NA	NA	69_153x517	69_153x517_1	415.93333333333334	401.06666666666666
69	3	1	0	4	1	M	235x712	CY	2017-05-12	17:40:00	0.684931506849315	16	2	1	20170516_T69_V1	2017-05-16	1	0	09:00:00	0	9915.60662448637	0.7932845416549084	11479	0.13577883927233994	12136	0.14880910436191952	0.20777531382051057	0.4075572344766004	1	0.004830917874396135	0.9532511974180405	0.5383717029122642	0.994736842105263	0	0.9946808510638298	825	NA	NA	NA	NA	NA	69_235x712	69_235x712_1	382.6333333333333	404.53333333333336
69	3	1	0	4	1	M	307x176	LG	2017-05-12	17:40:00	0.684931506849315	NA	0	1	20170516_T69_V1	2017-05-16	1	0	09:00:00	0	9245.534998933374	0.7381285946809197	12861	0.15878035384384934	12894	0.16216263829187513	0.22793062163797015	0.45787495339794704	0	0	0.9654593440266125	0.573153307465307	0.994736842105263	0	0.9946808510638298	825	NA	NA	NA	NA	NA	69_307x176	69_307x176_1	428.7	429.8
69	3	1	0	4	1	M	378x765	CG	2017-05-12	17:40:00	0.684931506849315	NA	0	1	20170516_T69_V1	2017-05-16	1	0	09:00:00	0	5889.198283733405	0.46185674129861415	12258	0.1487442371386249	12175	0.14949615953773518	0.22360356929700326	0.44707246874116996	2	0.00966183574879227	0.9686467460379792	0.5822343711079313	0.994736842105263	0	0.9946808510638298	825	NA	NA	NA	NA	NA	69_378x765	69_378x765_1	408.6	405.8333333333333
69	3	1	0	4	1	M	57x862	TW	2017-05-12	17:40:00	0.684931506849315	40	1	1	20170516_T69_V1	2017-05-16	1	0	09:00:00	0	7013.6746629063455	0.5544163381804852	11094	0.12937103673252	11964	0.14577901486857867	0.19661993503559644	0.3797078352392331	4	0.01932367149758454	0.9471204225302586	0.5209048265232773	0.994736842105263	0	0.9946808510638298	825	NA	NA	NA	NA	NA	69_57x862	69_57x862_1	369.8	398.8
69	3	1	0	4	1	M	59x820	NR	2017-05-12	17:40:00	0.684931506849315	NA	0	1	20170516_T69_V1	2017-05-16	1	0	09:00:00	0	7483.557704692224	0.5930940603050862	10928	0.12660819200106518	11715	0.1413924318229864	0.19326828058180892	0.37134043106686576	0	0	0.950608206581355	0.5308416932337792	0.994736842105263	0	0.9946808510638298	825	NA	NA	NA	NA	NA	69_59x820	69_59x820_1	364.26666666666665	390.5
69	3	1	0	4	1	M	637x318	UB	2017-05-12	17:40:00	0.684931506849315	30	1	1	20170516_T69_V1	2017-05-16	1	0	09:00:00	0	6264.974463233077	0.4927881973402976	13850	0.17524091673185427	14349	0.18779508138961312	0.24716061605181042	0.5058826277305855	0	0	0.9582187599138555	0.5525245305167956	0.994736842105263	0	0.9946808510638298	825	NA	NA	NA	NA	NA	69_637x318	69_637x318_1	461.6666666666667	478.3
69	3	1	0	4	1	M	732x40	BB	2017-05-12	17:40:00	0.684931506849315	10	2	1	20170516_T69_V1	2017-05-16	1	0	09:00:00	0	2366.420870614123	0.17188456998212473	9066	0.0956177288084816	10314	0.11671129589176238	0.14429236677752522	0.24907207937315987	59	0.28502415458937197	0.9401503759398496	0.5010468241583917	0.994736842105263	0	0.9946808510638298	825	NA	NA	NA	NA	NA	69_732x40	69_732x40_1	302.2	343.8
69	3	1	0	4	1	M	801x513	BP	2017-05-12	17:40:00	0.684931506849315	16	1	1	20170516_T69_V1	2017-05-16	1	0	09:00:00	0	9207.532998398696	0.7350005166569229	12894	0.1593295940615482	13210	0.16772954689591996	0.23290299650905555	0.47028848552560365	2	0.00966183574879227	0.9619111909948563	0.5630444465873119	0.994736842105263	0	0.9946808510638298	825	NA	NA	NA	NA	NA	69_801x513	69_801x513_1	429.8	440.3333333333333
69	3	1	0	4	1	M	855x391	PP	2017-05-12	17:40:00	0.684931506849315	80	1	1	20170516_T69_V1	2017-05-16	1	0	09:00:00	0	8170.45853899515	0.6496352785098319	13381	0.16743504818334637	14048	0.18249242477626665	0.23854279672253328	0.4843682447872556	2	0.00966183574879227	0.9546248643918993	0.5422853470553304	0.994736842105263	0	0.9946808510638298	825	NA	NA	NA	NA	NA	69_855x391	69_855x391_1	446.03333333333336	468.26666666666665
71	3	1	0	4	1	F	136x427	NR	2017-05-12	17:50:00	0.821917808219178	13	1	1	20170516_T71_V1	2017-05-16	1	0	09:00:00	0	4307.278263095206	0.33164335298597813	18898	0.2592580263968177	16542	0.22642872242970896	0.25230256170951787	0.5187194932677734	0	0	1.0053138917698736	0.6867008559746896	1	0	1	1160	NA	NA	NA	NA	NA	71_136x427	71_136x427_1	629.9333333333333	551.4
71	3	1	0	4	1	F	208x313	CO	2017-05-12	17:50:00	0.821917808219178	6	1	1	20170516_T71_V1	2017-05-16	1	0	09:00:00	0	4423.403734763095	0.3412020480767568	12847	0.15854734284240135	12392	0.15331900500317103	0.17575836754718166	0.32762693929620773	49	0.23671497584541062	0.9817431838114116	0.6195467604733423	1	0	1	1160	NA	NA	NA	NA	NA	71_208x313	71_208x313_1	428.23333333333335	413.06666666666666
71	3	1	0	4	1	F	237x714	CY	2017-05-12	17:50:00	0.821917808219178	NA	0	1	20170516_T71_V1	2017-05-16	1	0	09:00:00	0	1153.508465546383	0.0720454934613145	20296	0.2825258392556963	20284	0.2923507857092523	0.27253950743442484	0.5692410211965273	1	0.004830917874396135	0.9731168329492628	0.5949698665316864	1	0	1	1160	NA	NA	NA	NA	NA	71_237x714	71_237x714_1	676.5333333333333	676.1333333333333
71	3	1	0	4	1	F	306x774	LG	2017-05-12	17:50:00	0.821917808219178	115	1	0	20170516_T71_V1	2017-05-16	1	0	09:00:00	0	2798.931702075709	0.20748605432506118	17629	0.23813724347985288	16971	0.23398632936368122	0.23881946140087024	0.48505893806002043	7	0.033816425120772944	0.9822246523980628	0.6209184879371866	1	0	1	1160	NA	NA	NA	NA	NA	71_306x774	71_306x774_1	587.6333333333333	565.7
71	3	1	0	4	1	F	315x229	CG	2017-05-12	17:50:00	0.821917808219178	50	1	1	20170516_T71_V1	2017-05-16	1	0	09:00:00	0	4893.867893785567	0.37992760400040976	18585	0.25404856615015897	18726	0.2649038122753858	0.2536253737130921	0.5220218929723303	5	0.024154589371980676	0.9711345179705717	0.5893221545653184	1	0	1	1160	NA	NA	NA	NA	NA	71_315x229	71_315x229_1	619.5	624.2
71	3	1	0	4	1	F	335x365	UB	2017-05-12	17:50:00	0.821917808219178	50	1	1	20170516_T71_V1	2017-05-16	1	0	09:00:00	0	4991.243628924812	0.38794294247927896	15712	0.20623137992443785	16236	0.22103798181946305	0.21813283300330139	0.433414777496145	6	0.028985507246376812	0.9649937905853769	0.5718269230262478	1	0	1	1160	NA	NA	NA	NA	NA	71_335x365	71_335x365_1	523.7333333333333	541.2
71	3	1	0	4	1	F	360x380	BB	2017-05-12	17:50:00	0.821917808219178	25	1	1	20170516_T71_V1	2017-05-16	1	0	09:00:00	0	4125.461946686151	0.31667741393642107	17526	0.23642294825491403	16715	0.2294764287224297	0.23570387976339754	0.47728088959106785	19	0.09178743961352658	0.9844954326131862	0.627388051418169	1	0	1	1160	NA	NA	NA	NA	NA	71_360x380	71_360x380_1	584.2	557.1666666666666
71	3	1	0	4	1	F	387x324	BP	2017-05-12	17:50:00	0.821917808219178	NA	0	1	20170516_T71_V1	2017-05-16	1	0	09:00:00	0	5726.430878666721	0.4484587849897751	16016	0.2112910473844515	15939	0.21580579240363612	0.22468567938155481	0.44977395618901994	3	0.014492753623188406	0.9741452295669163	0.5978998186059674	1	0	1	1160	NA	NA	NA	NA	NA	71_387x324	71_387x324_1	533.8666666666667	531.3
71	3	1	0	4	1	F	786x716	PP	2017-05-12	17:50:00	0.821917808219178	60	1	1	20170516_T71_V1	2017-05-16	1	0	09:00:00	0	4429.465514053602	0.34170101440269146	17263	0.2320456701562838	15766	0.21275808611091537	0.23081337620896702	0.4650717491768235	0	0	0.9950223922793483	0.6573798724532469	1	0	1	1160	NA	NA	NA	NA	NA	71_786x716	71_786x716_1	575.4333333333333	525.5333333333333
71	3	1	0	4	1	F	852x721	TW	2017-05-12	17:50:00	0.821917808219178	60	1	1	20170516_T71_V1	2017-05-16	1	0	09:00:00	0	5640.093546571631	0.4413520562024124	13522	0.16978180184078692	13792	0.17798252413501514	0.18514429249881503	0.35105889765727183	3	0.014492753623188406	0.9681640342839728	0.5808591017997166	1	0	1	1160	NA	NA	NA	NA	NA	71_852x721	71_852x721_1	450.73333333333335	459.73333333333335
71	3	1	0	4	1	M	153x517	NR	2017-05-12	17:50:00	0.821917808219178	50	2	1	20170516_T71_V1	2017-05-16	1	0	09:00:00	0	1390.6376774796365	0.09156443105038245	16943	0.22671970440890102	15656	0.21082023817912762	0.23726618871065225	0.481181193331811	7	0.033816425120772944	0.9921793323124652	0.6492798560740791	1	0	1	1160	NA	NA	NA	NA	NA	71_153x517	71_153x517_1	564.7666666666667	521.8666666666667
71	3	1	0	4	1	M	235x712	CO	2017-05-12	17:50:00	0.821917808219178	NA	0	1	20170516_T71_V1	2017-05-16	1	0	09:00:00	0	10561.312807037997	0.8464348835100828	15244	0.19844215501889054	17231	0.23856669720245227	0.20625019104097136	0.4037497659905612	4	0.01932367149758454	0.9432070407590039	0.5097554111699838	1	0	1	1160	NA	NA	NA	NA	NA	71_235x712	71_235x712_1	508.1333333333333	574.3666666666667
71	3	1	0	4	1	M	307x176	CY	2017-05-12	17:50:00	0.821917808219178	NA	0	1	20170516_T71_V1	2017-05-16	1	0	09:00:00	0	7120.151769025295	0.5631808424440313	14082	0.1791022418987068	13609	0.1747586498484955	0.1926589556731372	0.36981925164534585	9	0.043478260869565216	0.981282824842104	0.6182351753379167	1	0	1	1160	NA	NA	NA	NA	NA	71_307x176	71_307x176_1	469.4	453.6333333333333
71	3	1	0	4	1	M	378x765	LG	2017-05-12	17:50:00	0.821917808219178	6	1	1	20170516_T71_V1	2017-05-16	1	0	09:00:00	0	6191.602648937586	0.4867487058227638	17172	0.23053109864687182	16577	0.22704531040800507	0.22729746240019014	0.45629427158213914	2	0.00966183574879227	0.9815498036778667	0.6189958110500573	1	0	1	1160	NA	NA	NA	NA	NA	71_378x765	71_378x765_1	572.4	552.5666666666667
71	3	1	0	4	1	M	57x862	PP	2017-05-12	17:50:00	0.821917808219178	60	1	1	20170516_T71_V1	2017-05-16	1	0	09:00:00	0	3164.9078971820995	0.23761083926036014	15619	0.20468352112910473	16010	0.2170565851596082	0.2183245325242172	0.4338933552831061	12	0.057971014492753624	0.9669589916199041	0.5774258765317832	1	0	1	1160	NA	NA	NA	NA	NA	71_57x862	71_57x862_1	520.6333333333333	533.6666666666666
71	3	1	0	4	1	M	59x820	TW	2017-05-12	17:50:00	0.821917808219178	NA	0	1	20170516_T71_V1	2017-05-16	1	0	09:00:00	0	8938.824079088095	0.7128821425313182	15263	0.1987583842351414	16064	0.2180078923261222	0.20544336724554188	0.4017355306672829	6	0.028985507246376812	0.9605340009783461	0.5591207651240646	1	0	1	1160	NA	NA	NA	NA	NA	71_59x820	71_59x820_1	508.76666666666665	535.4666666666667
71	3	1	0	4	1	M	637x318	CG	2017-05-12	17:50:00	0.821917808219178	NA	0	1	20170516_T71_V1	2017-05-16	1	0	09:00:00	0	6028.372242311637	0.47331263823077563	16788	0.22413993975001248	17454	0.24249524346416743	0.22494852932587467	0.45043016098313976	10	0.04830917874396135	0.9635109088412049	0.5676021206808614	1	0	1	1160	NA	NA	NA	NA	NA	71_637x318	71_637x318_1	559.6	581.8
71	3	1	0	4	1	M	732x40	UB	2017-05-12	17:50:00	0.821917808219178	13	1	1	20170516_T71_V1	2017-05-16	1	0	09:00:00	0	3580.2584166713764	0.27179979810436855	18338	0.24993758633889787	20342	0.2933725600732859	0.24843555610036144	0.5090655151161597	24	0.11594202898550725	0.9477682439419771	0.5227505012915967	1	0	1	1160	NA	NA	NA	NA	NA	71_732x40	71_732x40_1	611.2666666666667	678.0666666666667
71	3	1	0	4	1	M	801x513	BB	2017-05-12	17:50:00	0.821917808219178	25	2	1	20170516_T71_V1	2017-05-16	1	0	09:00:00	0	10319.265895318465	0.8265111527939785	13002	0.1611271075012899	14240	0.18587485025720527	0.17700116792736187	0.33072959001092817	3	0.014492753623188406	0.9508648212120792	0.5315728008207493	1	0	1	1160	NA	NA	NA	NA	NA	71_801x513	71_801x513_1	433.4	474.6666666666667
71	3	1	0	4	1	M	855x391	BP	2017-05-12	17:50:00	0.821917808219178	60	1	1	20170516_T71_V1	2017-05-16	1	0	09:00:00	0	7813.860614092179	0.6202824519060333	15940	0.2100261305194481	16139	0.21932915227961383	0.2179423810873073	0.43293931435443495	10	0.04830917874396135	0.9699550855447236	0.5859618941139835	1	0	1	1160	NA	NA	NA	NA	NA	71_855x391	71_855x391_1	531.3333333333334	537.9666666666667
73	2	2	0.3333333333333333	4	1	F	136x427	PP	2017-05-12	18:03:00	1	7	1	1	20170517_T73_V3	2017-05-17	2	1	09:00:00	0	5059.577544810995	0.39356774689930324	14596	0.18765707438044038	12409	0.15361849059262914	0.16796355667098786	0.30816719666833203	31.5	0.15217391304347827	1.0123710824321823	0.7068071360466783	1	-0.009736842105263262	1	1228	NA	2017-05-25	Escape	NA	NA	73_136x427	73_136x427_2	486.53333333333336	413.6333333333333
73	2	2	0.3333333333333333	4	1	F	208x313	TW	2017-05-12	18:03:00	1	27	1	1	20170517_T73_V3	2017-05-17	2	1	09:00:00	0	2367.428946966857	0.17196754828434913	20149	0.2800792237404923	18110	0.2540518638573744	0.2305688111318793	0.46446119254735746	55	0.26570048309178745	0.998900099817531	0.6684276501782231	1	-0.009736842105263262	1	1228	132	2017-07-17	Natural	66	2	73_208x313	73_208x313_2	671.6333333333333	603.6666666666666
73	2	2	0.3333333333333333	4	1	F	237x714	NR	2017-05-12	18:03:00	1	7	1	1	20170517_T73_V3	2017-05-17	2	1	09:00:00	0	1877.4838000097218	0.13163844387938498	24166	0.3469367375131069	20496	0.29608554717778873	0.2724749556449222	0.5690798676765969	18.5	0.0893719806763285	1.01294891237124	0.7084534016989195	1	-0.009736842105263262	1	1228	167	2017-07-20	Stuck	69	2.420289855072464	73_237x714	73_237x714_2	805.5333333333333	683.2
73	2	2	0.3333333333333333	4	1	F	306x774	CO	2017-05-12	18:03:00	1	7	1	1	20170517_T73_V3	2017-05-17	2	1	09:00:00	0	3031.890740323772	0.2266617302837581	20415	0.28450643276800425	15567	0.20925234303431753	0.22817141250082898	0.4584760877029098	2	0.00966183574879227	1.038519259629815	0.7813045670025257	1	-0.009736842105263262	1	1228	118	2017-07-13	Stuck	62	1.903225806451613	73_306x774	73_306x774_2	680.5	518.9
73	2	2	0.3333333333333333	4	1	F	315x229	CY	2017-05-12	18:03:00	1	47	1	1	20170517_T73_V3	2017-05-17	2	1	09:00:00	0	6149.425183576711	0.4832769306360115	27444	0.4014945991378593	19109	0.2716510464378832	0.2936836550945108	0.6220273784393587	12	0.057971014492753624	1.0600750902342637	0.842718178743548	1	-0.009736842105263262	1	1228	16	2017-06-22	Stuck	41	0.3902439024390244	73_315x229	73_315x229_2	914.8	636.9666666666667
73	2	2	0.3333333333333333	4	1	F	335x365	LG	2017-05-12	18:03:00	1	7	1	1	20170517_T73_V3	2017-05-17	2	1	09:00:00	0	1395.5738428589243	0.09197074414518058	23563	0.3369006208078824	22183	0.3258050877316609	0.27195814326737305	0.5677896457566884	25	0.12077294685990338	0.9876486025657538	0.6363715862572524	1	-0.009736842105263262	1	1228	NA	2017-06-29	Escape	NA	NA	73_335x365	73_335x365_2	785.4333333333333	739.4333333333333
73	2	2	0.3333333333333333	4	1	F	360x380	CG	2017-05-12	18:03:00	1	7	1	1	20170517_T73_V3	2017-05-17	2	1	09:00:00	0	2816.104061668014	0.20889957150586966	17825	0.24139939750012482	16542	0.22642872242970896	0.21016119604749264	0.4135135886223171	5	0.024154589371980676	0.9911346444066786	0.646303489326083	1	-0.009736842105263262	1	1228	NA	2017-06-15	Escape	NA	NA	73_360x380	73_360x380_2	594.1666666666666	551.4
73	2	2	0.3333333333333333	4	1	F	387x324	UB	2017-05-12	18:03:00	1	7	1	1	20170517_T73_V3	2017-05-17	2	1	09:00:00	0	896.594810540932	0.050898028933653326	22082	0.3122513855832765	17139	0.2369459516595025	0.2530385737844945	0.5205569471556922	45	0.21739130434782608	1.0342845841685748	0.7692397702708162	1	-0.009736842105263262	1	1228	73	2017-07-20	Stuck	69	1.0579710144927537	73_387x324	73_387x324_2	736.0666666666667	571.3
73	2	2	0.3333333333333333	4	1	F	786x716	BB	2017-05-12	18:03:00	1	17	1	1	20170517_T73_V3	2017-05-17	2	1	09:00:00	0	3058.3228536973975	0.22883745029345554	20783	0.2906312933774945	18816	0.2664893242195758	0.24073687630588253	0.48984576370018423	2	0.00966183574879227	0.9971382023706578	0.6634079185002686	1	-0.009736842105263262	1	1228	225	2017-07-20	Stuck	69	3.260869565217391	73_786x716	73_786x716_2	692.7666666666667	627.2
73	2	2	0.3333333333333333	4	1	F	852x721	BP	2017-05-12	18:03:00	1	7	1	1	20170517_T73_V3	2017-05-17	2	1	09:00:00	0	6237.067775619529	0.4904910999502056	17740	0.23998468784847626	16152	0.2195581706715524	0.21193210892000786	0.41793467198955914	2.5	0.012077294685990338	0.9957671586374525	0.6595017480976465	1	-0.009736842105263262	1	1228	120	2017-08-03	Natural	83	1.4457831325301205	73_852x721	73_852x721_2	591.3333333333334	538.4
73	2	2	0.3333333333333333	4	1	M	153x517	PP	2017-05-12	18:03:00	1	7	1	1	20170517_T73_V3	2017-05-17	2	1	09:00:00	0	4118.152472204194	0.3160757454407557	18346	0.2500707354825824	19578	0.27991332534705093	0.21530205439077685	0.42634773967942746	3	0.014492753623188406	0.9571689609660288	0.5495336021609817	1	-0.009736842105263262	1	1228	NA	NA	NA	NA	NA	73_153x517	73_153x517_2	611.5333333333333	652.6
73	2	2	0.3333333333333333	4	1	M	235x712	TW	2017-05-12	18:03:00	1	7	1	1	20170517_T73_V3	2017-05-17	2	1	09:00:00	0	7139.709827312162	0.5647907348564946	18462	0.2520013980660087	23833	0.3548728067084772	0.22091503029756646	0.44036053206880854	0	0	0.9111945377224961	0.41855023014872295	1	-0.009736842105263262	1	1228	NA	NA	NA	NA	NA	73_235x712	73_235x712_2	615.4	794.4333333333333
73	2	2	0.3333333333333333	4	1	M	307x176	NR	2017-05-12	18:03:00	1	17	1	1	20170517_T73_V3	2017-05-17	2	1	09:00:00	0	6383.120876012535	0.5025132431860352	17479	0.23564069703576718	20376	0.2939715312522021	0.2027573595735831	0.3950299134530856	6	0.028985507246376812	0.9357427166963556	0.4884891882020762	1	-0.009736842105263262	1	1228	NA	NA	NA	NA	NA	73_307x176	73_307x176_2	582.6333333333333	679.2
73	2	2	0.3333333333333333	4	1	M	378x765	CO	2017-05-12	18:03:00	1	NA	0	1	20170517_T73_V3	2017-05-17	2	1	09:00:00	0	6229.688392353954	0.4898836770172305	15651	0.20521611770384302	17758	0.24785075047565358	0.18065605917582625	0.3398540247352151	5	0.024154589371980676	0.9422918084057298	0.5071478695990644	1	-0.009736842105263262	1	1228	NA	NA	NA	NA	NA	73_378x765	73_378x765_2	521.7	591.9333333333333
73	2	2	0.3333333333333333	4	1	M	57x862	BB	2017-05-12	18:03:00	1	7	2	1	20170517_T73_V3	2017-05-17	2	1	09:00:00	0	4604.797956729998	0.35613324305152916	12706	0.1562005891849608	15268	0.20398492001973081	0.14859808694469517	0.2598213082655092	4	0.01932367149758454	0.9284180870654024	0.46762096147694565	1	-0.009736842105263262	1	1228	NA	NA	NA	NA	NA	73_57x862	73_57x862_2	423.53333333333336	508.93333333333334
73	2	2	0.3333333333333333	4	1	M	59x820	BP	2017-05-12	18:03:00	1	7	1	1	20170517_T73_V3	2017-05-17	2	1	09:00:00	0	5375.617703049227	0.41958212140001877	16585	0.22076128022901653	22412	0.32983933478965544	0.19275968497316284	0.37007072230765164	5	0.024154589371980676	0.9002813106205675	0.38745791436752886	1	-0.009736842105263262	1	1228	NA	NA	NA	NA	NA	73_59x820	73_59x820_2	552.8333333333334	747.0666666666667
73	2	2	0.3333333333333333	4	1	M	637x318	CY	2017-05-12	18:03:00	1	27	1	1	20170517_T73_V3	2017-05-17	2	1	09:00:00	0	3983.9042539030816	0.3050253034766481	21099	0.29589068455303497	23957	0.3570572898315834	0.2512946237683868	0.5162031765500471	3	0.014492753623188406	0.9421140778562653	0.5066415066033803	1	-0.009736842105263262	1	1228	NA	NA	NA	NA	NA	73_637x318	73_637x318_2	703.3	798.5666666666667
73	2	2	0.3333333333333333	4	1	M	732x40	LG	2017-05-12	18:03:00	1	7	1	1	20170517_T73_V3	2017-05-17	2	1	09:00:00	0	5128.971738867192	0.3992798265363233	16022	0.21139090924221493	19945	0.2863786907194701	0.18638002430197473	0.3541439016719312	29.5	0.14251207729468598	0.9199108191517901	0.4433833406582138	1	-0.009736842105263262	1	1228	NA	NA	NA	NA	NA	73_732x40	73_732x40_2	534.0666666666667	664.8333333333334
73	2	2	0.3333333333333333	4	1	M	801x513	CG	2017-05-12	18:03:00	1	7	1	1	20170517_T73_V3	2017-05-17	2	1	09:00:00	0	6185.529810966021	0.4862488292179831	16828	0.22480568546843532	19437	0.27742935663448665	0.19384367483503617	0.37277690261892843	2	0.00966183574879227	0.9379738486590824	0.4948457918800441	1	-0.009736842105263262	1	1228	NA	NA	NA	NA	NA	73_801x513	73_801x513_2	560.9333333333333	647.9
73	2	2	0.3333333333333333	4	1	M	855x391	UB	2017-05-12	18:03:00	1	7	1	1	20170517_T73_V3	2017-05-17	2	1	09:00:00	0	8214.067644521647	0.6532248970226551	20662	0.2886174125792654	23516	0.3492882813050525	0.23966496915516844	0.4871697478730932	1	0.004830917874396135	0.9415448315353245	0.5050196960974075	1	-0.009736842105263262	1	1228	NA	NA	NA	NA	NA	73_855x391	73_855x391_2	688.7333333333333	783.8666666666667
75	3	1	0	4	1	F	136x427	BB	2017-05-19	16:58:00	0.1095890410958904	19	1	1	20170524_T75_V3	2017-05-24	2	1	09:00:00	0	1039.3084232420983	0.06264528721834145	20354	0.2834911705474094	18730	0.26497427947290536	0.2673591092572131	0.5563081589578374	0	0	0.9218679181835461	0.44895921116306864	0.9105263157894737	-0.011928230144675683	0.921864050455501	917	165	2017-08-24	Natural	97	1.7010309278350515	75_136x427	75_136x427_2	678.4666666666667	624.3333333333334
75	3	1	0	4	1	F	208x313	BP	2017-05-19	16:58:00	0.1095890410958904	62	1	1	20170524_T75_V3	2017-05-24	2	1	09:00:00	0	987.8240625994912	0.058407428820368215	17139	0.229981858429173	14976	0.19884081460080333	0.22293397709450635	0.44540083204168085	31	0.1497584541062802	0.9800806577169748	0.6148101426205381	0.9105263157894737	-0.011928230144675683	0.921864050455501	917	247	2017-08-10	Natural/Stuck	83	2.9759036144578315	75_208x313	75_208x313_2	571.3	499.2
75	3	1	0	4	1	F	237x714	PP	2017-05-19	16:58:00	0.1095890410958904	47	1	1	20170524_T75_V3	2017-05-24	2	1	09:00:00	0	756.3007536386987	0.03934993277769496	15398	0.2010052760348185	12789	0.16031287435698682	0.20070216404405375	0.38989911853197384	4	0.01932367149758454	1.0007897566099697	0.6738113744570112	0.9105263157894737	-0.011928230144675683	0.921864050455501	917	284	2017-08-24	Natural	97	2.9278350515463916	75_237x714	75_237x714_2	513.2666666666667	426.3
75	3	1	0	4	1	F	306x774	TW	2017-05-19	16:58:00	0.1095890410958904	52	1	1	20170524_T75_V3	2017-05-24	2	1	09:00:00	0	997.9241418209813	0.059238801785182	13985	0.17748780853153137	13766	0.17752448735113804	0.15478622215808643	0.27526998566278427	10	0.04830917874396135	0.9031696900639803	0.3956870481436078	0.9105263157894737	-0.011928230144675683	0.921864050455501	917	168	2017-07-24	Natural	66	2.5454545454545454	75_306x774	75_306x774_2	466.1666666666667	458.8666666666667
75	3	1	0	4	1	F	315x229	NR	2017-05-19	16:58:00	0.1095890410958904	NA	0	1	20170524_T75_V3	2017-05-24	2	1	09:00:00	0	1355.0378789007239	0.08863408669938458	17873	0.24219829236223225	17469	0.24275949545486575	0.24195234822295178	0.4928801889163003	64	0.30917874396135264	0.9130450409664942	0.4238224040601724	0.9105263157894737	-0.011928230144675683	0.921864050455501	917	59	2017-06-01	Natural/Stuck	13	4.538461538461538	75_315x229	75_315x229_2	595.7666666666667	582.3
75	3	1	0	4	1	F	335x365	CO	2017-05-19	16:58:00	0.1095890410958904	42	1	1	20170524_T75_V3	2017-05-24	2	1	09:00:00	0	645.0790474947785	0.030194883835922656	14748	0.19018690811044722	13408	0.1712176731731379	0.16559817228885446	0.3022620153851154	132	0.6376811594202898	0.8873591373408063	0.3506420130359568	0.9105263157894737	-0.011928230144675683	0.921864050455501	917	231	2017-08-03	Natural	76	3.039473684210526	75_335x365	75_335x365_2	491.6	446.93333333333334
75	3	1	0	4	1	F	360x380	CY	2017-05-19	16:58:00	0.1095890410958904	11	1	1	20170524_T75_V3	2017-05-24	2	1	09:00:00	0	1010.5399673763368	0.060277254659216205	14543	0.1867749613035301	13274	0.16885702205623282	0.16270465228251235	0.2950383437006625	2	0.00966183574879227	0.936501659656565	0.49065145367665564	0.9105263157894737	-0.011928230144675683	0.921864050455501	917	NA	2017-07-20	Escape	NA	NA	75_360x380	75_360x380_2	484.76666666666665	442.46666666666664
75	3	1	0	4	1	F	387x324	LG	2017-05-19	16:58:00	0.1095890410958904	52	1	1	20170524_T75_V3	2017-05-24	2	1	09:00:00	0	876.4235366637583	0.04923766059400155	25096	0.3624153254664381	23089	0.34176590796984	0.32242354885352836	0.6937765131632105	32	0.15458937198067632	0.9464381282997035	0.5189609370143384	0.9105263157894737	-0.011928230144675683	0.921864050455501	917	146	2017-06-08	Natural/Stuck	20	7.3	75_387x324	75_387x324_2	836.5333333333333	769.6333333333333
75	3	1	0	4	1	F	786x716	CG	2017-05-19	16:58:00	0.1095890410958904	47	1	1	20170524_T75_V3	2017-05-24	2	1	09:00:00	0	1040.5603600263253	0.06274833852845867	17515	0.23623986818234774	13763	0.1774716369529984	0.21551918362630984	0.4268898027400418	68	0.3285024154589372	0.9681788148122312	0.5809012122449342	0.9105263157894737	-0.011928230144675683	0.921864050455501	917	183	2017-08-07	Natural/Stuck	80	2.2875	75_786x716	75_786x716_2	583.8333333333334	458.76666666666665
75	3	1	0	4	1	F	852x721	UB	2017-05-19	16:58:00	0.1095890410958904	15	1	1	20170524_T75_V3	2017-05-24	2	1	09:00:00	0	6066.870890183381	0.4764815970399652	19224	0.2646838540019639	14686	0.1937319427806356	0.2360324591772903	0.47810118798300183	22	0.10628019323671498	0.9514344693937734	0.5331957562475901	0.9105263157894737	-0.011928230144675683	0.921864050455501	917	135	2017-07-27	Natural	69	1.9565217391304348	75_852x721	75_852x721_2	640.8	489.53333333333336
75	3	1	0	4	1	M	153x517	BB	2017-05-19	16:58:00	0.1095890410958904	11	1	1	20170524_T75_V3	2017-05-24	2	1	09:00:00	0	1603.476609167643	0.1090839504308604	27489	0.402243563071085	30658	0.4751074624762173	0.3349296441344982	0.7249979756608612	0	0	0.8623823403777657	0.2794819014461977	0.9105263157894737	-0.011928230144675683	0.921864050455501	917	NA	NA	NA	NA	NA	75_153x517	75_153x517_2	916.3	1021.9333333333333
75	3	1	0	4	1	M	235x712	BP	2017-05-19	16:58:00	0.1095890410958904	NA	0	1	20170524_T75_V3	2017-05-24	2	1	09:00:00	0	2036.7481167480846	0.1447480486945719	22811	0.3243846013015329	27510	0.4196497780283278	0.2933395167036281	0.6211682370668078	0	0	0.8646182934134287	0.28585224059587644	0.9105263157894737	-0.011928230144675683	0.921864050455501	917	NA	NA	NA	NA	NA	75_235x712	75_235x712_2	760.3666666666667	917
75	3	1	0	4	1	M	307x176	PP	2017-05-19	16:58:00	0.1095890410958904	42	1	1	20170524_T75_V3	2017-05-24	2	1	09:00:00	0	2301.9293807207014	0.16657604912974647	13657	0.17202869364046403	15514	0.2083186526671834	0.16588136529602213	0.3029690066285243	20	0.0966183574879227	0.8817318569812485	0.3346096170916112	0.9105263157894737	-0.011928230144675683	0.921864050455501	917	NA	NA	NA	NA	NA	75_307x176	75_307x176_2	455.23333333333335	517.1333333333333
75	3	1	0	4	1	M	378x765	TW	2017-05-19	16:58:00	0.1095890410958904	NA	0	1	20170524_T75_V3	2017-05-24	2	1	09:00:00	0	1286.235205215767	0.08297069717993691	12152	0.14698001098480434	11955	0.14562046367415968	0.1294290341724528	0.21196577471981887	4	0.01932367149758454	0.914097488204594	0.42682087752401726	0.9105263157894737	-0.011928230144675683	0.921864050455501	917	NA	NA	NA	NA	NA	75_378x765	75_378x765_2	405.06666666666666	398.5
75	3	1	0	4	1	M	57x862	CG	2017-05-19	16:58:00	0.1095890410958904	47	1	1	20170524_T75_V3	2017-05-24	2	1	09:00:00	0	1766.5560250229594	0.1225075894426476	11760	0.14045570294426044	13001	0.16404763582552323	0.13221739176122874	0.21892690846557555	1	0.004830917874396135	0.8504203038187934	0.2454014764166456	0.9105263157894737	-0.011928230144675683	0.921864050455501	917	NA	NA	NA	NA	NA	75_57x862	75_57x862_2	392	433.3666666666667
75	3	1	0	4	1	M	59x820	UB	2017-05-19	16:58:00	0.1095890410958904	62	1	1	20170524_T75_V3	2017-05-24	2	1	09:00:00	0	1773.595475712354	0.1230870313323558	19757	0.2735549156999484	23253	0.34465506306814175	0.2526927158963286	0.5196935130587746	0	0	0.8594107682598732	0.2710157476868043	0.9105263157894737	-0.011928230144675683	0.921864050455501	917	NA	NA	NA	NA	NA	75_59x820	75_59x820_2	658.5666666666667	775.1
75	3	1	0	4	1	M	637x318	NR	2017-05-19	16:58:00	0.1095890410958904	19	2	1	20170524_T75_V3	2017-05-24	2	1	09:00:00	0	1680.9293634844507	0.11545935844274517	17059	0.22865036699232727	19890	0.2854097667535762	0.2081574973738804	0.40851135558400253	26	0.12560386473429952	0.838763145402026	0.2121896640700041	0.9105263157894737	-0.011928230144675683	0.921864050455501	917	NA	NA	NA	NA	NA	75_637x318	75_637x318_2	568.6333333333333	663
75	3	1	0	4	1	M	732x40	CO	2017-05-19	16:58:00	0.1095890410958904	NA	0	1	20170524_T75_V3	2017-05-24	2	1	09:00:00	0	1845.6387053871244	0.12901716238737126	23501	0.335868714944327	23842	0.3550313579028962	0.3031124471460515	0.645566354500358	5	0.024154589371980676	0.9066519152065061	0.40560807725272363	0.9105263157894737	-0.011928230144675683	0.921864050455501	917	NA	NA	NA	NA	NA	75_732x40	75_732x40_2	783.3666666666667	794.7333333333333
75	3	1	0	4	1	M	801x513	CY	2017-05-19	16:58:00	0.1095890410958904	15	2	1	20170524_T75_V3	2017-05-24	2	1	09:00:00	0	6794.110959897005	0.5363432792733849	8776	0.09079107234991594	9139	0.096011556620393207	0.10011526887554548	0.13878396990221223	146	0.7053140096618358	0.8721681212331506	0.3073620679340203	0.9105263157894737	-0.011928230144675683	0.921864050455501	917	NA	NA	NA	NA	NA	75_801x513	75_801x513_2	292.53333333333336	304.6333333333333
75	3	1	0	4	1	M	855x391	LG	2017-05-19	16:58:00	0.1095890410958904	52	1	1	20170524_T75_V3	2017-05-24	2	1	09:00:00	0	3780.733775686466	0.28830162843079393	14078	0.17903566732686452	16203	0.22045662743992672	0.16421595010790602	0.2988112981935096	12	0.057971014492753624	0.8390606186914102	0.21303717996641303	0.9105263157894737	-0.011928230144675683	0.921864050455501	917	NA	NA	NA	NA	NA	75_855x391	75_855x391_2	469.26666666666665	540.1
78	4	4	1	2	0.3333333333333333	F	136x427	LG	2017-05-19	17:09:00	0.2602739726027397	66	1	1	20170523_T78_V1.5	2017-05-23	1	0	09:30:00	1	3104.6775081617984	0.23265306457428117	12522	0.1531381588802157	12924	0.1626911422732718	0.07405725379500241	0.07373014436176752	135.5	0.6545893719806763	0.9652873812270181	0.5726633770700473	1	0	1	1932	NA	NA	NA	NA	NA	78_136x427	78_136x427_1	417.4	430.8
[truncated: 139 more rows]
