# Supplementary material for: Selection on heritable social network positions is context-dependent in Drosophila melanogaster
Source: Nat Commun. 2021 Jun 7;12:3357. doi: 10.1038/s41467-021-23672-1 (PMC8185000; doi:10.1038/s41467-021-23672-1)
Supplement: Supplementary file 4 — Source Data [file 41467_2021_23672_MOESM4_ESM.zip › Wice and Saltz 2021_Source Data/Source Data 3.csv]

trial	food	pc	pc.rescaled	dilution	dilution.rescaled	sex	genotype	color	emerged	setuptime	setuptime.rescaled	latency	matings	lifestatus	video	videodate	videoday	videoday.rescaled	videotime	videotime.rescaled	activity	activity.rescaled	indegree	indegree.rescaled	outdegree	outdegree.rescaled	eigencentrality	eigencentrality.rescaled	betweenness	betweenness.rescaled	clusteringcoeff	clusteringcoeff.rescaled	density	modularity	transitivity	diameter	offspring	deathdate	causeofdeath	lifespan	reprorate	individual	observation	outdegree.seconds	dilution.labels
12	1	4	1	4	1	F	136x427	TW	2017-03-10	NA	NA	NA	NA	1	20170314_T12_V1.5	2017-03-14	1	0	09:30:00	1	1314.495432943757	0.08529689569752295	11862	0.1421533545262387	10143	0.11369882319780142	0.24408986688387063	0.4982165035061513	26	0.12560386473429952	1.0201317882299477	0.7289177650196995	0.9868421052631579	0	0.989247311827957	728	139	2017-06-08	Natural	90	1.5444444444444445	12_136x427	12_136x427_1	338.1	4x
12	1	4	1	4	1	F	208x313	NR	2017-03-10	NA	NA	NA	NA	1	20170314_T12_V1.5	2017-03-14	1	0	09:30:00	1	1545.5543942372244	0.10431616965416868	7662	0.07225005409183963	7657	0.06990345993939821	0.15523465810773193	0.2763895058543312	54	0.2608695652173913	0.9677869685637817	0.5797848231896459	0.9868421052631579	0	0.989247311827957	728	163	2017-05-08	Natural	59	2.76271186440678	12_208x313	12_208x313_1	255.23333333333332	4x
12	1	4	1	4	1	F	237x714	CO	2017-03-10	NA	NA	NA	NA	1	20170314_T12_V1.5	2017-03-14	1	0	09:30:00	1	3999.12840060628	0.30627845641771295	10916	0.12640846828553834	10932	0.12759847790853357	0.2148532038027315	0.4252271843432603	1	0.004830917874396135	0.9902198612876129	0.6436972276453128	0.9868421052631579	0	0.989247311827957	728	155	2017-05-04	Stuck	55	2.8181818181818183	12_237x714	12_237x714_1	364.4	4x
12	1	4	1	4	1	F	306x774	CY	2017-03-10	NA	NA	NA	NA	1	20170314_T12_V1.5	2017-03-14	1	0	09:30:00	1	4293.7722200804865	0.3305316231888337	10542	0.12018374581828471	10028	0.11167289126911423	0.19862118931070902	0.3847039658375476	50.5	0.24396135265700483	0.9739426349052017	0.5973226165429314	0.9868421052631579	0	0.989247311827957	728	379	2017-05-29	Stuck	80	4.7375	12_306x774	12_306x774_1	334.26666666666665	4x
12	1	4	1	4	1	F	315x229	LG	2017-03-10	NA	NA	NA	NA	1	20170314_T12_V1.5	2017-03-14	1	0	09:30:00	1	8099.335228289253	0.6437808692134056	11460	0.1354626100560891	11513	0.1378338383482489	0.2121956298263435	0.4185925518401169	0	0	0.9625759263812631	0.5649383100936839	0.9868421052631579	0	0.989247311827957	728	80	2017-04-20	Stuck	41	1.951219512195122	12_315x229	12_315x229_1	383.76666666666665	4x
12	1	4	1	4	1	F	335x365	CG	2017-03-10	NA	NA	NA	NA	1	20170314_T12_V1.5	2017-03-14	1	0	09:30:00	1	2961.3896885514705	0.2208585413038422	6448	0.05204467153770617	6483	0.04922133746740892	0.12510247925784357	0.20116453188776978	108	0.5217391304347826	0.9679728669752643	0.5803144568222144	0.9868421052631579	0	0.989247311827957	728	184	2017-05-18	Stuck	69	2.6666666666666665	12_335x365	12_335x365_1	216.1	4x
12	1	4	1	4	1	F	360x380	UB	2017-03-10	NA	NA	NA	NA	1	20170314_T12_V1.5	2017-03-14	1	0	09:30:00	1	721.1799200543354	0.036459013716224856	7144	0.06362864703826374	6769	0.05425974209005708	0.13836853878919708	0.23428324487087088	39.5	0.19082125603864733	0.9800207411362446	0.614639437362488	0.9868421052631579	0	0.989247311827957	728	126	2017-06-08	Natural	90	1.4	12_360x380	12_360x380_1	225.63333333333333	4x
12	1	4	1	4	1	F	387x324	BB	2017-03-10	NA	NA	NA	NA	1	20170314_T12_V1.5	2017-03-14	1	0	09:30:00	1	4793.108405853287	0.37163373695458074	15955	0.21027578516385667	14884	0.19722006905785358	0.2920168160922478	0.617866115452824	0	0	0.9743064021250732	0.5983590070775967	0.9868421052631579	0	0.989247311827957	728	NA	2017-04-06	Escape	NA	NA	12_387x324	12_387x324_1	496.1333333333333	4x
12	1	4	1	4	1	F	786x716	BP	2017-03-10	NA	NA	NA	NA	1	20170314_T12_V1.5	2017-03-14	1	0	09:30:00	1	5867.810351832895	0.4600962255674574	13435	0.16833380490321723	13338	0.1699844972165457	0.25428804174908304	0.5236762434925575	0	0	0.9656693259950273	0.5737515563250927	0.9868421052631579	0	0.989247311827957	728	165	2017-05-11	Natural	62	2.661290322580645	12_786x716	12_786x716_1	444.6	4x
12	1	4	1	4	1	F	852x721	PP	2017-03-10	NA	NA	NA	NA	1	20170314_T12_V1.5	2017-03-14	1	0	09:30:00	1	10101.05272815616	0.8085492612318677	12642	0.15513539603548424	13651	0.17549855542245085	0.23254981580290152	0.46940677001613834	0	0	0.9423523474031213	0.507320348152511	0.9868421052631579	0	0.989247311827957	728	108	2017-06-05	Natural	87	1.2413793103448276	12_852x721	12_852x721_1	455.03333333333336	4x
12	1	4	1	4	1	M	153x517	LG	2017-03-10	NA	NA	NA	NA	1	20170314_T12_V1.5	2017-03-14	1	0	09:30:00	1	6589.623821474265	0.519511225305424	12330	0.14994257943178602	12915	0.1625325910788528	0.2298952776835666	0.46277971652906685	1	0.004830917874396135	0.9539416421769363	0.5403388136735957	0.9868421052631579	0	0.989247311827957	728	NA	NA	NA	NA	NA	12_153x517	12_153x517_1	430.5	4x
12	1	4	1	4	1	M	235x712	CG	2017-03-10	NA	NA	NA	NA	1	20170314_T12_V1.5	2017-03-14	1	0	09:30:00	1	6129.388344246538	0.4816276280756929	14677	0.18900520946024665	15327	0.20502431118314424	0.27633445141608975	0.5787150975202964	1	0.004830917874396135	0.9440407945607252	0.5121308163773316	0.9868421052631579	0	0.989247311827957	728	NA	NA	NA	NA	NA	12_235x712	12_235x712_1	510.9	4x
12	1	4	1	4	1	M	307x176	UB	2017-03-10	NA	NA	NA	NA	1	20170314_T12_V1.5	2017-03-14	1	0	09:30:00	1	3568.377833606411	0.27082186561989646	8059	0.07885758034718639	9228	0.0975794517652033	0.15617136793243616	0.27872800160429445	16	0.07729468599033816	0.9293954682396864	0.4704055680672422	0.9868421052631579	0	0.989247311827957	728	NA	NA	NA	NA	NA	12_307x176	12_307x176_1	307.6	4x
12	1	4	1	4	1	M	378x765	BB	2017-03-10	NA	NA	NA	NA	1	20170314_T12_V1.5	2017-03-14	1	0	09:30:00	1	3636.342751617682	0.2764162965299166	12473	0.1523226203751477	11447	0.13667112958917624	0.24209185809481792	0.49322847526265085	8	0.03864734299516908	0.9819256756756757	0.6200666886868949	0.9868421052631579	0	0.989247311827957	728	NA	NA	NA	NA	NA	12_378x765	12_378x765_1	381.56666666666666	4x
12	1	4	1	4	1	M	57x862	CO	2017-03-10	NA	NA	NA	NA	1	20170314_T12_V1.5	2017-03-14	1	0	09:30:00	1	7706.192512721866	0.6114199126438012	17325	0.23307757601983922	15825	0.2137974772743288	0.3279900180375833	0.7076732015355401	0	0	0.9848086095144919	0.6282803076701307	0.9868421052631579	0	0.989247311827957	728	NA	NA	NA	NA	NA	12_57x862	12_57x862_1	527.5	4x
12	1	4	1	4	1	M	59x820	CY	2017-03-10	NA	NA	NA	NA	1	20170314_T12_V1.5	2017-03-14	1	0	09:30:00	1	7145.297897877896	0.5652507085549124	12220	0.1481117787061232	13214	0.1678000140934395	0.23305519163589578	0.47066844060656304	0	0	0.9408724010634839	0.5031039089176766	0.9868421052631579	0	0.989247311827957	728	NA	NA	NA	NA	NA	12_59x820	12_59x820_1	440.46666666666664	4x
12	1	4	1	4	1	M	637x318	BP	2017-03-10	NA	NA	NA	NA	1	20170314_T12_V1.5	2017-03-14	1	0	09:30:00	1	4115.733200234448	0.31587660667500234	10656	0.12208112111578982	10225	0.1151434007469523	0.20882512159440011	0.4101780792171734	19.5	0.09420289855072464	0.97405309624552	0.5976373262839374	0.9868421052631579	0	0.989247311827957	728	NA	NA	NA	NA	NA	12_637x318	12_637x318_1	340.8333333333333	4x
12	1	4	1	4	1	M	732x40	PP	2017-03-10	NA	NA	NA	NA	1	20170314_T12_V1.5	2017-03-14	1	0	09:30:00	1	7761.007334208353	0.6159319129613826	8709	0.08967594827155768	9158	0.09634627580861109	0.16203349197704997	0.2933627922326682	12	0.057971014492753624	0.9462696591481502	0.5184809601925824	0.9868421052631579	0	0.989247311827957	728	NA	NA	NA	NA	NA	12_732x40	12_732x40_1	305.26666666666665	4x
12	1	4	1	4	1	M	801x513	TW	2017-03-10	NA	NA	NA	NA	1	20170314_T12_V1.5	2017-03-14	1	0	09:30:00	1	8348.271045698664	0.6642716499320022	11347	0.13358187840154453	12716	0.15902684800225494	0.21052639105308413	0.4144252978261286	0	0	0.9365999836016043	0.49093158338709453	0.9868421052631579	0	0.989247311827957	728	NA	NA	NA	NA	NA	12_801x513	12_801x513_1	423.8666666666667	4x
12	1	4	1	4	1	M	855x391	NR	2017-03-10	NA	NA	NA	NA	1	20170314_T12_V1.5	2017-03-14	1	0	09:30:00	1	8477.619079762002	0.6749187405353377	12555	0.15368739909791454	12964	0.16339581424846733	0.24204151819777342	0.4931028017272747	0	0	0.9543540954646406	0.5415139131878379	0.9868421052631579	0	0.989247311827957	728	NA	NA	NA	NA	NA	12_855x391	12_855x391_1	432.1333333333333	4x
18	4	4	1	2	0.3333333333333333	F	136x427	LG	2017-03-10	NA	NA	NA	NA	1	20170315_T18_V3.5	2017-03-15	2	1	09:30:00	1	1683.7207755373197	0.11568912936468732	7152	0.0637617961819483	5454	0.03109365090550349	0.1587477850929751	0.2851600261450376	87.5	0.4227053140096618	1.0305437476406965	0.7585819447234982	0.9657894736842106	0	0.9719887955182073	614	12	2017-04-27	Stuck	48	0.25	18_136x427	18_136x427_2	181.8	2x
18	4	4	1	2	0.3333333333333333	F	208x313	CG	2017-03-10	NA	NA	NA	NA	1	20170315_T18_V3.5	2017-03-15	2	1	09:30:00	1	6668.451781746697	0.5259998313455108	11963	0.14383436246525638	11308	0.1342223944753717	0.21633891458077978	0.42893626078135316	8	0.03864734299516908	0.9640464236313147	0.5691278284118632	0.9657894736842106	0	0.9719887955182073	614	101	2017-06-12	Natural	94	1.074468085106383	18_208x313	18_208x313_2	376.93333333333334	2x
18	4	4	1	2	0.3333333333333333	F	237x714	UB	2017-03-10	NA	NA	NA	NA	1	20170315_T18_V3.5	2017-03-15	2	1	09:30:00	1	4273.799488919832	0.32888759759692227	11393	0.1343474859777308	11186	0.1320731449510253	0.24719639033036106	0.5059719382044828	33.5	0.16183574879227053	0.9568859128848499	0.5487271843856457	0.9657894736842106	0	0.9719887955182073	614	111	2017-05-22	Stuck	73	1.5205479452054795	18_237x714	18_237x714_2	372.8666666666667	2x
18	4	4	1	2	0.3333333333333333	F	306x774	BB	2017-03-10	NA	NA	NA	NA	1	20170315_T18_V3.5	2017-03-15	2	1	09:30:00	1	5782.1461775410935	0.4530449067611883	13074	0.16232544979445102	12182	0.1496194771333944	0.23437073112111836	0.47395268447159705	0	0	0.9576546969839653	0.5509174877444967	0.9657894736842106	0	0.9719887955182073	614	79	2017-06-12	Natural	94	0.8404255319148937	18_306x774	18_306x774_2	406.06666666666666	2x
18	4	4	1	2	0.3333333333333333	F	315x229	BP	2017-03-10	NA	NA	NA	NA	1	20170315_T18_V3.5	2017-03-15	2	1	09:30:00	1	4597.187385820763	0.3555067902523002	15172	0.1972438127257294	14039	0.18233387358184766	0.2524690552085311	0.519135144229865	0	0	0.9659439659439659	0.574534018921974	0.9657894736842106	0	0.9719887955182073	614	108	2017-04-20	Stuck	41	2.6341463414634148	18_315x229	18_315x229_2	467.96666666666664	2x
18	4	4	1	2	0.3333333333333333	F	335x365	PP	2017-03-10	NA	NA	NA	NA	1	20170315_T18_V3.5	2017-03-15	2	1	09:30:00	1	1321.8461969412087	0.08590196287810556	7978	0.07750944526738013	7512	0.06734902402931435	0.12521717324827197	0.201450865394785	25.5	0.12318840579710146	0.9776364257775415	0.6078464067252308	0.9657894736842106	0	0.9719887955182073	614	119	2017-03-30	Natural/Stuck	20	5.95	18_335x365	18_335x365_2	250.4	2x
18	4	4	1	2	0.3333333333333333	F	360x380	TW	2017-03-10	NA	NA	NA	NA	1	20170315_T18_V3.5	2017-03-15	2	1	09:30:00	1	2782.482418992501	0.20613205610920063	9304	0.09957891583309755	9096	0.095254034247058	0.17372197639050443	0.32254308948534854	8	0.03864734299516908	0.9700658761528327	0.5862775419549697	0.9657894736842106	0	0.9719887955182073	614	115	2017-06-22	Natural/Stuck	104	1.1057692307692308	18_360x380	18_360x380_2	303.2	2x
18	4	4	1	2	0.3333333333333333	F	387x324	NR	2017-03-10	NA	NA	NA	NA	1	20170315_T18_V3.5	2017-03-15	2	1	09:30:00	1	2237.1367446756694	0.16124273988082038	6785	0.05765357921541867	6591	0.0511239518004369	0.1333094903925504	0.2216533323169458	38.5	0.1859903381642512	0.9666908749145591	0.5766619989737576	0.9657894736842106	0	0.9719887955182073	614	144	2017-04-27	Natural/Stuck	48	3	18_387x324	18_387x324_2	219.7	2x
18	4	4	1	2	0.3333333333333333	F	786x716	CO	2017-03-10	NA	NA	NA	NA	1	20170315_T18_V3.5	2017-03-15	2	1	09:30:00	1	2281.588359005911	0.16490170824988631	10648	0.12194797197210526	9426	0.10106757804242125	0.1778582178105592	0.3328692147447632	20	0.0966183574879227	0.9975001585044426	0.6644391491624244	0.9657894736842106	0	0.9719887955182073	614	155	2017-06-12	Natural	94	1.648936170212766	18_786x716	18_786x716_2	314.2	2x
18	4	4	1	2	0.3333333333333333	F	852x721	CY	2017-03-10	NA	NA	NA	NA	1	20170315_T18_V3.5	2017-03-15	2	1	09:30:00	1	1491.2343647725415	0.09984489740427012	18197	0.24759083268145732	17249	0.23888379959129025	0.4098266352622834	0.9119782878324217	42	0.2028985507246377	0.9858352611484136	0.631205288200732	0.9657894736842106	0	0.9719887955182073	614	NA	2017-03-30	Escape	NA	NA	18_852x721	18_852x721_2	574.9666666666667	2x
18	4	4	1	2	0.3333333333333333	M	153x517	BP	2017-03-10	NA	NA	NA	NA	1	20170315_T18_V3.5	2017-03-15	2	1	09:30:00	1	1667.3634904444114	0.1143427038262558	18145	0.2467253632475076	17729	0.2473398632936368	0.4034000850675163	0.8959344075174758	6	0.028985507246376812	0.938819652567771	0.4972555284293061	0.9657894736842106	0	0.9719887955182073	614	NA	NA	NA	NA	NA	18_153x517	18_153x517_2	590.9666666666667	2x
18	4	4	1	2	0.3333333333333333	M	235x712	PP	2017-03-10	NA	NA	NA	NA	1	20170315_T18_V3.5	2017-03-15	2	1	09:30:00	1	4507.017929223171	0.3480846258491057	12680	0.15576785446798594	13119	0.16612641815235007	0.21146265086209265	0.41676267011206486	0	0	0.9360827939067405	0.48945808474537356	0.9657894736842106	0	0.9719887955182073	614	NA	NA	NA	NA	NA	18_235x712	18_235x712_2	437.3	2x
18	4	4	1	2	0.3333333333333333	M	307x176	TW	2017-03-10	NA	NA	NA	NA	1	20170315_T18_V3.5	2017-03-15	2	1	09:30:00	1	3230.276840689148	0.242991586398914	9213	0.09806434432368556	11995	0.14632513564935523	0.16032462022712587	0.28909659450628944	0	0	0.8777755971739374	0.32333804012427925	0.9657894736842106	0	0.9719887955182073	614	NA	NA	NA	NA	NA	18_307x176	18_307x176_2	399.8333333333333	2x
18	4	4	1	2	0.3333333333333333	M	378x765	NR	2017-03-10	NA	NA	NA	NA	1	20170315_T18_V3.5	2017-03-15	2	1	09:30:00	1	1048.5546512228013	0.06340637669111562	5692	0.03946207745951434	6629	0.051793390176872664	0.09370844519760409	0.12278933682962659	102.5	0.49516908212560384	0.9142766845469548	0.4273314166350865	0.9657894736842106	0	0.9719887955182073	614	NA	NA	NA	NA	NA	18_378x765	18_378x765_2	220.96666666666667	2x
18	4	4	1	2	0.3333333333333333	M	57x862	UB	2017-03-10	NA	NA	NA	NA	1	20170315_T18_V3.5	2017-03-15	2	1	09:30:00	1	2713.1728648980084	0.20042694348445436	11229	0.13161792853219711	10040	0.1118842928616729	0.1895463451286096	0.36204862050889214	59	0.28502415458937197	0.975581769178083	0.6019925899563131	0.9657894736842106	0	0.9719887955182073	614	NA	NA	NA	NA	NA	18_57x862	18_57x862_2	334.6666666666667	2x
18	4	4	1	2	0.3333333333333333	M	59x820	BB	2017-03-10	NA	NA	NA	NA	1	20170315_T18_V3.5	2017-03-15	2	1	09:30:00	1	4647.991893479419	0.3596886875653641	14979	0.19403158963433917	20299	0.2926150376999507	0.24002571288290997	0.48807034446330816	0	0	0.8765845186418915	0.31994459934890784	0.9657894736842106	0	0.9719887955182073	614	NA	NA	NA	NA	NA	18_59x820	18_59x820_2	676.6333333333333	2x
18	4	4	1	2	0.3333333333333333	M	637x318	CO	2017-03-10	NA	NA	NA	NA	1	20170315_T18_V3.5	2017-03-15	2	1	09:30:00	1	6303.260293845921	0.49593963841407	10273	0.11570660586189105	9744	0.10666972024522585	0.18714056949528493	0.3560426024811946	8	0.03864734299516908	0.9582523773711265	0.5526203082906351	0.9657894736842106	0	0.9719887955182073	614	NA	NA	NA	NA	NA	18_637x318	18_637x318_2	324.8	2x
18	4	4	1	2	0.3333333333333333	M	732x40	CY	2017-03-10	NA	NA	NA	NA	1	20170315_T18_V3.5	2017-03-15	2	1	09:30:00	1	4818.76675441781	0.37374576566747697	10008	0.11129604047733968	10543	0.12074554294975688	0.19276044682093577	0.3700726242603505	0	0	0.935269803402741	0.4871418351849664	0.9657894736842106	0	0.9719887955182073	614	NA	NA	NA	NA	NA	18_732x40	18_732x40_2	351.43333333333334	2x
18	4	4	1	2	0.3333333333333333	M	801x513	LG	2017-03-10	NA	NA	NA	NA	1	20170315_T18_V3.5	2017-03-15	2	1	09:30:00	1	7827.712547395693	0.6214226531466772	11061	0.12882179651482117	10589	0.12155591572123177	0.2078886664766043	0.407840219342918	19	0.09178743961352658	0.9599525622620311	0.5574642178895731	0.9657894736842106	0	0.9719887955182073	614	NA	NA	NA	NA	NA	18_801x513	18_801x513_2	352.96666666666664	2x
18	4	4	1	2	0.3333333333333333	M	855x391	CG	2017-03-10	NA	NA	NA	NA	1	20170315_T18_V3.5	2017-03-15	2	1	09:30:00	1	7769.080300323366	0.6165964271326774	10034	0.11172877519431453	10250	0.11558382073144952	0.18474148310643548	0.3500532841499914	9	0.043478260869565216	0.9439526294190068	0.5118796295925613	0.9657894736842106	0	0.9719887955182073	614	NA	NA	NA	NA	NA	18_855x391	18_855x391_2	341.6666666666667	2x
21	1	4	1	4	1	F	136x427	NR	2017-03-17	NA	NA	NA	NA	1	20170321_T21_V1	2017-03-21	1	0	09:00:00	0	5476.84029408649	0.4279141080875814	14545	0.18680824858945125	12916	0.16255020787823268	0.15745502485950627	0.28193265067404477	8.5	0.04106280193236715	0.9969135589834035	0.6627678985438038	0.994736842105263	0	0.9946808510638298	910	92	2017-05-18	Natural/Stuck	62	1.4838709677419355	21_136x427	21_136x427_1	430.53333333333336	4x
21	1	4	1	4	1	F	136x427	NR	2017-03-17	NA	NA	NA	NA	1	20170322_T21_V3	2017-03-22	2	1	09:00:00	0	5087.76896405659	0.39588828154923456	15365	0.20045603581711965	11790	0.14271369177647805	0.17522309573221764	0.3262906333972451	21	0.10144927536231885	1.0303492960830467	0.758027942760731	0.9842105263157894	0	0.9849124924562462	1231	92	2017-05-18	Natural/Stuck	62	1.4838709677419355	21_136x427	21_136x427_2	393	4x
21	1	4	1	4	1	F	208x313	CO	2017-03-17	NA	NA	NA	NA	1	20170321_T21_V1	2017-03-21	1	0	09:00:00	0	2473.1336664875807	0.18066847469646782	19420	0.2679460080222359	12135	0.14879148756253963	0.19746765041515643	0.38182415638800027	37	0.178743961352657	1.0821902555383778	0.9057253622985666	0.994736842105263	0	0.9946808510638298	910	40	2017-05-18	Natural/Stuck	62	0.6451612903225806	21_208x313	21_208x313_1	404.5	4x
21	1	4	1	4	1	F	208x313	CO	2017-03-17	NA	NA	NA	NA	1	20170322_T21_V3	2017-03-22	2	1	09:00:00	0	1411.1452197605522	0.09325247882240913	26443	0.38483431253432754	22020	0.32293354943273905	0.322234284557722	0.693304014914884	0	0	1.002369598205597	0.6783124201437472	0.9842105263157894	0	0.9849124924562462	1231	40	2017-05-18	Natural/Stuck	62	0.6451612903225806	21_208x313	21_208x313_2	734	4x
21	1	4	1	4	1	F	237x714	CY	2017-03-17	NA	NA	NA	NA	1	20170321_T21_V1	2017-03-21	1	0	09:00:00	0	2011.114576632159	0.14263806205213975	29749	0.4398581961619759	28934	0.44473610034528926	0.4423246343131466	0.9931095311037851	5	0.024154589371980676	0.9718869731139043	0.5914659359334845	0.994736842105263	0	0.9946808510638298	910	4	2017-03-30	Stuck	13	0.3076923076923077	21_237x714	21_237x714_1	964.4666666666667	4x
21	1	4	1	4	1	F	237x714	CY	2017-03-17	NA	NA	NA	NA	1	20170322_T21_V3	2017-03-22	2	1	09:00:00	0	2239.870460506185	0.16146776162422793	20992	0.29410981475625386	18633	0.2632654499330562	0.2494908424284118	0.5117000370652802	42	0.2028985507246377	0.9781382897092676	0.6092762415209956	0.9842105263157894	0	0.9849124924562462	1231	4	2017-03-30	Stuck	13	0.3076923076923077	21_237x714	21_237x714_2	621.1	4x
21	1	4	1	4	1	F	306x774	LG	2017-03-17	NA	NA	NA	NA	1	20170321_T21_V1	2017-03-21	1	0	09:00:00	0	2140.4153898454006	0.1532812657415924	23155	0.33011001447996935	20673	0.299203720668029	0.36207581482517304	0.7927683813016538	0	0	0.9948052460601516	0.6567612122938921	0.994736842105263	0	0.9946808510638298	910	22	2017-03-30	Stuck	13	1.6923076923076923	21_306x774	21_306x774_1	689.1	4x
21	1	4	1	4	1	F	306x774	LG	2017-03-17	NA	NA	NA	NA	1	20170322_T21_V3	2017-03-22	2	1	09:00:00	0	1313.427312391281	0.08520897494650535	11952	0.14365128239269012	9480	0.10201888520893523	0.13946698113574857	0.23702550580509502	50	0.24154589371980675	1.02562014320133	0.744554355763729	0.9842105263157894	0	0.9849124924562462	1231	22	2017-03-30	Stuck	13	1.6923076923076923	21_306x774	21_306x774_2	316	4x
21	1	4	1	4	1	F	315x229	CG	2017-03-17	NA	NA	NA	NA	1	20170321_T21_V1	2017-03-21	1	0	09:00:00	0	4248.367824835246	0.32679422807907105	12530	0.15327130802390027	11274	0.1336234232964555	0.1521094057044395	0.26858731432188987	15	0.07246376811594203	0.9933363459241463	0.6525762442314529	0.994736842105263	0	0.9946808510638298	910	224	2017-04-27	Stuck	41	5.463414634146342	21_315x229	21_315x229_1	375.8	4x
21	1	4	1	4	1	F	315x229	CG	2017-03-17	NA	NA	NA	NA	1	20170322_T21_V3	2017-03-22	2	1	09:00:00	0	4666.058922622973	0.3611758481365896	19078	0.26225388212972056	16205	0.22049186103868648	0.21805217370019359	0.43321341157412946	0	0	0.9967720462576343	0.6623647218926099	0.9842105263157894	0	0.9849124924562462	1231	224	2017-04-27	Stuck	41	5.463414634146342	21_315x229	21_315x229_2	540.1666666666666	4x
21	1	4	1	4	1	F	335x365	UB	2017-03-17	NA	NA	NA	NA	1	20170321_T21_V1	2017-03-21	1	0	09:00:00	0	4421.03259003753	0.3410068708333644	10419	0.11813657773413445	9682	0.10557747868367275	0.121267775099427	0.19159119429663768	35	0.16908212560386474	0.9844246017073239	0.6271862507159965	0.994736842105263	0	0.9946808510638298	910	80	2017-03-30	Natural/Stuck	13	6.153846153846154	21_335x365	21_335x365_1	322.73333333333335	4x
21	1	4	1	4	1	F	335x365	UB	2017-03-17	NA	NA	NA	NA	1	20170322_T21_V3	2017-03-22	2	1	09:00:00	0	1344.9900154271054	0.08780701179601826	17786	0.24075029542466256	16739	0.22989923190754705	0.21881176940272884	0.43510974198000507	39	0.18840579710144928	0.9781505763547762	0.6093112467727397	0.9842105263157894	0	0.9849124924562462	1231	80	2017-03-30	Natural/Stuck	13	6.153846153846154	21_335x365	21_335x365_2	557.9666666666667	4x
21	1	4	1	4	1	F	360x380	BB	2017-03-17	NA	NA	NA	NA	1	20170321_T21_V1	2017-03-21	1	0	09:00:00	0	3341.11534006758	0.2521150922470358	24842	0.358187840154453	26839	0.40782890564442253	0.3846655846379954	0.8491637337434993	4.5	0.021739130434782608	0.9438316240429203	0.5115348793798732	0.994736842105263	0	0.9946808510638298	910	186	2017-06-08	Natural/Stuck	83	2.2409638554216866	21_360x380	21_360x380_1	894.6333333333333	4x
21	1	4	1	4	1	F	360x380	BB	2017-03-17	NA	NA	NA	NA	1	20170322_T21_V3	2017-03-22	2	1	09:00:00	0	1502.9369759850501	0.1008081804010119	11977	0.1440673734667044	9208	0.09722711577760552	0.14352546451703002	0.2471575081478911	20	0.0966183574879227	1.032299133483934	0.7635831245254041	0.9842105263157894	0	0.9849124924562462	1231	186	2017-06-08	Natural/Stuck	83	2.2409638554216866	21_360x380	21_360x380_2	306.93333333333334	4x
21	1	4	1	4	1	F	387x324	BP	2017-03-17	NA	NA	NA	NA	1	20170321_T21_V1	2017-03-21	1	0	09:00:00	0	6188.3453390984105	0.48648058521906096	14739	0.19003711532380207	12842	0.1612465647241209	0.17260166392195345	0.319746229799197	0	0	1.000087212407288	0.6718097917907649	0.994736842105263	0	0.9946808510638298	910	NA	2017-03-23	Cold Knockout	NA	NA	21_387x324	21_387x324_1	428.06666666666666	4x
21	1	4	1	4	1	F	387x324	BP	2017-03-17	NA	NA	NA	NA	1	20170322_T21_V3	2017-03-22	2	1	09:00:00	0	6344.90622206045	0.49936766091298934	27783	0.40713679410149295	22703	0.334965823409203	0.31947088138825963	0.6864051798682212	0	0	1.0124342739919336	0.7069871718795391	0.9842105263157894	0	0.9849124924562462	1231	NA	2017-03-23	Cold Knockout	NA	NA	21_387x324	21_387x324_2	756.7666666666667	4x
21	1	4	1	4	1	F	786x716	PP	2017-03-17	NA	NA	NA	NA	1	20170321_T21_V1	2017-03-21	1	0	09:00:00	0	5583.934827700121	0.43672943497494604	24672	0.3553584208511559	19886	0.28533929955605664	0.3089981076221468	0.6602599038216985	0	0	1.0167131088177814	0.719177780792765	0.994736842105263	0	0.9946808510638298	910	0	2017-05-11	Natural	55	0	21_786x716	21_786x716_1	662.8666666666667	4x
21	1	4	1	4	1	F	786x716	PP	2017-03-17	NA	NA	NA	NA	1	20170322_T21_V3	2017-03-22	2	1	09:00:00	0	1228.6963846154113	0.07823447493599402	17154	0.23023151307358156	16473	0.22521316327249666	0.21984426115721808	0.4376873572841978	0	0	0.9795159192964528	0.6132011753425144	0.9842105263157894	0	0.9849124924562462	1231	0	2017-05-11	Natural	55	0	21_786x716	21_786x716_2	549.1	4x
21	1	4	1	4	1	F	852x721	TW	2017-03-17	NA	NA	NA	NA	1	20170321_T21_V1	2017-03-21	1	0	09:00:00	0	2914.926625565696	0.21703400353718552	10398	0.11778706123196245	8659	0.08755549291804665	0.12527199605764097	0.2015877305192123	103.5	0.5	1.0059536894295775	0.6885236706825468	0.994736842105263	0	0.9946808510638298	910	159	2017-05-29	Stuck	73	2.1780821917808217	21_852x721	21_852x721_1	288.6333333333333	4x
21	1	4	1	4	1	F	852x721	TW	2017-03-17	NA	NA	NA	NA	1	20170322_T21_V3	2017-03-22	2	1	09:00:00	0	2314.4947631344935	0.16761034985177903	14846	0.1918179851205832	11289	0.13388767528715384	0.17901547277314342	0.3357583013543562	61	0.2946859903381642	1.0370264287080817	0.7770514189654746	0.9842105263157894	0	0.9849124924562462	1231	159	2017-05-29	Stuck	73	2.1780821917808217	21_852x721	21_852x721_2	376.3	4x
21	1	4	1	4	1	M	153x517	UB	2017-03-17	NA	NA	NA	NA	1	20170321_T21_V1	2017-03-21	1	0	09:00:00	0	2263.2424336959684	0.16339159075647824	11821	0.14147096516485527	11703	0.14118103023042775	0.12898720562291535	0.21086274990033219	3	0.014492753623188406	0.9738649889474579	0.5971013994258718	0.994736842105263	0	0.9946808510638298	910	NA	NA	NA	NA	NA	21_153x517	21_153x517_1	390.1	4x
21	1	4	1	4	1	M	153x517	UB	2017-03-17	NA	NA	NA	NA	1	20170322_T21_V3	2017-03-22	2	1	09:00:00	0	3927.061709783083	0.30034639419323855	9898	0.10946523975167685	12046	0.14722359241772956	0.11072129820249495	0.16526191840978643	104.5	0.5048309178743962	0.9040826280162773	0.39828805285434427	0.9842105263157894	0	0.9849124924562462	1231	NA	NA	NA	NA	NA	21_153x517	21_153x517_2	401.53333333333336	4x
21	1	4	1	4	1	M	235x712	BB	2017-03-17	NA	NA	NA	NA	1	20170321_T21_V1	2017-03-21	1	0	09:00:00	0	8901.73273945216	0.7098290242016687	16736	0.2232744703160628	24136	0.3602106969205835	0.1923491748301104	0.369045883879008	1	0.004830917874396135	0.880947374267985	0.3323745876161075	0.994736842105263	0	0.9946808510638298	910	NA	NA	NA	NA	NA	21_235x712	21_235x712_1	804.5333333333333	4x
21	1	4	1	4	1	M	235x712	BB	2017-03-17	NA	NA	NA	NA	1	20170322_T21_V3	2017-03-22	2	1	09:00:00	0	9835.033798003586	0.7866523095538084	20909	0.29272839239052645	24426	0.36531956874075117	0.24557272572945757	0.5019184600958513	0	0	0.9200915705603033	0.4438983102285251	0.9842105263157894	0	0.9849124924562462	1231	NA	NA	NA	NA	NA	21_235x712	21_235x712_2	814.2	4x
21	1	4	1	4	1	M	307x176	BP	2017-03-17	NA	NA	NA	NA	1	20170321_T21_V1	2017-03-21	1	0	09:00:00	0	6539.579952035733	0.5153919387935576	10818	0.12477739127540236	11568	0.13880276231414276	0.12430278788618403	0.19916810265794008	9	0.043478260869565216	0.9531077579858067	0.5379630369804702	0.994736842105263	0	0.9946808510638298	910	NA	NA	NA	NA	NA	21_307x176	21_307x176_1	385.6	4x
21	1	4	1	4	1	M	307x176	BP	2017-03-17	NA	NA	NA	NA	1	20170322_T21_V3	2017-03-22	2	1	09:00:00	0	6381.167824748637	0.5023524806826831	17303	0.23271141587470665	19611	0.28049467972658726	0.2060544359058175	0.40326106336407247	0	0	0.9316028929183829	0.476694628537825	0.9842105263157894	0	0.9849124924562462	1231	NA	NA	NA	NA	NA	21_307x176	21_307x176_2	653.7	4x
21	1	4	1	4	1	M	378x765	PP	2017-03-17	NA	NA	NA	NA	1	20170321_T21_V1	2017-03-21	1	0	09:00:00	0	7660.2521230438415	0.607638397951317	11641	0.13847510943195246	11513	0.1378338383482489	0.12477103103503343	0.20033707151537627	28	0.13526570048309178	0.9724978930731717	0.5932064766656773	0.994736842105263	0	0.9946808510638298	910	NA	NA	NA	NA	NA	21_378x765	21_378x765_1	383.76666666666665	4x
21	1	4	1	4	1	M	378x765	PP	2017-03-17	NA	NA	NA	NA	1	20170322_T21_V3	2017-03-22	2	1	09:00:00	0	5417.153610673977	0.42300108771809936	15315	0.19962385366909108	17388	0.24133253470509478	0.1787470755588168	0.3350882478026034	3	0.014492753623188406	0.9301527010911471	0.4725629613586682	0.9842105263157894	0	0.9849124924562462	1231	NA	NA	NA	NA	NA	21_378x765	21_378x765_2	579.6	4x
21	1	4	1	4	1	M	57x862	LG	2017-03-17	NA	NA	NA	NA	1	20170321_T21_V1	2017-03-21	1	0	09:00:00	0	9067.727583721076	0.7234926423572591	11447	0.13524624269760166	11108	0.13069903459939397	0.1203882660015955	0.18939550014131865	44	0.21256038647342995	0.9767702972313923	0.6053787642934868	0.994736842105263	0	0.9946808510638298	910	NA	NA	NA	NA	NA	21_57x862	21_57x862_1	370.26666666666665	4x
21	1	4	1	4	1	M	57x862	LG	2017-03-17	NA	NA	NA	NA	1	20170322_T21_V3	2017-03-22	2	1	09:00:00	0	6413.635242636094	0.5050249877865394	20709	0.2893996637984122	20303	0.29268550489747025	0.2545851314310307	0.5244179277796972	4	0.01932367149758454	0.9691118749686973	0.5835595460958414	0.9842105263157894	0	0.9849124924562462	1231	NA	NA	NA	NA	NA	21_57x862	21_57x862_2	676.7666666666667	4x
21	1	4	1	4	1	M	59x820	CG	2017-03-17	NA	NA	NA	NA	1	20170321_T21_V1	2017-03-21	1	0	09:00:00	0	8993.623416106004	0.7173928682679513	11602	0.1378260073564902	12214	0.15018321471355084	0.11734169029273166	0.18178972494901818	1	0.004830917874396135	0.9532372059664637	0.5383318405849615	0.994736842105263	0	0.9946808510638298	910	NA	NA	NA	NA	NA	21_59x820	21_59x820_1	407.1333333333333	4x
21	1	4	1	4	1	M	59x820	CG	2017-03-17	NA	NA	NA	NA	1	20170322_T21_V3	2017-03-22	2	1	09:00:00	0	8471.26105085365	0.674395388863733	20089	0.27908060516285804	23041	0.3409203015996054	0.2462080447489936	0.5035045338060582	1	0.004830917874396135	0.9290491975861788	0.469419026102701	0.9842105263157894	0	0.9849124924562462	1231	NA	NA	NA	NA	NA	21_59x820	21_59x820_2	768.0333333333333	4x
21	1	4	1	4	1	M	637x318	TW	2017-03-17	NA	NA	NA	NA	1	20170321_T21_V1	2017-03-21	1	0	09:00:00	0	5737.706040037029	0.44938688308996055	14481	0.1857430554399747	17476	0.24288281305052498	0.17629381380543976	0.3289636806927931	3	0.014492753623188406	0.9222434876595155	0.4500292269004443	0.994736842105263	0	0.9946808510638298	910	NA	NA	NA	NA	NA	21_637x318	21_637x318_1	582.5333333333333	4x
21	1	4	1	4	1	M	637x318	TW	2017-03-17	NA	NA	NA	NA	1	20170322_T21_V3	2017-03-22	2	1	09:00:00	0	7131.553595445519	0.5641193667889796	17449	0.23514138774695006	20922	0.30359030371362133	0.21060617644963003	0.41462448204071783	0	0	0.9204227291584931	0.4448417972111019	0.9842105263157894	0	0.9849124924562462	1231	NA	NA	NA	NA	NA	21_637x318	21_637x318_2	697.4	4x
21	1	4	1	4	1	M	732x40	NR	2017-03-17	NA	NA	NA	NA	1	20170321_T21_V1	2017-03-21	1	0	09:00:00	0	3023.1822326242223	0.2259449024543413	19447	0.2683953863821713	21817	0.3193573391586217	0.3083946219196904	0.6587533019764542	0	0	0.9435315460034344	0.510679942423503	0.994736842105263	0	0.9946808510638298	910	NA	NA	NA	NA	NA	21_732x40	21_732x40_1	727.2333333333333	4x
21	1	4	1	4	1	M	732x40	NR	2017-03-17	NA	NA	NA	NA	1	20170322_T21_V3	2017-03-22	2	1	09:00:00	0	5229.117836393908	0.40752320326530644	16307	0.21613434748597773	20553	0.2970897047424424	0.19373872671555953	0.3725148996753378	0	0	0.9036595738440557	0.3970827509035639	0.9842105263157894	0	0.9849124924562462	1231	NA	NA	NA	NA	NA	21_732x40	21_732x40_2	685.1	4x
21	1	4	1	4	1	M	801x513	CO	2017-03-17	NA	NA	NA	NA	1	20170321_T21_V1	2017-03-21	1	0	09:00:00	0	8298.39161335845	0.6601658988147555	11545	0.13687731970773762	15343	0.20530617997322245	0.12798037052237554	0.20834918642375647	7.5	0.036231884057971016	0.8994517799560942	0.385094541083981	0.994736842105263	0	0.9946808510638298	910	NA	NA	NA	NA	NA	21_801x513	21_801x513_1	511.43333333333334	4x
21	1	4	1	4	1	M	801x513	CO	2017-03-17	NA	NA	NA	NA	1	20170322_T21_V3	2017-03-22	2	1	09:00:00	0	5846.984199105034	0.45838195185144665	17301	0.2326781285887855	22028	0.32307448382777815	0.21268766889043003	0.4198209271916251	0	0	0.9062860567094084	0.40456572856733947	0.9842105263157894	0	0.9849124924562462	1231	NA	NA	NA	NA	NA	21_801x513	21_801x513_2	734.2666666666667	4x
21	1	4	1	4	1	M	855x391	CY	2017-03-17	NA	NA	NA	NA	1	20170321_T21_V1	2017-03-21	1	0	09:00:00	0	5301.320854168578	0.41346648703956723	15297	0.1993242680958008	18586	0.2624374603622014	0.16494374386281152	0.30062823504824343	6	0.028985507246376812	0.9198753101890368	0.44328217389308777	0.994736842105263	0	0.9946808510638298	910	NA	NA	NA	NA	NA	21_855x391	21_855x391_1	619.5333333333333	4x
21	1	4	1	4	1	M	855x391	CY	2017-03-17	NA	NA	NA	NA	1	20170322_T21_V3	2017-03-22	2	1	09:00:00	0	8215.915007527157	0.6533769599545687	24118	0.34613784265099945	27916	0.4268021985765626	0.2928631470983807	0.6199789805138144	0	0	0.9203665171109534	0.4446816463486221	0.9842105263157894	0	0.9849124924562462	1231	NA	NA	NA	NA	NA	21_855x391	21_855x391_2	930.5333333333333	4x
22	1	4	1	4	1	F	136x427	TW	2017-03-17	NA	NA	NA	NA	1	20170321_T22_V1.5	2017-03-21	1	0	09:30:00	1	4634.761996975376	0.35859968835659123	13300	0.1660869131035401	12231	0.15048270030300895	0.29347782394681915	0.6215135210510913	0	0	0.9901015935052988	0.6433602769706769	0.9921052631578948	0	0.9946808510638298	526	NA	NA	NA	NA	NA	22_136x427	22_136x427_1	407.7	4x
22	1	4	1	4	1	F	208x313	NR	2017-03-17	NA	NA	NA	NA	1	20170321_T22_V1.5	2017-03-21	1	0	09:30:00	1	2234.8298889829257	0.16105285449332826	3321	0	3689	0	0.07122349173886595	0.06665565837911563	140	0.6763285024154589	0.959960560543761	0.5574870053839531	0.9921052631578948	0	0.9946808510638298	526	NA	NA	NA	NA	NA	22_208x313	22_208x313_1	122.96666666666667	4x
22	1	4	1	4	1	F	237x714	CO	2017-03-17	NA	NA	NA	NA	0	20170321_T22_V1.5	2017-03-21	1	0	09:30:00	1	2205.575631472144	0.15864483389598322	11356	0.13373167118818968	10305	0.11655274469734339	0.26630716178254077	0.5536819724550079	3	0.014492753623188406	0.9931630767464755	0.6520825919013977	0.9921052631578948	0	0.9946808510638298	526	NA	NA	NA	NA	NA	22_237x714	22_237x714_1	343.5	4x
22	1	4	1	4	1	F	306x774	CY	2017-03-17	NA	NA	NA	NA	1	20170321_T22_V1.5	2017-03-21	1	0	09:30:00	1	5848.506577628941	0.45850726417021503	12374	0.15067489972205117	11220	0.1326721161299415	0.27496394500683546	0.57529362874863	0	0	0.9910719399572497	0.6461248412942662	0.9921052631578948	0	0.9946808510638298	526	NA	NA	NA	NA	NA	22_306x774	22_306x774_1	374	4x
22	1	4	1	4	1	F	315x229	LG	2017-03-17	NA	NA	NA	NA	1	20170321_T22_V1.5	2017-03-21	1	0	09:30:00	1	5294.435637712876	0.41289974071088675	12432	0.15164023101376428	11873	0.1441758861250088	0.28864859286588956	0.6094573473455253	0	0	0.9778112611685951	0.6083445212735302	0.9921052631578948	0	0.9946808510638298	526	NA	NA	NA	NA	NA	22_315x229	22_315x229_1	395.76666666666665	4x
22	1	4	1	4	1	F	335x365	CG	2017-03-17	NA	NA	NA	NA	1	20170321_T22_V1.5	2017-03-21	1	0	09:30:00	1	2217.8833865843935	0.15965792841073725	4851	0.02546477372967395	4325	0.011204284405609189	0.10537259241696348	0.15190887628575525	67	0.32367149758454106	0.9935525106623625	0.6531921081036699	0.9921052631578948	0	0.9946808510638298	526	NA	NA	NA	NA	NA	22_335x365	22_335x365_1	144.16666666666666	4x
22	1	4	1	4	1	F	360x380	UB	2017-03-17	NA	NA	NA	NA	1	20170321_T22_V1.5	2017-03-21	1	0	09:30:00	1	2324.71575152066	0.1684516752742425	5833	0.04180883111695488	5433	0.030723698118525825	0.13533878047368972	0.22671945429520665	37	0.178743961352657	0.984151069230068	0.6264069433599029	0.9921052631578948	0	0.9946808510638298	526	NA	NA	NA	NA	NA	22_360x380	22_360x380_1	181.1	4x
22	1	4	1	4	1	F	387x324	BB	2017-03-17	NA	NA	NA	NA	1	20170321_T22_V1.5	2017-03-21	1	0	09:30:00	1	5862.222019505439	0.4596362303225135	13450	0.1685834595476258	12243	0.15069410189556762	0.30758281523829517	0.6567266268801041	12	0.057971014492753624	0.9913148075877224	0.6468167830076711	0.9921052631578948	0	0.9946808510638298	526	NA	NA	NA	NA	NA	22_387x324	22_387x324_1	408.1	4x
22	1	4	1	4	1	F	786x716	BP	2017-03-17	NA	NA	NA	NA	1	20170321_T22_V1.5	2017-03-21	1	0	09:30:00	1	4524.636713530651	0.34953488981485337	8975	0.09410315729906962	8239	0.08015643717849341	0.20670529790030825	0.404885940105821	0	0	0.9889852382881312	0.6401797265604299	0.9921052631578948	0	0.9946808510638298	526	NA	NA	NA	NA	NA	22_786x716	22_786x716_1	274.6333333333333	4x
22	1	4	1	4	1	F	852x721	PP	2017-03-17	NA	NA	NA	NA	1	20170321_T22_V1.5	2017-03-21	1	0	09:30:00	1	5063.100873278778	0.39385776442986287	7385	0.0676397649917614	7479	0.06676766964977802	0.17444449996905745	0.32434686934666046	37	0.178743961352657	0.9636951604456987	0.5681270624800748	0.9921052631578948	0	0.9946808510638298	526	NA	NA	NA	NA	NA	22_852x721	22_852x721_1	249.3	4x
22	1	4	1	4	1	M	153x517	CG	2017-03-17	NA	NA	NA	NA	1	20170321_T22_V1.5	2017-03-21	1	0	09:30:00	1	1911.110561967018	0.13440638066210267	9784	0.10756786445417173	9981	0.11084490169825946	0.22550752325360587	0.451825689128334	0	0	0.9621293441177073	0.5636659754642412	0.9921052631578948	0	0.9946808510638298	526	NA	NA	NA	NA	NA	22_153x517	22_153x517_1	332.7	4x
22	1	4	1	4	1	M	235x712	UB	2017-03-17	NA	NA	NA	NA	1	20170321_T22_V1.5	2017-03-21	1	0	09:30:00	1	3073.1299461918125	0.2300562740390318	8807	0.09130702528169365	11475	0.13716439997181312	0.1982660270901114	0.38381730347796655	3	0.014492753623188406	0.9004249540932314	0.38786716162045054	0.9921052631578948	0	0.9946808510638298	526	NA	NA	NA	NA	NA	22_235x712	22_235x712_1	382.5	4x
22	1	4	1	4	1	M	307x176	BB	2017-03-17	NA	NA	NA	NA	1	20170321_T22_V1.5	2017-03-21	1	0	09:30:00	1	2454.0044677967708	0.17909388322234823	10649	0.12196461561506583	11506	0.13771052075258966	0.24040314661535095	0.4890126076444216	0	0	0.9501887805205341	0.5296467279491658	0.9921052631578948	0	0.9946808510638298	526	NA	NA	NA	NA	NA	22_307x176	22_307x176_1	383.53333333333336	4x
22	1	4	1	4	1	M	378x765	BP	2017-03-17	NA	NA	NA	NA	1	20170321_T22_V1.5	2017-03-21	1	0	09:30:00	1	4118.5850871780685	0.3161113554974261	11026	0.12823926901120117	10877	0.1266295539426397	0.252407660647467	0.5189818727296279	0	0	0.9685388031505002	0.5819268365617808	0.9921052631578948	0	0.9946808510638298	526	NA	NA	NA	NA	NA	22_378x765	22_378x765_1	362.56666666666666	4x
22	1	4	1	4	1	M	57x862	CY	2017-03-17	NA	NA	NA	NA	1	20170321_T22_V1.5	2017-03-21	1	0	09:30:00	1	9137.092323024226	0.7292022974701907	9801	0.10785080638450144	10177	0.11429779437671764	0.22380783941031354	0.44758242900764994	0	0	0.9562437600279226	0.5468976596061372	0.9921052631578948	0	0.9946808510638298	526	NA	NA	NA	NA	NA	22_57x862	22_57x862_1	339.23333333333335	4x
22	1	4	1	4	1	M	59x820	LG	2017-03-17	NA	NA	NA	NA	1	20170321_T22_V1.5	2017-03-21	1	0	09:30:00	1	2270.7601845611357	0.16401040321214763	8975	0.09410315729906962	9984	0.11089775209639913	0.199105381091499	0.38591275044904894	5	0.024154589371980676	0.9389593190426567	0.49765344502177083	0.9921052631578948	0	0.9946808510638298	526	NA	NA	NA	NA	NA	22_59x820	22_59x820_1	332.8	4x
22	1	4	1	4	1	M	637x318	PP	2017-03-17	NA	NA	NA	NA	1	20170321_T22_V1.5	2017-03-21	1	0	09:30:00	1	6035.841211860305	0.4739274353250962	8539	0.08684652896826058	8134	0.0783066732436051	0.1996193326201641	0.3871958302607184	0	0	0.9832269451893995	0.6237740689383322	0.9921052631578948	0	0.9946808510638298	526	NA	NA	NA	NA	NA	22_637x318	22_637x318_1	271.1333333333333	4x
22	1	4	1	4	1	M	732x40	TW	2017-03-17	NA	NA	NA	NA	1	20170321_T22_V1.5	2017-03-21	1	0	09:30:00	1	7276.274309300137	0.5760318366131055	9671	0.10568713279962719	9974	0.11072158410260025	0.22805996084367386	0.4581978486797781	28	0.13526570048309178	0.9609060829727666	0.5601808448565733	0.9921052631578948	0	0.9946808510638298	526	NA	NA	NA	NA	NA	22_732x40	22_732x40_1	332.46666666666664	4x
22	1	4	1	4	1	M	801x513	NR	2017-03-17	NA	NA	NA	NA	1	20170321_T22_V1.5	2017-03-21	1	0	09:30:00	1	7199.969353483254	0.5697509079237058	9846	0.10859977031772715	10200	0.11470298076245508	0.22932889942901738	0.4613657534145525	15	0.07246376811594203	0.9757543760462049	0.602484355334191	0.9921052631578948	0	0.9946808510638298	526	NA	NA	NA	NA	NA	22_801x513	22_801x513_1	340	4x
22	1	4	1	4	1	M	855x391	CO	2017-03-17	NA	NA	NA	NA	1	20170321_T22_V1.5	2017-03-21	1	0	09:30:00	1	9747.175142198756	0.7794203552731329	8522	0.08656358703793086	9552	0.10328729476428722	0.18952557759199967	0.3619967743610044	1	0.004830917874396135	0.9377887902287593	0.4943185513947286	0.9921052631578948	0	0.9946808510638298	526	NA	NA	NA	NA	NA	22_855x391	22_855x391_1	318.4	4x
27	4	4	1	2	0.3333333333333333	F	136x427	CG	2017-03-24	17:05:00	0.2054794520547945	75	1	1	20170328_T27_V1	2017-03-28	1	0	09:00:00	0	4358.309798015452	0.33584393770964766	16180	0.2140206048299852	14572	0.1917236276513283	0.2222048646180643	0.44358060299909197	0	0	0.9984110020530416	0.6670341868149714	1	-0.009736842105263262	1	890	NA	NA	NA	NA	NA	27_136x427	27_136x427_1	485.73333333333335	2x
27	4	4	1	2	0.3333333333333333	F	136x427	CG	2017-03-24	17:05:00	0.2054794520547945	75	1	1	20170329_T27_V3	2017-03-29	2	1	09:00:00	0	4817.296948855591	0.3736247808136788	13178	0.16405638866235042	12620	0.15733563526178565	0.19552441171412852	0.3769728616501098	0	0	0.9834954731458336	0.6245391181707498	1	0	1	839	NA	NA	NA	NA	NA	27_136x427	27_136x427_2	420.6666666666667	2x
27	4	4	1	2	0.3333333333333333	F	208x313	UB	2017-03-24	17:05:00	0.2054794520547945	7	1	1	20170328_T27_V1	2017-03-28	1	0	09:00:00	0	3326.3742232278996	0.25090169918912836	10978	0.12744037414909376	10967	0.12821506588682968	0.14683210344375022	0.2554125310726693	38	0.18357487922705315	0.9732168258484047	0.5952547511736865	1	-0.009736842105263262	1	890	NA	NA	NA	NA	NA	27_208x313	27_208x313_1	365.56666666666666	2x
27	4	4	1	2	0.3333333333333333	F	208x313	UB	2017-03-24	17:05:00	0.2054794520547945	7	1	1	20170329_T27_V3	2017-03-29	2	1	09:00:00	0	1939.7657800726022	0.13676509222380373	8113	0.07975633706705723	7492	0.06699668804171659	0.11729846520499786	0.18168181353259932	182	0.8792270531400966	0.9923326723070395	0.6497167291904048	1	0	1	839	NA	NA	NA	NA	NA	27_208x313	27_208x313_2	249.73333333333332	2x
27	4	4	1	2	0.3333333333333333	F	237x714	BB	2017-03-24	17:05:00	0.2054794520547945	115	1	1	20170328_T27_V1	2017-03-28	1	0	09:00:00	0	3934.496444013156	0.30095837325834396	15469	0.20218697468501906	14345	0.18772461419209358	0.2085169965266186	0.40940884509315667	0	0	0.9913137125855983	0.6468136632932635	1	-0.009736842105263262	1	890	NA	NA	NA	NA	NA	27_237x714	27_237x714_1	478.1666666666667	2x
27	4	4	1	2	0.3333333333333333	F	237x714	BB	2017-03-24	17:05:00	0.2054794520547945	115	1	1	20170329_T27_V3	2017-03-29	2	1	09:00:00	0	5257.127686293116	0.40982879230515745	13370	0.16725196811078008	11949	0.14551476287788034	0.20181937855118254	0.3926882441585177	0	0	1.0002764722145425	0.6723490022036783	1	0	1	839	NA	NA	NA	NA	NA	27_237x714	27_237x714_2	398.3	2x
27	4	4	1	2	0.3333333333333333	F	306x774	BP	2017-03-24	17:05:00	0.2054794520547945	85	1	1	20170328_T27_V1	2017-03-28	1	0	09:00:00	0	5975.079672057714	0.4689259397541656	13826	0.17484146930080055	14568	0.19165316045380876	0.19527592286540285	0.37635250932612113	0	0	0.9602599711777707	0.558340040869601	1	-0.009736842105263262	1	890	NA	NA	NA	NA	NA	27_306x774	27_306x774_1	485.6	2x
27	4	4	1	2	0.3333333333333333	F	306x774	BP	2017-03-24	17:05:00	0.2054794520547945	85	1	1	20170329_T27_V3	2017-03-29	2	1	09:00:00	0	4232.328162110096	0.3254739471523582	14564	0.1871244778057021	14269	0.18638573743922204	0.2193851431556891	0.43654116935385745	0	0	0.9779503778047114	0.6087408713485489	1	0	1	839	NA	NA	NA	NA	NA	27_306x774	27_306x774_2	475.6333333333333	2x
27	4	4	1	2	0.3333333333333333	F	315x229	PP	2017-03-24	17:05:00	0.2054794520547945	NA	0	1	20170328_T27_V1	2017-03-28	1	0	09:00:00	0	7552.983002131062	0.5988087001706822	25170	0.36364695504552036	19647	0.28112888450426327	0.3354931596752484	0.7264047920113769	25	0.12077294685990338	1.0329248855254611	0.7653659225826764	1	-0.009736842105263262	1	890	NA	NA	NA	NA	NA	27_315x229	27_315x229_1	654.9	2x
27	4	4	1	2	0.3333333333333333	F	315x229	PP	2017-03-24	17:05:00	0.2054794520547945	NA	0	1	20170329_T27_V3	2017-03-29	2	1	09:00:00	0	5512.27411018096	0.4308307898378043	19911	0.27611803671587637	16314	0.22241209217109437	0.29151717988159553	0.6166187738275699	0	0	1.021279167366124	0.7321867040869018	1	0	1	839	NA	NA	NA	NA	NA	27_315x229	27_315x229_2	543.8	2x
27	4	4	1	2	0.3333333333333333	F	335x365	TW	2017-03-24	17:05:00	0.2054794520547945	NA	0	1	20170328_T27_V1	2017-03-28	1	0	09:00:00	0	1695.832385071432	0.11668607844857345	12536	0.1533711698816637	11073	0.13008244662109789	0.17765569910600382	0.33236362686962767	52	0.25120772946859904	1.0031195158053559	0.6804489719266255	1	-0.009736842105263262	1	890	NA	NA	NA	NA	NA	27_335x365	27_335x365_1	369.1	2x
27	4	4	1	2	0.3333333333333333	F	335x365	TW	2017-03-24	17:05:00	0.2054794520547945	NA	0	1	20170329_T27_V3	2017-03-29	2	1	09:00:00	0	6352.852848836961	0.5000217756499707	14660	0.18872226752991694	14505	0.19054330209287576	0.22600125366965612	0.45305828693942846	5	0.024154589371980676	0.9755584488997827	0.6019261493471104	1	0	1	839	NA	NA	NA	NA	NA	27_335x365	27_335x365_2	483.5	2x
27	4	4	1	2	0.3333333333333333	F	360x380	NR	2017-03-24	17:05:00	0.2054794520547945	75	1	1	20170328_T27_V1	2017-03-28	1	0	09:00:00	0	5620.633656262366	0.4397502443406854	15706	0.20613151806667443	15238	0.20345641603833414	0.22537591789426617	0.4514971363947428	0	0	0.9803306408787278	0.6155223568292786	1	-0.009736842105263262	1	890	NA	NA	NA	NA	NA	27_360x380	27_360x380_1	507.93333333333334	2x
27	4	4	1	2	0.3333333333333333	F	360x380	NR	2017-03-24	17:05:00	0.2054794520547945	75	1	1	20170329_T27_V3	2017-03-29	2	1	09:00:00	0	5407.324782636526	0.4221920423901425	15587	0.20415092455436645	15193	0.20266366006623918	0.24290397532687635	0.49525592564862314	0	0	0.9792002528844634	0.612301826353309	1	0	1	839	NA	NA	NA	NA	NA	27_360x380	27_360x380_2	506.43333333333334	2x
27	4	4	1	2	0.3333333333333333	F	387x324	CO	2017-03-24	17:05:00	0.2054794520547945	90	1	1	20170328_T27_V1	2017-03-28	1	0	09:00:00	0	7688.740427142373	0.6099833702353481	18433	0.2515187324201521	17726	0.24728701289549715	0.26359624391461295	0.5469141669452809	0	0	0.9824850155058402	0.6216602751179334	1	-0.009736842105263262	1	890	NA	NA	NA	NA	NA	27_387x324	27_387x324_1	590.8666666666667	2x
27	4	4	1	2	0.3333333333333333	F	387x324	CO	2017-03-24	17:05:00	0.2054794520547945	90	1	1	20170329_T27_V3	2017-03-29	2	1	09:00:00	0	6300.487034697719	0.4957113617214147	18453	0.25185160527936357	18277	0.2569938693538158	0.2777579046749399	0.5822687480834722	0	0	0.97530408164767	0.601201444651312	1	0	1	839	NA	NA	NA	NA	NA	27_387x324	27_387x324_2	609.2333333333333	2x
27	4	4	1	2	0.3333333333333333	F	786x716	CY	2017-03-24	17:05:00	0.2054794520547945	NA	0	1	20170328_T27_V1	2017-03-28	1	0	09:00:00	0	4772.702053520522	0.36995401848229115	16680	0.2223424263102708	15143	0.20178282009724474	0.23868827634843426	0.4847314346224675	10	0.04830917874396135	0.9964694921487178	0.661502730493781	1	-0.009736842105263262	1	890	NA	NA	NA	NA	NA	27_786x716	27_786x716_1	504.76666666666665	2x
27	4	4	1	2	0.3333333333333333	F	786x716	CY	2017-03-24	17:05:00	0.2054794520547945	NA	0	1	20170329_T27_V3	2017-03-29	2	1	09:00:00	0	3776.2472067818862	0.28793232319959283	9227	0.09829735532513356	8941	0.09252343034317526	0.13783653527276013	0.2329550982780387	62	0.2995169082125604	0.9806312256774609	0.6163787375674366	1	0	1	839	NA	NA	NA	NA	NA	27_786x716	27_786x716_2	298.03333333333336	2x
27	4	4	1	2	0.3333333333333333	F	852x721	LG	2017-03-24	17:05:00	0.2054794520547945	7	1	1	20170328_T27_V1	2017-03-28	1	0	09:00:00	0	7422.2130449099695	0.588044566082293	15926	0.2097931195180001	16049	0.21774364033542387	0.2236739657686773	0.4472482135080983	0	0	0.9711015785136192	0.589228308447423	1	-0.009736842105263262	1	890	NA	NA	NA	NA	NA	27_852x721	27_852x721_1	534.9666666666667	2x
27	4	4	1	2	0.3333333333333333	F	852x721	LG	2017-03-24	17:05:00	0.2054794520547945	7	1	1	20170329_T27_V3	2017-03-29	2	1	09:00:00	0	7345.353144043817	0.5817179579184256	15401	0.20105520696370022	15457	0.20731449510252978	0.23816918192314887	0.4834355155711831	18	0.08695652173913043	0.9720901146139334	0.5920446959655243	1	0	1	839	NA	NA	NA	NA	NA	27_852x721	27_852x721_2	515.2333333333333	2x
27	4	4	1	2	0.3333333333333333	M	153x517	TW	2017-03-24	17:05:00	0.2054794520547945	NA	0	1	20170328_T27_V1	2017-03-28	1	0	09:00:00	0	5538.223581534463	0.4329667818890954	11581	0.1374764908543182	11633	0.13994785427383552	0.16171431065083258	0.2925659561633308	2	0.00966183574879227	0.9718832298310199	0.5914552711381484	1	-0.009736842105263262	1	890	NA	NA	NA	NA	NA	27_153x517	27_153x517_1	387.76666666666665	2x
27	4	4	1	2	0.3333333333333333	M	153x517	TW	2017-03-24	17:05:00	0.2054794520547945	NA	0	1	20170329_T27_V3	2017-03-29	2	1	09:00:00	0	4711.542698776702	0.36491977736750053	18285	0.24905547326198757	18136	0.2545099006412515	0.28006699429743914	0.588033389518939	16	0.07729468599033816	0.9749632117496811	0.600230289702406	1	0	1	839	NA	NA	NA	NA	NA	27_153x517	27_153x517_2	604.5333333333333	2x
27	4	4	1	2	0.3333333333333333	M	235x712	NR	2017-03-24	17:05:00	0.2054794520547945	7	2	1	20170328_T27_V1	2017-03-28	1	0	09:00:00	0	2394.4133035082987	0.17418872536717017	15629	0.20484995755871044	16085	0.21837784511309985	0.22778526011167785	0.45751205839836695	73	0.3526570048309179	0.9659780231767366	0.5746310496376413	1	-0.009736842105263262	1	890	NA	NA	NA	NA	NA	27_235x712	27_235x712_1	536.1666666666666	2x
27	4	4	1	2	0.3333333333333333	M	235x712	NR	2017-03-24	17:05:00	0.2054794520547945	7	2	1	20170329_T27_V3	2017-03-29	2	1	09:00:00	0	2177.7622940373208	0.15635542048669474	11638	0.13842517850307076	10840	0.12597773236558382	0.17857799229910004	0.33466613150382063	3	0.014492753623188406	0.9902439141695303	0.643765755477918	1	0	1	839	NA	NA	NA	NA	NA	27_235x712	27_235x712_2	361.3333333333333	2x
27	4	4	1	2	0.3333333333333333	M	307x176	CO	2017-03-24	17:05:00	0.2054794520547945	NA	0	1	20170328_T27_V1	2017-03-28	1	0	09:00:00	0	4684.0587411654915	0.36265747636738244	13107	0.16287469001214985	16276	0.22174265379465857	0.18597055514161817	0.353121662056224	58	0.28019323671497587	0.9205046860153554	0.4450752962898067	1	-0.009736842105263262	1	890	NA	NA	NA	NA	NA	27_307x176	27_307x176_1	542.5333333333333	2x
27	4	4	1	2	0.3333333333333333	M	307x176	CO	2017-03-24	17:05:00	0.2054794520547945	NA	0	1	20170329_T27_V3	2017-03-29	2	1	09:00:00	0	5292.699080518127	0.4127567985941065	15058	0.1953464374282243	16862	0.23206609823127333	0.22797834002401737	0.4579940823320348	0	0	0.945478561268035	0.5162270837843814	1	0	1	839	NA	NA	NA	NA	NA	27_307x176	27_307x176_2	562.0666666666667	2x
27	4	4	1	2	0.3333333333333333	M	378x765	CY	2017-03-24	17:05:00	0.2054794520547945	NA	0	1	20170328_T27_V1	2017-03-28	1	0	09:00:00	0	5902.463692935588	0.46294866368219517	18701	0.2559792287335852	17268	0.23921851877950814	0.26905153032877366	0.5605332875714316	9	0.043478260869565216	0.9923545275098001	0.6497789957280063	1	-0.009736842105263262	1	890	NA	NA	NA	NA	NA	27_378x765	27_378x765_1	575.6	2x
27	4	4	1	2	0.3333333333333333	M	378x765	CY	2017-03-24	17:05:00	0.2054794520547945	NA	0	1	20170329_T27_V3	2017-03-29	2	1	09:00:00	0	4738.7956759212875	0.3671630655548335	16757	0.22362398681823478	15319	0.20488337678810514	0.25405148032480995	0.5230856679795457	21	0.10144927536231885	0.9947826614493281	0.6566968676371776	1	0	1	839	NA	NA	NA	NA	NA	27_378x765	27_378x765_2	510.6333333333333	2x
27	4	4	1	2	0.3333333333333333	M	57x862	BP	2017-03-24	17:05:00	0.2054794520547945	NA	0	1	20170328_T27_V1	2017-03-28	1	0	09:00:00	0	7281.977906542441	0.5765013197176884	15255	0.19862523509145683	15787	0.21312803889789303	0.22077373762998279	0.44000779497357234	0	0	0.964635533026745	0.5708062297849228	1	-0.009736842105263262	1	890	NA	NA	NA	NA	NA	27_57x862	27_57x862_1	526.2333333333333	2x
27	4	4	1	2	0.3333333333333333	M	57x862	BP	2017-03-24	17:05:00	0.2054794520547945	NA	0	1	20170329_T27_V3	2017-03-29	2	1	09:00:00	0	6599.685486812198	0.5203394362886768	12656	0.15536840703693225	13115	0.16605595095483053	0.18682232913006136	0.35524811552064944	0	0	0.9643082996076671	0.5698739258288975	1	0	1	839	NA	NA	NA	NA	NA	27_57x862	27_57x862_2	437.1666666666667	2x
27	4	4	1	2	0.3333333333333333	M	59x820	PP	2017-03-24	17:05:00	0.2054794520547945	85	1	0	20170328_T27_V1	2017-03-28	1	0	09:00:00	0	5670.924532263607	0.44388986282954573	14710	0.18955444967794552	21712	0.31750757522373335	0.2102917394271162	0.41383949012391813	3	0.014492753623188406	0.8794476756697392	0.32810187323403167	1	-0.009736842105263262	1	890	NA	NA	NA	NA	NA	27_59x820	27_59x820_1	723.7333333333333	2x
27	4	4	1	2	0.3333333333333333	M	59x820	PP	2017-03-24	17:05:00	0.2054794520547945	85	1	0	20170329_T27_V3	2017-03-29	2	1	09:00:00	0	3035.166622513735	0.22693137964283	14127	0.17985120583193248	19257	0.27425833274610667	0.21619530113557062	0.42857772986558607	59	0.28502415458937197	0.8982163327957721	0.38157469192470483	1	0	1	839	NA	NA	NA	NA	NA	27_59x820	27_59x820_2	641.9	2x
27	4	4	1	2	0.3333333333333333	M	637x318	LG	2017-03-24	17:05:00	0.2054794520547945	90	1	1	20170328_T27_V1	2017-03-28	1	0	09:00:00	0	6117.336490978425	0.4806355977397632	19791	0.2741207995606078	19543	0.2792967373687548	0.2779929808512975	0.5828556156755821	0	0	0.9760402595100313	0.6032988512528492	1	-0.009736842105263262	1	890	NA	NA	NA	NA	NA	27_637x318	27_637x318_1	651.4333333333333	2x
27	4	4	1	2	0.3333333333333333	M	637x318	LG	2017-03-24	17:05:00	0.2054794520547945	90	1	1	20170329_T27_V3	2017-03-29	2	1	09:00:00	0	5964.662424047243	0.46806845951329396	16743	0.22339097581678677	15833	0.21393841166936792	0.2575713768730312	0.5318730884818608	0	0	0.9865628152710667	0.6332781253476326	1	0	1	839	NA	NA	NA	NA	NA	27_637x318	27_637x318_2	527.7666666666667	2x
27	4	4	1	2	0.3333333333333333	M	732x40	CG	2017-03-24	17:05:00	0.2054794520547945	115	1	1	20170328_T27_V1	2017-03-28	1	0	09:00:00	0	2266.0274459892903	0.1636208348917535	8569	0.08734583825707772	8404	0.08306320907617504	0.11187265851160695	0.16813628901904634	151	0.7294685990338164	0.9777022648053109	0.6080339853234779	1	-0.009736842105263262	1	890	NA	NA	NA	NA	NA	27_732x40	27_732x40_1	280.1333333333333	2x
27	4	4	1	2	0.3333333333333333	M	732x40	CG	2017-03-24	17:05:00	0.2054794520547945	115	1	1	20170329_T27_V3	2017-03-29	2	1	09:00:00	0	2463.8080999381955	0.17990085458768348	11721	0.13980660086879818	14342	0.18767176379395392	0.1710178667345745	0.3157922806744945	12	0.057971014492753624	0.9240499372103562	0.45517588969348843	1	0	1	839	NA	NA	NA	NA	NA	27_732x40	27_732x40_2	478.06666666666666	2x
27	4	4	1	2	0.3333333333333333	M	801x513	UB	2017-03-24	17:05:00	0.2054794520547945	75	1	1	20170328_T27_V1	2017-03-28	1	0	09:00:00	0	10022.050995746902	0.8020463513973821	16947	0.2267862789807433	17400	0.24154393629765344	0.24020585988815132	0.48852008139892594	0	0	0.9665567392879821	0.5762798400376258	1	-0.009736842105263262	1	890	NA	NA	NA	NA	NA	27_801x513	27_801x513_1	580	2x
27	4	4	1	2	0.3333333333333333	M	801x513	UB	2017-03-24	17:05:00	0.2054794520547945	75	1	1	20170329_T27_V3	2017-03-29	2	1	09:00:00	0	8577.060797651331	0.6831041373044962	13983	0.17745452124561023	14856	0.1967267986752167	0.21142340180791605	0.4166646848620318	12	0.057971014492753624	0.9582462937294935	0.552602975699186	1	0	1	839	NA	NA	NA	NA	NA	27_801x513	27_801x513_2	495.2	2x
27	4	4	1	2	0.3333333333333333	M	855x391	BB	2017-03-24	17:05:00	0.2054794520547945	7	1	1	20170328_T27_V1	2017-03-28	1	0	09:00:00	0	8769.430230658418	0.698938740415169	15675	0.20561556513489673	17433	0.24212529067718977	0.22491589569961473	0.4503486911465884	0	0	0.947141051889149	0.5209636005719608	1	-0.009736842105263262	1	890	NA	NA	NA	NA	NA	27_855x391	27_855x391_1	581.1	2x
27	4	4	1	2	0.3333333333333333	M	855x391	BB	2017-03-24	17:05:00	0.2054794520547945	7	1	1	20170329_T27_V3	2017-03-29	2	1	09:00:00	0	8788.593572928145	0.7005161423670889	16014	0.21125776009853037	15869	0.2145726164470439	0.24987878079521206	0.5126685250623999	14	0.06763285024154589	0.9751854542495323	0.6008634694136715	1	0	1	839	NA	NA	NA	NA	NA	27_855x391	27_855x391_2	528.9666666666667	2x
28	4	4	1	2	0.3333333333333333	F	136x427	LG	2017-03-24	17:10:00	0.273972602739726	100	1	1	20170328_T28_V1.5	2017-03-28	1	0	09:30:00	1	4633.022302958051	0.35845648803693686	17084	0.22906645806634157	15622	0.2102212670002114	0.2716483642546233	0.5670162825596365	12.5	0.06038647342995169	0.9947195406744114	0.6565170334737597	1	0	1	1023	NA	2017-03-30	Cold Knockout	NA	NA	28_136x427	28_136x427_1	520.7333333333333	2x
28	4	4	1	2	0.3333333333333333	F	208x313	CG	2017-03-24	17:10:00	0.273972602739726	28	1	1	20170328_T28_V1.5	2017-03-28	1	0	09:30:00	1	6807.202380322127	0.5374208800301493	14145	0.18015079140522278	14655	0.19318582199985906	0.22477348396990657	0.4499931603131495	0	0	0.9643581081081081	0.5700158326736681	1	0	1	1023	44	2017-04-10	Natural/Stuck	17	2.588235294117647	28_208x313	28_208x313_1	488.5	2x
28	4	4	1	2	0.3333333333333333	F	237x714	UB	2017-03-24	17:10:00	0.273972602739726	100	1	1	20170328_T28_V1.5	2017-03-28	1	0	09:30:00	1	5541.591458051446	0.43324400362405896	10980	0.1274736614350149	9933	0.1099992953280248	0.17143202971304775	0.3168262384054894	48.5	0.23429951690821257	0.9973287015318287	0.6639506598928795	1	0	1	1023	1	2017-04-03	Natural	10	0.1	28_237x714	28_237x714_1	331.1	2x
28	4	4	1	2	0.3333333333333333	F	306x774	BB	2017-03-24	17:10:00	0.273972602739726	95	1	1	20170328_T28_V1.5	2017-03-28	1	0	09:30:00	1	3284.4445477708355	0.24745032045892504	11503	0.13617828670339363	10496	0.11991755337890211	0.18207846669767772	0.3434050646163392	23.5	0.11352657004830918	0.9952417984601266	0.6580049713532689	1	0	1	1023	NA	2017-03-30	Cold Knockout	NA	NA	28_306x774	28_306x774_1	349.8666666666667	2x
28	4	4	1	2	0.3333333333333333	F	315x229	BP	2017-03-24	17:10:00	0.273972602739726	NA	0	1	20170328_T28_V1.5	2017-03-28	1	0	09:30:00	1	7169.2126206740895	0.5672192133119314	18000	0.2443120350182248	18487	0.2606933972235924	0.2866797236001464	0.6045420659117817	0	0	0.9664797310260078	0.5760604397468865	1	0	1	1023	NA	2017-03-30	Cold Knockout	NA	NA	28_315x229	28_315x229_1	616.2333333333333	2x
28	4	4	1	2	0.3333333333333333	F	335x365	PP	2017-03-24	17:10:00	0.273972602739726	NA	0	1	20170328_T28_V1.5	2017-03-28	1	0	09:30:00	1	5231.389413063473	0.40771018471259646	11289	0.1326165471098314	10897	0.12698188993023748	0.17594497798437292	0.32809281218742925	3	0.014492753623188406	0.9815686054755738	0.6190493782878782	1	0	1	1023	96	2017-06-19	Natural/Stuck	87	1.103448275862069	28_335x365	28_335x365_1	363.23333333333335	2x
28	4	4	1	2	0.3333333333333333	F	360x380	TW	2017-03-24	17:10:00	0.273972602739726	90	1	1	20170328_T28_V1.5	2017-03-28	1	0	09:30:00	1	5354.815572301372	0.41786982501748243	13395	0.16766805918479435	13572	0.17410682827143964	0.2075790629949932	0.40706729435929245	1	0.004830917874396135	0.9697798811159586	0.5854627281592619	1	0	1	1023	18	2017-04-06	Natural/Stuck	13	1.3846153846153846	28_360x380	28_360x380_1	452.4	2x
28	4	4	1	2	0.3333333333333333	F	387x324	NR	2017-03-24	17:10:00	0.273972602739726	65	1	1	20170328_T28_V1.5	2017-03-28	1	0	09:30:00	1	4503.944772175788	0.34783166350794054	12785	0.15751543697884593	12273	0.15122260587696426	0.20764789150259372	0.4072391247044593	9	0.043478260869565216	0.9829131549939276	0.6228800653814073	1	0	1	1023	NA	2017-03-30	Cold Knockout	NA	NA	28_387x324	28_387x324_1	409.1	2x
28	4	4	1	2	0.3333333333333333	F	786x716	CO	2017-03-24	17:10:00	0.273972602739726	NA	0	1	20170328_T28_V1.5	2017-03-28	1	0	09:30:00	1	5346.291916284452	0.4171682129787607	11541	0.13681074513589533	11580	0.13901416390670143	0.18674575389528145	0.3550569454737869	19.5	0.09420289855072464	0.9721523781469286	0.592222087804937	1	0	1	1023	NA	2017-03-30	Cold Knockout	NA	NA	28_786x716	28_786x716_1	386	2x
28	4	4	1	2	0.3333333333333333	F	852x721	CY	2017-03-24	17:10:00	0.273972602739726	6	1	1	20170328_T28_V1.5	2017-03-28	1	0	09:30:00	1	7525.461019352142	0.5965432691855687	11474	0.13569562105753707	11474	0.13714678317243323	0.18103327084601523	0.34079573353799403	10	0.04830917874396135	0.972972972972973	0.5945600024493852	1	0	1	1023	NA	2017-03-30	Cold Knockout	NA	NA	28_852x721	28_852x721_1	382.46666666666664	2x
28	4	4	1	2	0.3333333333333333	M	153x517	PP	2017-03-24	17:10:00	0.273972602739726	6	2	1	20170328_T28_V1.5	2017-03-28	1	0	09:30:00	1	9136.040697303648	0.7291157344666718	14227	0.1815155701279896	15052	0.20017969135367486	0.23099288632627155	0.4655198961219295	0	0	0.9592651499137377	0.5555057466138078	1	0	1	1023	NA	NA	NA	NA	NA	28_153x517	28_153x517_1	501.73333333333335	2x
28	4	4	1	2	0.3333333333333333	M	235x712	TW	2017-03-24	17:10:00	0.273972602739726	95	1	1	20170328_T28_V1.5	2017-03-28	1	0	09:30:00	1	2909.242499282474	0.2165661231555739	9083	0.09590067073881131	9351	0.0997463180889296	0.13734302086523412	0.23172303973214947	74	0.357487922705314	0.9659002606816429	0.5744095004999935	1	0	1	1023	NA	NA	NA	NA	NA	28_235x712	28_235x712_1	311.7	2x
28	4	4	1	2	0.3333333333333333	M	307x176	NR	2017-03-24	17:10:00	0.273972602739726	NA	0	1	20170328_T28_V1.5	2017-03-28	1	0	09:30:00	1	7913.564712092946	0.6284894461029316	11993	0.14433367175407352	12747	0.1595729687830315	0.18930855664494853	0.3614549816425472	24.5	0.11835748792270531	0.9581463435950097	0.5523182128957806	1	0	1	1023	NA	NA	NA	NA	NA	28_307x176	28_307x176_1	424.9	2x
28	4	4	1	2	0.3333333333333333	M	378x765	CO	2017-03-24	17:10:00	0.273972602739726	90	1	1	20170328_T28_V1.5	2017-03-28	1	0	09:30:00	1	6258.073036674996	0.4922201167012044	16103	0.2127390443220212	14886	0.19725530265661334	0.25250882944440844	0.5192344405958305	0	0	0.9920782701446808	0.6489919250336144	1	0	1	1023	NA	NA	NA	NA	NA	28_378x765	28_378x765_1	496.2	2x
28	4	4	1	2	0.3333333333333333	M	57x862	BB	2017-03-24	17:10:00	0.273972602739726	NA	0	1	20170328_T28_V1.5	2017-03-28	1	0	09:30:00	1	6001.9433292048225	0.47113718164627005	16572	0.2205449128705291	15918	0.21543583961665844	0.26361133539479414	0.5469518428202783	0	0	0.9827655910758404	0.6224596485884435	1	0	1	1023	NA	NA	NA	NA	NA	28_57x862	28_57x862_1	530.6	2x
28	4	4	1	2	0.3333333333333333	M	59x820	BP	2017-03-24	17:10:00	0.273972602739726	NA	0	1	20170328_T28_V1.5	2017-03-28	1	0	09:30:00	1	6855.688869199408	0.5414119730827213	15767	0.20714678028726927	15556	0.20905855824113875	0.25415568042276976	0.523345803487681	1	0.004830917874396135	0.9762500744207477	0.6038966241571121	1	0	1	1023	NA	NA	NA	NA	NA	28_59x820	28_59x820_1	518.5333333333333	2x
28	4	4	1	2	0.3333333333333333	M	637x318	CY	2017-03-24	17:10:00	0.273972602739726	NA	0	1	20170328_T28_V1.5	2017-03-28	1	0	09:30:00	1	5543.41426413706	0.43339404518971847	16916	0.2262703260489656	17140	0.2369635684588824	0.26849486788032073	0.5591435799634407	0	0	0.9697731558196675	0.5854435674624258	1	0	1	1023	NA	NA	NA	NA	NA	28_637x318	28_637x318_1	571.3333333333334	2x
28	4	4	1	2	0.3333333333333333	M	732x40	LG	2017-03-24	17:10:00	0.273972602739726	100	1	1	20170328_T28_V1.5	2017-03-28	1	0	09:30:00	1	7769.223530162263	0.6166082168833518	12575	0.15402027195712598	13624	0.17502290183919386	0.20106471003813436	0.3908042144794744	2	0.00966183574879227	0.9534942018624601	0.5390640344152705	1	0	1	1023	NA	NA	NA	NA	NA	28_732x40	28_732x40_1	454.1333333333333	2x
28	4	4	1	2	0.3333333333333333	M	801x513	CG	2017-03-24	17:10:00	0.273972602739726	NA	0	1	20170328_T28_V1.5	2017-03-28	1	0	09:30:00	1	8847.145500858749	0.7053357570306706	15379	0.20068904681856764	16920	0.2330878725953069	0.2476570353029649	0.5071219382175778	0	0	0.9497624811411616	0.5284321802450833	1	0	1	1023	NA	NA	NA	NA	NA	28_801x513	28_801x513_1	564	2x
28	4	4	1	2	0.3333333333333333	M	855x391	UB	2017-03-24	17:10:00	0.273972602739726	28	2	1	20170328_T28_V1.5	2017-03-28	1	0	09:30:00	1	7911.212424056295	0.6282958210197772	16073	0.21223973503320406	16701	0.22922979353111128	0.25766466716977554	0.532105987675075	0	0	0.9636511473333345	0.5680016669783263	1	0	1	1023	NA	NA	NA	NA	NA	28_855x391	28_855x391_1	556.7	2x
29	5	4	1	1	0	F	136x427	CY	2017-03-24	17:15:00	0.3424657534246575	100	1	1	20170328_T29_V1	2017-03-28	1	0	09:00:00	0	4397.30221015071	0.3390535399881285	14033	0.1782867033936388	12711	0.1589387640053555	0.21078899438133686	0.41508088694332307	16.5	0.07971014492753623	0.9935529868785926	0.653193464866914	0.9973684210526316	0	1	1172	83	2017-05-04	Natural	41	2.024390243902439	29_136x427	29_136x427_1	423.7	1x
29	5	4	1	1	0	F	208x313	LG	2017-03-24	17:15:00	0.3424657534246575	65	1	1	20170328_T29_V1	2017-03-28	1	0	09:00:00	0	2498.213529851512	0.18273288626243178	11122	0.129837058735416	11005	0.12888450426326545	0.16105855968747979	0.29092887411252705	24.5	0.11835748792270531	0.9727036432193028	0.593792668857573	0.9973684210526316	0	1	1172	52	2017-06-26	Natural/Stuck	94	0.5531914893617021	29_208x313	29_208x313_1	366.8333333333333	1x
29	5	4	1	1	0	F	237x714	CG	2017-03-24	17:15:00	0.3424657534246575	100	1	1	20170328_T29_V1	2017-03-28	1	0	09:00:00	0	6613.080315457292	0.5214420116407741	15060	0.19537972471414544	14540	0.19115989007117187	0.22384774575574645	0.44768205518507465	0	0	0.9783902483564646	0.6099940839840252	0.9973684210526316	0	1	1172	188	2017-06-26	Stuck	94	2	29_237x714	29_237x714_1	484.6666666666667	1x
29	5	4	1	1	0	F	306x774	UB	2017-03-24	17:15:00	0.3424657534246575	75	1	1	20170328_T29_V1	2017-03-28	1	0	09:00:00	0	4415.447930382656	0.3405471778989892	18538	0.2532663149310121	18481	0.2605876964273131	0.27624871981794374	0.5785010686154909	0	0	0.9719680105833163	0.5916968156325445	0.9973684210526316	0	1	1172	69	2017-07-03	Natural/Stuck	101	0.6831683168316832	29_306x774	29_306x774_1	616.0333333333333	1x
29	5	4	1	1	0	F	315x229	BB	2017-03-24	17:15:00	0.3424657534246575	NA	0	1	20170328_T29_V1	2017-03-28	1	0	09:00:00	0	6017.916221719036	0.4724519664826047	17341	0.23334387430720835	16570	0.22692199281234585	0.24498479044629165	0.5004506798669303	0	0	0.9805910862057835	0.6162643782567554	0.9973684210526316	0	1	1172	104	2017-05-08	Stuck	45	2.311111111111111	29_315x229	29_315x229_1	552.3333333333334	1x
29	5	4	1	1	0	F	335x365	BP	2017-03-24	17:15:00	0.3424657534246575	6	1	1	20170328_T29_V1	2017-03-28	1	0	09:00:00	0	3229.9969505087065	0.24296854765594644	11761	0.14047234658722102	10945	0.12782749630047213	0.1783986429039004	0.33421838580139324	55.5	0.26811594202898553	1.0047699090793427	0.6851510227827732	0.9973684210526316	0	1	1172	90	2017-06-05	Natural	73	1.2328767123287672	29_335x365	29_335x365_1	364.8333333333333	1x
29	5	4	1	1	0	F	360x380	PP	2017-03-24	17:15:00	0.3424657534246575	NA	0	1	20170328_T29_V1	2017-03-28	1	0	09:00:00	0	4871.078216346758	0.37805170567486607	17294	0.23256162308806153	14649	0.19308012120357973	0.2456086524001716	0.5020081510167314	0	0	1.0112429995659498	0.7035931729927931	0.9973684210526316	0	1	1172	2	2017-04-03	Natural	10	0.2	29_360x380	29_360x380_1	488.3	1x
29	5	4	1	1	0	F	387x324	TW	2017-03-24	17:15:00	0.3424657534246575	NA	0	1	20170328_T29_V1	2017-03-28	1	0	09:00:00	0	6438.086994436285	0.5070376972854672	16706	0.22277516102724565	16516	0.22597068564583186	0.25053922008288887	0.5143173115132399	0	0	0.9723042529616487	0.5926547865524646	0.9973684210526316	0	1	1172	133	2017-06-22	Stuck	90	1.4777777777777779	29_387x324	29_387x324_1	550.5333333333333	1x
29	5	4	1	1	0	F	786x716	NR	2017-03-24	17:15:00	0.3424657534246575	NA	0	1	20170328_T29_V1	2017-03-28	1	0	09:00:00	0	6997.567300537674	0.5530904846585366	15025	0.19479719721052544	15248	0.20363258403213305	0.22345360417727414	0.44669808087218393	0	0	0.9659160200731898	0.5744543997744169	0.9973684210526316	0	1	1172	NA	2017-06-08	Escape	NA	NA	29_786x716	29_786x716_1	508.26666666666665	1x
29	5	4	1	1	0	F	852x721	CO	2017-03-24	17:15:00	0.3424657534246575	75	1	1	20170328_T29_V1	2017-03-28	1	0	09:00:00	0	7057.098982332899	0.5579907463009542	12656	0.15536840703693225	13006	0.16413571982242267	0.19110524097253864	0.3659404034383758	1	0.004830917874396135	0.9638407404364852	0.5685418269674881	0.9973684210526316	0	1	1172	98	2017-05-18	Natural/Stuck	55	1.7818181818181817	29_852x721	29_852x721_1	433.53333333333336	1x
29	5	4	1	1	0	M	153x517	BP	2017-03-24	17:15:00	0.3424657534246575	NA	0	1	20170328_T29_V1	2017-03-28	1	0	09:00:00	0	5048.858143250645	0.39268539533939706	10535	0.1200672403175607	11079	0.13018814741737722	0.16106328418926677	0.2909406688295869	55	0.26570048309178745	0.9583203079085377	0.5528138457017648	0.9973684210526316	0	1	1172	NA	NA	NA	NA	NA	29_153x517	29_153x517_1	369.3	1x
29	5	4	1	1	0	M	235x712	PP	2017-03-24	17:15:00	0.3424657534246575	65	2	1	20170328_T29_V1	2017-03-28	1	0	09:00:00	0	10327.413878129535	0.8271818418527809	11021	0.1281560507963983	12496	0.15515115213867944	0.16734426262571428	0.3066211293007701	32	0.15458937198067632	0.9391262674844765	0.4981290892673964	0.9973684210526316	0	1	1172	NA	NA	NA	NA	NA	29_235x712	29_235x712_1	416.53333333333336	1x
29	5	4	1	1	0	M	307x176	TW	2017-03-24	17:15:00	0.3424657534246575	NA	0	1	20170328_T29_V1	2017-03-28	1	0	09:00:00	0	5036.314460160852	0.391652880764872	13828	0.1748747565867217	14524	0.19087802128109366	0.2005770458482902	0.389586760999983	4	0.01932367149758454	0.9581291753096212	0.5522692996141513	0.9973684210526316	0	1	1172	NA	NA	NA	NA	NA	29_307x176	29_307x176_1	484.1333333333333	1x
29	5	4	1	1	0	M	378x765	NR	2017-03-24	17:15:00	0.3424657534246575	NA	0	1	20170328_T29_V1	2017-03-28	1	0	09:00:00	0	2207.9585280475067	0.15884097847537312	22413	0.3177604314032255	21104	0.30679656120076104	0.33032045246498065	0.7134911302689743	0	0	0.9834944901930218	0.6245363176902927	0.9973684210526316	0	1	1172	NA	NA	NA	NA	NA	29_378x765	29_378x765_1	703.4666666666667	1x
29	5	4	1	1	0	M	57x862	UB	2017-03-24	17:15:00	0.3424657534246575	6	2	1	20170328_T29_V1	2017-03-28	1	0	09:00:00	0	6703.192877592298	0.528859492861094	14138	0.18003428590449877	14747	0.1948065675428088	0.20616516275211014	0.40353749289713936	23	0.1111111111111111	0.9596929108440273	0.5567244583476699	0.9973684210526316	0	1	1172	NA	NA	NA	NA	NA	29_57x862	29_57x862_1	491.56666666666666	1x
29	5	4	1	1	0	M	59x820	BB	2017-03-24	17:15:00	0.3424657534246575	NA	0	1	20170328_T29_V1	2017-03-28	1	0	09:00:00	0	7390.271076667927	0.5854153105827054	15536	0.20330209876337732	16773	0.23049820308646324	0.23123887889949912	0.4661340164950097	0	0	0.951844645413001	0.534364367712978	0.9973684210526316	0	1	1172	NA	NA	NA	NA	NA	29_59x820	29_59x820_1	559.1	1x
29	5	4	1	1	0	M	637x318	CO	2017-03-24	17:15:00	0.3424657534246575	NA	0	1	20170328_T29_V1	2017-03-28	1	0	09:00:00	0	4572.842292904638	0.35350286022041677	18102	0.24600968660020306	18249	0.25650059897117894	0.26765763835589523	0.5570534367483515	14	0.06763285024154589	0.9841659560030444	0.6264493565014988	0.9973684210526316	0	1	1172	NA	NA	NA	NA	NA	29_637x318	29_637x318_1	608.3	1x
29	5	4	1	1	0	M	732x40	CY	2017-03-24	17:15:00	0.3424657534246575	NA	0	1	20170328_T29_V1	2017-03-28	1	0	09:00:00	0	3666.911488506186	0.27893251653772944	10980	0.1274736614350149	13729	0.17687266577408217	0.1627488051923208	0.2951485714245664	30.5	0.1473429951690821	0.917137097435774	0.4354808723344045	0.9973684210526316	0	1	1172	NA	NA	NA	NA	NA	29_732x40	29_732x40_1	457.6333333333333	1x
29	5	4	1	1	0	M	801x513	LG	2017-03-24	17:15:00	0.3424657534246575	75	1	1	20170328_T29_V1	2017-03-28	1	0	09:00:00	0	7669.522801434177	0.6084015000231116	15061	0.195396368357106	15389	0.20611655274469734	0.22085514171627516	0.44021102024654785	1	0.004830917874396135	0.9646309856654685	0.5707932741310671	0.9973684210526316	0	1	1172	NA	NA	NA	NA	NA	29_801x513	29_801x513_1	512.9666666666667	1x
29	5	4	1	1	0	M	855x391	CG	2017-03-24	17:15:00	0.3424657534246575	75	1	1	20170328_T29_V1	2017-03-28	1	0	09:00:00	0	6957.002967940552	0.5497514920905172	15425	0.20145465439475393	14814	0.19598689310126136	0.23589956057720923	0.47776940667435186	13	0.06280193236714976	0.9791333547244788	0.6121112302357724	0.9973684210526316	0	1	1172	NA	NA	NA	NA	NA	29_855x391	29_855x391_1	493.8	1x
30	5	4	1	1	0	F	136x427	CO	2017-03-24	17:20:00	0.410958904109589	11	1	1	20170328_T30_V1.5	2017-03-28	1	0	09:30:00	1	4299.5440236299755	0.33100672059391656	13478	0.16904948155052177	12702	0.15878021281093652	0.2532270833825157	0.5210275613012618	0	0	0.983739392562922	0.6252340564754733	0.994736842105263	0	0.9946808510638298	732	4	2017-04-03	Natural	10	0.4	30_136x427	30_136x427_1	423.4	1x
30	5	4	1	1	0	F	208x313	CY	2017-03-24	17:20:00	0.410958904109589	18	1	1	20170328_T30_V1.5	2017-03-28	1	0	09:30:00	1	2239.2279892500346	0.16141487756051714	11829	0.14160411430853986	12060	0.147470227609048	0.23481294528674115	0.475056671981506	0	0	0.9650172588763573	0.571893785330788	0.994736842105263	0	0.9946808510638298	732	206	2017-06-22	Stuck	90	2.2888888888888888	30_208x313	30_208x313_1	402	1x
30	5	4	1	1	0	F	237x714	LG	2017-03-24	17:20:00	0.410958904109589	95	1	1	20170328_T30_V1.5	2017-03-28	1	0	09:30:00	1	3766.252958426886	0.2871096615447909	11376	0.1340645440474011	11229	0.13283066732436052	0.22230848657395252	0.44383929517574766	12	0.057971014492753624	0.9731451424882082	0.5950505217875781	0.994736842105263	0	0.9946808510638298	732	166	2017-06-22	Stuck	90	1.8444444444444446	30_237x714	30_237x714_1	374.3	1x
30	5	4	1	1	0	F	306x774	CG	2017-03-24	17:20:00	0.410958904109589	60	1	1	20170328_T30_V1.5	2017-03-28	1	0	09:30:00	1	3862.251944215283	0.295011674953181	13023	0.16147662400346188	13757	0.17736593615671906	0.2547160113697638	0.5247446695009975	9	0.043478260869565216	0.9485073572452213	0.5248562711072444	0.994736842105263	0	0.9946808510638298	732	98	2017-05-18	Stuck	55	1.7818181818181817	30_306x774	30_306x774_1	458.56666666666666	1x
30	5	4	1	1	0	F	315x229	UB	2017-03-24	17:20:00	0.410958904109589	NA	0	1	20170328_T30_V1.5	2017-03-28	1	0	09:30:00	1	6586.409049903186	0.5192466061758473	12103	0.14616447247973635	12681	0.15841026002395886	0.23598399647734306	0.4779802008695228	0	0	0.9584060335351491	0.5530580821891252	0.994736842105263	0	0.9946808510638298	732	68	2017-06-26	Stuck	94	0.723404255319149	30_315x229	30_315x229_1	422.7	1x
30	5	4	1	1	0	F	335x365	BB	2017-03-24	17:20:00	0.410958904109589	70	1	1	20170328_T30_V1.5	2017-03-28	1	0	09:30:00	1	937.7198048895809	0.05428317153796475	8025	0.07829169648652697	7820	0.07277499823832007	0.1714441264694116	0.31685643795352353	193	0.9323671497584541	0.9777126628499301	0.6080636098592626	0.994736842105263	0	0.9946808510638298	732	157	2017-07-06	Natural/Stuck	104	1.5096153846153846	30_335x365	30_335x365_1	260.6666666666667	1x
30	5	4	1	1	0	F	360x380	BP	2017-03-24	17:20:00	0.410958904109589	70	1	1	20170328_T30_V1.5	2017-03-28	1	0	09:30:00	1	2154.412607146066	0.15443342581788536	8735	0.09010868298853253	7700	0.07066098231273342	0.18161961179155128	0.3422595335035794	11	0.05314009661835749	1.0020166021991395	0.6773067173209465	0.994736842105263	0	0.9946808510638298	732	84	2017-04-17	Natural	24	3.5	30_360x380	30_360x380_1	256.6666666666667	1x
30	5	4	1	1	0	F	387x324	PP	2017-03-24	17:20:00	0.410958904109589	NA	0	1	20170328_T30_V1.5	2017-03-28	1	0	09:30:00	1	3822.7876817995325	0.29176323302225404	11585	0.1375430654261605	11973	0.14593756606299768	0.22614057289751094	0.45340609734307136	0	0	0.9621428882826285	0.5637045634500669	0.994736842105263	0	0.9946808510638298	732	188	2017-06-26	Natural	94	2	30_387x324	30_387x324_1	399.1	1x
30	5	4	1	1	0	F	786x716	TW	2017-03-24	17:20:00	0.410958904109589	NA	0	1	20170328_T30_V1.5	2017-03-28	1	0	09:30:00	1	4670.760898453966	0.3615628842678288	13509	0.1695654344822995	13602	0.1746353322528363	0.25601298719512355	0.5279825691956725	0	0	0.9661212612413232	0.5750391418631964	0.994736842105263	0	0.9946808510638298	732	197	2017-06-01	Natural/Stuck	69	2.8550724637681157	30_786x716	30_786x716_1	453.4	1x
30	5	4	1	1	0	F	852x721	NR	2017-03-24	17:20:00	0.410958904109589	11	1	1	20170328_T30_V1.5	2017-03-28	1	0	09:30:00	1	2446.740719701213	0.17849597862601443	16541	0.2200289599387514	15771	0.21284617010781481	0.3191280537946874	0.6855493109006976	1	0.004830917874396135	0.9762242125760323	0.6038229425013502	0.994736842105263	0	0.9946808510638298	732	NA	2017-04-06	Escape	NA	NA	30_852x721	30_852x721_1	525.7	1x
30	5	4	1	1	0	M	153x517	BB	2017-03-24	17:20:00	0.410958904109589	18	3	1	20170328_T30_V1.5	2017-03-28	1	0	09:30:00	1	7032.038109876393	0.5559278979432251	8906	0.09295474593479021	9634	0.1047318723134381	0.17247116378463803	0.3194204362520031	8	0.03864734299516908	0.950755124056095	0.5312602682781473	0.994736842105263	0	0.9946808510638298	732	NA	NA	NA	NA	NA	30_153x517	30_153x517_1	321.1333333333333	1x
30	5	4	1	1	0	M	235x712	BP	2017-03-24	17:20:00	0.410958904109589	70	1	1	20170328_T30_V1.5	2017-03-28	1	0	09:30:00	1	8976.626190053197	0.715993766943373	9020	0.09485212123229532	9790	0.10748009301670072	0.17631868718078517	0.32902577706564884	1	0.004830917874396135	0.9512953144532091	0.5327992970413327	0.994736842105263	0	0.9946808510638298	732	NA	NA	NA	NA	NA	30_235x712	30_235x712_1	326.3333333333333	1x
30	5	4	1	1	0	M	307x176	PP	2017-03-24	17:20:00	0.410958904109589	NA	0	1	20170328_T30_V1.5	2017-03-28	1	0	09:30:00	1	6739.206170321819	0.5318238733666988	8436	0.08513223374332174	8483	0.08445493622718625	0.1580287283873619	0.28336490133080816	66	0.3188405797101449	0.9695528615677561	0.5848159384044728	0.994736842105263	0	0.9946808510638298	732	NA	NA	NA	NA	NA	30_307x176	30_307x176_1	282.76666666666665	1x
30	5	4	1	1	0	M	378x765	TW	2017-03-24	17:20:00	0.410958904109589	NA	0	1	20170328_T30_V1.5	2017-03-28	1	0	09:30:00	1	6533.540606306038	0.5148948190527393	12285	0.14919361549856033	11958	0.14567331407229933	0.2313934021090698	0.466519783633692	0	0	0.9757466908809564	0.6024624599239239	0.994736842105263	0	0.9946808510638298	732	NA	NA	NA	NA	NA	30_378x765	30_378x765_1	398.6	1x
30	5	4	1	1	0	M	57x862	CG	2017-03-24	17:20:00	0.410958904109589	NA	0	1	20170328_T30_V1.5	2017-03-28	1	0	09:30:00	1	5860.180292914789	0.4594681686418292	10329	0.11663864986768303	9835	0.10827284898879572	0.20006606768773616	0.38831110420076353	15	0.07246376811594203	0.9837923620903188	0.6253849692400681	0.994736842105263	0	0.9946808510638298	732	NA	NA	NA	NA	NA	30_57x862	30_57x862_1	327.8333333333333	1x
30	5	4	1	1	0	M	59x820	UB	2017-03-24	17:20:00	0.410958904109589	NA	0	1	20170328_T30_V1.5	2017-03-28	1	0	09:30:00	1	6696.430948179152	0.5283028947215362	11093	0.12935439308955946	11177	0.1319145937566063	0.2246455888482728	0.4496738701866943	0	0	0.9668442578186629	0.5770989943414239	0.994736842105263	0	0.9946808510638298	732	NA	NA	NA	NA	NA	30_59x820	30_59x820_1	372.56666666666666	1x
30	5	4	1	1	0	M	637x318	NR	2017-03-24	17:20:00	0.410958904109589	NA	0	1	20170328_T30_V1.5	2017-03-28	1	0	09:30:00	1	6404.750566230301	0.504293658892685	11942	0.1434848459630844	12081	0.14784018039602564	0.22968757328654846	0.46226118257451054	68	0.3285024154589372	0.9689250504302745	0.5830272738824931	0.994736842105263	0	0.9946808510638298	732	NA	NA	NA	NA	NA	30_637x318	30_637x318_1	402.7	1x
30	5	4	1	1	0	M	732x40	CO	2017-03-24	17:20:00	0.410958904109589	11	1	1	20170328_T30_V1.5	2017-03-28	1	0	09:30:00	1	8108.470595825873	0.644532833373986	7672	0.07241649052144533	8297	0.08117821154252695	0.14704044348265102	0.25593265190696346	6	0.028985507246376812	0.9496118323847048	0.5280029745972901	0.994736842105263	0	0.9946808510638298	732	NA	NA	NA	NA	NA	30_732x40	30_732x40_1	276.56666666666666	1x
30	5	4	1	1	0	M	801x513	CY	2017-03-24	17:20:00	0.410958904109589	11	2	1	20170328_T30_V1.5	2017-03-28	1	0	09:30:00	1	3962.0726240576696	0.30322826541058234	10634	0.12171496097065726	10322	0.1168522302868015	0.20859434215794437	0.40960193843472664	0	0	0.9765764046161068	0.6048263547847512	0.994736842105263	0	0.9946808510638298	732	NA	NA	NA	NA	NA	30_801x513	30_801x513_1	344.06666666666666	1x
30	5	4	1	1	0	M	855x391	LG	2017-03-24	17:20:00	0.410958904109589	NA	0	1	20170328_T30_V1.5	2017-03-28	1	0	09:30:00	1	5262.346938267185	0.4102584072510045	14611	0.18790672902484895	14260	0.18622718624480306	0.2865553376229128	0.6042315363630951	0	0	0.9752299838891921	0.600990336526854	0.994736842105263	0	0.9946808510638298	732	NA	NA	NA	NA	NA	30_855x391	30_855x391_1	475.3333333333333	1x
31	1	4	1	4	1	F	136x427	NR	2017-03-24	17:25:00	0.4794520547945205	35	1	1	20170328_T31_V1	2017-03-28	1	0	09:00:00	0	5208.910949721737	0.4058599035115229	13407	0.16786778290032123	10419	0.11856105982665069	0.1884793878107279	0.35938496193773706	14	0.06763285024154589	1.0339828622377099	0.7683801497878056	1	0	1	1255	110	2017-04-13	Stuck	20	5.5	31_136x427	31_136x427_1	347.3	4x
31	1	4	1	4	1	F	136x427	NR	2017-03-24	17:25:00	0.4794520547945205	35	1	1	20170329_T31_V3	2017-03-29	2	1	09:00:00	0	4551.875461282997	0.35177700673097617	14780	0.1907195046851855	13066	0.165192727785216	0.2740309999780871	0.5729645318104546	0	0	0.9784652322467449	0.6102077167411667	0.9684210526315788	0	0.9700934579439252	750	110	2017-04-13	Stuck	20	5.5	31_136x427	31_136x427_2	435.53333333333336	4x
31	1	4	1	4	1	F	208x313	CO	2017-03-24	17:25:00	0.4794520547945205	6	1	1	20170328_T31_V1	2017-03-28	1	0	09:00:00	0	6815.460508916842	0.5381006355749368	13091	0.16260839172478073	11142	0.1312980057783102	0.1803842119686892	0.33917535827761697	6	0.028985507246376812	1.0120998727444483	0.7060344464311151	1	0	1	1255	167	2017-05-04	Natural	41	4.073170731707317	31_208x313	31_208x313_1	371.4	4x
31	1	4	1	4	1	F	208x313	CO	2017-03-24	17:25:00	0.4794520547945205	6	1	1	20170329_T31_V3	2017-03-29	2	1	09:00:00	0	5637.612514001759	0.4411478337049269	11652	0.13865818950451875	10637	0.12240152209146642	0.21166998109565774	0.41728026996769135	9	0.043478260869565216	0.9634263901839836	0.5673613229081049	0.9684210526315788	0	0.9700934579439252	750	167	2017-05-04	Natural	41	4.073170731707317	31_208x313	31_208x313_2	354.56666666666666	4x
31	1	4	1	4	1	F	237x714	CY	2017-03-24	17:25:00	0.4794520547945205	65	1	1	20170328_T31_V1	2017-03-28	1	0	09:00:00	0	3575.728712697233	0.2714269422742182	10228	0.11495764192866535	8690	0.0881016136988232	0.1435668504395902	0.24726082808909683	90	0.43478260869565216	1.0125234654254636	0.7072412826196885	1	0	1	1255	177	2017-05-29	Natural	66	2.6818181818181817	31_237x714	31_237x714_1	289.6666666666667	4x
31	1	4	1	4	1	F	237x714	CY	2017-03-24	17:25:00	0.4794520547945205	65	1	1	20170329_T31_V3	2017-03-29	2	1	09:00:00	0	2413.7754577789665	0.17578249223257625	9252	0.09871344639914785	8500	0.08475442181664435	0.1724607125847806	0.31939434483521206	53.5	0.2584541062801932	0.9760365029292474	0.6032881485711494	0.9684210526315788	0	0.9700934579439252	750	177	2017-05-29	Natural	66	2.6818181818181817	31_237x714	31_237x714_2	283.3333333333333	4x
31	1	4	1	4	1	F	306x774	LG	2017-03-24	17:25:00	0.4794520547945205	NA	0	1	20170328_T31_V1	2017-03-28	1	0	09:00:00	0	5831.681250950524	0.45712231248638735	19405	0.2676963533778273	13903	0.17993798886618279	0.26889269460694987	0.5601367542474168	7	0.033816425120772944	1.0533335064378657	0.8235110780110851	1	0	1	1255	7	2017-06-22	Natural	90	0.07777777777777778	31_306x774	31_306x774_1	463.43333333333334	4x
31	1	4	1	4	1	F	306x774	LG	2017-03-24	17:25:00	0.4794520547945205	NA	0	1	20170329_T31_V3	2017-03-29	2	1	09:00:00	0	1578.7479992354558	0.10704845176751296	11591	0.1376429272839239	9383	0.10031005566908605	0.20732734344865214	0.4064388765998362	29	0.14009661835748793	1.009293138443515	0.6980379236442756	0.9684210526315788	0	0.9700934579439252	750	7	2017-06-22	Natural	90	0.07777777777777778	31_306x774	31_306x774_2	312.76666666666665	4x
31	1	4	1	4	1	F	315x229	CG	2017-03-24	17:25:00	0.4794520547945205	NA	0	1	20170328_T31_V1	2017-03-28	1	0	09:00:00	0	6113.422336419831	0.48031340994214733	22888	0.32566616180949687	14514	0.19070185328729478	0.32578187013484966	0.7021605610681857	6	0.028985507246376812	1.081893293753622	0.9048793037037685	1	0	1	1255	135	2017-06-05	Stuck	73	1.8493150684931507	31_315x229	31_315x229_1	483.8	4x
31	1	4	1	4	1	F	315x229	CG	2017-03-24	17:25:00	0.4794520547945205	NA	0	1	20170329_T31_V3	2017-03-29	2	1	09:00:00	0	5308.131401488286	0.41402708708962854	14121	0.17975134397416906	10439	0.11891339581424847	0.2558620732091035	0.5276058124823229	0	0	1.0143025354344573	0.71230993976389	0.9684210526315788	0	0.9700934579439252	750	135	2017-06-05	Stuck	73	1.8493150684931507	31_315x229	31_315x229_2	347.96666666666664	4x
31	1	4	1	4	1	F	335x365	UB	2017-03-24	17:25:00	0.4794520547945205	6	1	1	20170328_T31_V1	2017-03-28	1	0	09:00:00	0	6682.290669864479	0.5271389587911378	14154	0.18030058419186792	11423	0.1362483264040589	0.1953974407373438	0.37665587865094724	5	0.024154589371980676	1.024917868566459	0.7425535411093107	1	0	1	1255	NA	2017-05-11	Escape	NA	NA	31_335x365	31_335x365_1	380.76666666666665	4x
31	1	4	1	4	1	F	335x365	UB	2017-03-24	17:25:00	0.4794520547945205	6	1	1	20170329_T31_V3	2017-03-29	2	1	09:00:00	0	4969.1761497596935	0.38612649082804484	11263	0.13218381239285654	10763	0.1246212388133324	0.20289835230127135	0.3953819017484777	1	0.004830917874396135	0.974227860580353	0.5981352383896024	0.9684210526315788	0	0.9700934579439252	750	NA	2017-05-11	Escape	NA	NA	31_335x365	31_335x365_2	358.76666666666665	4x
31	1	4	1	4	1	F	360x380	BB	2017-03-24	17:25:00	0.4794520547945205	40	1	1	20170328_T31_V1	2017-03-28	1	0	09:00:00	0	7457.767096764939	0.5909711448599048	16144	0.21342143368340463	11691	0.14096962863786908	0.22773496248495906	0.45738649039084417	2	0.00966183574879227	1.0508003243049049	0.8162939186801502	1	0	1	1255	70	2017-06-01	Natural/Stuck	69	1.0144927536231885	31_360x380	31_360x380_1	389.7	4x
31	1	4	1	4	1	F	360x380	BB	2017-03-24	17:25:00	0.4794520547945205	40	1	1	20170329_T31_V3	2017-03-29	2	1	09:00:00	0	4066.117534916601	0.31179256714700126	11710	0.1396235207962319	8687	0.08804876330068354	0.19844079757702152	0.3842536179374496	8	0.03864734299516908	1.009399898501237	0.6983420882508125	0.9684210526315788	0	0.9700934579439252	750	70	2017-06-01	Natural/Stuck	69	1.0144927536231885	31_360x380	31_360x380_2	289.56666666666666	4x
31	1	4	1	4	1	F	387x324	BP	2017-03-24	17:25:00	0.4794520547945205	6	1	1	20170328_T31_V1	2017-03-28	1	0	09:00:00	0	5061.908250319784	0.3937595954488499	18004	0.24437860959006708	14117	0.18370798393347895	0.25462911653606496	0.5245277365790411	0	0	1.0318432750486548	0.7622843616307223	1	0	1	1255	127	2017-05-18	Stuck	55	2.309090909090909	31_387x324	31_387x324_1	470.56666666666666	4x
31	1	4	1	4	1	F	387x324	BP	2017-03-24	17:25:00	0.4794520547945205	6	1	1	20170329_T31_V3	2017-03-29	2	1	09:00:00	0	2607.878202129226	0.19175977028259544	16847	0.22512191468468618	13362	0.17040730040166302	0.3162416380557862	0.6783433750174278	25	0.12077294685990338	1.008102599509134	0.6946460202089442	0.9684210526315788	0	0.9700934579439252	750	127	2017-05-18	Stuck	55	2.309090909090909	31_387x324	31_387x324_2	445.4	4x
31	1	4	1	4	1	F	786x716	PP	2017-03-24	17:25:00	0.4794520547945205	80	1	1	20170328_T31_V1	2017-03-28	1	0	09:00:00	0	6242.366408129587	0.4909272489865392	18019	0.24462826423447565	13788	0.1779120569374956	0.25202066796256134	0.5180157456270276	1	0.004830917874396135	1.0376859079974747	0.7789303075953412	1	0	1	1255	176	2017-06-15	Stuck	83	2.1204819277108435	31_786x716	31_786x716_1	459.6	4x
31	1	4	1	4	1	F	786x716	PP	2017-03-24	17:25:00	0.4794520547945205	80	1	1	20170329_T31_V3	2017-03-29	2	1	09:00:00	0	4614.006818682944	0.35689125679543043	11651	0.1386415458615582	10006	0.11128532168275668	0.21474456584997487	0.42495596973217586	8	0.03864734299516908	0.9985712306809411	0.6674906859833026	0.9684210526315788	0	0.9700934579439252	750	176	2017-06-15	Stuck	83	2.1204819277108435	31_786x716	31_786x716_2	333.53333333333336	4x
31	1	4	1	4	1	F	852x721	TW	2017-03-24	17:25:00	0.4794520547945205	13	1	1	20170328_T31_V1	2017-03-28	1	0	09:00:00	0	6944.315235531721	0.5487071203110315	19286	0.2657157598655194	13683	0.17606229300260728	0.2742667231296958	0.5735530145760528	2	0.00966183574879227	1.0556501480096372	0.83011130273184	1	0	1	1255	NA	2017-04-06	Escape	NA	NA	31_852x721	31_852x721_1	456.1	4x
31	1	4	1	4	1	F	852x721	TW	2017-03-24	17:25:00	0.4794520547945205	13	1	1	20170329_T31_V3	2017-03-29	2	1	09:00:00	0	4202.8608676719405	0.323048390737913	13297	0.1660369821746584	11952	0.14556761327602002	0.2524416186206981	0.5190666487979299	45	0.21739130434782608	0.9776464253869299	0.6078748960996284	0.9684210526315788	0	0.9700934579439252	750	NA	2017-04-06	Escape	NA	NA	31_852x721	31_852x721_2	398.4	4x
31	1	4	1	4	1	M	153x517	BB	2017-03-24	17:25:00	0.4794520547945205	65	1	1	20170328_T31_V1	2017-03-28	1	0	09:00:00	0	6246.281287000621	0.4912494964048538	17134	0.22989864021437012	22898	0.3384010992882813	0.24405038036217552	0.49811792541854133	1	0.004830917874396135	0.9029263076025666	0.39499363965176576	1	0	1	1255	NA	NA	NA	NA	NA	31_153x517	31_153x517_1	763.2666666666667	4x
31	1	4	1	4	1	M	153x517	BB	2017-03-24	17:25:00	0.4794520547945205	65	1	1	20170329_T31_V3	2017-03-29	2	1	09:00:00	0	2883.9387599175625	0.21448328357032376	12788	0.15756536790772765	14315	0.18719611021069693	0.2444630504416504	0.49914815612770863	4	0.01932367149758454	0.9187783141588993	0.44015677875000286	0.9684210526315788	0	0.9700934579439252	750	NA	NA	NA	NA	NA	31_153x517	31_153x517_2	477.1666666666667	4x
31	1	4	1	4	1	M	235x712	BP	2017-03-24	17:25:00	0.4794520547945205	6	2	1	20170328_T31_V1	2017-03-28	1	0	09:00:00	0	8676.815745066211	0.6913153170951153	15557	0.2036516152655493	21488	0.3135614121626383	0.22476063981860803	0.44996109489392216	0	0	0.8950852323507202	0.37265403418791276	1	0	1	1255	NA	NA	NA	NA	NA	31_235x712	31_235x712_1	716.2666666666667	4x
31	1	4	1	4	1	M	235x712	BP	2017-03-24	17:25:00	0.4794520547945205	6	2	1	20170329_T31_V3	2017-03-29	2	1	09:00:00	0	3162.7013478320373	0.23742921043993803	11607	0.13790922557129304	13586	0.1743534634627581	0.20876138683036458	0.4100189654010361	8	0.03864734299516908	0.9098977515204245	0.41485562307064056	0.9684210526315788	0	0.9700934579439252	750	NA	NA	NA	NA	NA	31_235x712	31_235x712_2	452.8666666666667	4x
31	1	4	1	4	1	M	307x176	PP	2017-03-24	17:25:00	0.4794520547945205	NA	0	1	20170328_T31_V1	2017-03-28	1	0	09:00:00	0	10483.511253678846	0.8400307646249862	17785	0.24073365178170197	27204	0.4142590374180819	0.25876783744630594	0.5348600518848389	0	0	0.871121048808928	0.30437890757680997	1	0	1	1255	NA	NA	NA	NA	NA	31_307x176	31_307x176_1	906.8	4x
31	1	4	1	4	1	M	307x176	PP	2017-03-24	17:25:00	0.4794520547945205	NA	0	1	20170329_T31_V3	2017-03-29	2	1	09:00:00	0	5126.474708658149	0.3990742872170174	12659	0.15541833796581395	18317	0.2576985413290113	0.23197421255310832	0.46796977670422185	1	0.004830917874396135	0.8480183437569802	0.23855817516045566	0.9684210526315788	0	0.9700934579439252	750	NA	NA	NA	NA	NA	31_307x176	31_307x176_2	610.5666666666667	4x
31	1	4	1	4	1	M	378x765	TW	2017-03-24	17:25:00	0.4794520547945205	NA	0	1	20170328_T31_V1	2017-03-28	1	0	09:00:00	0	4284.279944391932	0.3297502806657739	11955	0.14370121332157182	14558	0.19147699246000988	0.17192749557157105	0.3180631687481113	22	0.10628019323671498	0.9252105800214275	0.4584826176167646	1	0	1	1255	NA	NA	NA	NA	NA	31_378x765	31_378x765_1	485.26666666666665	4x
31	1	4	1	4	1	M	378x765	TW	2017-03-24	17:25:00	0.4794520547945205	NA	0	1	20170329_T31_V3	2017-03-29	2	1	09:00:00	0	1840.6537528519648	0.12860683345056514	8514	0.08643043789424629	9055	0.09453174547248255	0.1539040989728221	0.2730677654391028	127.5	0.6159420289855072	0.9398588030249204	0.5002161187163122	0.9684210526315788	0	0.9700934579439252	750	NA	NA	NA	NA	NA	31_378x765	31_378x765_2	301.8333333333333	4x
31	1	4	1	4	1	M	57x862	CG	2017-03-24	17:25:00	0.4794520547945205	NA	0	1	20170328_T31_V1	2017-03-28	1	0	09:00:00	0	7105.431217561159	0.5619691421943548	12078	0.14574838140572208	14655	0.19318582199985906	0.1700454059066615	0.3133645325575167	10	0.04830917874396135	0.9260767893917933	0.46095049032063984	1	0	1	1255	NA	NA	NA	NA	NA	31_57x862	31_57x862_1	488.5	4x
31	1	4	1	4	1	M	57x862	CG	2017-03-24	17:25:00	0.4794520547945205	NA	0	1	20170329_T31_V3	2017-03-29	2	1	09:00:00	0	8035.045912489527	0.6384889900201667	12346	0.15020887771915517	12252	0.1508526530899866	0.2340088856942213	0.47304933748982536	0	0	0.9582405073583218	0.5525864900457657	0.9684210526315788	0	0.9700934579439252	750	NA	NA	NA	NA	NA	31_57x862	31_57x862_2	408.4	4x
31	1	4	1	4	1	M	59x820	UB	2017-03-24	17:25:00	0.4794520547945205	6	2	1	20170328_T31_V1	2017-03-28	1	0	09:00:00	0	7994.596900511414	0.6351594898969913	18956	0.2602233576885309	25647	0.38682968078359525	0.26338952792602494	0.546398100552025	0	0	0.8999940011306959	0.3866393556311821	1	0	1	1255	NA	NA	NA	NA	NA	31_59x820	31_59x820_1	854.9	4x
31	1	4	1	4	1	M	59x820	UB	2017-03-24	17:25:00	0.4794520547945205	6	2	1	20170329_T31_V3	2017-03-29	2	1	09:00:00	0	2917.661456770308	0.2172591170909491	14342	0.1834295890684553	15298	0.2045134240011275	0.24655852963552488	0.5043795192027776	17	0.0821256038647343	0.89108582266477	0.3612595211137776	0.9684210526315788	0	0.9700934579439252	750	NA	NA	NA	NA	NA	31_59x820	31_59x820_2	509.93333333333334	4x
31	1	4	1	4	1	M	637x318	NR	2017-03-24	17:25:00	0.4794520547945205	13	1	1	20170328_T31_V1	2017-03-28	1	0	09:00:00	0	5574.647629665079	0.4359649731132235	15360	0.2003728176023168	18200	0.25563737580156437	0.21931443487742164	0.4363646461618776	0	0	0.9318042714943787	0.4772683659133921	1	0	1	1255	NA	NA	NA	NA	NA	31_637x318	31_637x318_1	606.6666666666666	4x
31	1	4	1	4	1	M	637x318	NR	2017-03-24	17:25:00	0.4794520547945205	13	1	1	20170329_T31_V3	2017-03-29	2	1	09:00:00	0	6054.710307565361	0.475480616809682	10425	0.11823643959189788	11450	0.1367239799873159	0.18876752936620347	0.36010430723026693	0	0	0.9132911196911196	0.4245234943372854	0.9684210526315788	0	0.9700934579439252	750	NA	NA	NA	NA	NA	31_637x318	31_637x318_2	381.6666666666667	4x
31	1	4	1	4	1	M	732x40	CO	2017-03-24	17:25:00	0.4794520547945205	NA	0	1	20170328_T31_V1	2017-03-28	1	0	09:00:00	0	5654.485204706441	0.44253668408797053	12691	0.15595093454055223	17372	0.24105066591501656	0.17520287768407156	0.3262401590471153	6	0.028985507246376812	0.897223937838647	0.37874731033551884	1	0	1	1255	NA	NA	NA	NA	NA	31_732x40	31_732x40_1	579.0666666666667	4x
31	1	4	1	4	1	M	732x40	CO	2017-03-24	17:25:00	0.4794520547945205	NA	0	1	20170329_T31_V3	2017-03-29	2	1	09:00:00	0	3782.131111527205	0.28841664804749995	7871	0.07572857547059901	11515	0.13786907194700868	0.13563877256757198	0.22746838445272663	20	0.0966183574879227	0.8399036123270106	0.21543890991071074	0.9684210526315788	0	0.9700934579439252	750	NA	NA	NA	NA	NA	31_732x40	31_732x40_2	383.8333333333333	4x
31	1	4	1	4	1	M	801x513	CY	2017-03-24	17:25:00	0.4794520547945205	6	2	1	20170328_T31_V1	2017-03-28	1	0	09:00:00	0	11471.561136773173	0.9213606178546783	12151	0.1469633673418438	11489	0.13741103516313155	0.17500553815563777	0.325747500983357	38	0.18357487922705315	0.9865962409109618	0.6333733566244216	1	0	1	1255	NA	NA	NA	NA	NA	31_801x513	31_801x513_1	382.96666666666664	4x
31	1	4	1	4	1	M	801x513	CY	2017-03-24	17:25:00	0.4794520547945205	6	2	1	20170329_T31_V3	2017-03-29	2	1	09:00:00	0	8642.649542425232	0.6885029770566706	11244	0.13186758317660568	12030	0.14694172362765132	0.21153069946861805	0.4169325534344703	5	0.024154589371980676	0.930341013867696	0.47309947363495497	0.9684210526315788	0	0.9700934579439252	750	NA	NA	NA	NA	NA	31_801x513	31_801x513_2	401	4x
31	1	4	1	4	1	M	855x391	LG	2017-03-24	17:25:00	0.4794520547945205	NA	0	1	20170328_T31_V1	2017-03-28	1	0	09:00:00	0	6969.6943829210595	0.5507961669954009	11263	0.13218381239285654	12675	0.15830455922767953	0.1579981422031598	0.2832885429326385	14	0.06763285024154589	0.9442772206578707	0.5128044058484115	1	0	1	1255	NA	NA	NA	NA	NA	31_855x391	31_855x391_1	422.5	4x
31	1	4	1	4	1	M	855x391	LG	2017-03-24	17:25:00	0.4794520547945205	NA	0	1	20170329_T31_V3	2017-03-29	2	1	09:00:00	0	4189.916420086834	0.3219828878313804	13121	0.16310770101359787	16468	0.22512507927559722	0.23736737994005147	0.4814338172006365	1	0.004830917874396135	0.8880738185209441	0.35267817454237277	0.9684210526315788	0	0.9700934579439252	750	NA	NA	NA	NA	NA	31_855x391	31_855x391_2	548.9333333333333	4x
39	5	4	1	1	0	F	136x427	CY	2017-03-31	17:24:00	0.4657534246575342	NA	0	1	20170404_T39_V1	2017-04-04	1	0	09:00:00	0	5302.923683558787	0.41359842155146626	12003	0.14450010818367925	12217	0.15023606511169052	0.19165723390295472	0.3673184535962199	0	0	0.9686745374606647	0.5823135502253524	1	0	1	845	201	2017-06-22	Natural/Stuck	83	2.4216867469879517	39_136x427	39_136x427_1	407.23333333333335	1x
39	5	4	1	1	0	F	208x313	LG	2017-03-31	17:24:00	0.4657534246575342	13	1	1	20170404_T39_V1	2017-04-04	1	0	09:00:00	0	4437.138016490169	0.3423325650032707	14785	0.19080272289998834	14766	0.1951412867310267	0.24902325701584063	0.5105327102462328	0	0	0.9732857624976335	0.5954511550464091	1	0	1	845	60	2017-04-17	Stuck	17	3.5294117647058822	39_208x313	39_208x313_1	492.2	1x
39	5	4	1	1	0	F	237x714	CG	2017-03-31	17:24:00	0.4657534246575342	81	1	1	20170404_T39_V1	2017-04-04	1	0	09:00:00	0	3715.562877614627	0.28293718310701077	19645	0.27169082768836444	18484	0.26064054682545273	0.3142538461681048	0.6733808532646297	0	0	0.9877861285975844	0.636763404623156	1	0	1	845	159	2017-05-25	Natural/Stuck	55	2.890909090909091	39_237x714	39_237x714_1	616.1333333333333	1x
39	5	4	1	1	0	F	306x774	UB	2017-03-31	17:24:00	0.4657534246575342	NA	0	1	20170404_T39_V1	2017-04-04	1	0	09:00:00	0	5410.399379423942	0.42244512324136224	13954	0.17697185559975367	13753	0.17729546895919948	0.21874834068083895	0.4349513921979774	0	0	0.9765021816128034	0.6046148898316824	1	0	1	845	101	2017-07-03	Natural/Stuck	94	1.074468085106383	39_306x774	39_306x774_1	458.43333333333334	1x
39	5	4	1	1	0	F	315x229	BB	2017-03-31	17:24:00	0.4657534246575342	NA	0	1	20170404_T39_V1	2017-04-04	1	0	09:00:00	0	1938.70339466339	0.1366776435525545	12754	0.15699948404706823	12225	0.15037699950672961	0.21402497018451472	0.4231594994048769	37	0.178743961352657	0.9832756813020235	0.623912920497958	1	0	1	845	121	2017-05-15	Stuck	45	2.688888888888889	39_315x229	39_315x229_1	407.5	1x
39	5	4	1	1	0	F	335x365	BP	2017-03-31	17:24:00	0.4657534246575342	41	1	1	20170404_T39_V1	2017-04-04	1	0	09:00:00	0	3007.8992305233646	0.22468690491895454	10774	0.12404507098513723	9859	0.10869565217391304	0.17232084905633552	0.31904517558533585	75	0.36231884057971014	0.9945469144810006	0.6560252130371921	1	0	1	845	145	2017-06-22	Natural/Stuck	83	1.7469879518072289	39_335x365	39_335x365_1	328.6333333333333	1x
39	5	4	1	1	0	F	360x380	PP	2017-03-31	17:24:00	0.4657534246575342	36	1	1	20170404_T39_V1	2017-04-04	1	0	09:00:00	0	3799.976426334603	0.2898855585336568	12683	0.15581778539686766	12337	0.15235008103727715	0.20292184641336744	0.3954405547911137	0	0	0.9797005638732258	0.6137272367388998	1	0	1	845	107	2017-07-03	Natural/Stuck	94	1.1382978723404256	39_360x380	39_360x380_1	411.23333333333335	1x
39	5	4	1	1	0	F	387x324	TW	2017-03-31	17:24:00	0.4657534246575342	NA	0	1	20170404_T39_V1	2017-04-04	1	0	09:00:00	0	6117.753641249171	0.480669934842449	18150	0.24680858146231047	16754	0.23016348389824537	0.29827358930289377	0.6334861475862543	0	0	0.9924302023774864	0.6499945971134465	1	0	1	845	113	2017-06-29	Natural/Stuck	90	1.2555555555555555	39_387x324	39_387x324_1	558.4666666666667	1x
39	5	4	1	1	0	F	786x716	NR	2017-03-31	17:24:00	0.4657534246575342	NA	0	1	20170404_T39_V1	2017-04-04	1	0	09:00:00	0	4115.043190851955	0.31581980958128725	12205	0.14786212406171462	12848	0.16135226552040025	0.19756005213192404	0.3820548372416132	0	0	0.9604870107803888	0.5589868877603973	1	0	1	845	72	2017-07-03	Natural/Stuck	94	0.7659574468085106	39_786x716	39_786x716_1	428.26666666666665	1x
39	5	4	1	1	0	F	852x721	CO	2017-03-31	17:24:00	0.4657534246575342	116	1	1	20170404_T39_V1	2017-04-04	1	0	09:00:00	0	2578.0123262179427	0.18930140522835964	7073	0.06244694838806318	7329	0.06412514974279473	0.1109102564564216	0.1657336526246672	190	0.9178743961352657	0.9643255253587152	0.5699230028329911	1	0	1	845	NA	2017-04-13	Escape	NA	NA	39_852x721	39_852x721_1	244.3	1x
39	5	4	1	1	0	M	153x517	PP	2017-03-31	17:24:00	0.4657534246575342	81	2	1	20170404_T39_V1	2017-04-04	1	0	09:00:00	0	4221.084299347596	0.3245484253504174	8433	0.08508230281444003	8976	0.09314001832147135	0.13224758574019715	0.2190022877235164	37	0.178743961352657	0.9577990880765308	0.551328865002947	1	0	1	845	NA	NA	NA	NA	NA	39_153x517	39_153x517_1	299.2	1x
39	5	4	1	1	0	M	235x712	TW	2017-03-31	17:24:00	0.4657534246575342	NA	0	1	20170404_T39_V1	2017-04-04	1	0	09:00:00	0	8136.772708068882	0.6468624795529881	14924	0.19311618927150775	14953	0.19843562821506588	0.23917336150450155	0.48594244954503635	0	0	0.9725007666568064	0.5932146636454735	1	0	1	845	NA	NA	NA	NA	NA	39_235x712	39_235x712_1	498.43333333333334	1x
39	5	4	1	1	0	M	307x176	NR	2017-03-31	17:24:00	0.4657534246575342	NA	0	1	20170404_T39_V1	2017-04-04	1	0	09:00:00	0	7538.544232910994	0.59762019440637	11964	0.14385100610821697	13463	0.17218659713903178	0.19115296551670044	0.3660595477461944	0	0	0.9442930955496339	0.5128496341885793	1	0	1	845	NA	NA	NA	NA	NA	39_307x176	39_307x176_1	448.76666666666665	1x
39	5	4	1	1	0	M	378x765	CO	2017-03-31	17:24:00	0.4657534246575342	NA	0	1	20170404_T39_V1	2017-04-04	1	0	09:00:00	0	4438.63025900239	0.3424553967211612	18391	0.2508196994158081	16294	0.22205975618349658	0.2927906354377378	0.6197979551783647	2	0.00966183574879227	1.0023851731218028	0.6783567938389352	1	0	1	845	NA	NA	NA	NA	NA	39_378x765	39_378x765_1	543.1333333333333	1x
39	5	4	1	1	0	M	57x862	BB	2017-03-31	17:24:00	0.4657534246575342	NA	0	1	20170404_T39_V1	2017-04-04	1	0	09:00:00	0	3337.152506241986	0.2517888974881236	13693	0.1726278647870446	13504	0.1729088859136072	0.20205969008130345	0.39328818180946784	1	0.004830917874396135	0.9763537115083242	0.6041918912695321	1	0	1	845	NA	NA	NA	NA	NA	39_57x862	39_57x862_1	450.1333333333333	1x
39	5	4	1	1	0	M	59x820	BP	2017-03-31	17:24:00	0.4657534246575342	NA	0	1	20170404_T39_V1	2017-04-04	1	0	09:00:00	0	8544.235567444382	0.6804021774129557	13369	0.16723532446781952	14994	0.19915791698964133	0.2217821633397602	0.4425253294055538	0	0	0.9451007260124772	0.5151506127305541	1	0	1	845	NA	NA	NA	NA	NA	39_59x820	39_59x820_1	499.8	1x
39	5	4	1	1	0	M	637x318	CY	2017-03-31	17:24:00	0.4657534246575342	NA	0	1	20170404_T39_V1	2017-04-04	1	0	09:00:00	0	4202.964899686234	0.3230569539780879	13588	0.1708802822761846	13195	0.1674652949052216	0.2230307947923323	0.44564253739046233	4	0.01932367149758454	0.9801114260659495	0.6148978031460134	1	0	1	845	NA	NA	NA	NA	NA	39_637x318	39_637x318_1	439.8333333333333	1x
39	5	4	1	1	0	M	732x40	LG	2017-03-31	17:24:00	0.4657534246575342	NA	0	1	20170404_T39_V1	2017-04-04	1	0	09:00:00	0	2301.326438754465	0.16652641886060818	9734	0.10673568230614316	10406	0.11833204143471214	0.14852461602776307	0.25963788814706873	21	0.10144927536231885	0.9567406532649829	0.5483133326505927	1	0	1	845	NA	NA	NA	NA	NA	39_732x40	39_732x40_1	346.8666666666667	1x
39	5	4	1	1	0	M	801x513	CG	2017-03-31	17:24:00	0.4657534246575342	13	2	1	20170404_T39_V1	2017-04-04	1	0	09:00:00	0	7078.826241171062	0.5597791932231454	15163	0.19709401993908426	16686	0.22896554154041293	0.24654119283784295	0.5043362378934244	0	0	0.9497094821594806	0.5282811835637977	1	0	1	845	NA	NA	NA	NA	NA	39_801x513	39_801x513_1	556.2	1x
39	5	4	1	1	0	M	855x391	UB	2017-03-31	17:24:00	0.4657534246575342	36	1	1	20170404_T39_V1	2017-04-04	1	0	09:00:00	0	7249.722994808947	0.5738463047411102	16766	0.22377377960487993	17008	0.2346381509407371	0.27948620284059006	0.5865834438499209	0	0	0.9694871634825445	0.5846287613584403	1	0	1	845	NA	NA	NA	NA	NA	39_855x391	39_855x391_1	566.9333333333333	1x
40	5	4	1	1	0	F	136x427	CO	2017-03-31	17:31:00	0.5616438356164384	29	1	1	20170404_T40_V1.5	2017-04-04	1	0	09:30:00	1	4624.407103959927	0.3577473407741815	17677	0.23893613834196029	15848	0.21420266366006624	0.23872893851172736	0.48483294769891594	0	0	0.9995138762923997	0.6701763292625531	1	0	1	1059	137	2017-06-26	Natural/Stuck	87	1.5747126436781609	40_136x427	40_136x427_1	528.2666666666667	1x
40	5	4	1	1	0	F	208x313	CY	2017-03-31	17:31:00	0.5616438356164384	59	1	1	20170404_T40_V1.5	2017-04-04	1	0	09:30:00	1	4865.609116302021	0.37760152485753323	16189	0.21417039761663031	16099	0.2186244803044183	0.22530081855003656	0.4513096509081233	0	0	0.9743290118661774	0.5984234233317052	1	0	1	1059	168	2017-05-11	Natural/Stuck	41	4.097560975609756	40_208x313	40_208x313_1	536.6333333333333	1x
40	5	4	1	1	0	F	237x714	LG	2017-03-31	17:31:00	0.5616438356164384	69	1	1	20170404_T40_V1.5	2017-04-04	1	0	09:30:00	1	4814.258767800722	0.3733746974691984	12529	0.1532546643809397	12826	0.1609646959340427	0.17189882371874904	0.3179915894775629	20	0.0966183574879227	0.9672744327841942	0.5783245837793181	1	0	1	1059	83	2017-06-15	Stuck	76	1.0921052631578947	40_237x714	40_237x714_1	427.53333333333336	1x
40	5	4	1	1	0	F	306x774	CG	2017-03-31	17:31:00	0.5616438356164384	6	1	1	20170404_T40_V1.5	2017-04-04	1	0	09:30:00	1	4919.140654825635	0.38200789365103016	20794	0.2908143734500607	19339	0.27570291029525756	0.28269928981244186	0.5946049143520696	0	0	0.9906102748900446	0.6448095350222881	1	0	1	1059	NA	2017-05-29	Natural/Stuck	NA	NA	40_306x774	40_306x774_1	644.6333333333333	1x
40	5	4	1	1	0	F	315x229	UB	2017-03-31	17:31:00	0.5616438356164384	NA	0	1	20170404_T40_V1.5	2017-04-04	1	0	09:30:00	1	6868.381625600949	0.5424567584046776	19016	0.2612219762661651	17365	0.24092734831935733	0.25881187261440614	0.5349699856666092	0	0	0.9950501338313658	0.6574589094867046	1	0	1	1059	89	2017-06-15	Natural/Stuck	76	1.1710526315789473	40_315x229	40_315x229_1	578.8333333333334	1x
40	5	4	1	1	0	F	335x365	BB	2017-03-31	17:31:00	0.5616438356164384	NA	0	1	20170404_T40_V1.5	2017-04-04	1	0	09:30:00	1	6216.080696906073	0.4887635798515848	18139	0.24662550138974418	17487	0.24307659784370375	0.2495384090110105	0.5118187870221118	6	0.028985507246376812	0.9818762792433707	0.6199259558443228	1	0	1	1059	236	2017-06-22	Stuck	83	2.8433734939759034	40_335x365	40_335x365_1	582.9	1x
40	5	4	1	1	0	F	360x380	BP	2017-03-31	17:31:00	0.5616438356164384	NA	0	1	20170404_T40_V1.5	2017-04-04	1	0	09:30:00	1	3399.080778801437	0.2568864309266734	14960	0.19371536041808832	14069	0.1828623775632443	0.20192226464422214	0.39294509925382903	9	0.043478260869565216	0.9879049189394017	0.6371018440952793	1	0	1	1059	139	2017-05-15	Stuck	45	3.088888888888889	40_360x380	40_360x380_1	468.96666666666664	1x
40	5	4	1	1	0	F	387x324	PP	2017-03-31	17:31:00	0.5616438356164384	NA	0	1	20170404_T40_V1.5	2017-04-04	1	0	09:30:00	1	5214.769077401268	0.4063421065586858	17939	0.24329677279762996	15718	0.21191247974068073	0.2406858398130207	0.4897183511135936	0	0	1.0050758486447942	0.686022659512233	1	0	1	1059	195	2017-06-26	Natural/Stuck	87	2.2413793103448274	40_387x324	40_387x324_1	523.9333333333333	1x
40	5	4	1	1	0	F	786x716	TW	2017-03-31	17:31:00	0.5616438356164384	NA	0	1	20170404_T40_V1.5	2017-04-04	1	0	09:30:00	1	4330.2229731867665	0.3335320125932242	21621	0.30457866617845314	18156	0.25486223662884927	0.2823694895511506	0.593781568115032	0	0	1.0153511230515528	0.7152974169794263	1	0	1	1059	252	2017-06-12	Stuck	73	3.452054794520548	40_786x716	40_786x716_1	605.2	1x
40	5	4	1	1	0	F	852x721	NR	2017-03-31	17:31:00	0.5616438356164384	6	1	1	20170404_T40_V1.5	2017-04-04	1	0	09:30:00	1	6106.147373222749	0.47971458219145	14737	0.19000382803788093	14869	0.19695581706715523	0.20457384962887717	0.3995647802412044	0	0	0.9708039458765663	0.5883803385617413	1	0	1	1059	126	2017-05-01	Natural	31	4.064516129032258	40_852x721	40_852x721_1	495.6333333333333	1x
40	5	4	1	1	0	M	153x517	BP	2017-03-31	17:31:00	0.5616438356164384	NA	0	1	20170404_T40_V1.5	2017-04-04	1	0	09:30:00	1	10792.117702299345	0.8654332444000338	12397	0.1510577035101443	14056	0.18263335917130577	0.173192632275142	0.3212215820863694	9	0.043478260869565216	0.9424629710419602	0.5076355202899107	1	0	1	1059	NA	NA	NA	NA	NA	40_153x517	40_153x517_1	468.53333333333336	1x
40	5	4	1	1	0	M	235x712	PP	2017-03-31	17:31:00	0.5616438356164384	29	1	1	20170404_T40_V1.5	2017-04-04	1	0	09:30:00	1	4851.194894048747	0.37641503964020034	14082	0.1791022418987068	19118	0.27180959763230217	0.19708358744518617	0.38086534331771216	0	0	0.8991794203842397	0.38431857539252823	1	0	1	1059	NA	NA	NA	NA	NA	40_235x712	40_235x712_1	637.2666666666667	1x
40	5	4	1	1	0	M	307x176	TW	2017-03-31	17:31:00	0.5616438356164384	NA	0	1	20170404_T40_V1.5	2017-04-04	1	0	09:30:00	1	8988.506925021518	0.7169717119315434	13244	0.16515486909774812	13051	0.16492847579451766	0.1807542809062065	0.3400992352507776	4	0.01932367149758454	0.9765436857279413	0.6047331370780772	1	0	1	1059	NA	NA	NA	NA	NA	40_307x176	40_307x176_1	435.03333333333336	1x
40	5	4	1	1	0	M	378x765	NR	2017-03-31	17:31:00	0.5616438356164384	NA	0	1	20170404_T40_V1.5	2017-04-04	1	0	09:30:00	1	6904.971887237401	0.5454686312457622	18929	0.2597739793285954	18843	0.2669649778028328	0.25962525194895	0.5370005868909953	0	0	0.97408061455504	0.5977157272886422	1	0	1	1059	NA	NA	NA	NA	NA	40_378x765	40_378x765_1	628.1	1x
40	5	4	1	1	0	M	57x862	UB	2017-03-31	17:31:00	0.5616438356164384	NA	0	1	20170404_T40_V1.5	2017-04-04	1	0	09:30:00	1	8327.333216880681	0.6625481837651099	16404	0.21774878085315313	17257	0.23902473398632937	0.22458064027447106	0.4495117260948999	18	0.08695652173913043	0.9606449680719608	0.5594369157808561	1	0	1	1059	NA	NA	NA	NA	NA	40_57x862	40_57x862_1	575.2333333333333	1x
40	5	4	1	1	0	M	59x820	BB	2017-03-31	17:31:00	0.5616438356164384	NA	0	1	20170404_T40_V1.5	2017-04-04	1	0	09:30:00	1	6313.362050002059	0.4967711494132595	18791	0.2574771566000366	19200	0.273254175181453	0.26369885436702306	0.547170333903857	0	0	0.967735601675219	0.5796384764211812	1	0	1	1059	NA	NA	NA	NA	NA	40_59x820	40_59x820_1	640	1x
40	5	4	1	1	0	M	637x318	CO	2017-03-31	17:31:00	0.5616438356164384	NA	0	1	20170404_T40_V1.5	2017-04-04	1	0	09:30:00	1	7924.227764146192	0.6293671593371614	16214	0.21458648869064462	17259	0.23905996758508913	0.22776327613122607	0.4574571753988532	17	0.0821256038647343	0.9577852581467435	0.5512894628590933	1	0	1	1059	NA	NA	NA	NA	NA	40_637x318	40_637x318_1	575.3	1x
40	5	4	1	1	0	M	732x40	CY	2017-03-31	17:31:00	0.5616438356164384	6	1	1	20170404_T40_V1.5	2017-04-04	1	0	09:30:00	1	3119.8297201188093	0.23390029631394754	5699	0.039578582960238334	8272	0.08073779155802974	0.07891056457254819	0.08584643302151923	207	1	0.8833781172196461	0.33929989272797517	1	0	1	1059	NA	NA	NA	NA	NA	40_732x40	40_732x40_1	275.73333333333335	1x
40	5	4	1	1	0	M	801x513	LG	2017-03-31	17:31:00	0.5616438356164384	6	2	1	20170404_T40_V1.5	2017-04-04	1	0	09:30:00	1	9258.939062058418	0.7392319301554682	15668	0.20549905963417273	16783	0.23067437108026215	0.21566491984335232	0.42725363315494874	0	0	0.9562575425568862	0.5469369267027347	1	0	1	1059	NA	NA	NA	NA	NA	40_801x513	40_801x513_1	559.4333333333333	1x
40	5	4	1	1	0	M	855x391	CG	2017-03-31	17:31:00	0.5616438356164384	69	1	1	20170404_T40_V1.5	2017-04-04	1	0	09:30:00	1	6337.417629540971	0.49875124858307857	14474	0.1856265499392507	13888	0.17967373687548446	0.19934585674059074	0.38651309782295235	0	0	0.9830244884190305	0.6231972597344587	1	0	1	1059	NA	NA	NA	NA	NA	40_855x391	40_855x391_1	462.93333333333334	1x
41	1	4	1	4	1	F	136x427	NR	2017-03-31	17:37:00	0.6438356164383562	98	1	1	20170404_T41_V1	2017-04-04	1	0	09:00:00	0	3580.6274619848846	0.2718301755192099	12214	0.14801191684835976	11607	0.13948981748995842	0.20172006917664156	0.39244031833968807	8	0.03864734299516908	0.98536948434098	0.6298782673804907	1	0	1	842	2	2017-04-10	Natural/Stuck	10	0.2	41_136x427	41_136x427_1	386.9	4x
41	1	4	1	4	1	F	136x427	NR	2017-03-31	17:37:00	0.6438356164383562	98	1	1	20170405_T41_V3	2017-04-05	2	1	09:00:00	0	3816.5602902991295	0.29125063457414185	15576	0.20396784448180016	13668	0.17579804101190896	0.17051860487881237	0.31454587362609276	0	0	0.9919124089210261	0.6485193783255178	0.9894736842105264	0	0.9898477157360406	994	2	2017-04-10	Natural/Stuck	10	0.2	41_136x427	41_136x427_2	455.6	4x
41	1	4	1	4	1	F	208x313	CO	2017-03-31	17:37:00	0.6438356164383562	6	1	1	20170404_T41_V1	2017-04-04	1	0	09:00:00	0	2385.7073819038387	0.1734721104083156	10034	0.11172877519431453	9449	0.1014727644281587	0.17587069448377474	0.3279073634541504	41	0.19806763285024154	0.9875803021622453	0.6361769950795894	1	0	1	842	183	2017-05-22	Stuck	52	3.519230769230769	41_208x313	41_208x313_1	314.96666666666664	4x
41	1	4	1	4	1	F	208x313	CO	2017-03-31	17:37:00	0.6438356164383562	6	1	1	20170405_T41_V3	2017-04-05	2	1	09:00:00	0	3309.926248912501	0.24954780870253904	14938	0.19334920027295574	13146	0.16660207173560707	0.18844607339507324	0.3593017925106997	31	0.1497584541062802	0.9931855014108254	0.6521464808628151	0.9894736842105264	0	0.9898477157360406	994	183	2017-05-22	Stuck	52	3.519230769230769	41_208x313	41_208x313_2	438.2	4x
41	1	4	1	4	1	F	237x714	CY	2017-03-31	17:37:00	0.6438356164383562	NA	0	1	20170404_T41_V1	2017-04-04	1	0	09:00:00	0	4146.806503727832	0.31843435933073266	13172	0.163956526804587	13260	0.1686103868649144	0.21498638502519907	0.42555967121859933	0	0	0.9713533145736536	0.5899455167487804	1	0	1	842	0	2017-04-10	Natural	10	0	41_237x714	41_237x714_1	442	4x
41	1	4	1	4	1	F	237x714	CY	2017-03-31	17:37:00	0.6438356164383562	NA	0	1	20170405_T41_V3	2017-04-05	2	1	09:00:00	0	2271.1421977846476	0.16404184806116956	24525	0.35291180533595196	22992	0.34005707842999083	0.3287095227552438	0.7094694448116889	2	0.00966183574879227	0.9748903521868987	0.6000227092578176	0.9894736842105264	0	0.9898477157360406	994	0	2017-04-10	Natural	10	0	41_237x714	41_237x714_2	766.4	4x
41	1	4	1	4	1	F	306x774	LG	2017-03-31	17:37:00	0.6438356164383562	118	1	1	20170404_T41_V1	2017-04-04	1	0	09:00:00	0	5654.530213916906	0.4425403889540342	16260	0.21535209626683088	16953	0.2336692269748432	0.257523977254417	0.5317547553505582	0	0	0.9628222748988714	0.5656401690241513	1	0	1	842	201	2017-05-25	Natural/Stuck	55	3.6545454545454548	41_306x774	41_306x774_1	565.1	4x
41	1	4	1	4	1	F	306x774	LG	2017-03-31	17:37:00	0.6438356164383562	118	1	1	20170405_T41_V3	2017-04-05	2	1	09:00:00	0	4938.87792819392	0.38363253788576224	20113	0.27948005259391173	19596	0.28023042773588897	0.260503292879048	0.5391926157660808	4	0.01932367149758454	0.9665451293293847	0.5762467626998644	0.9894736842105264	0	0.9898477157360406	994	201	2017-05-25	Natural/Stuck	55	3.6545454545454548	41_306x774	41_306x774_2	653.2	4x
41	1	4	1	4	1	F	315x229	CG	2017-03-31	17:37:00	0.6438356164383562	NA	0	1	20170404_T41_V1	2017-04-04	1	0	09:00:00	0	3415.4008591981883	0.25822979401600216	19068	0.26208744570011483	17931	0.2508984567683743	0.31148495800634857	0.6664683249366224	0	0	0.9879229752739848	0.6371532874723358	1	0	1	842	146	2017-05-08	Stuck	38	3.8421052631578947	41_315x229	41_315x229_1	597.7	4x
41	1	4	1	4	1	F	315x229	CG	2017-03-31	17:37:00	0.6438356164383562	NA	0	1	20170405_T41_V3	2017-04-05	2	1	09:00:00	0	2089.9047776007396	0.14912355999141824	26755	0.39002712913802573	26469	0.4013106898738637	0.3443437410590973	0.7485002653425872	0	0	0.9740385647720684	0.5975959254080002	0.9894736842105264	0	0.9898477157360406	994	146	2017-05-08	Stuck	38	3.8421052631578947	41_315x229	41_315x229_2	882.3	4x
41	1	4	1	4	1	F	335x365	UB	2017-03-31	17:37:00	0.6438356164383562	83	1	1	20170404_T41_V1	2017-04-04	1	0	09:00:00	0	3619.545056783764	0.27503361932017767	11845	0.141870412595909	12423	0.15386512578394757	0.18920527029726436	0.3611971273116556	0	0	0.9613861430245145	0.5615485593358446	1	0	1	842	171	2017-05-29	Stuck	59	2.8983050847457625	41_335x365	41_335x365_1	414.1	4x
41	1	4	1	4	1	F	335x365	UB	2017-03-31	17:37:00	0.6438356164383562	83	1	1	20170405_T41_V3	2017-04-05	2	1	09:00:00	0	1475.5620364132758	0.09855485305829557	27933	0.4096333405455786	25054	0.37638291875132124	0.3847368435698547	0.8493416316419787	0	0	0.9978194112302479	0.6653487157344413	0.9894736842105264	0	0.9898477157360406	994	171	2017-05-29	Stuck	59	2.8983050847457625	41_335x365	41_335x365_2	835.1333333333333	4x
41	1	4	1	4	1	F	360x380	BB	2017-03-31	17:37:00	0.6438356164383562	68	1	1	20170404_T41_V1	2017-04-04	1	0	09:00:00	0	3549.5240071491157	0.2692699410006781	16237	0.21496929247873775	16427	0.22440279050102177	0.26759639275443625	0.5569005371257165	3	0.014492753623188406	0.9701431777111424	0.5864977778612601	1	0	1	842	146	2017-06-05	Stuck	66	2.212121212121212	41_360x380	41_360x380_1	547.5666666666667	4x
41	1	4	1	4	1	F	360x380	BB	2017-03-31	17:37:00	0.6438356164383562	68	1	1	20170405_T41_V3	2017-04-05	2	1	09:00:00	0	1245.24345077154	0.07959652201973572	28447	0.4181881730273122	26812	0.4073532520611655	0.36488038548480173	0.7997699909731274	0	0	0.975927609688626	0.6029779064225884	0.9894736842105264	0	0.9898477157360406	994	146	2017-06-05	Stuck	66	2.212121212121212	41_360x380	41_360x380_2	893.7333333333333	4x
41	1	4	1	4	1	F	387x324	BP	2017-03-31	17:37:00	0.6438356164383562	28	1	1	20170404_T41_V1	2017-04-04	1	0	09:00:00	0	1291.3155101227283	0.08338887490508501	16868	0.22547143118685817	15823	0.21376224367556904	0.26447933550459657	0.5491188047910055	0	0	0.9885239924700326	0.638865614749585	1	0	1	842	0	2017-04-10	Natural	10	0	41_387x324	41_387x324_1	527.4333333333333	4x
41	1	4	1	4	1	F	387x324	BP	2017-03-31	17:37:00	0.6438356164383562	28	1	1	20170405_T41_V3	2017-04-05	2	1	09:00:00	0	1083.820120977724	0.06630920126335454	7916	0.076477539403824707	7120	0.060443238672398	0.07588881544274897	0.07830263737517593	77	0.3719806763285024	0.9953646601691294	0.6583550103488888	0.9894736842105264	0	0.9898477157360406	994	0	2017-04-10	Natural	10	0	41_387x324	41_387x324_2	237.33333333333334	4x
41	1	4	1	4	1	F	786x716	PP	2017-03-31	17:37:00	0.6438356164383562	58	1	1	20170404_T41_V1	2017-04-04	1	0	09:00:00	0	6475.604545723236	0.5101258985918115	14690	0.18922157681873408	14138	0.18407793672045664	0.24366906757112367	0.4971659781689617	0	0	0.9822882407869227	0.621099654355514	1	0	1	842	22	2017-04-10	Natural/Stuck	10	2.2	41_786x716	41_786x716_1	471.26666666666665	4x
41	1	4	1	4	1	F	786x716	PP	2017-03-31	17:37:00	0.6438356164383562	58	1	1	20170405_T41_V3	2017-04-05	2	1	09:00:00	0	5138.38514768115	0.4000546772501685	14530	0.18655859394504268	13788	0.1779120569374956	0.15496118677524287	0.2757067847683594	9	0.043478260869565216	0.9773222265276789	0.6069512377524146	0.9894736842105264	0	0.9898477157360406	994	22	2017-04-10	Natural/Stuck	10	2.2	41_786x716	41_786x716_2	459.6	4x
41	1	4	1	4	1	F	852x721	TW	2017-03-31	17:37:00	0.6438356164383562	58	1	1	20170404_T41_V1	2017-04-04	1	0	09:00:00	0	4139.491474034888	0.3178322335661561	12391	0.15095784165238088	12024	0.146836022831372	0.20838940468400738	0.4090903121026753	23	0.1111111111111111	0.9802857127043079	0.6153943542711452	1	0	1	842	48	2017-04-10	Natural/Stuck	10	4.8	41_852x721	41_852x721_1	400.8	4x
41	1	4	1	4	1	F	852x721	TW	2017-03-31	17:37:00	0.6438356164383562	58	1	1	20170405_T41_V3	2017-04-05	2	1	09:00:00	0	3440.0352194253906	0.26025753465538287	18407	0.25108599770317724	19032	0.27029455288563176	0.22347097135331928	0.4467414380211102	0	0	0.9536767195358504	0.5395840361602812	0.9894736842105264	0	0.9898477157360406	994	48	2017-04-10	Natural/Stuck	10	4.8	41_852x721	41_852x721_2	634.4	4x
41	1	4	1	4	1	M	153x517	BP	2017-03-31	17:37:00	0.6438356164383562	NA	0	1	20170404_T41_V1	2017-04-04	1	0	09:00:00	0	2227.6429770298155	0.1604612745495195	10164	0.11389244877918879	9482	0.10205411880769502	0.17172420362603533	0.3175556504771386	62	0.2995169082125604	0.9898610816863896	0.6426750470792078	1	0	1	842	NA	NA	NA	NA	NA	41_153x517	41_153x517_1	316.06666666666666	4x
41	1	4	1	4	1	M	153x517	BP	2017-03-31	17:37:00	0.6438356164383562	NA	0	1	20170405_T41_V3	2017-04-05	2	1	09:00:00	0	3658.5889790701785	0.27824746157996416	21882	0.3089226569911622	22081	0.3240081741949123	0.2989750890752396	0.6352374415227185	0	0	0.9567037637915422	0.5482082327432501	0.9894736842105264	0	0.9898477157360406	994	NA	NA	NA	NA	NA	41_153x517	41_153x517_2	736.0333333333333	4x
41	1	4	1	4	1	M	235x712	PP	2017-03-31	17:37:00	0.6438356164383562	58	1	1	20170404_T41_V1	2017-04-04	1	0	09:00:00	0	2274.7195011954423	0.16433630845870217	16251	0.21520230348018574	17244	0.2387957155943908	0.2710107588402994	0.565424500865641	0	0	0.9585504895849724	0.5534696445139682	1	0	1	842	NA	NA	NA	NA	NA	41_235x712	41_235x712_1	574.8	4x
41	1	4	1	4	1	M	235x712	PP	2017-03-31	17:37:00	0.6438356164383562	58	1	1	20170405_T41_V3	2017-04-05	2	1	09:00:00	0	9875.762708088008	0.7900048490723574	10982	0.12750694872093604	12467	0.15464026495666267	0.12132370621266803	0.19173082630129418	0	0	0.9305658167869776	0.4737399481059392	0.9894736842105264	0	0.9898477157360406	994	NA	NA	NA	NA	NA	41_235x712	41_235x712_2	415.56666666666666	4x
41	1	4	1	4	1	M	307x176	TW	2017-03-31	17:37:00	0.6438356164383562	98	1	1	20170404_T41_V1	2017-04-04	1	0	09:00:00	0	7393.258651970035	0.5856612283900858	8764	0.0905913486343891	8944	0.09257628074131492	0.13485478876466978	0.22551116916280933	39	0.18840579710144928	0.9680278878381431	0.5804712139415525	1	0	1	842	NA	NA	NA	NA	NA	41_307x176	41_307x176_1	298.1333333333333	4x
41	1	4	1	4	1	M	307x176	TW	2017-03-31	17:37:00	0.6438356164383562	98	1	1	20170405_T41_V3	2017-04-05	2	1	09:00:00	0	4977.333554246152	0.3867979554180119	10179	0.11414210342359736	15611	0.21002748220703263	0.12363353475974552	0.19749731246171226	51	0.2463768115942029	0.8605451515881916	0.27424766106417403	0.9894736842105264	0	0.9898477157360406	994	NA	NA	NA	NA	NA	41_307x176	41_307x176_2	520.3666666666667	4x
41	1	4	1	4	1	M	378x765	NR	2017-03-31	17:37:00	0.6438356164383562	NA	0	1	20170404_T41_V1	2017-04-04	1	0	09:00:00	0	2498.79305919749	0.18278058935663496	12056	0.14538222126058953	11910	0.14482770770206468	0.2010900103032137	0.3908673765824016	4	0.01932367149758454	0.975936630947897	0.6030036084298294	1	0	1	842	NA	NA	NA	NA	NA	41_378x765	41_378x765_1	397	4x
41	1	4	1	4	1	M	378x765	NR	2017-03-31	17:37:00	0.6438356164383562	NA	0	1	20170405_T41_V3	2017-04-05	2	1	09:00:00	0	4154.625134701526	0.31907793828401004	15311	0.1995572790972488	14721	0.19434853075893171	0.1734615644999457	0.3218929712915912	35	0.16908212560386474	0.9662594133824821	0.5754327440450845	0.9894736842105264	0	0.9898477157360406	994	NA	NA	NA	NA	NA	41_378x765	41_378x765_2	490.7	4x
41	1	4	1	4	1	M	57x862	UB	2017-03-31	17:37:00	0.6438356164383562	6	1	1	20170404_T41_V1	2017-04-04	1	0	09:00:00	0	6855.121497623243	0.5413652707372165	15587	0.20415092455436645	15938	0.21578817560425623	0.25317832039151555	0.5209058245112742	0	0	0.9675564224017832	0.5791279859403108	1	0	1	842	NA	NA	NA	NA	NA	41_57x862	41_57x862_1	531.2666666666667	4x
41	1	4	1	4	1	M	57x862	UB	2017-03-31	17:37:00	0.6438356164383562	6	1	1	20170405_T41_V3	2017-04-05	2	1	09:00:00	0	4291.946222582188	0.33038131892679656	9126	0.09661634738611587	9672	0.10540131068987386	0.11606297937433115	0.1785974235881827	26	0.12560386473429952	0.9472514327286111	0.5212780809621053	0.9894736842105264	0	0.9898477157360406	994	NA	NA	NA	NA	NA	41_57x862	41_57x862_2	322.4	4x
41	1	4	1	4	1	M	59x820	BB	2017-03-31	17:37:00	0.6438356164383562	NA	0	1	20170404_T41_V1	2017-04-04	1	0	09:00:00	0	7066.531539411312	0.5587671731756436	9164	0.09724880581861758	10633	0.12233105489394687	0.14721490710600357	0.2563682002816824	64	0.30917874396135264	0.9368741373590593	0.4917126608007484	1	0	1	842	NA	NA	NA	NA	NA	41_59x820	41_59x820_1	354.43333333333334	4x
41	1	4	1	4	1	M	59x820	BB	2017-03-31	17:37:00	0.6438356164383562	NA	0	1	20170405_T41_V3	2017-04-05	2	1	09:00:00	0	8702.334861909212	0.6934158851564087	12441	0.15179002380040943	14665	0.19336198999365795	0.13173642503141206	0.21772617519270185	15	0.07246376811594203	0.9214714603927324	0.44782968359887876	0.9894736842105264	0	0.9898477157360406	994	NA	NA	NA	NA	NA	41_59x820	41_59x820_2	488.8333333333333	4x
41	1	4	1	4	1	M	637x318	CO	2017-03-31	17:37:00	0.6438356164383562	NA	0	1	20170404_T41_V1	2017-04-04	1	0	09:00:00	0	834.4103903048327	0.045779411080942516	11696	0.13939050979478387	10679	0.12314142766542174	0.1935311126741582	0.3719965912935473	86	0.41545893719806765	0.995085006794504	0.657558264257937	1	0	1	842	NA	NA	NA	NA	NA	41_637x318	41_637x318_1	355.96666666666664	4x
41	1	4	1	4	1	M	637x318	CO	2017-03-31	17:37:00	0.6438356164383562	NA	0	1	20170405_T41_V3	2017-04-05	2	1	09:00:00	0	5201.429611704519	0.4052440883251514	13522	0.16978180184078692	14203	0.1852230286801494	0.1656151294114224	0.3023043488356792	13	0.06280193236714976	0.9551629176516462	0.5438182870100202	0.9894736842105264	0	0.9898477157360406	994	NA	NA	NA	NA	NA	41_637x318	41_637x318_2	473.43333333333334	4x
41	1	4	1	4	1	M	732x40	CY	2017-03-31	17:37:00	0.6438356164383562	68	2	1	20170404_T41_V1	2017-04-04	1	0	09:00:00	0	2494.2005610398455	0.1824025647168778	17416	0.2345921475292512	17338	0.24045169473610034	0.2882533442699889	0.6084706093640115	7	0.033816425120772944	0.9740648169605988	0.5976707191723112	1	0	1	842	NA	NA	NA	NA	NA	41_732x40	41_732x40_1	577.9333333333333	4x
41	1	4	1	4	1	M	732x40	CY	2017-03-31	17:37:00	0.6438356164383562	68	2	1	20170405_T41_V3	2017-04-05	2	1	09:00:00	0	8883.83990364579	0.7083562020953216	14774	0.19061964282742205	15978	0.21649284757945175	0.1948653750103789	0.3753275767495538	0	0	0.9388534606406614	0.49735184927633375	0.9894736842105264	0	0.9898477157360406	994	NA	NA	NA	NA	NA	41_732x40	41_732x40_2	532.6	4x
41	1	4	1	4	1	M	801x513	LG	2017-03-31	17:37:00	0.6438356164383562	28	3	1	20170404_T41_V1	2017-04-04	1	0	09:00:00	0	6667.137569952417	0.5258916539607751	11184	0.13086896459897143	12287	0.15146924106828272	0.1816422732371821	0.3423161077946758	7	0.033816425120772944	0.9501109477250247	0.529424978522208	1	0	1	842	NA	NA	NA	NA	NA	41_801x513	41_801x513_1	409.56666666666666	4x
41	1	4	1	4	1	M	801x513	LG	2017-03-31	17:37:00	0.6438356164383562	28	3	1	20170405_T41_V3	2017-04-05	2	1	09:00:00	0	8646.795666821472	0.6888442591056723	12083	0.14583159962052494	13387	0.17084772038616025	0.1313155353761808	0.21667542431553174	0	0	0.9418627107673044	0.5059253495185899	0.9894736842105264	0	0.9898477157360406	994	NA	NA	NA	NA	NA	41_801x513	41_801x513_2	446.23333333333335	4x
41	1	4	1	4	1	M	855x391	CG	2017-03-31	17:37:00	0.6438356164383562	NA	0	1	20170404_T41_V1	2017-04-04	1	0	09:00:00	0	7255.424981518011	0.5743156552770503	11901	0.142802456601701	12472	0.1547283489535621	0.19440323980370086	0.37417385636761347	3	0.014492753623188406	0.9615757800224218	0.5620888443833068	1	0	1	842	NA	NA	NA	NA	NA	41_855x391	41_855x391_1	415.73333333333335	4x
41	1	4	1	4	1	M	855x391	CG	2017-03-31	17:37:00	0.6438356164383562	NA	0	1	20170405_T41_V3	2017-04-05	2	1	09:00:00	0	6844.141321039787	0.5404614538700236	12860	0.15876371020088878	11838	0.1435592981467127	0.13078989477952563	0.21536316274971076	94	0.45410628019323673	0.9846918341128399	0.62794760886072	0.9894736842105264	0	0.9898477157360406	994	NA	NA	NA	NA	NA	41_855x391	41_855x391_2	394.6	4x
47	4	4	1	2	0.3333333333333333	F	136x427	CG	2017-04-07	17:07:00	0.2328767123287671	108	1	1	20170411_T47_V1	2017-04-11	1	0	09:00:00	0	4473.951384379631	0.34536280250298484	13470	0.1689163324068372	12509	0.155380170530618	0.2153008268906338	0.42634467522574937	6	0.028985507246376812	0.9909687970429338	0.645830982105545	1	0	1	1068	NA	NA	NA	NA	NA	47_136x427	47_136x427_1	416.96666666666664	2x
47	4	4	1	2	0.3333333333333333	F	208x313	UB	2017-04-07	17:07:00	0.2328767123287671	108	1	1	20170411_T47_V1	2017-04-11	1	0	09:00:00	0	4403.857976288952	0.3395931681050426	16944	0.2267363480518616	16348	0.22301106335001056	0.2753012618419627	0.5761357401096218	0	0	0.9816821507317722	0.6193728742554967	1	0	1	1068	NA	NA	NA	NA	NA	47_208x313	47_208x313_1	544.9333333333333	2x
47	4	4	1	2	0.3333333333333333	F	237x714	BB	2017-04-07	17:07:00	0.2328767123287671	63	1	1	20170411_T47_V1	2017-04-11	1	0	09:00:00	0	4891.007184707453	0.37969212899713645	10222	0.11485778007090192	10118	0.1132584032133042	0.16433360112614132	0.29910501391941113	48	0.2318840579710145	0.9754604161683808	0.6016468493185145	1	0	1	1068	NA	NA	NA	NA	NA	47_237x714	47_237x714_1	337.26666666666665	2x
47	4	4	1	2	0.3333333333333333	F	306x774	BP	2017-04-07	17:07:00	0.2328767123287671	58	1	1	20170411_T47_V1	2017-04-11	1	0	09:00:00	0	4689.418634295729	0.3630986679803442	13548	0.17021453655776175	13259	0.1685927700655345	0.22597779172134994	0.4529997141936828	7	0.033816425120772944	0.9782176700518924	0.6095023999850921	1	0	1	1068	NA	NA	NA	NA	NA	47_306x774	47_306x774_1	441.96666666666664	2x
47	4	4	1	2	0.3333333333333333	F	315x229	PP	2017-04-07	17:07:00	0.2328767123287671	NA	0	1	20170411_T47_V1	2017-04-11	1	0	09:00:00	0	4928.30431231311	0.3827621864567431	10076	0.11242780819865852	9667	0.10531322669297442	0.16885075328032076	0.31038208269342726	11	0.05314009661835749	0.9830511258865612	0.6232731511774152	1	0	1	1068	NA	NA	NA	NA	NA	47_315x229	47_315x229_1	322.23333333333335	2x
47	4	4	1	2	0.3333333333333333	F	335x365	TW	2017-04-07	17:07:00	0.2328767123287671	43	1	1	20170411_T47_V1	2017-04-11	1	0	09:00:00	0	4521.475205762624	0.3492746550158239	13161	0.1637734467320207	12792	0.16036572475512648	0.22157206266873125	0.44200081315376705	1	0.004830917874396135	0.9798898424490842	0.6142665006244798	1	0	1	1068	NA	NA	NA	NA	NA	47_335x365	47_335x365_1	426.4	2x
47	4	4	1	2	0.3333333333333333	F	360x380	NR	2017-04-07	17:07:00	0.2328767123287671	118	1	1	20170411_T47_V1	2017-04-11	1	0	09:00:00	0	4617.692309095826	0.3571946224447643	11753	0.14033919744353643	11211	0.13251356493552252	0.19304337274947225	0.3707789487420499	24	0.11594202898550725	0.984455104817411	0.6272731555629569	1	0	1	1068	NA	NA	NA	NA	NA	47_360x380	47_360x380_1	373.7	2x
47	4	4	1	2	0.3333333333333333	F	387x324	CO	2017-04-07	17:07:00	0.2328767123287671	NA	0	1	20170411_T47_V1	2017-04-11	1	0	09:00:00	0	5850.608541143691	0.4586802841635107	14915	0.1929663964848626	13768	0.17755972094989783	0.2438501318833297	0.49761800516109617	0	0	0.9924270049779934	0.6499854875664918	1	0	1	1068	NA	NA	NA	NA	NA	47_387x324	47_387x324_1	458.93333333333334	2x
47	4	4	1	2	0.3333333333333333	F	786x716	CY	2017-04-07	17:07:00	0.2328767123287671	NA	0	1	20170411_T47_V1	2017-04-11	1	0	09:00:00	0	4817.50824094744	0.3736421730072438	13107	0.16287469001214985	12523	0.15562680572193643	0.2127278659864817	0.41992127922786787	3	0.014492753623188406	0.9840579557317755	0.6261416584661347	1	0	1	1068	NA	NA	NA	NA	NA	47_786x716	47_786x716_1	417.43333333333334	2x
47	4	4	1	2	0.3333333333333333	F	852x721	LG	2017-04-07	17:07:00	0.2328767123287671	78	1	1	20170411_T47_V1	2017-04-11	1	0	09:00:00	0	7715.917916476147	0.6122204447560647	14906	0.19281660369821746	15115	0.20128954971460786	0.24337356340482605	0.4964282521210881	0	0	0.9695861545566752	0.5849107917521675	1	0	1	1068	NA	NA	NA	NA	NA	47_852x721	47_852x721_1	503.8333333333333	2x
47	4	4	1	2	0.3333333333333333	M	153x517	CO	2017-04-07	17:07:00	0.2328767123287671	58	3	1	20170411_T47_V1	2017-04-11	1	0	09:00:00	0	6979.672120040652	0.5516174695524737	9599	0.10448879050646606	9903	0.10947079134662814	0.1606029368929046	0.28979141196512526	47	0.22705314009661837	0.9653895511756244	0.5729544642320523	1	0	1	1068	NA	NA	NA	NA	NA	47_153x517	47_153x517_1	330.1	2x
47	4	4	1	2	0.3333333333333333	M	235x712	CY	2017-04-07	17:07:00	0.2328767123287671	63	2	1	20170411_T47_V1	2017-04-11	1	0	09:00:00	0	3343.943873886846	0.25234791879184115	8906	0.09295474593479021	11004	0.12886688746388555	0.1441034207374723	0.24860037565021056	45	0.21739130434782608	0.9217098565164864	0.44850888577175957	1	0	1	1068	NA	NA	NA	NA	NA	47_235x712	47_235x712_1	366.8	2x
47	4	4	1	2	0.3333333333333333	M	307x176	LG	2017-04-07	17:07:00	0.2328767123287671	NA	0	1	20170411_T47_V1	2017-04-11	1	0	09:00:00	0	8204.23953683801	0.6524159109895487	11748	0.1402559792287336	12296	0.1516277922627017	0.1963512784349053	0.37903713412951195	10	0.04830917874396135	0.9618851924624675	0.562970375501708	1	0	1	1068	NA	NA	NA	NA	NA	47_307x176	47_307x176_1	409.8666666666667	2x
47	4	4	1	2	0.3333333333333333	M	378x765	CG	2017-04-07	17:07:00	0.2328767123287671	NA	0	0	20170411_T47_V1	2017-04-11	1	0	09:00:00	0	5921.824310955414	0.4645423040934033	15445	0.20178752725396534	14140	0.1841131703192164	0.25928616189014064	0.5361540486777009	6	0.028985507246376812	0.9944319847987247	0.6556977727722201	1	0	1	1068	NA	NA	NA	NA	NA	47_378x765	47_378x765_1	471.3333333333333	2x
47	4	4	1	2	0.3333333333333333	M	57x862	TW	2017-04-07	17:07:00	0.2328767123287671	43	2	1	20170411_T47_V1	2017-04-11	1	0	09:00:00	0	6843.369664770095	0.5403979361345008	14340	0.18339630178253416	13860	0.17918046649284758	0.23767039238622772	0.4821902876666027	7	0.033816425120772944	0.9812535940195515	0.6181518953001368	1	0	1	1068	NA	NA	NA	NA	NA	47_57x862	47_57x862_1	462	2x
47	4	4	1	2	0.3333333333333333	M	59x820	NR	2017-04-07	17:07:00	0.2328767123287671	NA	0	1	20170411_T47_V1	2017-04-11	1	0	09:00:00	0	5013.515441815916	0.389776213556565	13750	0.17357655243579714	14646	0.19302727080544008	0.21926911012757364	0.43625149293972454	2	0.00966183574879227	0.9576225048826824	0.55082577087932	1	0	1	1068	NA	NA	NA	NA	NA	47_59x820	47_59x820_1	488.2	2x
47	4	4	1	2	0.3333333333333333	M	637x318	UB	2017-04-07	17:07:00	0.2328767123287671	NA	0	1	20170411_T47_V1	2017-04-11	1	0	09:00:00	0	7056.237347398902	0.5579198221058114	16387	0.21746583892282342	16670	0.22868367275033472	0.2661225461453943	0.5532210795814011	2	0.00966183574879227	0.9688081765402756	0.582694294474983	1	0	1	1068	NA	NA	NA	NA	NA	47_637x318	47_637x318_1	555.6666666666666	2x
47	4	4	1	2	0.3333333333333333	M	732x40	BB	2017-04-07	17:07:00	0.2328767123287671	NA	0	1	20170411_T47_V1	2017-04-11	1	0	09:00:00	0	5139.258561204462	0.4001265709823325	13599	0.17106336234875089	14529	0.1909661052779931	0.22652521111141907	0.45436634650964935	0	0	0.9568882021953694	0.5487337067428668	1	0	1	1068	NA	NA	NA	NA	NA	47_732x40	47_732x40_1	484.3	2x
47	4	4	1	2	0.3333333333333333	M	801x513	BP	2017-04-07	17:07:00	0.2328767123287671	NA	0	1	20170411_T47_V1	2017-04-11	1	0	09:00:00	0	7266.556220400439	0.5752319066121927	15039	0.19503020821197345	16278	0.22177788739341836	0.24635716151505987	0.5038768037604214	4	0.01932367149758454	0.9537260222191729	0.5397245019074342	1	0	1	1068	NA	NA	NA	NA	NA	47_801x513	47_801x513_1	542.6	2x
47	4	4	1	2	0.3333333333333333	M	855x391	PP	2017-04-07	17:07:00	0.2328767123287671	NA	0	1	20170411_T47_V1	2017-04-11	1	0	09:00:00	0	6855.97573729642	0.5414355862024893	17469	0.23547426060616147	17748	0.2476745824818547	0.2850103930902147	0.6003745828772231	0	0	0.9691188760956203	0.5835794926475882	1	0	1	1068	NA	NA	NA	NA	NA	47_855x391	47_855x391_1	591.6	2x
51	1	4	1	4	1	F	136x427	NR	2017-04-14	17:18:00	0.3835616438356164	52	1	1	20170418_T51_V1	2017-04-18	1	0	09:00:00	0	3041.1617095705024	0.2274248562969632	11256	0.13206730689213256	10160	0.11399830878725953	0.18194803355675546	0.34307943832561744	89.5	0.4323671497584541	0.996198851073711	0.6607316608835841	0.994736842105263	0	0.9946808510638298	1029	192	2017-06-15	Natural/Stuck	62	3.096774193548387	51_136x427	51_136x427_1	338.6666666666667	4x
51	1	4	1	4	1	F	136x427	NR	2017-04-14	17:18:00	0.3835616438356164	52	1	1	20170419_T51_V3	2017-04-19	2	1	09:00:00	0	3637.4558109479503	0.27650791634943744	10346	0.11692159179801274	9404	0.1006800084560637	0.15515001825475955	0.27617820249097	69	0.3333333333333333	0.9961765309613411	0.6606680697958522	1	0	1	1101	192	2017-06-15	Natural/Stuck	62	3.096774193548387	51_136x427	51_136x427_2	313.46666666666664	4x
51	1	4	1	4	1	F	208x313	CO	2017-04-14	17:18:00	0.3835616438356164	30	1	1	20170418_T51_V1	2017-04-18	1	0	09:00:00	0	4395.992799586598	0.3389457578094968	12197	0.14772897491803005	9988	0.11096821929391867	0.19132967806534731	0.3665007105621245	3	0.014492753623188406	1.0159786561409279	0.7170852893288021	0.994736842105263	0	0.9946808510638298	1029	172	2017-05-18	Natural/Stuck	34	5.0588235294117645	51_208x313	51_208x313_1	332.93333333333334	4x
51	1	4	1	4	1	F	208x313	CO	2017-04-14	17:18:00	0.3835616438356164	30	1	1	20170419_T51_V3	2017-04-19	2	1	09:00:00	0	3346.0279712295005	0.2525194681578141	8849	0.09200605828603765	8701	0.08829539849200198	0.12795300375727445	0.20828086530424716	69.5	0.3357487922705314	0.9770755370755371	0.6062484074828487	1	0	1	1101	172	2017-05-18	Natural/Stuck	34	5.0588235294117645	51_208x313	51_208x313_2	290.03333333333336	4x
51	1	4	1	4	1	F	237x714	CY	2017-04-14	17:18:00	0.3835616438356164	92	1	1	20170418_T51_V1	2017-04-18	1	0	09:00:00	0	3660.2662126857576	0.2783855205647593	16092	0.21255596424945492	13406	0.17118243957437812	0.2651524976250279	0.5507993537893702	31	0.1497584541062802	1.0127686164705623	0.7079397298926269	0.994736842105263	0	0.9946808510638298	1029	33	2017-04-24	Natural	10	3.3	51_237x714	51_237x714_1	446.8666666666667	4x
51	1	4	1	4	1	F	237x714	CY	2017-04-14	17:18:00	0.3835616438356164	92	1	1	20170419_T51_V3	2017-04-19	2	1	09:00:00	0	5217.8506244480695	0.406595759510146	15406	0.20113842517850308	14493	0.1903319005003171	0.23023304581574341	0.46362295455298524	0	0	0.9878283916211607	0.636883814036671	1	0	1	1101	33	2017-04-24	Natural	10	3.3	51_237x714	51_237x714_2	483.1	4x
51	1	4	1	4	1	F	306x774	LG	2017-04-14	17:18:00	0.3835616438356164	42	1	1	20170418_T51_V1	2017-04-18	1	0	09:00:00	0	5154.103824313856	0.40134853668517945	15661	0.20538255413344872	14083	0.18310901275456276	0.24320321611559717	0.49600298017307015	10.5	0.050724637681159424	0.9906708416323801	0.6449820926224318	0.994736842105263	0	0.9946808510638298	1029	154	2017-06-19	Stuck	66	2.3333333333333335	51_306x774	51_306x774_1	469.43333333333334	4x
51	1	4	1	4	1	F	306x774	LG	2017-04-14	17:18:00	0.3835616438356164	42	1	1	20170419_T51_V3	2017-04-19	2	1	09:00:00	0	6745.014138570987	0.5323019476151246	18652	0.2551636902285172	17812	0.24880205764216756	0.27999200741758773	0.5878461847996003	0	0	0.9841798797481114	0.6264890259296558	1	0	1	1101	154	2017-06-19	Stuck	66	2.3333333333333335	51_306x774	51_306x774_2	593.7333333333333	4x
51	1	4	1	4	1	F	315x229	CG	2017-04-14	17:18:00	0.3835616438356164	67	1	1	20170418_T51_V1	2017-04-18	1	0	09:00:00	0	3818.6483602735284	0.2914225109413748	18592	0.2541650716508829	14898	0.197466704249172	0.2967432547555071	0.6296656679236056	2	0.00966183574879227	1.0203586387223293	0.7295640731262177	0.994736842105263	0	0.9946808510638298	1029	132	2017-05-29	Stuck	45	2.933333333333333	51_315x229	51_315x229_1	496.6	4x
51	1	4	1	4	1	F	315x229	CG	2017-04-14	17:18:00	0.3835616438356164	67	1	1	20170419_T51_V3	2017-04-19	2	1	09:00:00	0	7271.41766952062	0.5756320695495029	16070	0.21218980410432237	14694	0.19387287717567472	0.24076130519050296	0.4899067504021004	4	0.01932367149758454	0.9947323477423594	0.6565535214343924	1	0	1	1101	132	2017-05-29	Stuck	45	2.933333333333333	51_315x229	51_315x229_2	489.8	4x
51	1	4	1	4	1	F	335x365	UB	2017-04-14	17:18:00	0.3835616438356164	NA	0	1	20170418_T51_V1	2017-04-18	1	0	09:00:00	0	3260.8849116313763	0.24551104413072347	12552	0.15363746816903284	10679	0.12314142766542174	0.19876111294993473	0.38505328515396675	3	0.014492753623188406	1.0093700518994309	0.6982570538279345	0.994736842105263	0	0.9946808510638298	1029	211	2017-07-06	Natural	83	2.5421686746987953	51_335x365	51_335x365_1	355.96666666666664	4x
51	1	4	1	4	1	F	335x365	UB	2017-04-14	17:18:00	0.3835616438356164	NA	0	1	20170419_T51_V3	2017-04-19	2	1	09:00:00	0	6712.460942931711	0.5296223798434972	14759	0.1903699881830135	12839	0.16119371432598126	0.219254405003993	0.43621478160384547	0	0	1.0068179636988972	0.6909860301892503	1	0	1	1101	211	2017-07-06	Natural	83	2.5421686746987953	51_335x365	51_335x365_2	427.96666666666664	4x
51	1	4	1	4	1	F	360x380	BB	2017-04-14	17:18:00	0.3835616438356164	7	1	1	20170418_T51_V1	2017-04-18	1	0	09:00:00	0	1749.7293119686278	0.12112252364135317	12446	0.1518732420152123	11352	0.1349975336480868	0.1977442232121085	0.38251462027891986	6	0.028985507246376812	0.9937569783775347	0.6537746465872749	0.994736842105263	0	0.9946808510638298	1029	NA	2017-05-04	Escape	NA	NA	51_360x380	51_360x380_1	378.4	4x
51	1	4	1	4	1	F	360x380	BB	2017-04-14	17:18:00	0.3835616438356164	7	1	1	20170419_T51_V3	2017-04-19	2	1	09:00:00	0	5660.873479366114	0.4430625253935077	11992	0.14431702811111297	11452	0.13675921358607568	0.18754436975335123	0.3570506896843157	6	0.028985507246376812	0.9841785139515902	0.6264851347088158	1	0	1	1101	NA	2017-05-04	Escape	NA	NA	51_360x380	51_360x380_2	381.73333333333335	4x
51	1	4	1	4	1	F	387x324	BP	2017-04-14	17:18:00	0.3835616438356164	97	1	1	20170418_T51_V1	2017-04-18	1	0	09:00:00	0	3521.491077132995	0.26696245215540926	13026	0.16152655493234358	11687	0.14089916144034953	0.21526975510364665	0.4262671045203966	9	0.043478260869565216	0.9933310075340586	0.6525610348979697	0.994736842105263	0	0.9946808510638298	1029	38	2017-04-24	Stuck	10	3.8	51_387x324	51_387x324_1	389.56666666666666	4x
51	1	4	1	4	1	F	387x324	BP	2017-04-14	17:18:00	0.3835616438356164	97	1	1	20170419_T51_V3	2017-04-19	2	1	09:00:00	0	7105.182101952543	0.5619486366143911	15338	0.20000665745718424	15184	0.20250510887182016	0.23531737986208412	0.4763159927225333	0	0	0.9754275604482013	0.6015532417707657	1	0	1	1101	38	2017-04-24	Stuck	10	3.8	51_387x324	51_387x324_2	506.1333333333333	4x
51	1	4	1	4	1	F	786x716	PP	2017-04-14	17:18:00	0.3835616438356164	62	1	1	20170418_T51_V1	2017-04-18	1	0	09:00:00	0	5676.560339132521	0.44435376587059894	15064	0.19544629928598772	13560	0.17389542667888097	0.23805884003465796	0.4831600470851336	0	0	0.9930345731421751	0.6517164788711628	0.994736842105263	0	0.9946808510638298	1029	0	2017-04-24	Natural	10	0	51_786x716	51_786x716_1	452	4x
51	1	4	1	4	1	F	786x716	PP	2017-04-14	17:18:00	0.3835616438356164	62	1	1	20170419_T51_V3	2017-04-19	2	1	09:00:00	0	5521.930523510919	0.43162564310613455	12121	0.14646405805302665	11464	0.13697061517863435	0.19346693366682371	0.3718363684241694	21	0.10144927536231885	0.9865248755221195	0.6331700331541955	1	0	1	1101	0	2017-04-24	Natural	10	0	51_786x716	51_786x716_2	382.1333333333333	4x
51	1	4	1	4	1	F	852x721	TW	2017-04-14	17:18:00	0.3835616438356164	30	1	1	20170418_T51_V1	2017-04-18	1	0	09:00:00	0	5922.592520986333	0.4646055381569189	14197	0.18101626083917247	12353	0.15263194982735537	0.22194736646213134	0.4429377589428094	0	0	1.0023545579477784	0.678269569716357	0.994736842105263	0	0.9946808510638298	1029	32	2017-04-24	Natural/Stuck	10	3.2	51_852x721	51_852x721_1	411.76666666666665	4x
51	1	4	1	4	1	F	852x721	TW	2017-04-14	17:18:00	0.3835616438356164	30	1	1	20170419_T51_V3	2017-04-19	2	1	09:00:00	0	8470.462339309204	0.6743296441136002	13749	0.1735599087928366	13329	0.1698259460221267	0.2089707604931878	0.4105416666770913	3	0.014492753623188406	0.9805187416532419	0.6160582651014382	1	0	1	1101	32	2017-04-24	Natural/Stuck	10	3.2	51_852x721	51_852x721_2	444.3	4x
51	1	4	1	4	1	M	153x517	PP	2017-04-14	17:18:00	0.3835616438356164	42	3	1	20170418_T51_V1	2017-04-18	1	0	09:00:00	0	2022.7485898603898	0.1435956985080655	17628	0.2381205998368923	18528	0.26141568599816783	0.2854748366004498	0.6015340659381868	18	0.08695652173913043	0.953125794231005	0.5380144231218904	0.994736842105263	0	0.9946808510638298	1029	NA	NA	NA	NA	NA	51_153x517	51_153x517_1	617.6	4x
51	1	4	1	4	1	M	153x517	PP	2017-04-14	17:18:00	0.3835616438356164	42	3	1	20170419_T51_V3	2017-04-19	2	1	09:00:00	0	7484.861040271482	0.5932013424303956	14249	0.18188173027312218	14257	0.18617433584666337	0.21871230186917287	0.4348614213172498	1	0.004830917874396135	0.9728364441056506	0.5941710250537544	1	0	1	1101	NA	NA	NA	NA	NA	51_153x517	51_153x517_2	475.23333333333335	4x
51	1	4	1	4	1	M	235x712	TW	2017-04-14	17:18:00	0.3835616438356164	97	1	1	20170418_T51_V1	2017-04-18	1	0	09:00:00	0	4990.63984441611	0.3878932428575136	13959	0.17705507381455654	16776	0.23055105348460292	0.22146305503757951	0.4417286756406985	0	0	0.9233341687221629	0.45313663039344126	0.994736842105263	0	0.9946808510638298	1029	NA	NA	NA	NA	NA	51_235x712	51_235x712_1	559.2	4x
51	1	4	1	4	1	M	235x712	TW	2017-04-14	17:18:00	0.3835616438356164	97	1	1	20170419_T51_V3	2017-04-19	2	1	09:00:00	0	4931.47024817109	0.38302278574739607	12773	0.15731571326331908	17918	0.2506694383764358	0.18899000601805666	0.3606597201138555	5	0.024154589371980676	0.8914190003760236	0.3622087606478585	1	0	1	1101	NA	NA	NA	NA	NA	51_235x712	51_235x712_2	597.2666666666667	4x
51	1	4	1	4	1	M	307x176	NR	2017-04-14	17:18:00	0.3835616438356164	NA	0	1	20170418_T51_V1	2017-04-18	1	0	09:00:00	0	4332.75306765123	0.33374027354742586	14333	0.18327979628181015	17462	0.24263617785920655	0.23623535855621888	0.47860772621157704	3	0.014492753623188406	0.9198412124972905	0.4431850279078274	0.994736842105263	0	0.9946808510638298	1029	NA	NA	NA	NA	NA	51_307x176	51_307x176_1	582.0666666666667	4x
51	1	4	1	4	1	M	307x176	NR	2017-04-14	17:18:00	0.3835616438356164	NA	0	1	20170419_T51_V3	2017-04-19	2	1	09:00:00	0	3661.355301094457	0.2784751672536049	12445	0.1518565983722517	16369	0.22338101613698824	0.17718320630587153	0.3311840487592491	20	0.0966183574879227	0.9067213948174593	0.4058060280498557	1	0	1	1101	NA	NA	NA	NA	NA	51_307x176	51_307x176_2	545.6333333333333	4x
51	1	4	1	4	1	M	378x765	CO	2017-04-14	17:18:00	0.3835616438356164	NA	0	1	20170418_T51_V1	2017-04-18	1	0	09:00:00	0	960.6809047174639	0.05617318024192383	13844	0.17514105487409085	13344	0.17009019801282502	0.23407400354740937	0.47321190418754855	49	0.23671497584541062	0.9803610836713677	0.6156090898288926	0.994736842105263	0	0.9946808510638298	1029	NA	NA	NA	NA	NA	51_378x765	51_378x765_1	444.8	4x
51	1	4	1	4	1	M	378x765	CO	2017-04-14	17:18:00	0.3835616438356164	NA	0	1	20170419_T51_V3	2017-04-19	2	1	09:00:00	0	5195.358870885843	0.40474438434438464	26243	0.3815055839422133	21703	0.31734902402931436	0.38647384031478427	0.853678043408558	5	0.024154589371980676	1.0190383099906313	0.72580239223407494	1	0	1	1101	NA	NA	NA	NA	NA	51_378x765	51_378x765_2	723.4333333333333	4x
51	1	4	1	4	1	M	57x862	BB	2017-04-14	17:18:00	0.3835616438356164	NA	0	1	20170418_T51_V1	2017-04-18	1	0	09:00:00	0	4908.099423877906	0.3810990511848566	13011	0.161276900287935	15840	0.21406172926502712	0.20252723187970195	0.3944553997457485	0	0	0.9190004187404625	0.4407895655253455	0.994736842105263	0	0.9946808510638298	1029	NA	NA	NA	NA	NA	51_57x862	51_57x862_1	528	4x
51	1	4	1	4	1	M	57x862	BB	2017-04-14	17:18:00	0.3835616438356164	NA	0	1	20170419_T51_V3	2017-04-19	2	1	09:00:00	0	3859.2437848357335	0.2947640627981508	12610	0.15460279946074595	11245	0.13311253611443874	0.1903651255176839	0.3640927054640255	18.5	0.0893719806763285	1.0008100743795567	0.6738692607725867	1	0	1	1101	NA	NA	NA	NA	NA	51_57x862	51_57x862_2	374.8333333333333	4x
51	1	4	1	4	1	M	59x820	BP	2017-04-14	17:18:00	0.3835616438356164	NA	0	1	20170418_T51_V1	2017-04-18	1	0	09:00:00	0	3497.3648419940205	0.26497653707519814	16037	0.2116405638866235	19203	0.2733070255795927	0.25782906781181325	0.5325164138204587	0	0	0.9235803908335123	0.45383812918631755	0.994736842105263	0	0.9946808510638298	1029	NA	NA	NA	NA	NA	51_59x820	51_59x820_1	640.1	4x
51	1	4	1	4	1	M	59x820	BP	2017-04-14	17:18:00	0.3835616438356164	NA	0	1	20170419_T51_V3	2017-04-19	2	1	09:00:00	0	7674.462458747113	0.6088081005512225	14336	0.18332972721069188	15607	0.20995701500951308	0.22686889576814862	0.4552243551350456	7	0.033816425120772944	0.9523229270749559	0.5357270154730737	1	0	1	1101	NA	NA	NA	NA	NA	51_59x820	51_59x820_2	520.2333333333333	4x
51	1	4	1	4	1	M	637x318	CY	2017-04-14	17:18:00	0.3835616438356164	30	2	1	20170418_T51_V1	2017-04-18	1	0	09:00:00	0	2350.440919367377	0.1705692041167442	9598	0.10447214686350548	10382	0.11790923824959482	0.15715661353601829	0.2811876669092616	49	0.23671497584541062	0.9518748478207938	0.5344504158444497	0.994736842105263	0	0.9946808510638298	1029	NA	NA	NA	NA	NA	51_637x318	51_637x318_1	346.06666666666666	4x
51	1	4	1	4	1	M	637x318	CY	2017-04-14	17:18:00	0.3835616438356164	30	2	1	20170419_T51_V3	2017-04-19	2	1	09:00:00	0	9709.636611028975	0.7763304270390086	11261	0.1321505251069354	11879	0.14428158692128815	0.17311803421088093	0.3210353480450161	0	0	0.959980377957906	0.5575434661624936	1	0	1	1101	NA	NA	NA	NA	NA	51_637x318	51_637x318_2	395.96666666666664	4x
51	1	4	1	4	1	M	732x40	LG	2017-04-14	17:18:00	0.3835616438356164	7	1	1	20170418_T51_V1	2017-04-18	1	0	09:00:00	0	5260.182426697106	0.41008023870777555	15572	0.20390126990995788	20003	0.28740046508350364	0.24853886273185768	0.5093234200855811	1	0.004830917874396135	0.9060553455774819	0.403908421310641	0.994736842105263	0	0.9946808510638298	1029	NA	NA	NA	NA	NA	51_732x40	51_732x40_1	666.7666666666667	4x
51	1	4	1	4	1	M	732x40	LG	2017-04-14	17:18:00	0.3835616438356164	7	1	1	20170419_T51_V3	2017-04-19	2	1	09:00:00	0	5189.533149732831	0.4042648487921433	15167	0.19716059451092655	16080	0.2182897611162004	0.23259306759832016	0.46951474810828303	1	0.004830917874396135	0.9587584191866203	0.5540620460808295	1	0	1	1101	NA	NA	NA	NA	NA	51_732x40	51_732x40_2	536	4x
51	1	4	1	4	1	M	801x513	CG	2017-04-14	17:18:00	0.3835616438356164	30	1	1	20170418_T51_V1	2017-04-18	1	0	09:00:00	0	10662.873270647971	0.8547946816747977	9413	0.10139307291579981	9092	0.09518356704953844	0.14781446277603225	0.2578649908023446	24	0.11594202898550725	0.9748234589628807	0.5998321272030905	0.994736842105263	0	0.9946808510638298	1029	NA	NA	NA	NA	NA	51_801x513	51_801x513_1	303.06666666666666	4x
51	1	4	1	4	1	M	801x513	CG	2017-04-14	17:18:00	0.3835616438356164	30	1	1	20170419_T51_V3	2017-04-19	2	1	09:00:00	0	9852.436585855832	0.7880847940933319	14509	0.18620907744287069	15490	0.2078958494820661	0.21881629481495002	0.43512103967003346	0	0	0.9570643345769183	0.5492355164802857	1	0	1	1101	NA	NA	NA	NA	NA	51_801x513	51_801x513_2	516.3333333333334	4x
51	1	4	1	4	1	M	855x391	UB	2017-04-14	17:18:00	0.3835616438356164	62	1	1	20170418_T51_V1	2017-04-18	1	0	09:00:00	0	3777.43319767568	0.2880299462720453	9711	0.10635287851805003	11393	0.13571982242266226	0.1579355727225831	0.28313233824624884	1	0.004830917874396135	0.9288171321435158	0.468757860348723	0.994736842105263	0	0.9946808510638298	1029	NA	NA	NA	NA	NA	51_855x391	51_855x391_1	379.76666666666665	4x
51	1	4	1	4	1	M	855x391	UB	2017-04-14	17:18:00	0.3835616438356164	62	1	1	20170419_T51_V3	2017-04-19	2	1	09:00:00	0	8511.89550461217	0.6777401533506223	16690	0.2225088627398765	17645	0.24586005214572618	0.25788229870860785	0.5326493047357005	0	0	0.9594417484325741	0.5560088843990724	1	0	1	1101	NA	NA	NA	NA	NA	51_855x391	51_855x391_2	588.1666666666666	4x
52	1	4	1	4	1	F	136x427	TW	2017-04-14	17:22:00	0.4383561643835616	83	1	1	20170418_T52_V1.5	2017-04-18	1	0	09:30:00	1	5731.237294308519	0.4488544179283512	13161	0.1637734467320207	12741	0.15946726798675218	0.2237000365683173	0.44731329925028696	0	0	0.9808613338842664	0.6170343270610867	1	0	1	940	1	2017-04-24	Natural/Stuck	10	0.1	52_136x427	52_136x427_1	424.7	4x
52	1	4	1	4	1	F	136x427	TW	2017-04-14	17:22:00	0.4383561643835616	83	1	1	20170419_T52_V3.5	2017-04-19	2	1	09:30:00	1	4376.513622592334	0.33734235839304505	16601	0.22102757851638566	14086	0.18316186315270241	0.22016724770797824	0.4384936930952761	2	0.00966183574879227	1.012843716724839	0.7081536941764642	1	0	1	918	1	2017-04-24	Natural/Stuck	10	0.1	52_136x427	52_136x427_2	469.53333333333336	4x
52	1	4	1	4	1	F	208x313	NR	2017-04-14	17:22:00	0.4383561643835616	3	1	1	20170418_T52_V1.5	2017-04-18	1	0	09:30:00	1	5031.92782616218	0.39129180152647663	12679	0.15575121082502538	12727	0.15922063279543372	0.2187051530972141	0.4348435744105535	1	0.004830917874396135	0.9720538455482957	0.5919413636302432	1	0	1	940	206	2017-07-03	Natural	80	2.575	52_208x313	52_208x313_1	424.23333333333335	4x
52	1	4	1	4	1	F	208x313	NR	2017-04-14	17:22:00	0.4383561643835616	3	1	1	20170419_T52_V3.5	2017-04-19	2	1	09:30:00	1	4431.055675390201	0.341831906162642	14590	0.18755721252267696	14671	0.19346769078993728	0.19691011481510837	0.38043226895735727	13	0.06280193236714976	0.9716262860721355	0.5907232258490122	1	0	1	918	206	2017-07-03	Natural	80	2.575	52_208x313	52_208x313_2	489.03333333333336	4x
52	1	4	1	4	1	F	237x714	CO	2017-04-14	17:22:00	0.4383561643835616	118	1	1	20170418_T52_V1.5	2017-04-18	1	0	09:30:00	1	6849.788455661491	0.5409262893381613	14159	0.18038380240667076	12855	0.16147558311605947	0.24322829587067718	0.4960655917728612	0	0	0.9964562919327116	0.6614651224351735	1	0	1	940	276	2017-06-19	Stuck	66	4.181818181818182	52_237x714	52_237x714_1	428.5	4x
52	1	4	1	4	1	F	237x714	CO	2017-04-14	17:22:00	0.4383561643835616	118	1	1	20170419_T52_V3.5	2017-04-19	2	1	09:30:00	1	1086.4888868079038	0.06652887674430617	17910	0.24281410715177337	17265	0.23916566838136846	0.251296420298696	0.516207661587336	1	0.004830917874396135	0.9818936206995909	0.6199753624980894	1	0	1	918	276	2017-06-19	Stuck	66	4.181818181818182	52_237x714	52_237x714_2	575.5	4x
52	1	4	1	4	1	F	306x774	CY	2017-04-14	17:22:00	0.4383561643835616	48	1	1	20170418_T52_V1.5	2017-04-18	1	0	09:30:00	1	3340.537538534815	0.25206753137520166	10676	0.12241399397500125	9411	0.10080332605172292	0.17639322925737477	0.32921187133379987	12	0.057971014492753624	1.0036099722961873	0.6818463063674319	1	0	1	940	2	2017-04-24	Stuck	10	0.2	52_306x774	52_306x774_1	313.7	4x
52	1	4	1	4	1	F	306x774	CY	2017-04-14	17:22:00	0.4383561643835616	48	1	1	20170419_T52_V3.5	2017-04-19	2	1	09:30:00	1	2774.9152048938754	0.2055091721612045	12848	0.1585639864853619	11778	0.14250229018391938	0.17893332910189486	0.33555322970779605	56	0.27053140096618356	0.99411081673730906	0.6547827493157207	1	0	1	918	2	2017-04-24	Stuck	10	0.2	52_306x774	52_306x774_2	392.6	4x
52	1	4	1	4	1	F	315x229	LG	2017-04-14	17:22:00	0.4383561643835616	NA	0	1	20170418_T52_V1.5	2017-04-18	1	0	09:30:00	1	7354.665227113931	0.5824844681547137	15701	0.2060482998518716	14734	0.19457754915087028	0.2700733165623408	0.5630841765463841	0	0	0.9884299282032155	0.6385976210699623	1	0	1	940	153	2017-05-18	Natural/Stuck	34	4.5	52_315x229	52_315x229_1	491.1333333333333	4x
52	1	4	1	4	1	F	315x229	LG	2017-04-14	17:22:00	0.4383561643835616	NA	0	1	20170419_T52_V3.5	2017-04-19	2	1	09:30:00	1	4597.024034074034	0.3554933441967785	20433	0.28480601834129454	15480	0.20771968148826722	0.2701732397670288	0.5633336347919613	1	0.004830917874396135	1.0400675506347548	0.7857157235190306	1	0	1	918	153	2017-05-18	Natural/Stuck	34	4.5	52_315x229	52_315x229_2	516	4x
52	1	4	1	4	1	F	335x365	CG	2017-04-14	17:22:00	0.4383561643835616	83	1	1	20170418_T52_V1.5	2017-04-18	1	0	09:30:00	1	4247.577582286638	0.3267291804417059	13739	0.17339347236323085	11459	0.1368825311817349	0.23062258369387062	0.4645954357295735	0	0	1.0169919105548917	0.7199721005269384	1	0	1	940	141	2017-05-11	Stuck	27	5.222222222222222	52_335x365	52_335x365_1	381.96666666666664	4x
52	1	4	1	4	1	F	335x365	CG	2017-04-14	17:22:00	0.4383561643835616	83	1	1	20170419_T52_V3.5	2017-04-19	2	1	09:30:00	1	1675.3241572276431	0.11499797424546086	15327	0.19982357738461795	13986	0.18140018321471355	0.19959171215999102	0.3871268757915506	30	0.14492753623188406	0.9952285721398402	0.6579672889222951	1	0	1	918	141	2017-05-11	Stuck	27	5.222222222222222	52_335x365	52_335x365_2	466.2	4x
52	1	4	1	4	1	F	360x380	UB	2017-04-14	17:22:00	0.4383561643835616	38	1	1	20170418_T52_V1.5	2017-04-18	1	0	09:30:00	1	4532.590073660561	0.35018955879778235	11760	0.14045570294426044	10336	0.11709886547811993	0.20544397702518913	0.4017370529819591	25	0.12077294685990338	1.0043251071491477	0.6838837604098253	1	0	1	940	176	2017-06-26	Natural/Stuck	73	2.410958904109589	52_360x380	52_360x380_1	344.53333333333336	4x
52	1	4	1	4	1	F	360x380	UB	2017-04-14	17:22:00	0.4383561643835616	38	1	1	20170419_T52_V3.5	2017-04-19	2	1	09:30:00	1	1500.5684148525552	0.10061321582223165	11858	0.14208677995439642	10932	0.12759847790853357	0.1645044472926987	0.29953153131450533	101	0.48792270531400966	0.9927398218754077	0.6508767181498247	1	0	1	918	176	2017-06-26	Natural/Stuck	73	2.410958904109589	52_360x380	52_360x380_2	364.4	4x
52	1	4	1	4	1	F	387x324	BB	2017-04-14	17:22:00	0.4383561643835616	58	1	1	20170418_T52_V1.5	2017-04-18	1	0	09:30:00	1	2084.04198754525	0.14864097316772854	18298	0.249271840620475	17322	0.24016982594602213	0.3159774162144501	0.6776837452828863	4	0.01932367149758454	0.9863028665948373	0.6325375189025603	1	0	1	940	168	2017-07-03	Natural/Stuck	80	2.1	52_387x324	52_387x324_1	577.4	4x
52	1	4	1	4	1	F	387x324	BB	2017-04-14	17:22:00	0.4383561643835616	58	1	1	20170419_T52_V3.5	2017-04-19	2	1	09:30:00	1	2688.705099761905	0.19841291587165227	16784	0.2240733651781702	15530	0.20860052145726166	0.2332204544923783	0.4710810192700069	0	0	0.9918519125673919	0.6483470212662139	1	0	1	918	168	2017-07-03	Natural/Stuck	80	2.1	52_387x324	52_387x324_2	517.6666666666666	4x
52	1	4	1	4	1	F	786x716	BP	2017-04-14	17:22:00	0.4383561643835616	103	1	1	20170418_T52_V1.5	2017-04-18	1	0	09:30:00	1	1931.9355335081307	0.13612055715048701	8971	0.09403658272722734	8807	0.09016277922627017	0.14192337949753686	0.24315790345670768	71.5	0.34541062801932365	0.9774607547135391	0.6073459113039804	1	0	1	940	222	2017-07-06	Natural/Stuck	83	2.674698795180723	52_786x716	52_786x716_1	293.56666666666666	4x
52	1	4	1	4	1	F	786x716	BP	2017-04-14	17:22:00	0.4383561643835616	103	1	1	20170419_T52_V3.5	2017-04-19	2	1	09:30:00	1	1319.335240726329	0.08569527726038875	13515	0.16966529634006292	13274	0.16885702205623282	0.17878756180213098	0.33518932169488597	59	0.28502415458937197	0.9773495171979625	0.6070289902018425	1	0	1	918	222	2017-07-06	Natural/Stuck	83	2.674698795180723	52_786x716	52_786x716_2	442.46666666666664	4x
52	1	4	1	4	1	F	852x721	PP	2017-04-14	17:22:00	0.4383561643835616	7	1	1	20170418_T52_V1.5	2017-04-18	1	0	09:30:00	1	3264.5898594245327	0.24581601138530926	9263	0.09889652647171412	8508	0.08489535621168347	0.16375438902421527	0.2976590111094064	96	0.463768115942029	0.9936413257554443	0.6534451466315446	1	0	1	940	129	2017-07-03	Natural/Stuck	80	1.6125	52_852x721	52_852x721_1	283.6	4x
52	1	4	1	4	1	F	852x721	PP	2017-04-14	17:22:00	0.4383561643835616	7	1	1	20170419_T52_V3.5	2017-04-19	2	1	09:30:00	1	5077.670350420251	0.3950570292218777	28087	0.4121964615615066	19219	0.27358889436967093	0.3785420864809253	0.8338764227347373	0	0	1.064169907022822	0.8543845113019067	1	0	1	918	129	2017-07-03	Natural/Stuck	80	1.6125	52_852x721	52_852x721_2	640.6333333333333	4x
52	1	4	1	4	1	M	153x517	BP	2017-04-14	17:22:00	0.4383561643835616	NA	0	1	20170418_T52_V1.5	2017-04-18	1	0	09:30:00	1	8029.909620850531	0.6380662038306312	9382	0.1008771199840221	9716	0.10617644986258896	0.15576335175306666	0.2777093893551135	13	0.06280193236714976	0.9644649361897242	0.5703201910835943	1	0	1	940	NA	NA	NA	NA	NA	52_153x517	52_153x517_1	323.8666666666667	4x
52	1	4	1	4	1	M	153x517	BP	2017-04-14	17:22:00	0.4383561643835616	NA	0	1	20170419_T52_V3.5	2017-04-19	2	1	09:30:00	1	6589.154735748668	0.5194726132131929	13865	0.17549057137626284	14394	0.18858783736170812	0.1857405253918293	0.352547392866279	4	0.01932367149758454	0.963866091931487	0.5686140546120483	1	0	1	918	NA	NA	NA	NA	NA	52_153x517	52_153x517_2	479.8	4x
52	1	4	1	4	1	M	235x712	PP	2017-04-14	17:22:00	0.4383561643835616	3	4	1	20170418_T52_V1.5	2017-04-18	1	0	09:30:00	1	2706.0638100120023	0.19984177222906188	15976	0.21062530166602866	18176	0.25521457261644703	0.2662088731425307	0.553436594899578	0	0	0.9416345368559002	0.5052752709267903	1	0	1	940	NA	NA	NA	NA	NA	52_235x712	52_235x712_1	605.8666666666667	4x
52	1	4	1	4	1	M	235x712	PP	2017-04-14	17:22:00	0.4383561643835616	3	4	1	20170419_T52_V3.5	2017-04-19	2	1	09:30:00	1	2541.368110568345	0.18628509124311277	13905	0.17615631709468568	17004	0.23456768374321754	0.20023895058160732	0.3887427062848846	1	0.004830917874396135	0.9241968358730467	0.45559441114141097	1	0	1	918	NA	NA	NA	NA	NA	52_235x712	52_235x712_2	566.8	4x
52	1	4	1	4	1	M	307x176	TW	2017-04-14	17:22:00	0.4383561643835616	NA	0	1	20170418_T52_V1.5	2017-04-18	1	0	09:30:00	1	2413.8493184723375	0.1757885719654461	10718	0.12311302697934524	11118	0.13087520259319288	0.18004286266230105	0.3383231798535317	17	0.0821256038647343	0.9640613318942683	0.5691703027794518	1	0	1	940	NA	NA	NA	NA	NA	52_307x176	52_307x176_1	370.6	4x
52	1	4	1	4	1	M	307x176	TW	2017-04-14	17:22:00	0.4383561643835616	NA	0	1	20170419_T52_V3.5	2017-04-19	2	1	09:30:00	1	2197.3429444038325	0.15796717253251555	14180	0.18073331890884275	16692	0.22907124233669227	0.18797925304926474	0.35813637568055784	14	0.06763285024154589	0.9333884285944405	0.4817817066825434	1	0	1	918	NA	NA	NA	NA	NA	52_307x176	52_307x176_2	556.4	4x
52	1	4	1	4	1	M	378x765	NR	2017-04-14	17:22:00	0.4383561643835616	NA	0	1	20170418_T52_V1.5	2017-04-18	1	0	09:30:00	1	7006.282658376351	0.5538078763469441	14304	0.1827971306359536	14059	0.18268620956944542	0.24659321631572614	0.5044661144877759	5	0.024154589371980676	0.9771752502070169	0.6065324950531472	1	0	1	940	NA	NA	NA	NA	NA	52_378x765	52_378x765_1	468.6333333333333	4x
52	1	4	1	4	1	M	378x765	NR	2017-04-14	17:22:00	0.4383561643835616	NA	0	1	20170419_T52_V3.5	2017-04-19	2	1	09:30:00	1	4438.2997122577035	0.34242818825862215	14878	0.19235058169532146	14497	0.19040236769783667	0.20192483015698884	0.39295150405555435	0	0	0.9792828062104658	0.6125370248016581	1	0	1	918	NA	NA	NA	NA	NA	52_378x765	52_378x765_2	483.23333333333335	4x
52	1	4	1	4	1	M	57x862	UB	2017-04-14	17:22:00	0.4383561643835616	NA	0	1	20170418_T52_V1.5	2017-04-18	1	0	09:30:00	1	2884.8269445877763	0.2145563931674254	8084	0.07927367142120068	10340	0.11716933267563949	0.12863546317321445	0.2099846249975994	21.5	0.10386473429951691	0.9134031991174848	0.4248428140842835	1	0	1	940	NA	NA	NA	NA	NA	52_57x862	52_57x862_1	344.6666666666667	4x
52	1	4	1	4	1	M	57x862	UB	2017-04-14	17:22:00	0.4383561643835616	NA	0	1	20170419_T52_V3.5	2017-04-19	2	1	09:30:00	1	2679.7596364291776	0.19767658339252292	11975	0.14403408618078326	14389	0.18849975336480868	0.1643131215116185	0.29905388656891324	10	0.04830917874396135	0.9284282006175497	0.46764977547981545	1	0	1	918	NA	NA	NA	NA	NA	52_57x862	52_57x862_2	479.6333333333333	4x
52	1	4	1	4	1	M	59x820	BB	2017-04-14	17:22:00	0.4383561643835616	7	2	1	20170418_T52_V1.5	2017-04-18	1	0	09:30:00	1	2097.9461814614438	0.14978547616279977	18328	0.24977114990929214	18073	0.25340004228031854	0.3130667333417016	0.6704172265084489	1	0.004830917874396135	0.9763809577550958	0.6042695171542097	1	0	1	940	NA	NA	NA	NA	NA	52_59x820	52_59x820_1	602.4333333333333	4x
52	1	4	1	4	1	M	59x820	BB	2017-04-14	17:22:00	0.4383561643835616	7	2	1	20170419_T52_V3.5	2017-04-19	2	1	09:30:00	1	2850.625888158704	0.21174118419137078	14760	0.19038663182597407	19274	0.2745578183355648	0.20360268733442946	0.3971402739125688	0	0	0.9084492613904379	0.41072880410986523	1	0	1	918	NA	NA	NA	NA	NA	52_59x820	52_59x820_2	642.4666666666667	4x
52	1	4	1	4	1	M	637x318	CO	2017-04-14	17:22:00	0.4383561643835616	48	2	1	20170418_T52_V1.5	2017-04-18	1	0	09:30:00	1	5696.863644188628	0.44602500215992424	14802	0.19108566483031805	15594	0.20972799661757452	0.26610264728777067	0.5531714020902989	2	0.00966183574879227	0.9602970518880507	0.5584456856200168	1	0	1	940	NA	NA	NA	NA	NA	52_637x318	52_637x318_1	519.8	4x
52	1	4	1	4	1	M	637x318	CO	2017-04-14	17:22:00	0.4383561643835616	48	2	1	20170419_T52_V3.5	2017-04-19	2	1	09:30:00	1	2517.966955276836	0.184358860029661	17442	0.23502488224622606	17417	0.24184342188711155	0.25318987221793554	0.520934663641894	0	0	0.9733218688725158	0.5955540238678007	1	0	1	918	NA	NA	NA	NA	NA	52_637x318	52_637x318_2	580.5666666666667	4x
52	1	4	1	4	1	M	732x40	CY	2017-04-14	17:22:00	0.4383561643835616	NA	0	1	20170418_T52_V1.5	2017-04-18	1	0	09:30:00	1	3905.141205561643	0.29854204056539607	11859	0.14210342359735698	14996	0.1991931505884011	0.18804868002128886	0.358309700091949	7	0.033816425120772944	0.9161452646092378	0.4326550922826574	1	0	1	940	NA	NA	NA	NA	NA	52_732x40	52_732x40_1	499.8666666666667	4x
52	1	4	1	4	1	M	732x40	CY	2017-04-14	17:22:00	0.4383561643835616	NA	0	1	20170419_T52_V3.5	2017-04-19	2	1	09:30:00	1	3672.735751665703	0.27941193207740966	14757	0.19033670089709234	22741	0.3356352617856388	0.20419617941324308	0.39862192667988205	16	0.07729468599033816	0.8693912323972594	0.29945057633136285	1	0	1	918	NA	NA	NA	NA	NA	52_732x40	52_732x40_2	758.0333333333333	4x
52	1	4	1	4	1	M	801x513	LG	2017-04-14	17:22:00	0.4383561643835616	NA	0	1	20170418_T52_V1.5	2017-04-18	1	0	09:30:00	1	9125.592703504442	0.7282557234320335	11711	0.13964016443919244	12405	0.1535480233951096	0.2065983083766924	0.40461884079751037	6	0.028985507246376812	0.958973071595397	0.5546736012527823	1	0	1	940	NA	NA	NA	NA	NA	52_801x513	52_801x513_1	413.5	4x
52	1	4	1	4	1	M	801x513	LG	2017-04-14	17:22:00	0.4383561643835616	NA	0	1	20170419_T52_V3.5	2017-04-19	2	1	09:30:00	1	7407.092307802207	0.5867999251479227	13769	0.173892781652048	13799	0.17810584173067437	0.19418773494001754	0.3736358485507541	1	0.004830917874396135	0.9724435695126351	0.5930517061946895	1	0	1	918	NA	NA	NA	NA	NA	52_801x513	52_801x513_2	459.96666666666664	4x
52	1	4	1	4	1	M	855x391	CG	2017-04-14	17:22:00	0.4383561643835616	103	1	1	20170418_T52_V1.5	2017-04-18	1	0	09:30:00	1	9339.09331041254	0.7458297076218865	12129	0.1465972071967112	12323	0.1521034458459587	0.21201891578128293	0.4181513852883905	6	0.028985507246376812	0.9691132323227857	0.5835634132637788	1	0	1	940	NA	NA	NA	NA	NA	52_855x391	52_855x391_1	410.76666666666665	4x
52	1	4	1	4	1	M	855x391	CG	2017-04-14	17:22:00	0.4383561643835616	103	1	1	20170419_T52_V3.5	2017-04-19	2	1	09:30:00	1	4802.714751251011	0.3724244689557059	18897	0.25924138275385716	19953	0.2865196251145092	0.2921896543362484	0.6182976060685589	20	0.0966183574879227	0.9597495565063132	0.5568858445996904	1	0	1	918	NA	NA	NA	NA	NA	52_855x391	52_855x391_2	665.1	4x
58	4	4	1	2	0.3333333333333333	F	136x427	LG	2017-04-14	17:48:00	0.7945205479452054	37	1	1	20170419_T58_V3.5	2017-04-19	2	1	09:30:00	1	3561.8100211376022	0.2702812459272393	14871	0.19223407619459748	13368	0.17051300119794235	0.19287842949871634	0.37036716797419084	0	0	0.9850149735414795	0.628868248838499	0.9894736842105264	0	0.9898477157360406	955	177	2017-06-29	Natural/Stuck	76	2.3289473684210527	58_136x427	58_136x427_2	445.6	2x
58	4	4	1	2	0.3333333333333333	F	208x313	CG	2017-04-14	17:48:00	0.7945205479452054	27	1	1	20170419_T58_V3.5	2017-04-19	2	1	09:30:00	1	2288.080225921927	0.1654360765975782	10806	0.12457766755987551	10033	0.11176097526601367	0.13270308369479314	0.2201394382079538	70	0.33816425120772947	0.982811594165306	0.6225907136319192	0.9894736842105264	0	0.9898477157360406	955	162	2017-06-29	Stuck	76	2.1315789473684212	58_208x313	58_208x313_2	334.43333333333334	2x
58	4	4	1	2	0.3333333333333333	F	237x714	UB	2017-04-14	17:48:00	0.7945205479452054	12	1	1	20170419_T58_V3.5	2017-04-19	2	1	09:30:00	1	2345.2263677432406	0.17013997607319495	16128	0.21315513539603548	13259	0.1685927700655345	0.22108008250555428	0.44077258484835896	57	0.2753623188405797	1.0029420988688693	0.6799435024295968	0.9894736842105264	0	0.9898477157360406	955	106	2017-06-08	Stuck	55	1.9272727272727272	58_237x714	58_237x714_2	441.96666666666664	2x
58	4	4	1	2	0.3333333333333333	F	306x774	BB	2017-04-14	17:48:00	0.7945205479452054	37	1	1	20170419_T58_V3.5	2017-04-19	2	1	09:30:00	1	4026.703958068896	0.3085482973230505	26742	0.38981076177953833	18796	0.266136988231978	0.3682610495177098	0.8082098175496295	16	0.07729468599033816	1.0483332601343933	0.8092651326459569	0.9894736842105264	0	0.9898477157360406	955	162	2017-06-19	Natural/Stuck	66	2.4545454545454546	58_306x774	58_306x774_2	626.5333333333333	2x
58	4	4	1	2	0.3333333333333333	F	315x229	BP	2017-04-14	17:48:00	0.7945205479452054	57	1	1	20170419_T58_V3.5	2017-04-19	2	1	09:30:00	1	2719.0694230642875	0.2009123098798452	17828	0.24144932842900654	15265	0.20393206962159116	0.2489754539999919	0.5104133700338751	15	0.07246376811594203	0.9991800339910212	0.6692251962788229	0.9894736842105264	0	0.9898477157360406	955	NA	2017-05-18	Escape	NA	NA	58_315x229	58_315x229_2	508.8333333333333	2x
58	4	4	1	2	0.3333333333333333	F	335x365	PP	2017-04-14	17:48:00	0.7945205479452054	7	1	1	20170419_T58_V3.5	2017-04-19	2	1	09:30:00	1	2306.2657489177864	0.16693299081361604	11547	0.13691060699365878	9927	0.10989359453174548	0.15403944620271473	0.2734056597512215	41	0.19806763285024154	1.0080708897138067	0.6945556774569365	0.9894736842105264	0	0.9898477157360406	955	211	2017-06-22	Natural/Stuck	69	3.0579710144927534	58_335x365	58_335x365_2	330.9	2x
58	4	4	1	2	0.3333333333333333	F	360x380	TW	2017-04-14	17:48:00	0.7945205479452054	42	1	1	20170419_T58_V3.5	2017-04-19	2	1	09:30:00	1	1110.926988847548	0.06854046268354236	18210	0.24780720003994475	15874	0.21466070044394334	0.24609713484110549	0.5032276472597822	15	0.07246376811594203	1.0047177561319094	0.6850024364942838	0.9894736842105264	0	0.9898477157360406	955	240	2017-07-10	Natural/Stuck	87	2.7586206896551726	58_360x380	58_360x380_2	529.1333333333333	2x
58	4	4	1	2	0.3333333333333333	F	387x324	NR	2017-04-14	17:48:00	0.7945205479452054	12	1	1	20170419_T58_V3.5	2017-04-19	2	1	09:30:00	1	1637.142875705853	0.11185513897426608	12329	0.14992593578882546	11188	0.13210837854978508	0.14528618502029236	0.25155314626885594	23	0.1111111111111111	0.9859675979078965	0.6315823220768596	0.9894736842105264	0	0.9898477157360406	955	175	2017-06-15	Natural/Stuck	62	2.8225806451612905	58_387x324	58_387x324_2	372.93333333333334	2x
58	4	4	1	2	0.3333333333333333	F	786x716	CO	2017-04-14	17:48:00	0.7945205479452054	12	1	1	20170419_T58_V3.5	2017-04-19	2	1	09:30:00	1	2009.8253703094967	0.14253194295552438	12474	0.1523392640181083	11287	0.13385244168839405	0.1432508780621593	0.24647200315928333	39	0.18840579710144928	0.9922937541303771	0.6496058494087313	0.9894736842105264	0	0.9898477157360406	955	193	2017-07-17	Natural/Stuck	94	2.0531914893617023	58_786x716	58_786x716_2	376.23333333333335	2x
58	4	4	1	2	0.3333333333333333	F	852x721	CY	2017-04-14	17:48:00	0.7945205479452054	7	1	1	20170419_T58_V3.5	2017-04-19	2	1	09:30:00	1	1087.8465307109118	0.06664062917832704	15659	0.20534926684752758	14575	0.19177647804946799	0.20889684725472368	0.4103571423031007	6	0.028985507246376812	0.9870805695374062	0.6347532324809977	0.9894736842105264	0	0.9898477157360406	955	119	2017-07-06	Natural/Stuck	83	1.4337349397590362	58_852x721	58_852x721_2	485.8333333333333	2x
58	4	4	1	2	0.3333333333333333	M	153x517	CO	2017-04-14	17:48:00	0.7945205479452054	27	1	1	20170419_T58_V3.5	2017-04-19	2	1	09:30:00	1	2818.1348439763924	0.20906673232427353	19808	0.27440374149093755	22253	0.3270382636882531	0.2699990199904332	0.5628986951805859	1	0.004830917874396135	0.9336947560717799	0.4826544485918737	0.9894736842105264	0	0.9898477157360406	955	NA	NA	NA	NA	NA	58_153x517	58_153x517_2	741.7666666666667	2x
58	4	4	1	2	0.3333333333333333	M	235x712	CY	2017-04-14	17:48:00	0.7945205479452054	12	2	1	20170419_T58_V3.5	2017-04-19	2	1	09:30:00	1	7324.495680848976	0.5800011069280002	23566	0.33695055173676414	27031	0.4112113311253611	0.32840165903408514	0.7087008631394249	0	0	0.931392684856329	0.4760957355262446	0.9894736842105264	0	0.9898477157360406	955	NA	NA	NA	NA	NA	58_235x712	58_235x712_2	901.0333333333333	2x
58	4	4	1	2	0.3333333333333333	M	307x176	LG	2017-04-14	17:48:00	0.7945205479452054	NA	0	1	20170419_T58_V3.5	2017-04-19	2	1	09:30:00	1	5207.081677168001	0.4057093296681796	13703	0.1727943012166503	15831	0.21390317807060813	0.17281949182914044	0.3202900370933513	0	0	0.9301364071459555	0.4725165391148637	0.9894736842105264	0	0.9898477157360406	955	NA	NA	NA	NA	NA	58_307x176	58_307x176_2	527.7	2x
58	4	4	1	2	0.3333333333333333	M	378x765	CG	2017-04-14	17:48:00	0.7945205479452054	NA	0	1	20170419_T58_V3.5	2017-04-19	2	1	09:30:00	1	2800.474045992146	0.20761301006535304	21212	0.2977714162075795	21289	0.31005566908604043	0.27828842414702104	0.5835931897600888	0	0	0.9566541200620399	0.5480667953389127	0.9894736842105264	0	0.9898477157360406	955	NA	NA	NA	NA	NA	58_378x765	58_378x765_2	709.6333333333333	2x
58	4	4	1	2	0.3333333333333333	M	57x862	TW	2017-04-14	17:48:00	0.7945205479452054	NA	0	1	20170419_T58_V3.5	2017-04-19	2	1	09:30:00	1	6234.227688928187	0.49025732244795733	12681	0.15578449811094652	15626	0.21029173419773095	0.16820999561253078	0.3087824313997554	0	0	0.9154005455626962	0.43053335143120486	0.9894736842105264	0	0.9898477157360406	955	NA	NA	NA	NA	NA	58_57x862	58_57x862_2	520.8666666666667	2x
58	4	4	1	2	0.3333333333333333	M	59x820	NR	2017-04-14	17:48:00	0.7945205479452054	7	2	1	20170419_T58_V3.5	2017-04-19	2	1	09:30:00	1	2868.905060064538	0.21324580697782966	13509	0.1695654344822995	15263	0.20389683602283137	0.1702841779965718	0.31396062699651905	0	0	0.9340434205928436	0.4836478108017279	0.9894736842105264	0	0.9898477157360406	955	NA	NA	NA	NA	NA	58_59x820	58_59x820_2	508.76666666666665	2x
58	4	4	1	2	0.3333333333333333	M	637x318	UB	2017-04-14	17:48:00	0.7945205479452054	NA	0	1	20170419_T58_V3.5	2017-04-19	2	1	09:30:00	1	8016.243063048927	0.6369412614980856	9500	0.10284106985336951	9336	0.09948206609823128	0.11816186682930896	0.18383729538590485	52	0.25120772946859904	0.9601898033093617	0.5581401291934402	0.9894736842105264	0	0.9898477157360406	955	NA	NA	NA	NA	NA	58_637x318	58_637x318_2	311.2	2x
58	4	4	1	2	0.3333333333333333	M	732x40	BB	2017-04-14	17:48:00	0.7945205479452054	12	1	1	20170419_T58_V3.5	2017-04-19	2	1	09:30:00	1	5218.0906797517355	0.4066155193046141	16609	0.22116072766007025	20215	0.29113522655204005	0.2260176315703796	0.45309917436286	0	0	0.9200308553176249	0.4437253295436681	0.9894736842105264	0	0.9898477157360406	955	NA	NA	NA	NA	NA	58_732x40	58_732x40_2	673.8333333333334	2x
58	4	4	1	2	0.3333333333333333	M	801x513	BP	2017-04-14	17:48:00	0.7945205479452054	12	2	1	20170419_T58_V3.5	2017-04-19	2	1	09:30:00	1	8151.196148299458	0.6480497235343814	18604	0.2543647953664098	22272	0.327372982876471	0.26634423296934273	0.5537745206599015	0	0	0.9193982856523223	0.441923107744058	0.9894736842105264	0	0.9898477157360406	955	NA	NA	NA	NA	NA	58_801x513	58_801x513_2	742.4	2x
58	4	4	1	2	0.3333333333333333	M	855x391	PP	2017-04-14	17:48:00	0.7945205479452054	7	2	1	20170419_T58_V3.5	2017-04-19	2	1	09:30:00	1	3560.6733770470028	0.27018768476332994	16624	0.2214103823044788	19722	0.2824501444577549	0.21866136959585397	0.4347342689147117	0	0	0.9134854052864287	0.4250770234652571	0.9894736842105264	0	0.9898477157360406	955	NA	NA	NA	NA	NA	58_855x391	58_855x391_2	657.4	2x
67	4	4	1	2	0.3333333333333333	F	136x427	CG	2017-05-12	17:32:00	0.5753424657534246	31	1	1	20170516_T67_V1	2017-05-16	1	0	09:00:00	0	4489.41457975856	0.3466356323794398	12303	0.1494932010718506	11244	0.13309491931505885	0.19995222095139947	0.38802688586329215	8.5	0.04106280193236715	0.9948521588220913	0.656894869038572	1	0	1	1058	NA	NA	NA	NA	NA	67_136x427	67_136x427_1	374.8	2x
67	4	4	1	2	0.3333333333333333	F	208x313	UB	2017-05-12	17:32:00	0.5753424657534246	4	1	1	20170516_T67_V1	2017-05-16	1	0	09:00:00	0	8031.38616834161	0.6381877436362532	12232	0.14831150242165006	12165	0.1493199915439363	0.19852356194959883	0.38446023916466004	10	0.04830917874396135	0.9743089812770511	0.5983663552072558	1	0	1	1058	NA	NA	NA	NA	NA	67_208x313	67_208x313_1	405.5	2x
67	4	4	1	2	0.3333333333333333	F	237x714	BB	2017-05-12	17:32:00	0.5753424657534246	8	1	1	20170516_T67_V1	2017-05-16	1	0	09:00:00	0	3986.307951641792	0.30522316027279045	10754	0.1237121981259258	9657	0.10513705869917553	0.17338506553743335	0.321701991658418	42	0.2028985507246377	0.9991194467212301	0.6690525801949578	1	0	1	1058	NA	NA	NA	NA	NA	67_237x714	67_237x714_1	321.9	2x
67	4	4	1	2	0.3333333333333333	F	306x774	BP	2017-05-12	17:32:00	0.5753424657534246	24	1	1	20170516_T67_V1	2017-05-16	1	0	09:00:00	0	6761.121036084841	0.5336277628732419	18015	0.24456168966263336	14685	0.19371432598125574	0.2807100413857386	0.5896387563501124	0	0	1.0225142573766426	0.7357055357089853	1	0	1	1058	NA	NA	NA	NA	NA	67_306x774	67_306x774_1	489.5	2x
67	4	4	1	2	0.3333333333333333	F	315x229	PP	2017-05-12	17:32:00	0.5753424657534246	53	1	1	20170516_T67_V1	2017-05-16	1	0	09:00:00	0	8486.546787894895	0.6756536115216606	24417	0.35111429189621024	13365	0.1704601507998027	0.3803682456552309	0.8384354284750887	0	0	1.1152801205207112	1	1	0	1	1058	NA	NA	NA	NA	NA	67_315x229	67_315x229_1	445.5	2x
67	4	4	1	2	0.3333333333333333	F	335x365	TW	2017-05-12	17:32:00	0.5753424657534246	12	1	1	20170516_T67_V1	2017-05-16	1	0	09:00:00	0	5359.625193399595	0.4182657218084257	12646	0.15520197060732654	10677	0.12310619406666197	0.1996698302108488	0.3873218974782122	19	0.09178743961352658	1.0140436710775003	0.7115724225972602	1	0	1	1058	NA	NA	NA	NA	NA	67_335x365	67_335x365_1	355.9	2x
67	4	4	1	2	0.3333333333333333	F	360x380	NR	2017-05-12	17:32:00	0.5753424657534246	58	1	1	20170516_T67_V1	2017-05-16	1	0	09:00:00	0	6587.722994946935	0.5193547616034105	13077	0.1623753807233327	11418	0.13616024240715946	0.20675522278236974	0.4050105775564371	5	0.024154589371980676	1.0059217821618311	0.6884327653219949	1	0	1	1058	NA	NA	NA	NA	NA	67_360x380	67_360x380_1	380.6	2x
67	4	4	1	2	0.3333333333333333	F	387x324	CO	2017-05-12	17:32:00	0.5753424657534246	53	1	1	20170516_T67_V1	2017-05-16	1	0	09:00:00	0	7546.623185545301	0.5982852013490763	14328	0.18319657806700732	11334	0.1346804312592488	0.22896056222300337	0.4604461997084845	11.5	0.05555555555555555	1.0297316254763063	0.7562681691049495	1	0	1	1058	NA	NA	NA	NA	NA	67_387x324	67_387x324_1	377.8	2x
67	4	4	1	2	0.3333333333333333	F	786x716	CY	2017-05-12	17:32:00	0.5753424657534246	31	1	1	20170516_T67_V1	2017-05-16	1	0	09:00:00	0	2993.120320953394	0.22347040100879131	12260	0.14877752442454603	11001	0.1288140370657459	0.18875524907095448	0.36007364947747017	21	0.10144927536231885	0.9993040200683896	0.6695784386547036	1	0	1	1058	NA	NA	NA	NA	NA	67_786x716	67_786x716_1	366.7	2x
67	4	4	1	2	0.3333333333333333	F	852x721	LG	2017-05-12	17:32:00	0.5753424657534246	4	1	0	20170516_T67_V1	2017-05-16	1	0	09:00:00	0	6885.497967648432	0.54386566458479	14593	0.18760714345155868	13748	0.17720738496230004	0.23537892641845137	0.4764696436789916	3	0.014492753623188406	0.9874777921776969	0.6358849391386165	1	0	1	1058	NA	NA	NA	NA	NA	67_852x721	67_852x721_1	458.26666666666665	2x
67	4	4	1	2	0.3333333333333333	M	153x517	LG	2017-05-12	17:32:00	0.5753424657534246	12	2	0	20170516_T67_V1	2017-05-16	1	0	09:00:00	0	3118.2976868742016	0.23377418928123705	13223	0.16480535259557613	14667	0.19339722359241773	0.21002242414897687	0.41316714462617776	0	0	0.9477852179895924	0.5227988611803455	1	0	1	1058	NA	NA	NA	NA	NA	67_153x517	67_153x517_1	488.9	2x
67	4	4	1	2	0.3333333333333333	M	235x712	CG	2017-05-12	17:32:00	0.5753424657534246	NA	0	1	20170516_T67_V1	2017-05-16	1	0	09:00:00	0	4952.014399589808	0.3847138469460272	13674	0.17231163557079374	18621	0.2630540483404975	0.22666777592075765	0.45472225950633205	1.5	0.007246376811594203	0.8984521911600407	0.3822466638971547	1	0	1	1058	NA	NA	NA	NA	NA	67_235x712	67_235x712_1	620.7	2x
67	4	4	1	2	0.3333333333333333	M	307x176	UB	2017-05-12	17:32:00	0.5753424657534246	4	2	1	20170516_T67_V1	2017-05-16	1	0	09:00:00	0	4101.624098190761	0.3147152369728754	12300	0.1494432701429689	17807	0.24871397364526812	0.20265141205143297	0.39476541550106997	13	0.06280193236714976	0.8839876512510784	0.34103648488423366	1	0	1	1058	NA	NA	NA	NA	NA	67_307x176	67_307x176_1	593.5666666666667	2x
67	4	4	1	2	0.3333333333333333	M	378x765	BB	2017-05-12	17:32:00	0.5753424657534246	31	1	1	20170516_T67_V1	2017-05-16	1	0	09:00:00	0	5571.514835788364	0.4357071018553532	14413	0.18461128771865587	18268	0.2568353181593968	0.22981016196880807	0.46256722517692295	0	0	0.9155877826359146	0.43106679897628725	1	0	1	1058	NA	NA	NA	NA	NA	67_378x765	67_378x765_1	608.9333333333333	2x
67	4	4	1	2	0.3333333333333333	M	57x862	CO	2017-05-12	17:32:00	0.5753424657534246	NA	0	1	20170516_T67_V1	2017-05-16	1	0	09:00:00	0	4328.933006482592	0.3334258309069381	11449	0.1352795299835228	14310	0.1871080262137975	0.18264486807649652	0.3448190854605845	3	0.014492753623188406	0.9189399034501717	0.4406171545145843	1	0	1	1058	NA	NA	NA	NA	NA	67_57x862	67_57x862_1	477	2x
67	4	4	1	2	0.3333333333333333	M	59x820	CY	2017-05-12	17:32:00	0.5753424657534246	4	3	1	20170516_T67_V1	2017-05-16	1	0	09:00:00	0	4337.353960855525	0.3341189892129335	14593	0.18760714345155868	18909	0.26812768656190544	0.23077319225347226	0.4649714299459764	0	0	0.9102998288121564	0.41600116086676747	1	0	1	1058	NA	NA	NA	NA	NA	67_59x820	67_59x820_1	630.3	2x
67	4	4	1	2	0.3333333333333333	M	637x318	BP	2017-05-12	17:32:00	0.5753424657534246	NA	0	1	20170516_T67_V1	2017-05-16	1	0	09:00:00	0	2365.2607602756484	0.1717890772290029	12823	0.15814789541134763	12919	0.16260305827637234	0.20735947340687055	0.406519089029298	21	0.10144927536231885	0.9711587121267798	0.5893910848952618	1	0	1	1058	NA	NA	NA	NA	NA	67_637x318	67_637x318_1	430.6333333333333	2x
67	4	4	1	2	0.3333333333333333	M	732x40	PP	2017-05-12	17:32:00	0.5753424657534246	NA	0	1	20170516_T67_V1	2017-05-16	1	0	09:00:00	0	3796.0731998734823	0.2895642702660938	12483	0.15248905680475341	14573	0.1917412444507082	0.2010778553121031	0.3908370316513426	1	0.004830917874396135	0.9353932584269663	0.4874935645645657	1	0	1	1058	NA	NA	NA	NA	NA	67_732x40	67_732x40_1	485.76666666666665	2x
67	4	4	1	2	0.3333333333333333	M	801x513	TW	2017-05-12	17:32:00	0.5753424657534246	8	2	1	20170516_T67_V1	2017-05-16	1	0	09:00:00	0	9082.92082214362	0.7247432511292772	14022	0.17810362332107252	14621	0.19258685082094285	0.22785963830219172	0.4576977435249872	0	0	0.9627992689124554	0.5655746238478414	1	0	1	1058	NA	NA	NA	NA	NA	67_801x513	67_801x513_1	487.3666666666667	2x
67	4	4	1	2	0.3333333333333333	M	855x391	NR	2017-05-12	17:32:00	0.5753424657534246	NA	0	1	20170516_T67_V1	2017-05-16	1	0	09:00:00	0	4428.252084182446	0.341601132731721	10711	0.12299652147862124	10327	0.11694031428370094	0.17222897589225375	0.3188158142633184	53	0.2560386473429952	0.9818526578674882	0.6198586573934368	1	0	1	1058	NA	NA	NA	NA	NA	67_855x391	67_855x391_1	344.23333333333335	2x
68	4	4	1	2	0.3333333333333333	F	136x427	LG	2017-05-12	17:36:00	0.6301369863013698	49	1	1	20170516_T68_V1.5	2017-05-16	1	0	09:30:00	1	3798.677322408382	0.289778624730559	17532	0.23652281011267745	17631	0.24561341695440772	0.27866312557423845	0.5845286317421666	0	0	0.9716032900061566	0.59065770893651115	1	0	1	1000	174	2017-07-27	Natural/Stuck	76	2.289473684210526	68_136x427	68_136x427_1	587.7	2x
68	4	4	1	2	0.3333333333333333	F	208x313	CG	2017-05-12	17:36:00	0.6301369863013698	NA	0	1	20170516_T68_V1.5	2017-05-16	1	0	09:30:00	1	4510.3043317261545	0.3483551411720611	10847	0.12526005692125894	10913	0.1272637587203157	0.1708808442936908	0.31545020419872216	75	0.36231884057971014	0.9714974165341812	0.5903560702559664	1	0	1	1000	249	2017-07-27	Stuck	76	3.276315789473684	68_208x313	68_208x313_1	363.76666666666665	2x
68	4	4	1	2	0.3333333333333333	F	237x714	UB	2017-05-12	17:36:00	0.6301369863013698	84	1	1	20170516_T68_V1.5	2017-05-16	1	0	09:30:00	1	5314.91584195928	0.4145855381933557	11273	0.13235024882246227	10727	0.1239870340356564	0.17397444925923736	0.3231733879138928	11	0.05314009661835749	0.9850466830466831	0.6289585907639301	1	0	1	1000	165	2017-07-27	Natural/Stuck	76	2.1710526315789473	68_237x714	68_237x714_1	357.56666666666666	2x
68	4	4	1	2	0.3333333333333333	F	306x774	BB	2017-05-12	17:36:00	0.6301369863013698	39	1	1	20170516_T68_V1.5	2017-05-16	1	0	09:30:00	1	2746.9837729330893	0.20321003797705625	18007	0.2444285405189488	18278	0.2570114861531957	0.27813856015223076	0.5832190543494772	10	0.04830917874396135	0.9693395752097695	0.5842082751777845	1	0	1	1000	176	2017-07-27	Natural/Stuck	76	2.3157894736842106	68_306x774	68_306x774_1	609.2666666666667	2x
68	4	4	1	2	0.3333333333333333	F	315x229	BP	2017-05-12	17:36:00	0.6301369863013698	4	2	1	20170516_T68_V1.5	2017-05-16	1	0	09:30:00	1	4367.092325824683	0.33656685839405026	13073	0.16230880615149043	13106	0.16589739976041154	0.20275961891624006	0.395035553901239	3	0.014492753623188406	0.9723597312886437	0.5928128470093608	1	0	1	1000	155	2017-06-29	Stuck	48	3.2291666666666665	68_315x229	68_315x229_1	436.8666666666667	2x
68	4	4	1	2	0.3333333333333333	F	335x365	PP	2017-05-12	17:36:00	0.6301369863013698	44	1	1	20170516_T68_V1.5	2017-05-16	1	0	09:30:00	1	4673.397117166437	0.3617798806813046	15774	0.20726328578799327	14641	0.19293918680854064	0.24478217030102248	0.49994483874508816	0	0	0.9910952543863937	0.6461912652389372	1	0	1	1000	137	2017-07-24	Stuck	73	1.8767123287671232	68_335x365	68_335x365_1	488.03333333333336	2x
68	4	4	1	2	0.3333333333333333	F	360x380	TW	2017-05-12	17:36:00	0.6301369863013698	69	1	1	20170516_T68_V1.5	2017-05-16	1	0	09:30:00	1	3206.361579953136	0.2410230373621808	17192	0.23086397150608326	15868	0.214554999647664	0.2769522695395323	0.580257480249523	0	0	0.9924559768479914	0.6500680298358256	1	0	1	1000	0	2017-05-22	Natural/Stuck	10	0	68_360x380	68_360x380_1	528.9333333333333	2x
68	4	4	1	2	0.3333333333333333	F	387x324	NR	2017-05-12	17:36:00	0.6301369863013698	69	1	1	20170516_T68_V1.5	2017-05-16	1	0	09:30:00	1	4754.185147600231	0.368429826974825	15674	0.20559892149193615	13518	0.17315552110492566	0.2501181991344332	0.5132662328625809	17	0.0821256038647343	1.0089028463925696	0.6969259625734074	1	0	1	1000	149	2017-07-13	Natural	62	2.403225806451613	68_387x324	68_387x324_1	450.6	2x
68	4	4	1	2	0.3333333333333333	F	786x716	CO	2017-05-12	17:36:00	0.6301369863013698	94	1	1	20170516_T68_V1.5	2017-05-16	1	0	09:30:00	1	5175.109155653201	0.40307755922149086	16336	0.2166170131318343	15411	0.2065041223310549	0.2457287043096307	0.5023078605667339	1	0.004830917874396135	0.9871475406486588	0.6349440364402515	1	0	1	1000	10	2017-05-22	Stuck	10	1	68_786x716	68_786x716_1	513.7	2x
68	4	4	1	2	0.3333333333333333	F	852x721	CY	2017-05-12	17:36:00	0.6301369863013698	8	1	1	20170516_T68_V1.5	2017-05-16	1	0	09:30:00	1	6253.146060773014	0.4918145600245319	12172	0.14731288384401578	12208	0.1500775139172715	0.18986077092805	0.362833584407293	5	0.024154589371980676	0.9722546172094982	0.5925133718759913	1	0	1	1000	19	2017-05-25	Natural/Stuck	13	1.4615384615384615	68_852x721	68_852x721_1	406.93333333333334	2x
68	4	4	1	2	0.3333333333333333	M	153x517	CY	2017-05-12	17:36:00	0.6301369863013698	NA	0	1	20170516_T68_V1.5	2017-05-16	1	0	09:30:00	1	7341.374884637053	0.5813904934257944	11420	0.13479686433766622	11377	0.13543795363258404	0.1798111501142517	0.33774470955831765	5	0.024154589371980676	0.9738905901558882	0.5971743385161575	1	0	1	1000	NA	NA	NA	NA	NA	68_153x517	68_153x517_1	379.23333333333335	2x
68	4	4	1	2	0.3333333333333333	M	235x712	LG	2017-05-12	17:36:00	0.6301369863013698	44	2	1	20170516_T68_V1.5	2017-05-16	1	0	09:30:00	1	3649.3275224183626	0.2774851185818289	16971	0.22718572641179702	20293	0.29250933690367137	0.2581621253138926	0.5333478917579852	0	0	0.9296038202221113	0.47099917301751826	1	0	1	1000	NA	NA	NA	NA	NA	68_235x712	68_235x712_1	676.4333333333333	2x
68	4	4	1	2	0.3333333333333333	M	307x176	CG	2017-05-12	17:36:00	0.6301369863013698	NA	0	1	20170516_T68_V1.5	2017-05-16	1	0	09:30:00	1	5859.008768517267	0.45937173635745193	11096	0.12940432401844115	11019	0.1291311394545839	0.1744272695884801	0.3243038537075717	19	0.09178743961352658	0.9746668214676354	0.599385859346676	1	0	1	1000	NA	NA	NA	NA	NA	68_307x176	68_307x176_1	367.3	2x
68	4	4	1	2	0.3333333333333333	M	378x765	UB	2017-05-12	17:36:00	0.6301369863013698	NA	0	1	20170516_T68_V1.5	2017-05-16	1	0	09:30:00	1	7294.794470807422	0.577556296099362	14441	0.18507730972155184	13721	0.17673173137904305	0.23151910124718358	0.46683359148805703	7	0.033816425120772944	0.9854106645527709	0.6299955918104673	1	0	1	1000	NA	NA	NA	NA	NA	68_378x765	68_378x765_1	457.3666666666667	2x
68	4	4	1	2	0.3333333333333333	M	57x862	NR	2017-05-12	17:36:00	0.6301369863013698	4	2	1	20170516_T68_V1.5	2017-05-16	1	0	09:30:00	1	8317.055992526306	0.6617022293627549	10206	0.11459148178353278	11140	0.13126277217955043	0.1566730521881157	0.27998045617324335	2	0.00966183574879227	0.9516866252554438	0.5339141605842642	1	0	1	1000	NA	NA	NA	NA	NA	68_57x862	68_57x862_1	371.3333333333333	2x
68	4	4	1	2	0.3333333333333333	M	59x820	CO	2017-05-12	17:36:00	0.6301369863013698	8	2	1	20170516_T68_V1.5	2017-05-16	1	0	09:30:00	1	6075.176823875882	0.4771652875901135	17059	0.22865036699232727	16048	0.21772602353604398	0.2607377531539255	0.539777945760361	0	0	0.9878289803985276	0.6368854914920788	1	0	1	1000	NA	NA	NA	NA	NA	68_59x820	68_59x820_1	534.9333333333333	2x
68	4	4	1	2	0.3333333333333333	M	637x318	BB	2017-05-12	17:36:00	0.6301369863013698	NA	0	1	20170516_T68_V1.5	2017-05-16	1	0	09:30:00	1	7472.053785592508	0.5921471323534162	13763	0.17379291979428457	14718	0.19429568036079206	0.21613079372005378	0.42841668712529574	0	0	0.9566605332905673	0.5480850669394841	1	0	1	1000	NA	NA	NA	NA	NA	68_637x318	68_637x318_1	490.6	2x
68	4	4	1	2	0.3333333333333333	M	732x40	BP	2017-05-12	17:36:00	0.6301369863013698	39	3	1	20170516_T68_V1.5	2017-05-16	1	0	09:30:00	1	1931.3541465242554	0.13607270114758954	8031	0.0783915583442904	9273	0.09837220773729828	0.12499335451461735	0.2008921020044482	135	0.6521739130434783	0.9380552535892341	0.4950777184926568	1	0	1	1000	NA	NA	NA	NA	NA	68_732x40	68_732x40_1	309.1	2x
68	4	4	1	2	0.3333333333333333	M	801x513	PP	2017-05-12	17:36:00	0.6301369863013698	NA	0	1	20170516_T68_V1.5	2017-05-16	1	0	09:30:00	1	8467.300108879497	0.6740693498297519	16963	0.22705257726811245	17413	0.241772954689592	0.25721255203668647	0.5309772824033472	0	0	0.966604607865953	0.5764162199487526	1	0	1	1000	NA	NA	NA	NA	NA	68_801x513	68_801x513_1	580.4333333333333	2x
68	4	4	1	2	0.3333333333333333	M	855x391	TW	2017-05-12	17:36:00	0.6301369863013698	44	1	1	20170516_T68_V1.5	2017-05-16	1	0	09:30:00	1	7567.7450071275725	0.600023812606081	13843	0.17512441123113026	14370	0.1881650341765908	0.21158166327708636	0.4170597845644979	1	0.004830917874396135	0.9638857302700212	0.5686700051954477	1	0	1	1000	NA	NA	NA	NA	NA	68_855x391	68_855x391_1	479	2x
78	4	4	1	2	0.3333333333333333	F	136x427	LG	2017-05-19	17:09:00	0.2602739726027397	66	1	1	20170523_T78_V1.5	2017-05-23	1	0	09:30:00	1	3104.6775081617984	0.23265306457428117	12522	0.1531381588802157	12924	0.1626911422732718	0.07405725379500241	0.07373014436176752	135.5	0.6545893719806763	0.9652873812270181	0.5726633770700473	1	0	1	1932	NA	NA	NA	NA	NA	78_136x427	78_136x427_1	430.8	2x
78	4	4	1	2	0.3333333333333333	F	208x313	CG	2017-05-19	17:09:00	0.2602739726027397	8	1	1	20170523_T78_V1.5	2017-05-23	1	0	09:30:00	1	1222.4762194489647	0.07772247131278905	57927	0.9088427675049515	58431	0.9643788316538652	0.40136607874836155	0.8908565114526579	0	0	0.9708657763110401	0.5885564964823631	1	0	1	1932	NA	NA	NA	NA	NA	78_208x313	78_208x313_1	1947.7	2x
78	4	4	1	2	0.3333333333333333	F	237x714	UB	2017-05-19	17:09:00	0.2602739726027397	111	1	1	20170523_T78_V1.5	2017-05-23	1	0	09:30:00	1	1619.0757770568364	0.11036797268180205	45074	0.6949220245327298	45469	0.7360298780917482	0.29739057228516896	0.6312816959101477	0	0	0.9708506425646348	0.5885133797014338	1	0	1	1932	NA	NA	NA	NA	NA	78_237x714	78_237x714_1	1515.6333333333334	2x
78	4	4	1	2	0.3333333333333333	F	306x774	BB	2017-05-19	17:09:00	0.2602739726027397	31	1	0	20170523_T78_V1.5	2017-05-23	1	0	09:30:00	1	565.3989237769955	0.023636133232161564	59127	0.9288151390576369	54173	0.8893664998942992	0.41269152051061275	0.9191304728535046	0	0	0.9942444121084898	0.6551633690379037	1	0	1	1932	NA	NA	NA	NA	NA	78_306x774	78_306x774_1	1805.7666666666667	2x
78	4	4	1	2	0.3333333333333333	F	315x229	BP	2017-05-19	17:09:00	0.2602739726027397	NA	0	1	20170523_T78_V1.5	2017-05-23	1	0	09:30:00	1	1887.7919837420363	0.13248694665678354	38383	0.5835594094835478	38628	0.61551335353393	0.2544556523596615	0.5240946833232812	0	0	0.9714252825236971	0.5901505569452299	1	0	1	1932	NA	NA	NA	NA	NA	78_315x229	78_315x229_1	1287.6	2x
78	4	4	1	2	0.3333333333333333	F	335x365	PP	2017-05-19	17:09:00	0.2602739726027397	66	1	1	20170523_T78_V1.5	2017-05-23	1	0	09:30:00	1	3467.709251557154	0.262535481356314	21641	0.30491153903766455	23097	0.34190684236487917	0.13669141011331554	0.23009629371774407	7	0.033816425120772944	0.9571402508055913	0.549451805514938	1	0	1	1932	NA	NA	NA	NA	NA	78_335x365	78_335x365_1	769.9	2x
78	4	4	1	2	0.3333333333333333	F	360x380	TW	2017-05-19	17:09:00	0.2602739726027397	41	1	1	20170523_T78_V1.5	2017-05-23	1	0	09:30:00	1	2807.3717171746907	0.2081807815863072	24293	0.3490504801690994	24349	0.36396307518849974	0.15935321354389115	0.2866714780611324	5	0.024154589371980676	0.9724128964291786	0.5929643170853175	1	0	1	1932	NA	NA	NA	NA	NA	78_360x380	78_360x380_1	811.6333333333333	2x
78	4	4	1	2	0.3333333333333333	F	387x324	NR	2017-05-19	17:09:00	0.2602739726027397	NA	0	0	20170523_T78_V1.5	2017-05-23	1	0	09:30:00	1	1984.8058322736242	0.14047249697901193	29060	0.42839072616214235	26530	0.40238531463603694	0.1903512207802167	0.36405799229179886	11	0.05314009661835749	0.9951138402298683	0.657640412120254	1	0	1	1932	NA	NA	NA	NA	NA	78_387x324	78_387x324_1	884.3333333333334	2x
78	4	4	1	2	0.3333333333333333	F	786x716	CO	2017-05-19	17:09:00	0.2602739726027397	111	1	1	20170523_T78_V1.5	2017-05-23	1	0	09:30:00	1	2668.8704807271906	0.19678025877350233	22620	0.3212056654960638	23614	0.3510147276442816	0.13594042483200316	0.22822145922544174	2	0.00966183574879227	0.9625138397037865	0.5647614221242613	1	0	1	1932	NA	NA	NA	NA	NA	78_786x716	78_786x716_1	787.1333333333333	2x
78	4	4	1	2	0.3333333333333333	F	852x721	CY	2017-05-19	17:09:00	0.2602739726027397	31	1	1	20170523_T78_V1.5	2017-05-23	1	0	09:30:00	1	4553.3565851568765	0.3518989232347263	23271	0.33204067706339563	24998	0.37539637798604747	0.14538703387860455	0.25180491540838235	0	0	0.9555671397847536	0.5449699355637374	1	0	1	1932	NA	NA	NA	NA	NA	78_852x721	78_852x721_1	833.2666666666667	2x
78	4	4	1	2	0.3333333333333333	M	153x517	LG	2017-05-19	17:09:00	0.2602739726027397	41	3	0	20170523_T78_V1.5	2017-05-23	1	0	09:30:00	1	2806.9700337761615	0.20814771761615128	31729	0.47281260922390694	33925	0.5326615460503136	0.2243508456607832	0.448938043922149	6	0.028985507246376812	0.9567009358644293	0.5482001758411094	1	0	1	1932	NA	NA	NA	NA	NA	78_153x517	78_153x517_1	1130.8333333333333	2x
78	4	4	1	2	0.3333333333333333	M	235x712	CG	2017-05-19	17:09:00	0.2602739726027397	NA	0	1	20170523_T78_V1.5	2017-05-23	1	0	09:30:00	1	2940.912120693213	0.21917296083173343	47638	0.7375963250836343	47366	0.7694489465153971	0.3293521962611151	0.7110738789944613	0	0	0.9743658019520088	0.598528240078906	1	0	1	1932	NA	NA	NA	NA	NA	78_235x712	78_235x712_1	1578.8666666666666	2x
78	4	4	1	2	0.3333333333333333	M	307x176	UB	2017-05-19	17:09:00	0.2602739726027397	31	1	1	20170523_T78_V1.5	2017-05-23	1	0	09:30:00	1	4725.67860302472	0.3660833532531226	22078	0.3121848110114342	22327	0.32834190684236486	0.13891928074176196	0.23565817196294672	10	0.04830917874396135	0.9702450113665066	0.5867879069074318	1	0	1	1932	NA	NA	NA	NA	NA	78_307x176	78_307x176_1	744.2333333333333	2x
78	4	4	1	2	0.3333333333333333	M	378x765	BB	2017-05-19	17:09:00	0.2602739726027397	NA	0	1	20170523_T78_V1.5	2017-05-23	1	0	09:30:00	1	4389.105389413818	0.3383788309082652	19463	0.2686616846695405	18370	0.25863223169614546	0.10523336355120949	0.15156129147106548	48.5	0.23429951690821257	0.9870276271037511	0.6346023969077934	1	0	1	1932	NA	NA	NA	NA	NA	78_378x765	78_378x765_1	612.3333333333334	2x
78	4	4	1	2	0.3333333333333333	M	57x862	CO	2017-05-19	17:09:00	0.2602739726027397	NA	0	1	20170523_T78_V1.5	2017-05-23	1	0	09:30:00	1	4767.7300163358395	0.36954475265330644	16434	0.21824809014197027	15408	0.20645127193291524	0.0923132088504996	0.1193061297767611	24.5	0.11835748792270531	0.9886483430858785	0.6392198957133506	1	0	1	1932	NA	NA	NA	NA	NA	78_57x862	78_57x862_1	513.6	2x
78	4	4	1	2	0.3333333333333333	M	59x820	CY	2017-05-19	17:09:00	0.2602739726027397	NA	0	1	20170523_T78_V1.5	2017-05-23	1	0	09:30:00	1	4157.778706335609	0.3193375198320044	23160	0.33019323269477224	23986	0.35756817701360016	0.14643815794702933	0.2544290462778025	8	0.03864734299516908	0.9644497082667871	0.570276805989137	1	0	1	1932	NA	NA	NA	NA	NA	78_59x820	78_59x820_1	799.5333333333333	2x
78	4	4	1	2	0.3333333333333333	M	637x318	BP	2017-05-19	17:09:00	0.2602739726027397	NA	0	1	20170523_T78_V1.5	2017-05-23	1	0	09:30:00	1	4712.256729148568	0.36497855171314747	19086	0.2623870312734051	20943	0.303960256500599	0.11757680893768589	0.18237669856396474	13	0.06280193236714976	0.9504042001980996	0.5302604691072843	1	0	1	1932	NA	NA	NA	NA	NA	78_637x318	78_637x318_1	698.1	2x
78	4	4	1	2	0.3333333333333333	M	732x40	PP	2017-05-19	17:09:00	0.2602739726027397	NA	0	1	20170523_T78_V1.5	2017-05-23	1	0	09:30:00	1	2581.7769613878772	0.18961128556038828	19869	0.2754190037115324	20052	0.28826368825311816	0.11989733741214156	0.18816989708934254	2	0.00966183574879227	0.9707428928891317	0.5882063956256172	1	0	1	1932	NA	NA	NA	NA	NA	78_732x40	78_732x40_1	668.4	2x
78	4	4	1	2	0.3333333333333333	M	801x513	TW	2017-05-19	17:09:00	0.2602739726027397	8	4	1	20170523_T78_V1.5	2017-05-23	1	0	09:30:00	1	5485.626628030323	0.4286373420682799	19786	0.27403758134580497	20241	0.2915932633359171	0.12294417673143969	0.195776330385	4	0.01932367149758454	0.9674429219736138	0.5788046176899315	1	0	1	1932	NA	NA	NA	NA	NA	78_801x513	78_801x513_1	674.7	2x
78	4	4	1	2	0.3333333333333333	M	855x391	NR	2017-05-19	17:09:00	0.2602739726027397	NA	0	1	20170523_T78_V1.5	2017-05-23	1	0	09:30:00	1	1007.1983633164783	0.0600021955023962	54747	0.855915982890335	53077	0.8700584877739412	0.35711244434630923	0.7803773286360312	0	0	0.9805077744312052	0.6160270189514567	1	0	1	1932	NA	NA	NA	NA	NA	78_855x391	78_855x391_1	1769.2333333333333	2x
79	5	4	1	1	0	F	136x427	CY	2017-05-19	17:13:00	0.3150684931506849	NA	0	1	20170523_T79_V1	2017-05-23	1	0	09:00:00	0	5198.272275874633	0.40498419693299087	18635	0.2548807482981875	18150	0.25475653583256996	0.23108076731283606	0.46573929097417055	0	0	0.979387162070321	0.6128343397313235	1	0	1	1433	204	2017-07-17	Natural/Stuck	59	3.457627118644068	79_136x427	79_136x427_1	605	1x
79	5	4	1	1	0	F	208x313	LG	2017-05-19	17:13:00	0.3150684931506849	27	1	1	20170523_T79_V1	2017-05-23	1	0	09:00:00	0	4370.641388348013	0.33685899418503024	18577	0.25391541700647435	16703	0.22926502712987104	0.2318772266315943	0.46772765138506184	0	0	0.9988141202426917	0.668182690179987	1	0	1	1433	97	2017-08-10	Natural/Stuck	83	1.1686746987951808	79_208x313	79_208x313_1	556.7666666666667	1x
79	5	4	1	1	0	F	237x714	CG	2017-05-19	17:13:00	0.3150684931506849	102	1	1	20170523_T79_V1	2017-05-23	1	0	09:00:00	0	3543.098518041175	0.2687410364433077	18671	0.25547991944476806	17798	0.24855542245084913	0.23576976053860157	0.4774453609233372	7	0.033816425120772944	0.9846185542256177	0.6277388308913218	1	0	1	1433	86	2017-08-07	Natural/Stuck	80	1.075	79_237x714	79_237x714_1	593.2666666666667	1x
79	5	4	1	1	0	F	306x774	UB	2017-05-19	17:13:00	0.3150684931506849	62	1	1	20170523_T79_V1	2017-05-23	1	0	09:00:00	0	4879.489484736375	0.37874406669358374	18166	0.24707487974967962	17947	0.25118032555845254	0.2259859527114623	0.45302008810264577	0	0	0.975923172085219	0.602965263474251	1	0	1	1433	87	2017-08-07	Natural	80	1.0875	79_306x774	79_306x774_1	598.2333333333333	1x
79	5	4	1	1	0	F	315x229	BB	2017-05-19	17:13:00	0.3150684931506849	NA	0	1	20170523_T79_V1	2017-05-23	1	0	09:00:00	0	4137.131171215102	0.3176379487580757	17941	0.2433300600835511	17306	0.2398879571559439	0.2250258398103756	0.4506231665806738	3	0.014492753623188406	0.9817373761539222	0.619530214174166	1	0	1	1433	55	2017-07-31	Natural	73	0.7534246575342466	79_315x229	79_315x229_1	576.8666666666667	1x
79	5	4	1	1	0	F	335x365	BP	2017-05-19	17:13:00	0.3150684931506849	37	1	1	20170523_T79_V1	2017-05-23	1	0	09:00:00	0	4804.420099964658	0.372564842192887	22179	0.3138658189504519	19197	0.2732013247833134	0.2743160020621518	0.5736760394137045	1	0.004830917874396135	1.0080344265379069	0.6944517920920602	1	0	1	1433	77	2017-08-10	Natural/Stuck	83	0.927710843373494	79_335x365	79_335x365_1	639.9	1x
79	5	4	1	1	0	F	360x380	PP	2017-05-19	17:13:00	0.3150684931506849	22	1	1	20170523_T79_V1	2017-05-23	1	0	09:00:00	0	6627.387255571849	0.5226196660887852	16531	0.21986252350914567	15428	0.206803607920513	0.20382079832210595	0.3976847879170662	19	0.09178743961352658	0.9897630663612077	0.6423957966417807	1	0	1	1433	58	2017-06-12	Stuck	24	2.4166666666666665	79_360x380	79_360x380_1	514.2666666666667	1x
79	5	4	1	1	0	F	387x324	TW	2017-05-19	17:13:00	0.3150684931506849	47	1	1	20170523_T79_V1	2017-05-23	1	0	09:00:00	0	5340.963837947168	0.4167296401530543	20546	0.2866867499958391	20515	0.2964202663660066	0.2559154748964318	0.5277391297760724	0	0	0.9733402577707393	0.5956064147348734	1	0	1	1433	189	2017-08-03	Natural/Stuck	76	2.486842105263158	79_387x324	79_387x324_1	683.8333333333334	1x
79	5	4	1	1	0	F	786x716	NR	2017-05-19	17:13:00	0.3150684931506849	87	1	1	20170523_T79_V1	2017-05-23	1	0	09:00:00	0	4781.823116899928	0.3707048052174938	19689	0.27242314797862954	18898	0.26793390176872667	0.2501151367596249	0.5132585876449424	0	0	0.9829455235939285	0.6229722851000317	1	0	1	1433	131	2017-08-07	Stuck	80	1.6375	79_786x716	79_786x716_1	629.9333333333333	1x
79	5	4	1	1	0	F	852x721	CO	2017-05-19	17:13:00	0.3150684931506849	13	1	1	20170523_T79_V1	2017-05-23	1	0	09:00:00	0	2603.587511020789	0.19140658844018657	21130	0.29640663748481266	18634	0.26328306673243607	0.2684253884231081	0.5589701245227946	9	0.043478260869565216	1.0035098975849404	0.6815611886387583	1	0	1	1433	33	2017-08-07	Natural	80	0.4125	79_852x721	79_852x721_1	621.1333333333333	1x
79	5	4	1	1	0	M	153x517	CY	2017-05-19	17:13:00	0.3150684931506849	22	1	1	20170523_T79_V1	2017-05-23	1	0	09:00:00	0	7840.66937910471	0.6224891754339084	14687	0.18917164588985236	14943	0.198259460221267	0.18432580266123144	0.34901553806383345	4	0.01932367149758454	0.9687697822696135	0.5825849073270326	1	0	1	1433	NA	NA	NA	NA	NA	79_153x517	79_153x517_1	498.1	1x
79	5	4	1	1	0	M	235x712	LG	2017-05-19	17:13:00	0.3150684931506849	47	1	1	20170523_T79_V1	2017-05-23	1	0	09:00:00	0	11867.79031819111	0.9539756322597408	14845	0.19180134147762262	17614	0.2453139313649496	0.18595747208689614	0.35308900021468337	1	0.004830917874396135	0.9314719692118872	0.4763216205185115	1	0	1	1433	NA	NA	NA	NA	NA	79_235x712	79_235x712_1	587.1333333333333	1x
79	5	4	1	1	0	M	307x176	CG	2017-05-19	17:13:00	0.3150684931506849	NA	0	1	20170523_T79_V1	2017-05-23	1	0	09:00:00	0	3576.0986914465566	0.27145739652343726	13147	0.1635404357305727	13055	0.1649989429920372	0.16657419842814988	0.3046986643007133	43	0.20772946859903382	0.9746811157390503	0.5994265844224526	1	0	1	1433	NA	NA	NA	NA	NA	79_307x176	79_307x176_1	435.1666666666667	1x
79	5	4	1	1	0	M	378x765	UB	2017-05-19	17:13:00	0.3150684931506849	NA	0	1	20170523_T79_V1	2017-05-23	1	0	09:00:00	0	6750.86311460524	0.532783397358249	18757	0.2569112727393772	18685	0.26418152350081037	0.23340843398791397	0.4715503100149067	0	0	0.9739084739351819	0.5972252902747864	1	0	1	1433	NA	NA	NA	NA	NA	79_378x765	79_378x765_1	622.8333333333334	1x
79	5	4	1	1	0	M	57x862	NR	2017-05-19	17:13:00	0.3150684931506849	NA	0	1	20170523_T79_V1	2017-05-23	1	0	09:00:00	0	7089.334459655692	0.5606441615629867	16843	0.2250553401128439	18475	0.26048199563103375	0.21472950911401958	0.4249183805961263	11	0.05314009661835749	0.9504930492528885	0.5305136043937175	1	0	1	1433	NA	NA	NA	NA	NA	79_57x862	79_57x862_1	615.8333333333334	1x
79	5	4	1	1	0	M	59x820	CO	2017-05-19	17:13:00	0.3150684931506849	NA	0	1	20170523_T79_V1	2017-05-23	1	0	09:00:00	0	9673.62370932729	0.7733660787202772	18823	0.25800975317477487	21375	0.3115707138327109	0.23080630977717273	0.465054107832319	0	0	0.9420880156737662	0.5065672541755107	1	0	1	1433	NA	NA	NA	NA	NA	79_59x820	79_59x820_1	712.5	1x
79	5	4	1	1	0	M	637x318	BB	2017-05-19	17:13:00	0.3150684931506849	102	1	1	20170523_T79_V1	2017-05-23	1	0	09:00:00	0	6639.623012040126	0.5236268341424899	18991	0.26080588519215087	19994	0.28724191388908465	0.23778868648913618	0.482485608853166	0	0	0.9604567245198257	0.5589006007282972	1	0	1	1433	NA	NA	NA	NA	NA	79_637x318	79_637x318_1	666.4666666666667	1x
79	5	4	1	1	0	M	732x40	BP	2017-05-19	17:13:00	0.3150684931506849	27	3	1	20170523_T79_V1	2017-05-23	1	0	09:00:00	0	6425.545418082313	0.5060053561237607	13707	0.17286087578849257	14325	0.1873722782044958	0.17270405743789757	0.3200018551759616	36	0.17391304347826086	0.9622477786005184	0.5640034010767159	1	0	1	1433	NA	NA	NA	NA	NA	79_732x40	79_732x40_1	477.5	1x
79	5	4	1	1	0	M	801x513	PP	2017-05-19	17:13:00	0.3150684931506849	13	2	1	20170523_T79_V1	2017-05-23	1	0	09:00:00	0	9060.100412292933	0.7228648231110628	16449	0.21849774478637884	17503	0.24335846663378197	0.2073975912436872	0.40661425019558733	0	0	0.9578705708536057	0.5515325229179681	1	0	1	1433	NA	NA	NA	NA	NA	79_801x513	79_801x513_1	583.4333333333333	1x
79	5	4	1	1	0	M	855x391	TW	2017-05-19	17:13:00	0.3150684931506849	NA	0	1	20170523_T79_V1	2017-05-23	1	0	09:00:00	0	8161.99850396513	0.6489389033378065	15682	0.2057320706356207	17451	0.24244239306602777	0.1977357161089571	0.3824933822988759	5	0.024154589371980676	0.9469990317483753	0.5205589782706943	1	0	1	1433	NA	NA	NA	NA	NA	79_855x391	79_855x391_1	581.7	1x
85	1	4	1	4	1	F	136x427	BB	2017-07-07	17:13:00	0.3150684931506849	5	1	1	20170712_T85_V3	2017-07-12	2	1	09:00:00	0	5304.403280162633	0.4137202123402603	11852	0.141986918096633	12014	0.1466598548375731	0.20720537539497869	0.40613438339647223	6	0.028985507246376812	0.9696707517875707	0.5851518133851502	1	0	1	940	112	2017-09-21	Natural/Stuck	76	1.4736842105263157	85_136x427	85_136x427_2	400.46666666666664	4x
85	1	4	1	4	1	F	208x313	BP	2017-07-07	17:13:00	0.3150684931506849	5	1	1	20170712_T85_V3	2017-07-12	2	1	09:00:00	0	5938.446869623765	0.46591056523075103	11535	0.1367108832781319	12023	0.14681840603199212	0.19947939176588095	0.38684646796691446	8	0.03864734299516908	0.9628954873882287	0.5658487549737484	1	0	1	940	74	2017-07-27	Natural	20	3.7	85_208x313	85_208x313_2	400.76666666666665	4x
85	1	4	1	4	1	F	237x714	PP	2017-07-07	17:13:00	0.3150684931506849	25	1	1	20170712_T85_V3	2017-07-12	2	1	09:00:00	0	3181.2036491488207	0.2389521997912377	15865	0.20877785729740525	14405	0.1887816221548869	0.2705318823456968	0.5642289858642486	1	0.004830917874396135	0.9964374681916803	0.6614114926797529	1	0	1	940	151	2017-09-25	Natural	80	1.8875	85_237x714	85_237x714_2	480.1666666666667	4x
85	1	4	1	4	1	F	306x774	TW	2017-07-07	17:13:00	0.3150684931506849	16	1	1	20170712_T85_V3	2017-07-12	2	1	09:00:00	0	3436.796877052533	0.259990975330395	15285	0.19912454438027397	14217	0.18546966387146782	0.267555049129101	0.556797322779518	0	0	0.9905842389063866	0.6447353572361934	1	0	1	940	7	2017-07-17	Natural/Stuck	10	0.7	85_306x774	85_306x774_2	473.9	4x
85	1	4	1	4	1	F	315x229	NR	2017-07-07	17:13:00	0.3150684931506849	10	1	1	20170712_T85_V3	2017-07-12	2	1	09:00:00	0	2884.699844279284	0.21454593109500175	12935	0.1600119834229316	12740	0.15944965118737228	0.22184375802131895	0.4426791005065358	10	0.04830917874396135	0.9766678070475538	0.6050867647657014	1	0	1	940	12	2017-07-17	Natural/Stuck	10	1.2	85_315x229	85_315x229_2	424.6666666666667	4x
85	1	4	1	4	1	F	335x365	CO	2017-07-07	17:13:00	0.3150684931506849	10	1	1	20170712_T85_V3	2017-07-12	2	1	09:00:00	0	1740.6428967044003	0.12037458891410104	11626	0.1382254547875439	10945	0.12782749630047213	0.19455957810404845	0.3745641548797859	5	0.024154589371980676	0.9876509800305822	0.6363783597703949	1	0	1	940	119	2017-09-25	Natural/Stuck	80	1.4875	85_335x365	85_335x365_2	364.8333333333333	4x
85	1	4	1	4	1	F	360x380	CY	2017-07-07	17:13:00	0.3150684931506849	10	1	1	20170712_T85_V3	2017-07-12	2	1	09:00:00	0	2653.1447947859333	0.19548582237770692	14029	0.17822012882179653	12896	0.16219787189063492	0.23410954469963643	0.4733006326616606	0	0	0.9934442520514943	0.6528836740461992	1	0	1	940	128	2017-10-09	Natural/Stuck	94	1.3617021276595744	85_360x380	85_360x380_2	429.8666666666667	4x
85	1	4	1	4	1	F	387x324	LG	2017-07-07	17:13:00	0.3150684931506849	10	1	1	20170712_T85_V3	2017-07-12	2	1	09:00:00	0	5115.458899223683	0.39816753728481197	14917	0.19299968377078375	14441	0.1894158269325629	0.2656652628999103	0.5520794721188858	0	0	0.9808606890151954	0.6170324897976809	1	0	1	940	258	2017-09-28	Natural/Stuck	83	3.108433734939759	85_387x324	85_387x324_2	481.3666666666667	4x
85	1	4	1	4	1	F	786x716	CG	2017-07-07	17:13:00	0.3150684931506849	25	1	1	20170712_T85_V3	2017-07-12	2	1	09:00:00	0	3874.9544119992593	0.29605725965310553	9683	0.10588685651515403	9392	0.10046860686350503	0.17242210290090806	0.31929795577291964	63	0.30434782608695654	0.9803946016790054	0.6157045842658814	1	0	1	940	1	2017-07-17	Natural/Stuck	10	0.1	85_786x716	85_786x716_2	313.06666666666666	4x
85	1	4	1	4	1	F	852x721	UB	2017-07-07	17:13:00	0.3150684931506849	16	1	1	20170712_T85_V3	2017-07-12	2	1	09:00:00	0	6306.165683039057	0.4961787911944062	13454	0.16865003411946808	13103	0.16584454936227186	0.23193625044038824	0.46787500430308515	0	0	0.9794027939902851	0.6128788758329964	1	0	1	940	3	2017-07-17	Natural/Stuck	10	0.3	85_852x721	85_852x721_2	436.76666666666665	4x
85	1	4	1	4	1	M	153x517	BP	2017-07-07	17:13:00	0.3150684931506849	10	1	1	20170712_T85_V3	2017-07-12	2	1	09:00:00	0	5902.214298909197	0.46292813518468734	10657	0.1220977647587504	10884	0.12675287153829892	0.18593354337128223	0.35302926218451713	37	0.178743961352657	0.9678463571040518	0.5799540240346952	1	0	1	940	NA	NA	NA	NA	NA	85_153x517	85_153x517_2	362.8	4x
85	1	4	1	4	1	M	235x712	PP	2017-07-07	17:13:00	0.3150684931506849	5	1	1	20170712_T85_V3	2017-07-12	2	1	09:00:00	0	9266.468028931295	0.7398516658400923	11084	0.1292046003029143	11719	0.14146289902050596	0.19534114513091172	0.3765153366891667	5	0.024154589371980676	0.9594256801203256	0.5559631049945172	1	0	1	940	NA	NA	NA	NA	NA	85_235x712	85_235x712_2	390.6333333333333	4x
85	1	4	1	4	1	M	307x176	TW	2017-07-07	17:13:00	0.3150684931506849	5	1	1	20170712_T85_V3	2017-07-12	2	1	09:00:00	0	6358.731644925866	0.5005056799864407	15563	0.20375147712331276	16937	0.233387358184765	0.2710591991287581	0.5655454320288466	3	0.014492753623188406	0.9524058212058212	0.5359631848910834	1	0	1	940	NA	NA	NA	NA	NA	85_307x176	85_307x176_2	564.5666666666667	4x
85	1	4	1	4	1	M	378x765	NR	2017-07-07	17:13:00	0.3150684931506849	16	1	1	20170712_T85_V3	2017-07-12	2	1	09:00:00	0	6420.273797759022	0.5055714305553135	9227	0.09829735532513356	10201	0.11472059756183496	0.16196430227470188	0.29319006016494026	29	0.14009661835748793	0.9485835433951555	0.5250733291607224	1	0	1	940	NA	NA	NA	NA	NA	85_378x765	85_378x765_2	340.03333333333336	4x
85	1	4	1	4	1	M	57x862	UB	2017-07-07	17:13:00	0.3150684931506849	10	1	1	20170712_T85_V3	2017-07-12	2	1	09:00:00	0	2311.891422692844	0.16739605976415392	9721	0.10651931494765575	10906	0.12714044112465647	0.16819142621308766	0.3087360729005363	67	0.32367149758454106	0.9450248231457327	0.514934361764687	1	0	1	940	NA	NA	NA	NA	NA	85_57x862	85_57x862_2	363.53333333333336	4x
85	1	4	1	4	1	M	59x820	BB	2017-07-07	17:13:00	0.3150684931506849	16	1	1	20170712_T85_V3	2017-07-12	2	1	09:00:00	0	7315.960306882257	0.579298530343709	14203	0.18111612269693592	14597	0.19216404763582554	0.24754012961226135	0.5068300832015987	1	0.004830917874396135	0.9663175675675676	0.5755984281520666	1	0	1	940	NA	NA	NA	NA	NA	85_59x820	85_59x820_2	486.56666666666666	4x
85	1	4	1	4	1	M	637x318	CO	2017-07-07	17:13:00	0.3150684931506849	25	1	1	20170712_T85_V3	2017-07-12	2	1	09:00:00	0	4368.470947431245	0.3366803375764675	13635	0.17166253349533145	12879	0.1618983863011768	0.231398393591617	0.4665322448681264	13	0.06280193236714976	0.9868442780866407	0.6340800266240152	1	0	1	940	NA	NA	NA	NA	NA	85_637x318	85_637x318_2	429.3	4x
85	1	4	1	4	1	M	732x40	CY	2017-07-07	17:13:00	0.3150684931506849	10	1	1	20170712_T85_V3	2017-07-12	2	1	09:00:00	0	6892.113019718198	0.5444101727347793	10295	0.11607276600702361	10694	0.12340567965612008	0.17760541788856776	0.3322380998278735	11	0.05314009661835749	0.9637248854934309	0.5682117505894736	1	0	1	940	NA	NA	NA	NA	NA	85_732x40	85_732x40_2	356.46666666666664	4x
85	1	4	1	4	1	M	801x513	LG	2017-07-07	17:13:00	0.3150684931506849	10	1	1	20170712_T85_V3	2017-07-12	2	1	09:00:00	0	8525.96791361686	0.6788985027199429	13829	0.17489140022968228	14637	0.19286871961102106	0.2420178010517089	0.4930435918804145	0	0	0.9591641806916169	0.5552180803800678	1	0	1	940	NA	NA	NA	NA	NA	85_801x513	85_801x513_2	487.9	4x
85	1	4	1	4	1	M	855x391	CG	2017-07-07	17:13:00	0.3150684931506849	25	1	1	20170712_T85_V3	2017-07-12	2	1	09:00:00	0	7141.272093366985	0.5649193304579095	15385	0.20078890867633106	15150	0.20190613769290394	0.2662001936014104	0.5534149264282049	7	0.033816425120772944	0.9767170150337008	0.605226960715987	1	0	1	940	NA	NA	NA	NA	NA	85_855x391	85_855x391_2	505	4x
98	4	4	1	2	0.3333333333333333	F	136x427	LG	2017-07-14	17:29:00	0.5342465753424658	4	1	1	20170718_T98_V1.5	2017-07-18	1	0	09:30:00	1	2672.7288659334276	0.19709785600001495	8645	0.08861075512208112	8220	0.07982171799027553	0.1583445983491713	0.28415347058005846	42	0.2028985507246377	0.9836686290288424	0.6250324477187925	0.994736842105263	0	0.9946808510638298	875	NA	NA	NA	NA	NA	98_136x427	98_136x427_1	274	2x
98	4	4	1	2	0.3333333333333333	F	208x313	CG	2017-07-14	17:29:00	0.5342465753424658	31	1	1	20170718_T98_V1.5	2017-07-18	1	0	09:30:00	1	1693.4172953475818	0.1164872839381565	13125	0.16317427558544015	12497	0.15516876893805934	0.2441746244873423	0.49842810083359285	3	0.014492753623188406	0.9789918714280591	0.6117081374302292	0.994736842105263	0	0.9946808510638298	875	NA	NA	NA	NA	NA	98_208x313	98_208x313_1	416.56666666666666	2x
98	4	4	1	2	0.3333333333333333	F	237x714	UB	2017-07-14	17:29:00	0.5342465753424658	11	1	1	20170718_T98_V1.5	2017-07-18	1	0	09:30:00	1	3285.485058832746	0.2475359685758845	11572	0.13732669806767306	11513	0.1378338383482489	0.21764995289295977	0.4322092674694596	7	0.033816425120772944	0.9690813620638182	0.5834726133430413	0.994736842105263	0	0.9946808510638298	875	NA	NA	NA	NA	NA	98_237x714	98_237x714_1	383.76666666666665	2x
98	4	4	1	2	0.3333333333333333	F	306x774	BB	2017-07-14	17:29:00	0.5342465753424658	11	1	1	20170718_T98_V1.5	2017-07-18	1	0	09:30:00	1	2394.386513476535	0.17418652018564176	14222	0.18143235191318677	13664	0.17572757381438942	0.2614852256295401	0.5416440105344666	56	0.27053140096618356	0.9793977797635547	0.6128645900567138	0.994736842105263	0	0.9946808510638298	875	NA	NA	NA	NA	NA	98_306x774	98_306x774_1	455.46666666666664	2x
98	4	4	1	2	0.3333333333333333	F	315x229	BP	2017-07-14	17:29:00	0.5342465753424658	41	1	1	20170718_T98_V1.5	2017-07-18	1	0	09:30:00	1	4419.960282214434	0.34091860541340774	9333	0.10006158147895411	9315	0.09911211331125361	0.174920068816995	0.3255341268093097	51	0.2463768115942029	0.9667263788885411	0.5767631515256312	0.994736842105263	0	0.9946808510638298	875	NA	NA	NA	NA	NA	98_315x229	98_315x229_1	310.5	2x
98	4	4	1	2	0.3333333333333333	F	335x365	PP	2017-07-14	17:29:00	0.5342465753424658	11	1	1	20170718_T98_V1.5	2017-07-18	1	0	09:30:00	1	4984.837446225436	0.3874156271001494	12886	0.1591964449178636	12680	0.15839264322457897	0.240563892048813	0.48941390856287387	5	0.024154589371980676	0.9732541741459836	0.5953611582933557	0.994736842105263	0	0.9946808510638298	875	NA	NA	NA	NA	NA	98_335x365	98_335x365_1	422.6666666666667	2x
98	4	4	1	2	0.3333333333333333	F	360x380	TW	2017-07-14	17:29:00	0.5342465753424658	11	1	1	20170718_T98_V1.5	2017-07-18	1	0	09:30:00	1	4573.158374167995	0.3535288779784241	14961	0.19373200406104887	15332	0.20511239518004368	0.27710706773273747	0.5806439338847527	0	0	0.9627279872881167	0.5653715390267675	0.994736842105263	0	0.9946808510638298	875	NA	NA	NA	NA	NA	98_360x380	98_360x380_1	511.06666666666666	2x
98	4	4	1	2	0.3333333333333333	F	387x324	NR	2017-07-14	17:29:00	0.5342465753424658	11	1	1	20170718_T98_V1.5	2017-07-18	1	0	09:30:00	1	3309.3270897402135	0.2494984898084456	11582	0.13749313449727876	11287	0.13385244168839405	0.21184154057794838	0.4177085681552643	9	0.043478260869565216	0.9711801529983348	0.5894521709830693	0.994736842105263	0	0.9946808510638298	875	NA	NA	NA	NA	NA	98_387x324	98_387x324_1	376.23333333333335	2x
98	4	4	1	2	0.3333333333333333	F	786x716	CO	2017-07-14	17:29:00	0.5342465753424658	31	1	1	20170718_T98_V1.5	2017-07-18	1	0	09:30:00	1	2914.422656171697	0.21699252004779138	14453	0.18527703343707871	13928	0.18037840885068002	0.27003427840249444	0.5629867177939728	1	0.004830917874396135	0.9789933691839897	0.6117124046098567	0.994736842105263	0	0.9946808510638298	875	NA	NA	NA	NA	NA	98_786x716	98_786x716_1	464.26666666666665	2x
98	4	4	1	2	0.3333333333333333	F	852x721	CY	2017-07-14	17:29:00	0.5342465753424658	4	1	1	20170718_T98_V1.5	2017-07-18	1	0	09:30:00	1	4432.383472636662	0.3419412018136219	11136	0.130070069736864	10889	0.12684095553519836	0.20804807643951123	0.40823818625959607	8	0.03864734299516908	0.9768756283444138	0.6056788577669443	0.994736842105263	0	0.9946808510638298	875	NA	NA	NA	NA	NA	98_852x721	98_852x721_1	362.96666666666664	2x
98	4	4	1	2	0.3333333333333333	M	153x517	UB	2017-07-14	17:29:00	0.5342465753424658	11	2	1	20170718_T98_V1.5	2017-07-18	1	0	09:30:00	1	6019.857824031828	0.4726117865826135	11054	0.12870529101409717	11772	0.14239658938764005	0.2073110628447228	0.4063982320778172	1	0.004830917874396135	0.9516933037479782	0.5339331879349171	0.994736842105263	0	0.9946808510638298	875	NA	NA	NA	NA	NA	98_153x517	98_153x517_1	392.4	2x
98	4	4	1	2	0.3333333333333333	M	235x712	BB	2017-07-14	17:29:00	0.5342465753424658	11	1	1	20170718_T98_V1.5	2017-07-18	1	0	09:30:00	1	7151.532721387181	0.5657639187577568	13461	0.16876653962019206	14607	0.19234021562962442	0.24619311018546	0.5034672496734167	0	0	0.9472314340847903	0.5212211038513875	0.994736842105263	0	0.9946808510638298	875	NA	NA	NA	NA	NA	98_235x712	98_235x712_1	486.9	2x
98	4	4	1	2	0.3333333333333333	M	307x176	BP	2017-07-14	17:29:00	0.5342465753424658	NA	0	1	20170718_T98_V1.5	2017-07-18	1	0	09:30:00	1	5967.209150536413	0.4682780895078158	9958	0.11046385832931112	10141	0.11366358959904165	0.18570370305867742	0.35245546592443594	5	0.024154589371980676	0.9621266622112435	0.563658334582045	0.994736842105263	0	0.9946808510638298	875	NA	NA	NA	NA	NA	98_307x176	98_307x176_1	338.03333333333336	2x
98	4	4	1	2	0.3333333333333333	M	378x765	PP	2017-07-14	17:29:00	0.5342465753424658	11	1	1	20170718_T98_V1.5	2017-07-18	1	0	09:30:00	1	4581.608160342056	0.35422440953114936	12438	0.15174009287152773	11128	0.13105137058699176	0.22880111316487897	0.4600481351906096	23.5	0.11352657004830918	0.995240509116432	0.6580012979502572	0.994736842105263	0	0.9946808510638298	875	NA	NA	NA	NA	NA	98_378x765	98_378x765_1	370.93333333333334	2x
98	4	4	1	2	0.3333333333333333	M	57x862	LG	2017-07-14	17:29:00	0.5342465753424658	NA	0	1	20170718_T98_V1.5	2017-07-18	1	0	09:30:00	1	5343.180277192648	0.4169120830454747	12582	0.15413677745784998	12223	0.15034176590796983	0.23118889816219443	0.46600923960179846	8	0.03864734299516908	0.9753580631629412	0.6013552406186717	0.994736842105263	0	0.9946808510638298	875	NA	NA	NA	NA	NA	98_57x862	98_57x862_1	407.43333333333334	2x
98	4	4	1	2	0.3333333333333333	M	59x820	CG	2017-07-14	17:29:00	0.5342465753424658	NA	0	0	20170718_T98_V1.5	2017-07-18	1	0	09:30:00	1	5080.1953982707	0.3952648747715698	12175	0.1473628147728975	12860	0.16156366711295891	0.22870572130561348	0.45980998944729584	1	0.004830917874396135	0.9556070150438035	0.5450835421197687	0.994736842105263	0	0.9946808510638298	875	NA	NA	NA	NA	NA	98_59x820	98_59x820_1	428.6666666666667	2x
98	4	4	1	2	0.3333333333333333	M	637x318	TW	2017-07-14	17:29:00	0.5342465753424658	11	2	1	20170718_T98_V1.5	2017-07-18	1	0	09:30:00	1	4668.749379435312	0.3613973090784027	13419	0.16806750661584807	13728	0.17685504897470228	0.24931318425705132	0.5112565135025762	7.5	0.036231884057971016	0.964288523245314	0.5698175820089126	0.994736842105263	0	0.9946808510638298	875	NA	NA	NA	NA	NA	98_637x318	98_637x318_1	457.6	2x
98	4	4	1	2	0.3333333333333333	M	732x40	NR	2017-07-14	17:29:00	0.5342465753424658	11	1	1	20170718_T98_V1.5	2017-07-18	1	0	09:30:00	1	5297.794213112729	0.41317619683825907	10947	0.12692442121731604	10831	0.12581918117116483	0.20039599514222706	0.38913476797557955	3	0.014492753623188406	0.9717704204342096	0.5911338716697828	0.994736842105263	0	0.9946808510638298	875	NA	NA	NA	NA	NA	98_732x40	98_732x40_1	361.03333333333336	2x
98	4	4	1	2	0.3333333333333333	M	801x513	CO	2017-07-14	17:29:00	0.5342465753424658	4	1	1	20170718_T98_V1.5	2017-07-18	1	0	09:30:00	1	5823.731351894413	0.4564679283965886	12351	0.15029209593395804	12994	0.163924318229864	0.22554107089386297	0.4519094408005098	0	0	0.9560103010882257	0.546232523711209	0.994736842105263	0	0.9946808510638298	875	NA	NA	NA	NA	NA	98_801x513	98_801x513_1	433.1333333333333	2x
98	4	4	1	2	0.3333333333333333	M	855x391	CY	2017-07-14	17:29:00	0.5342465753424658	4	2	1	20170718_T98_V1.5	2017-07-18	1	0	09:30:00	1	6765.692837493373	0.5340040838909488	8365	0.08395053509312118	9056	0.09454936227186245	0.15446771246992932	0.2744748263376296	31	0.1497584541062802	0.9502573005242198	0.529841944778434	0.994736842105263	0	0.9946808510638298	875	NA	NA	NA	NA	NA	98_855x391	98_855x391_1	301.8666666666667	2x
