# Supplementary material for: Selection on heritable social network positions is context-dependent in Drosophila melanogaster
Source: Nat Commun. 2021 Jun 7;12:3357. doi: 10.1038/s41467-021-23672-1 (PMC8185000; doi:10.1038/s41467-021-23672-1)
Supplement: Supplementary file 4 — Source Data [file 41467_2021_23672_MOESM4_ESM.zip › Wice and Saltz 2021_Source Data/Source Data 2.csv]

trial	food	pc	pc.rescaled	dilution	dilution.rescaled	sex	genotype	color	emerged	setuptime	setuptime.rescaled	latency	matings	lifestatus	video	videodate	videoday	videoday.rescaled	videotime	videotime.rescaled	activity	activity.rescaled	indegree	indegree.rescaled	outdegree	outdegree.rescaled	eigencentrality	eigencentrality.rescaled	betweenness	betweenness.rescaled	clusteringcoeff	clusteringcoeff.rescaled	density	modularity	transitivity	diameter	offspring	deathdate	causeofdeath	lifespan	reprorate	individual	observation	outdegree.seconds	pc.labels
12	1	4	1	4	1	F	136x427	TW	2017-03-10	NA	NA	NA	NA	1	20170314_T12_V1.5	2017-03-14	1	0	09:30:00	1	1314.495432943757	0.08529689569752295	11862	0.1421533545262387	10143	0.11369882319780142	0.24408986688387063	0.4982165035061513	26	0.12560386473429952	1.0201317882299477	0.7289177650196995	0.9868421052631579	0	0.989247311827957	728	139	2017-06-08	Natural	90	1.5444444444444445	12_136x427	12_136x427_1	338.1	1:4
12	1	4	1	4	1	F	208x313	NR	2017-03-10	NA	NA	NA	NA	1	20170314_T12_V1.5	2017-03-14	1	0	09:30:00	1	1545.5543942372244	0.10431616965416868	7662	0.07225005409183963	7657	0.06990345993939821	0.15523465810773193	0.2763895058543312	54	0.2608695652173913	0.9677869685637817	0.5797848231896459	0.9868421052631579	0	0.989247311827957	728	163	2017-05-08	Natural	59	2.76271186440678	12_208x313	12_208x313_1	255.23333333333332	1:4
12	1	4	1	4	1	F	237x714	CO	2017-03-10	NA	NA	NA	NA	1	20170314_T12_V1.5	2017-03-14	1	0	09:30:00	1	3999.12840060628	0.30627845641771295	10916	0.12640846828553834	10932	0.12759847790853357	0.2148532038027315	0.4252271843432603	1	0.004830917874396135	0.9902198612876129	0.6436972276453128	0.9868421052631579	0	0.989247311827957	728	155	2017-05-04	Stuck	55	2.8181818181818183	12_237x714	12_237x714_1	364.4	1:4
12	1	4	1	4	1	F	306x774	CY	2017-03-10	NA	NA	NA	NA	1	20170314_T12_V1.5	2017-03-14	1	0	09:30:00	1	4293.7722200804865	0.3305316231888337	10542	0.12018374581828471	10028	0.11167289126911423	0.19862118931070902	0.3847039658375476	50.5	0.24396135265700483	0.9739426349052017	0.5973226165429314	0.9868421052631579	0	0.989247311827957	728	379	2017-05-29	Stuck	80	4.7375	12_306x774	12_306x774_1	334.26666666666665	1:4
12	1	4	1	4	1	F	315x229	LG	2017-03-10	NA	NA	NA	NA	1	20170314_T12_V1.5	2017-03-14	1	0	09:30:00	1	8099.335228289253	0.6437808692134056	11460	0.1354626100560891	11513	0.1378338383482489	0.2121956298263435	0.4185925518401169	0	0	0.9625759263812631	0.5649383100936839	0.9868421052631579	0	0.989247311827957	728	80	2017-04-20	Stuck	41	1.951219512195122	12_315x229	12_315x229_1	383.76666666666665	1:4
12	1	4	1	4	1	F	335x365	CG	2017-03-10	NA	NA	NA	NA	1	20170314_T12_V1.5	2017-03-14	1	0	09:30:00	1	2961.3896885514705	0.2208585413038422	6448	0.05204467153770617	6483	0.04922133746740892	0.12510247925784357	0.20116453188776978	108	0.5217391304347826	0.9679728669752643	0.5803144568222144	0.9868421052631579	0	0.989247311827957	728	184	2017-05-18	Stuck	69	2.6666666666666665	12_335x365	12_335x365_1	216.1	1:4
12	1	4	1	4	1	F	360x380	UB	2017-03-10	NA	NA	NA	NA	1	20170314_T12_V1.5	2017-03-14	1	0	09:30:00	1	721.1799200543354	0.036459013716224856	7144	0.06362864703826374	6769	0.05425974209005708	0.13836853878919708	0.23428324487087088	39.5	0.19082125603864733	0.9800207411362446	0.614639437362488	0.9868421052631579	0	0.989247311827957	728	126	2017-06-08	Natural	90	1.4	12_360x380	12_360x380_1	225.63333333333333	1:4
12	1	4	1	4	1	F	387x324	BB	2017-03-10	NA	NA	NA	NA	1	20170314_T12_V1.5	2017-03-14	1	0	09:30:00	1	4793.108405853287	0.37163373695458074	15955	0.21027578516385667	14884	0.19722006905785358	0.2920168160922478	0.617866115452824	0	0	0.9743064021250732	0.5983590070775967	0.9868421052631579	0	0.989247311827957	728	NA	2017-04-06	Escape	NA	NA	12_387x324	12_387x324_1	496.1333333333333	1:4
12	1	4	1	4	1	F	786x716	BP	2017-03-10	NA	NA	NA	NA	1	20170314_T12_V1.5	2017-03-14	1	0	09:30:00	1	5867.810351832895	0.4600962255674574	13435	0.16833380490321723	13338	0.1699844972165457	0.25428804174908304	0.5236762434925575	0	0	0.9656693259950273	0.5737515563250927	0.9868421052631579	0	0.989247311827957	728	165	2017-05-11	Natural	62	2.661290322580645	12_786x716	12_786x716_1	444.6	1:4
12	1	4	1	4	1	F	852x721	PP	2017-03-10	NA	NA	NA	NA	1	20170314_T12_V1.5	2017-03-14	1	0	09:30:00	1	10101.05272815616	0.8085492612318677	12642	0.15513539603548424	13651	0.17549855542245085	0.23254981580290152	0.46940677001613834	0	0	0.9423523474031213	0.507320348152511	0.9868421052631579	0	0.989247311827957	728	108	2017-06-05	Natural	87	1.2413793103448276	12_852x721	12_852x721_1	455.03333333333336	1:4
12	1	4	1	4	1	M	153x517	LG	2017-03-10	NA	NA	NA	NA	1	20170314_T12_V1.5	2017-03-14	1	0	09:30:00	1	6589.623821474265	0.519511225305424	12330	0.14994257943178602	12915	0.1625325910788528	0.2298952776835666	0.46277971652906685	1	0.004830917874396135	0.9539416421769363	0.5403388136735957	0.9868421052631579	0	0.989247311827957	728	NA	NA	NA	NA	NA	12_153x517	12_153x517_1	430.5	1:4
12	1	4	1	4	1	M	235x712	CG	2017-03-10	NA	NA	NA	NA	1	20170314_T12_V1.5	2017-03-14	1	0	09:30:00	1	6129.388344246538	0.4816276280756929	14677	0.18900520946024665	15327	0.20502431118314424	0.27633445141608975	0.5787150975202964	1	0.004830917874396135	0.9440407945607252	0.5121308163773316	0.9868421052631579	0	0.989247311827957	728	NA	NA	NA	NA	NA	12_235x712	12_235x712_1	510.9	1:4
12	1	4	1	4	1	M	307x176	UB	2017-03-10	NA	NA	NA	NA	1	20170314_T12_V1.5	2017-03-14	1	0	09:30:00	1	3568.377833606411	0.27082186561989646	8059	0.07885758034718639	9228	0.0975794517652033	0.15617136793243616	0.27872800160429445	16	0.07729468599033816	0.9293954682396864	0.4704055680672422	0.9868421052631579	0	0.989247311827957	728	NA	NA	NA	NA	NA	12_307x176	12_307x176_1	307.6	1:4
12	1	4	1	4	1	M	378x765	BB	2017-03-10	NA	NA	NA	NA	1	20170314_T12_V1.5	2017-03-14	1	0	09:30:00	1	3636.342751617682	0.2764162965299166	12473	0.1523226203751477	11447	0.13667112958917624	0.24209185809481792	0.49322847526265085	8	0.03864734299516908	0.9819256756756757	0.6200666886868949	0.9868421052631579	0	0.989247311827957	728	NA	NA	NA	NA	NA	12_378x765	12_378x765_1	381.56666666666666	1:4
12	1	4	1	4	1	M	57x862	CO	2017-03-10	NA	NA	NA	NA	1	20170314_T12_V1.5	2017-03-14	1	0	09:30:00	1	7706.192512721866	0.6114199126438012	17325	0.23307757601983922	15825	0.2137974772743288	0.3279900180375833	0.7076732015355401	0	0	0.9848086095144919	0.6282803076701307	0.9868421052631579	0	0.989247311827957	728	NA	NA	NA	NA	NA	12_57x862	12_57x862_1	527.5	1:4
12	1	4	1	4	1	M	59x820	CY	2017-03-10	NA	NA	NA	NA	1	20170314_T12_V1.5	2017-03-14	1	0	09:30:00	1	7145.297897877896	0.5652507085549124	12220	0.1481117787061232	13214	0.1678000140934395	0.23305519163589578	0.47066844060656304	0	0	0.9408724010634839	0.5031039089176766	0.9868421052631579	0	0.989247311827957	728	NA	NA	NA	NA	NA	12_59x820	12_59x820_1	440.46666666666664	1:4
12	1	4	1	4	1	M	637x318	BP	2017-03-10	NA	NA	NA	NA	1	20170314_T12_V1.5	2017-03-14	1	0	09:30:00	1	4115.733200234448	0.31587660667500234	10656	0.12208112111578982	10225	0.1151434007469523	0.20882512159440011	0.4101780792171734	19.5	0.09420289855072464	0.97405309624552	0.5976373262839374	0.9868421052631579	0	0.989247311827957	728	NA	NA	NA	NA	NA	12_637x318	12_637x318_1	340.8333333333333	1:4
12	1	4	1	4	1	M	732x40	PP	2017-03-10	NA	NA	NA	NA	1	20170314_T12_V1.5	2017-03-14	1	0	09:30:00	1	7761.007334208353	0.6159319129613826	8709	0.08967594827155768	9158	0.09634627580861109	0.16203349197704997	0.2933627922326682	12	0.057971014492753624	0.9462696591481502	0.5184809601925824	0.9868421052631579	0	0.989247311827957	728	NA	NA	NA	NA	NA	12_732x40	12_732x40_1	305.26666666666665	1:4
12	1	4	1	4	1	M	801x513	TW	2017-03-10	NA	NA	NA	NA	1	20170314_T12_V1.5	2017-03-14	1	0	09:30:00	1	8348.271045698664	0.6642716499320022	11347	0.13358187840154453	12716	0.15902684800225494	0.21052639105308413	0.4144252978261286	0	0	0.9365999836016043	0.49093158338709453	0.9868421052631579	0	0.989247311827957	728	NA	NA	NA	NA	NA	12_801x513	12_801x513_1	423.8666666666667	1:4
12	1	4	1	4	1	M	855x391	NR	2017-03-10	NA	NA	NA	NA	1	20170314_T12_V1.5	2017-03-14	1	0	09:30:00	1	8477.619079762002	0.6749187405353377	12555	0.15368739909791454	12964	0.16339581424846733	0.24204151819777342	0.4931028017272747	0	0	0.9543540954646406	0.5415139131878379	0.9868421052631579	0	0.989247311827957	728	NA	NA	NA	NA	NA	12_855x391	12_855x391_1	432.1333333333333	1:4
13	2	2	0.3333333333333333	4	1	F	136x427	PP	2017-03-10	NA	NA	NA	NA	1	20170315_T13_V3	2017-03-15	2	1	09:00:00	0	6031.0491406660285	0.4735329831283345	16034	0.2115906329577418	13916	0.18016700725812135	0.2815437847148738	0.5917201962798778	0	0	1.0073762577268421	0.6925766370788065	1	-0.02236842105263153	1	612	NA	2017-03-30	Escape	NA	NA	13_136x427	13_136x427_2	463.8666666666667	1:2
13	2	2	0.3333333333333333	4	1	F	208x313	TW	2017-03-10	NA	NA	NA	NA	1	20170315_T13_V3	2017-03-15	2	1	09:00:00	0	6219.921792970548	0.48907975394816644	12921	0.15977897242148362	12997	0.16397716862800366	0.2340027456716047	0.4730340089255092	5	0.024154589371980676	0.9715464364742858	0.5904957304539146	1	-0.02236842105263153	1	612	81	2017-04-27	Natural	48	1.6875	13_208x313	13_208x313_2	433.23333333333335	1:2
13	2	2	0.3333333333333333	4	1	F	237x714	NR	2017-03-10	NA	NA	NA	NA	1	20170315_T13_V3	2017-03-15	2	1	09:00:00	0	2828.4121568606415	0.20991269401383308	10645	0.12189804104322353	10600	0.12174970051441054	0.18943441333054853	0.36176918281415654	45	0.21739130434782608	0.9740034221088587	0.5974958022481225	1	-0.02236842105263153	1	612	83	2017-03-30	Natural	20	4.15	13_237x714	13_237x714_2	353.3333333333333	1:2
13	2	2	0.3333333333333333	4	1	F	306x774	CO	2017-03-10	NA	NA	NA	NA	1	20170315_T13_V3	2017-03-15	2	1	09:00:00	0	3199.3376312003033	0.24044487149127183	10377	0.11743754472979046	9897	0.1093650905503488	0.17031327706108565	0.3140332728009068	57	0.2753623188405797	0.9844908536829223	0.6273750058227302	1	-0.02236842105263153	1	612	165	2017-05-04	Natural	55	3	13_306x774	13_306x774_2	329.9	1:2
13	2	2	0.3333333333333333	4	1	F	315x229	CY	2017-03-10	NA	NA	NA	NA	1	20170315_T13_V3	2017-03-15	2	1	09:00:00	0	3614.1504015333026	0.27458956631511	18349	0.25012066641146413	16705	0.22930026072863083	0.31763494327445885	0.6818217610088382	0	0	0.99578873675981	0.6595632252196781	1	-0.02236842105263153	1	612	238	2017-05-25	Natural/Stuck	76	3.1315789473684212	13_315x229	13_315x229_2	556.8333333333334	1:2
13	2	2	0.3333333333333333	4	1	F	335x365	LG	2017-03-10	NA	NA	NA	NA	1	20170315_T13_V3	2017-03-15	2	1	09:00:00	0	1875.4401111765187	0.13147022067963013	8661	0.08887705340945026	7763	0.0717708406736664	0.13841931447954003	0.23441000636406428	73	0.3526570048309179	0.9995721488658654	0.6703423506637991	1	-0.02236842105263153	1	612	242	2017-06-12	Natural/Stuck	94	2.574468085106383	13_335x365	13_335x365_2	258.76666666666665	1:2
13	2	2	0.3333333333333333	4	1	F	360x380	CG	2017-03-10	NA	NA	NA	NA	1	20170315_T13_V3	2017-03-15	2	1	09:00:00	0	1597.5750251526326	0.10859817034022334	14497	0.18600935372734384	14418	0.18901064054682545	0.26249291877323355	0.5441597161154755	18	0.08695652173913043	0.9743021250543298	0.5983468214946402	1	-0.02236842105263153	1	612	123	2017-04-10	Natural/Stuck	31	3.967741935483871	13_360x380	13_360x380_2	480.6	1:2
13	2	2	0.3333333333333333	4	1	F	387x324	UB	2017-03-10	NA	NA	NA	NA	1	20170315_T13_V3	2017-03-15	2	1	09:00:00	0	5541.674245967091	0.4332508181879224	11574	0.1373599853535942	10968	0.12823268268620958	0.19952883506611485	0.38696990314866636	0	0	0.9860512628678718	0.6318206876245641	1	-0.02236842105263153	1	612	135	2017-06-05	Natural	87	1.5517241379310345	13_387x324	13_387x324_2	365.6	1:2
13	2	2	0.3333333333333333	4	1	F	786x716	BB	2017-03-10	NA	NA	NA	NA	1	20170315_T13_V3	2017-03-15	2	1	09:00:00	0	4070.346880159935	0.3121406993959732	15807	0.20781252600569214	13803	0.17817630892819392	0.26734957870206943	0.5562843659302524	1	0.004830917874396135	1.0058982995153207	0.68836586211785	1	-0.02236842105263153	1	612	92	2017-05-08	Natural	59	1.5593220338983051	13_786x716	13_786x716_2	460.1	1:2
13	2	2	0.3333333333333333	4	1	F	852x721	BP	2017-03-10	NA	NA	NA	NA	1	20170315_T13_V3	2017-03-15	2	1	09:00:00	0	2126.9569608844326	0.1521734552243037	9942	0.11019756004194198	8924	0.09222394475371715	0.17250215067528324	0.31949779501366793	27	0.13043478260869565	0.9992235424229488	0.6693491539214159	1	-0.02236842105263153	1	612	231	2017-06-19	Natural/Stuck	101	2.287128712871287	13_852x721	13_852x721_2	297.46666666666664	1:2
13	2	2	0.3333333333333333	4	1	M	153x517	CY	2017-03-10	NA	NA	NA	NA	1	20170315_T13_V3	2017-03-15	2	1	09:00:00	0	1514.8763050357531	0.10179094847372666	14474	0.1856265499392507	13569	0.1740539778733	0.2531038267055518	0.5207198510503038	0	0	0.9886728007471152	0.6392895767819602	1	-0.02236842105263153	1	612	NA	NA	NA	NA	NA	13_153x517	13_153x517_2	452.3	1:2
13	2	2	0.3333333333333333	4	1	M	235x712	LG	2017-03-10	NA	NA	NA	NA	1	20170315_T13_V3	2017-03-15	2	1	09:00:00	0	3981.8288987183673	0.30485447370837393	9989	0.11097981126108883	9972	0.11068635050384046	0.16998974885229795	0.313225584740752	29	0.14009661835748793	0.9733872944132951	0.595740424421465	1	-0.02236842105263153	1	612	NA	NA	NA	NA	NA	13_235x712	13_235x712_2	332.4	1:2
13	2	2	0.3333333333333333	4	1	M	307x176	CG	2017-03-10	NA	NA	NA	NA	1	20170315_T13_V3	2017-03-15	2	1	09:00:00	0	2104.1533141810505	0.15029640703957073	11020	0.12813940715343775	11492	0.13746388556127123	0.1801259541298533	0.3385306176732327	13	0.06280193236714976	0.962773007549127	0.5654998039440838	1	-0.02236842105263153	1	612	NA	NA	NA	NA	NA	13_307x176	13_307x176_2	383.06666666666666	1:2
13	2	2	0.3333333333333333	4	1	M	378x765	UB	2017-03-10	NA	NA	NA	NA	1	20170315_T13_V3	2017-03-15	2	1	09:00:00	0	4944.584870010072	0.3841022962939557	14648	0.1885225438143901	13698	0.1763265449933056	0.27450128571943444	0.5741385999993479	21	0.10144927536231885	0.9892772897076856	0.6410117952855026	1	-0.02236842105263153	1	612	NA	NA	NA	NA	NA	13_378x765	13_378x765_2	456.6	1:2
13	2	2	0.3333333333333333	4	1	M	57x862	NR	2017-03-10	NA	NA	NA	NA	1	20170315_T13_V3	2017-03-15	2	1	09:00:00	0	1335.2870790950708	0.08700832905612454	10995	0.12772331607942347	11360	0.13513846804312593	0.1842930544513885	0.34893378216940707	94	0.45410628019323673	0.9650298923392191	0.571929778682071	1	-0.02236842105263153	1	612	NA	NA	NA	NA	NA	13_57x862	13_57x862_2	378.6666666666667	1:2
13	2	2	0.3333333333333333	4	1	M	59x820	CO	2017-03-10	NA	NA	NA	NA	1	20170315_T13_V3	2017-03-15	2	1	09:00:00	0	3325.981260354158	0.2508693530359706	13294	0.16598705124577667	16953	0.2336692269748432	0.2301697585000978	0.46346495779159697	2	0.00966183574879227	0.9141223744324878	0.4268917795999155	1	-0.02236842105263153	1	612	NA	NA	NA	NA	NA	13_59x820	13_59x820_2	565.1	1:2
13	2	2	0.3333333333333333	4	1	M	637x318	BB	2017-03-10	NA	NA	NA	NA	1	20170315_T13_V3	2017-03-15	2	1	09:00:00	0	6007.075306122816	0.47155961267597823	13788	0.17420901086829885	13902	0.1799203720668029	0.24782499153712892	0.5075412408974621	18	0.08695652173913043	0.9709701033644695	0.5888537293411182	1	-0.02236842105263153	1	612	NA	NA	NA	NA	NA	13_637x318	13_637x318_2	463.4	1:2
13	2	2	0.3333333333333333	4	1	M	732x40	BP	2017-03-10	NA	NA	NA	NA	1	20170315_T13_V3	2017-03-15	2	1	09:00:00	0	2434.1279196642618	0.1774577747930175	10341	0.11683837358320989	15139	0.20171235289972517	0.1776387661262997	0.33232135369171495	0	0	0.8813653527939243	0.3335654288033092	1	-0.02236842105263153	1	612	NA	NA	NA	NA	NA	13_732x40	13_732x40_2	504.6333333333333	1:2
13	2	2	0.3333333333333333	4	1	M	801x513	PP	2017-03-10	NA	NA	NA	NA	1	20170315_T13_V3	2017-03-15	2	1	09:00:00	0	7233.262081578093	0.5724913492069834	12537	0.15338781352462427	13193	0.16743006130646185	0.21917196030640052	0.4360089584451229	0	0	0.9605697419144756	0.559222592792643	1	-0.02236842105263153	1	612	NA	NA	NA	NA	NA	13_801x513	13_801x513_2	439.76666666666665	1:2
13	2	2	0.3333333333333333	4	1	M	855x391	TW	2017-03-10	NA	NA	NA	NA	1	20170315_T13_V3	2017-03-15	2	1	09:00:00	0	6469.16075267188	0.5095954873726247	11473	0.1356789774145765	12097	0.14812204918610386	0.20586240802353442	0.4027816658230728	7	0.033816425120772944	0.9600935683243702	0.5578659510319666	1	-0.02236842105263153	1	612	NA	NA	NA	NA	NA	13_855x391	13_855x391_2	403.23333333333335	1:2
14	2	2	0.3333333333333333	4	1	F	136x427	BP	2017-03-10	NA	NA	NA	NA	1	20170314_T14_V1.5	2017-03-14	1	0	09:30:00	1	5084.014854807748	0.39557926764270945	12284	0.14917697185559975	11538	0.13827425833274612	0.193854194526345	0.3728031650246039	0	0	0.9882075846310587	0.6379641533987731	1	0	1	919	136	2017-06-08	Natural	90	1.511111111111111	14_136x427	14_136x427_1	384.6	1:2
14	2	2	0.3333333333333333	4	1	F	208x313	PP	2017-03-10	NA	NA	NA	NA	1	20170314_T14_V1.5	2017-03-14	1	0	09:30:00	1	4632.888323965941	0.3584454597559253	15567	0.20381805169515504	15519	0.20840673666408288	0.2564884656358199	0.5291696009566758	0	0	0.9737241584375342	0.5967001664408642	1	0	1	919	107	2017-04-10	Natural	31	3.4516129032258065	14_208x313	14_208x313_1	517.3	1:2
14	2	2	0.3333333333333333	4	1	F	237x714	TW	2017-03-10	NA	NA	NA	NA	1	20170314_T14_V1.5	2017-03-14	1	0	09:30:00	1	3344.198241587346	0.25236885668991893	10874	0.12570943528119435	10433	0.11880769501796913	0.17417509020353372	0.323674287961198	12	0.057971014492753624	0.9830419897533992	0.6232471218888611	1	0	1	919	163	2017-06-12	Natural	94	1.7340425531914894	14_237x714	14_237x714_1	347.76666666666665	1:2
14	2	2	0.3333333333333333	4	1	F	306x774	NR	2017-03-10	NA	NA	NA	NA	1	20170314_T14_V1.5	2017-03-14	1	0	09:30:00	1	2012.1715304019492	0.142725063626087	10412	0.11802007223341045	9970	0.11065111690508068	0.1622050723058394	0.293791142463518	96	0.463768115942029	0.9835228222040114	0.6246170369701334	1	0	1	919	190	2017-05-18	Natural/Stuck	69	2.753623188405797	14_306x774	14_306x774_1	332.3333333333333	1:2
14	2	2	0.3333333333333333	4	1	F	315x229	CO	2017-03-10	NA	NA	NA	NA	1	20170314_T14_V1.5	2017-03-14	1	0	09:30:00	1	3160.1190097218823	0.23721664912792145	14118	0.17970141304528736	13868	0.1793214008878867	0.24284096542006445	0.4950986214382912	7	0.033816425120772944	0.9773187752177247	0.6069414048021835	1	0	1	919	80	2017-04-03	Stuck	24	3.3333333333333335	14_315x229	14_315x229_1	462.26666666666665	1:2
14	2	2	0.3333333333333333	4	1	F	335x365	CY	2017-03-10	NA	NA	NA	NA	1	20170314_T14_V1.5	2017-03-14	1	0	09:30:00	1	3774.772183879422	0.2878109088882099	9644	0.10523775443969176	10235	0.11531956874075118	0.15452625351379043	0.2746209740331669	55.5	0.26811594202898553	0.9585097950709903	0.5533537038607156	1	0	1	919	177	2017-05-29	Stuck	80	2.2125	14_335x365	14_335x365_1	341.1666666666667	1:2
14	2	2	0.3333333333333333	4	1	F	360x380	LG	2017-03-10	NA	NA	NA	NA	1	20170314_T14_V1.5	2017-03-14	1	0	09:30:00	1	6013.524875814204	0.4720904993906778	14902	0.19275002912637518	15519	0.20840673666408288	0.23889510783557424	0.4852477893578181	4	0.01932367149758454	0.9631060336165362	0.566448611437463	1	0	1	919	114	2017-05-18	Stuck	69	1.6521739130434783	14_360x380	14_360x380_1	517.3	1:2
14	2	2	0.3333333333333333	4	1	F	387x324	CG	2017-03-10	NA	NA	NA	NA	1	20170314_T14_V1.5	2017-03-14	1	0	09:30:00	1	4028.611878110575	0.30870534491712315	14690	0.18922157681873408	14136	0.18404270312169685	0.23375519410134932	0.47241599651689403	0	0	0.9823226404090901	0.6211976605552562	1	0	1	919	220	2017-05-15	Natural/Stuck	66	3.3333333333333335	14_387x324	14_387x324_1	471.2	1:2
14	2	2	0.3333333333333333	4	1	F	786x716	UB	2017-03-10	NA	NA	NA	NA	1	20170314_T14_V1.5	2017-03-14	1	0	09:30:00	1	5321.938095727414	0.41516356454412595	13344	0.16681923339380525	12965	0.16341343104784722	0.21315732424382075	0.4209934216172051	2	0.00966183574879227	0.9799811594634659	0.6145266672480489	1	0	1	919	260	2017-05-22	Natural	73	3.5616438356164384	14_786x716	14_786x716_1	432.1666666666667	1:2
14	2	2	0.3333333333333333	4	1	F	852x721	BB	2017-03-10	NA	NA	NA	NA	1	20170314_T14_V1.5	2017-03-14	1	0	09:30:00	1	3846.321894944765	0.29370041669458424	11579	0.13744320356839704	11437	0.13649496159537736	0.1887367990239897	0.36002758894167153	19	0.09178743961352658	0.9759744102809796	0.6031112435906519	1	0	1	919	165	2017-06-12	Natural	94	1.7553191489361701	14_852x721	14_852x721_1	381.23333333333335	1:2
14	2	2	0.3333333333333333	4	1	M	153x517	CO	2017-03-10	NA	NA	NA	NA	1	20170314_T14_V1.5	2017-03-14	1	0	09:30:00	1	4796.0531757003755	0.3718761312947419	11102	0.12950418587620458	12008	0.14655415404129377	0.17329828520508184	0.321485344589035	1	0.004830917874396135	0.9539008502227888	0.5402225954085637	1	0	1	919	NA	NA	NA	NA	NA	14_153x517	14_153x517_1	400.26666666666665	1:2
14	2	2	0.3333333333333333	4	1	M	235x712	CY	2017-03-10	NA	NA	NA	NA	1	20170314_T14_V1.5	2017-03-14	1	0	09:30:00	1	2557.0019126782668	0.18757196435830406	11653	0.13867483314747933	12613	0.15721231766612642	0.18925519466306578	0.36132176347342865	15.5	0.0748792270531401	0.9537268249870244	0.5397267890321595	1	0	1	919	NA	NA	NA	NA	NA	14_235x712	14_235x712_1	420.43333333333334	1:2
14	2	2	0.3333333333333333	4	1	M	307x176	LG	2017-03-10	NA	NA	NA	NA	1	20170314_T14_V1.5	2017-03-14	1	0	09:30:00	1	6370.733155058761	0.5014935664022421	9244	0.09858029725546327	9376	0.10018673807342682	0.1516068550581525	0.2673326968090923	26	0.12560386473429952	0.9695241965918657	0.5847342704914055	1	0	1	919	NA	NA	NA	NA	NA	14_307x176	14_307x176_1	312.53333333333336	1:2
14	2	2	0.3333333333333333	4	1	M	378x765	CG	2017-03-10	NA	NA	NA	NA	1	20170314_T14_V1.5	2017-03-14	1	0	09:30:00	1	1302.9088519661968	0.08434316355660336	16662	0.22204284073698052	15137	0.2016771193009654	0.2678013749044219	0.5574122749915078	10	0.04830917874396135	0.9963036403490506	0.6610302106350839	1	0	1	919	NA	NA	NA	NA	NA	14_378x765	14_378x765_1	504.56666666666666	1:2
14	2	2	0.3333333333333333	4	1	M	57x862	TW	2017-03-10	NA	NA	NA	NA	1	20170314_T14_V1.5	2017-03-14	1	0	09:30:00	1	1724.5209224334717	0.11904753263520026	15269	0.1988582460929048	15023	0.19966880417165808	0.25556266026475033	0.5268583281713999	6	0.028985507246376812	0.9769237083379431	0.6058158400112986	1	0	1	919	NA	NA	NA	NA	NA	14_57x862	14_57x862_1	500.76666666666665	1:2
14	2	2	0.3333333333333333	4	1	M	59x820	NR	2017-03-10	NA	NA	NA	NA	1	20170314_T14_V1.5	2017-03-14	1	0	09:30:00	1	942.7690551246947	0.05469879304409329	17733	0.23986818234775228	17371	0.24103304911563667	0.3144356793590994	0.6738347997623909	4	0.01932367149758454	0.9779897262805194	0.6088529770734554	1	0	1	919	NA	NA	NA	NA	NA	14_59x820	14_59x820_1	579.0333333333333	1:2
14	2	2	0.3333333333333333	4	1	M	637x318	UB	2017-03-10	NA	NA	NA	NA	1	20170314_T14_V1.5	2017-03-14	1	0	09:30:00	1	1189.0849909932124	0.07497392211913848	20942	0.2932776326082253	20275	0.29219223451483334	0.35916593840377264	0.785503875832725	0	0	0.9808456101490529	0.6169895293732944	1	0	1	919	NA	NA	NA	NA	NA	14_637x318	14_637x318_1	675.8333333333334	1:2
14	2	2	0.3333333333333333	4	1	M	732x40	BB	2017-03-10	NA	NA	NA	NA	1	20170314_T14_V1.5	2017-03-14	1	0	09:30:00	1	4691.742419076996	0.36328994686052174	10477	0.11910190902584758	11330	0.13460996406172926	0.16311808736087371	0.2960704842292825	17	0.0821256038647343	0.9539436258379717	0.540344465220543	1	0	1	919	NA	NA	NA	NA	NA	14_732x40	14_732x40_1	377.6666666666667	1:2
14	2	2	0.3333333333333333	4	1	M	801x513	BP	2017-03-10	NA	NA	NA	NA	1	20170314_T14_V1.5	2017-03-14	1	0	09:30:00	1	8116.577613664481	0.6452001504621472	11682	0.1391574987933359	12618	0.15730040166302586	0.1900679597574186	0.3633508312473924	5	0.024154589371980676	0.9542342342342343	0.5411724227019433	1	0	1	919	NA	NA	NA	NA	NA	14_801x513	14_801x513_1	420.6	1:2
14	2	2	0.3333333333333333	4	1	M	855x391	PP	2017-03-10	NA	NA	NA	NA	1	20170314_T14_V1.5	2017-03-14	1	0	09:30:00	1	8521.179419403601	0.6785043449570414	12326	0.14987600485994373	13133	0.16637305334366853	0.21885855162475326	0.4352265337809371	0	0	0.957552312515194	0.5506257894040887	1	0	1	919	NA	NA	NA	NA	NA	14_855x391	14_855x391_1	437.76666666666665	1:2
21	1	4	1	4	1	F	136x427	NR	2017-03-17	NA	NA	NA	NA	1	20170321_T21_V1	2017-03-21	1	0	09:00:00	0	5476.84029408649	0.4279141080875814	14545	0.18680824858945125	12916	0.16255020787823268	0.15745502485950627	0.28193265067404477	8.5	0.04106280193236715	0.9969135589834035	0.6627678985438038	0.994736842105263	0	0.9946808510638298	910	92	2017-05-18	Natural/Stuck	62	1.4838709677419355	21_136x427	21_136x427_1	430.53333333333336	1:4
21	1	4	1	4	1	F	136x427	NR	2017-03-17	NA	NA	NA	NA	1	20170322_T21_V3	2017-03-22	2	1	09:00:00	0	5087.76896405659	0.39588828154923456	15365	0.20045603581711965	11790	0.14271369177647805	0.17522309573221764	0.3262906333972451	21	0.10144927536231885	1.0303492960830467	0.758027942760731	0.9842105263157894	0	0.9849124924562462	1231	92	2017-05-18	Natural/Stuck	62	1.4838709677419355	21_136x427	21_136x427_2	393	1:4
21	1	4	1	4	1	F	208x313	CO	2017-03-17	NA	NA	NA	NA	1	20170321_T21_V1	2017-03-21	1	0	09:00:00	0	2473.1336664875807	0.18066847469646782	19420	0.2679460080222359	12135	0.14879148756253963	0.19746765041515643	0.38182415638800027	37	0.178743961352657	1.0821902555383778	0.9057253622985666	0.994736842105263	0	0.9946808510638298	910	40	2017-05-18	Natural/Stuck	62	0.6451612903225806	21_208x313	21_208x313_1	404.5	1:4
21	1	4	1	4	1	F	208x313	CO	2017-03-17	NA	NA	NA	NA	1	20170322_T21_V3	2017-03-22	2	1	09:00:00	0	1411.1452197605522	0.09325247882240913	26443	0.38483431253432754	22020	0.32293354943273905	0.322234284557722	0.693304014914884	0	0	1.002369598205597	0.6783124201437472	0.9842105263157894	0	0.9849124924562462	1231	40	2017-05-18	Natural/Stuck	62	0.6451612903225806	21_208x313	21_208x313_2	734	1:4
21	1	4	1	4	1	F	237x714	CY	2017-03-17	NA	NA	NA	NA	1	20170321_T21_V1	2017-03-21	1	0	09:00:00	0	2011.114576632159	0.14263806205213975	29749	0.4398581961619759	28934	0.44473610034528926	0.4423246343131466	0.9931095311037851	5	0.024154589371980676	0.9718869731139043	0.5914659359334845	0.994736842105263	0	0.9946808510638298	910	4	2017-03-30	Stuck	13	0.3076923076923077	21_237x714	21_237x714_1	964.4666666666667	1:4
21	1	4	1	4	1	F	237x714	CY	2017-03-17	NA	NA	NA	NA	1	20170322_T21_V3	2017-03-22	2	1	09:00:00	0	2239.870460506185	0.16146776162422793	20992	0.29410981475625386	18633	0.2632654499330562	0.2494908424284118	0.5117000370652802	42	0.2028985507246377	0.9781382897092676	0.6092762415209956	0.9842105263157894	0	0.9849124924562462	1231	4	2017-03-30	Stuck	13	0.3076923076923077	21_237x714	21_237x714_2	621.1	1:4
21	1	4	1	4	1	F	306x774	LG	2017-03-17	NA	NA	NA	NA	1	20170321_T21_V1	2017-03-21	1	0	09:00:00	0	2140.4153898454006	0.1532812657415924	23155	0.33011001447996935	20673	0.299203720668029	0.36207581482517304	0.7927683813016538	0	0	0.9948052460601516	0.6567612122938921	0.994736842105263	0	0.9946808510638298	910	22	2017-03-30	Stuck	13	1.6923076923076923	21_306x774	21_306x774_1	689.1	1:4
21	1	4	1	4	1	F	306x774	LG	2017-03-17	NA	NA	NA	NA	1	20170322_T21_V3	2017-03-22	2	1	09:00:00	0	1313.427312391281	0.08520897494650535	11952	0.14365128239269012	9480	0.10201888520893523	0.13946698113574857	0.23702550580509502	50	0.24154589371980675	1.02562014320133	0.744554355763729	0.9842105263157894	0	0.9849124924562462	1231	22	2017-03-30	Stuck	13	1.6923076923076923	21_306x774	21_306x774_2	316	1:4
21	1	4	1	4	1	F	315x229	CG	2017-03-17	NA	NA	NA	NA	1	20170321_T21_V1	2017-03-21	1	0	09:00:00	0	4248.367824835246	0.32679422807907105	12530	0.15327130802390027	11274	0.1336234232964555	0.1521094057044395	0.26858731432188987	15	0.07246376811594203	0.9933363459241463	0.6525762442314529	0.994736842105263	0	0.9946808510638298	910	224	2017-04-27	Stuck	41	5.463414634146342	21_315x229	21_315x229_1	375.8	1:4
21	1	4	1	4	1	F	315x229	CG	2017-03-17	NA	NA	NA	NA	1	20170322_T21_V3	2017-03-22	2	1	09:00:00	0	4666.058922622973	0.3611758481365896	19078	0.26225388212972056	16205	0.22049186103868648	0.21805217370019359	0.43321341157412946	0	0	0.9967720462576343	0.6623647218926099	0.9842105263157894	0	0.9849124924562462	1231	224	2017-04-27	Stuck	41	5.463414634146342	21_315x229	21_315x229_2	540.1666666666666	1:4
21	1	4	1	4	1	F	335x365	UB	2017-03-17	NA	NA	NA	NA	1	20170321_T21_V1	2017-03-21	1	0	09:00:00	0	4421.03259003753	0.3410068708333644	10419	0.11813657773413445	9682	0.10557747868367275	0.121267775099427	0.19159119429663768	35	0.16908212560386474	0.9844246017073239	0.6271862507159965	0.994736842105263	0	0.9946808510638298	910	80	2017-03-30	Natural/Stuck	13	6.153846153846154	21_335x365	21_335x365_1	322.73333333333335	1:4
21	1	4	1	4	1	F	335x365	UB	2017-03-17	NA	NA	NA	NA	1	20170322_T21_V3	2017-03-22	2	1	09:00:00	0	1344.9900154271054	0.08780701179601826	17786	0.24075029542466256	16739	0.22989923190754705	0.21881176940272884	0.43510974198000507	39	0.18840579710144928	0.9781505763547762	0.6093112467727397	0.9842105263157894	0	0.9849124924562462	1231	80	2017-03-30	Natural/Stuck	13	6.153846153846154	21_335x365	21_335x365_2	557.9666666666667	1:4
21	1	4	1	4	1	F	360x380	BB	2017-03-17	NA	NA	NA	NA	1	20170321_T21_V1	2017-03-21	1	0	09:00:00	0	3341.11534006758	0.2521150922470358	24842	0.358187840154453	26839	0.40782890564442253	0.3846655846379954	0.8491637337434993	4.5	0.021739130434782608	0.9438316240429203	0.5115348793798732	0.994736842105263	0	0.9946808510638298	910	186	2017-06-08	Natural/Stuck	83	2.2409638554216866	21_360x380	21_360x380_1	894.6333333333333	1:4
21	1	4	1	4	1	F	360x380	BB	2017-03-17	NA	NA	NA	NA	1	20170322_T21_V3	2017-03-22	2	1	09:00:00	0	1502.9369759850501	0.1008081804010119	11977	0.1440673734667044	9208	0.09722711577760552	0.14352546451703002	0.2471575081478911	20	0.0966183574879227	1.032299133483934	0.7635831245254041	0.9842105263157894	0	0.9849124924562462	1231	186	2017-06-08	Natural/Stuck	83	2.2409638554216866	21_360x380	21_360x380_2	306.93333333333334	1:4
21	1	4	1	4	1	F	387x324	BP	2017-03-17	NA	NA	NA	NA	1	20170321_T21_V1	2017-03-21	1	0	09:00:00	0	6188.3453390984105	0.48648058521906096	14739	0.19003711532380207	12842	0.1612465647241209	0.17260166392195345	0.319746229799197	0	0	1.000087212407288	0.6718097917907649	0.994736842105263	0	0.9946808510638298	910	NA	2017-03-23	Cold Knockout	NA	NA	21_387x324	21_387x324_1	428.06666666666666	1:4
21	1	4	1	4	1	F	387x324	BP	2017-03-17	NA	NA	NA	NA	1	20170322_T21_V3	2017-03-22	2	1	09:00:00	0	6344.90622206045	0.49936766091298934	27783	0.40713679410149295	22703	0.334965823409203	0.31947088138825963	0.6864051798682212	0	0	1.0124342739919336	0.7069871718795391	0.9842105263157894	0	0.9849124924562462	1231	NA	2017-03-23	Cold Knockout	NA	NA	21_387x324	21_387x324_2	756.7666666666667	1:4
21	1	4	1	4	1	F	786x716	PP	2017-03-17	NA	NA	NA	NA	1	20170321_T21_V1	2017-03-21	1	0	09:00:00	0	5583.934827700121	0.43672943497494604	24672	0.3553584208511559	19886	0.28533929955605664	0.3089981076221468	0.6602599038216985	0	0	1.0167131088177814	0.719177780792765	0.994736842105263	0	0.9946808510638298	910	0	2017-05-11	Natural	55	0	21_786x716	21_786x716_1	662.8666666666667	1:4
21	1	4	1	4	1	F	786x716	PP	2017-03-17	NA	NA	NA	NA	1	20170322_T21_V3	2017-03-22	2	1	09:00:00	0	1228.6963846154113	0.07823447493599402	17154	0.23023151307358156	16473	0.22521316327249666	0.21984426115721808	0.4376873572841978	0	0	0.9795159192964528	0.6132011753425144	0.9842105263157894	0	0.9849124924562462	1231	0	2017-05-11	Natural	55	0	21_786x716	21_786x716_2	549.1	1:4
21	1	4	1	4	1	F	852x721	TW	2017-03-17	NA	NA	NA	NA	1	20170321_T21_V1	2017-03-21	1	0	09:00:00	0	2914.926625565696	0.21703400353718552	10398	0.11778706123196245	8659	0.08755549291804665	0.12527199605764097	0.2015877305192123	103.5	0.5	1.0059536894295775	0.6885236706825468	0.994736842105263	0	0.9946808510638298	910	159	2017-05-29	Stuck	73	2.1780821917808217	21_852x721	21_852x721_1	288.6333333333333	1:4
21	1	4	1	4	1	F	852x721	TW	2017-03-17	NA	NA	NA	NA	1	20170322_T21_V3	2017-03-22	2	1	09:00:00	0	2314.4947631344935	0.16761034985177903	14846	0.1918179851205832	11289	0.13388767528715384	0.17901547277314342	0.3357583013543562	61	0.2946859903381642	1.0370264287080817	0.7770514189654746	0.9842105263157894	0	0.9849124924562462	1231	159	2017-05-29	Stuck	73	2.1780821917808217	21_852x721	21_852x721_2	376.3	1:4
21	1	4	1	4	1	M	153x517	UB	2017-03-17	NA	NA	NA	NA	1	20170321_T21_V1	2017-03-21	1	0	09:00:00	0	2263.2424336959684	0.16339159075647824	11821	0.14147096516485527	11703	0.14118103023042775	0.12898720562291535	0.21086274990033219	3	0.014492753623188406	0.9738649889474579	0.5971013994258718	0.994736842105263	0	0.9946808510638298	910	NA	NA	NA	NA	NA	21_153x517	21_153x517_1	390.1	1:4
21	1	4	1	4	1	M	153x517	UB	2017-03-17	NA	NA	NA	NA	1	20170322_T21_V3	2017-03-22	2	1	09:00:00	0	3927.061709783083	0.30034639419323855	9898	0.10946523975167685	12046	0.14722359241772956	0.11072129820249495	0.16526191840978643	104.5	0.5048309178743962	0.9040826280162773	0.39828805285434427	0.9842105263157894	0	0.9849124924562462	1231	NA	NA	NA	NA	NA	21_153x517	21_153x517_2	401.53333333333336	1:4
21	1	4	1	4	1	M	235x712	BB	2017-03-17	NA	NA	NA	NA	1	20170321_T21_V1	2017-03-21	1	0	09:00:00	0	8901.73273945216	0.7098290242016687	16736	0.2232744703160628	24136	0.3602106969205835	0.1923491748301104	0.369045883879008	1	0.004830917874396135	0.880947374267985	0.3323745876161075	0.994736842105263	0	0.9946808510638298	910	NA	NA	NA	NA	NA	21_235x712	21_235x712_1	804.5333333333333	1:4
21	1	4	1	4	1	M	235x712	BB	2017-03-17	NA	NA	NA	NA	1	20170322_T21_V3	2017-03-22	2	1	09:00:00	0	9835.033798003586	0.7866523095538084	20909	0.29272839239052645	24426	0.36531956874075117	0.24557272572945757	0.5019184600958513	0	0	0.9200915705603033	0.4438983102285251	0.9842105263157894	0	0.9849124924562462	1231	NA	NA	NA	NA	NA	21_235x712	21_235x712_2	814.2	1:4
21	1	4	1	4	1	M	307x176	BP	2017-03-17	NA	NA	NA	NA	1	20170321_T21_V1	2017-03-21	1	0	09:00:00	0	6539.579952035733	0.5153919387935576	10818	0.12477739127540236	11568	0.13880276231414276	0.12430278788618403	0.19916810265794008	9	0.043478260869565216	0.9531077579858067	0.5379630369804702	0.994736842105263	0	0.9946808510638298	910	NA	NA	NA	NA	NA	21_307x176	21_307x176_1	385.6	1:4
21	1	4	1	4	1	M	307x176	BP	2017-03-17	NA	NA	NA	NA	1	20170322_T21_V3	2017-03-22	2	1	09:00:00	0	6381.167824748637	0.5023524806826831	17303	0.23271141587470665	19611	0.28049467972658726	0.2060544359058175	0.40326106336407247	0	0	0.9316028929183829	0.476694628537825	0.9842105263157894	0	0.9849124924562462	1231	NA	NA	NA	NA	NA	21_307x176	21_307x176_2	653.7	1:4
21	1	4	1	4	1	M	378x765	PP	2017-03-17	NA	NA	NA	NA	1	20170321_T21_V1	2017-03-21	1	0	09:00:00	0	7660.2521230438415	0.607638397951317	11641	0.13847510943195246	11513	0.1378338383482489	0.12477103103503343	0.20033707151537627	28	0.13526570048309178	0.9724978930731717	0.5932064766656773	0.994736842105263	0	0.9946808510638298	910	NA	NA	NA	NA	NA	21_378x765	21_378x765_1	383.76666666666665	1:4
21	1	4	1	4	1	M	378x765	PP	2017-03-17	NA	NA	NA	NA	1	20170322_T21_V3	2017-03-22	2	1	09:00:00	0	5417.153610673977	0.42300108771809936	15315	0.19962385366909108	17388	0.24133253470509478	0.1787470755588168	0.3350882478026034	3	0.014492753623188406	0.9301527010911471	0.4725629613586682	0.9842105263157894	0	0.9849124924562462	1231	NA	NA	NA	NA	NA	21_378x765	21_378x765_2	579.6	1:4
21	1	4	1	4	1	M	57x862	LG	2017-03-17	NA	NA	NA	NA	1	20170321_T21_V1	2017-03-21	1	0	09:00:00	0	9067.727583721076	0.7234926423572591	11447	0.13524624269760166	11108	0.13069903459939397	0.1203882660015955	0.18939550014131865	44	0.21256038647342995	0.9767702972313923	0.6053787642934868	0.994736842105263	0	0.9946808510638298	910	NA	NA	NA	NA	NA	21_57x862	21_57x862_1	370.26666666666665	1:4
21	1	4	1	4	1	M	57x862	LG	2017-03-17	NA	NA	NA	NA	1	20170322_T21_V3	2017-03-22	2	1	09:00:00	0	6413.635242636094	0.5050249877865394	20709	0.2893996637984122	20303	0.29268550489747025	0.2545851314310307	0.5244179277796972	4	0.01932367149758454	0.9691118749686973	0.5835595460958414	0.9842105263157894	0	0.9849124924562462	1231	NA	NA	NA	NA	NA	21_57x862	21_57x862_2	676.7666666666667	1:4
21	1	4	1	4	1	M	59x820	CG	2017-03-17	NA	NA	NA	NA	1	20170321_T21_V1	2017-03-21	1	0	09:00:00	0	8993.623416106004	0.7173928682679513	11602	0.1378260073564902	12214	0.15018321471355084	0.11734169029273166	0.18178972494901818	1	0.004830917874396135	0.9532372059664637	0.5383318405849615	0.994736842105263	0	0.9946808510638298	910	NA	NA	NA	NA	NA	21_59x820	21_59x820_1	407.1333333333333	1:4
21	1	4	1	4	1	M	59x820	CG	2017-03-17	NA	NA	NA	NA	1	20170322_T21_V3	2017-03-22	2	1	09:00:00	0	8471.26105085365	0.674395388863733	20089	0.27908060516285804	23041	0.3409203015996054	0.2462080447489936	0.5035045338060582	1	0.004830917874396135	0.9290491975861788	0.469419026102701	0.9842105263157894	0	0.9849124924562462	1231	NA	NA	NA	NA	NA	21_59x820	21_59x820_2	768.0333333333333	1:4
21	1	4	1	4	1	M	637x318	TW	2017-03-17	NA	NA	NA	NA	1	20170321_T21_V1	2017-03-21	1	0	09:00:00	0	5737.706040037029	0.44938688308996055	14481	0.1857430554399747	17476	0.24288281305052498	0.17629381380543976	0.3289636806927931	3	0.014492753623188406	0.9222434876595155	0.4500292269004443	0.994736842105263	0	0.9946808510638298	910	NA	NA	NA	NA	NA	21_637x318	21_637x318_1	582.5333333333333	1:4
21	1	4	1	4	1	M	637x318	TW	2017-03-17	NA	NA	NA	NA	1	20170322_T21_V3	2017-03-22	2	1	09:00:00	0	7131.553595445519	0.5641193667889796	17449	0.23514138774695006	20922	0.30359030371362133	0.21060617644963003	0.41462448204071783	0	0	0.9204227291584931	0.4448417972111019	0.9842105263157894	0	0.9849124924562462	1231	NA	NA	NA	NA	NA	21_637x318	21_637x318_2	697.4	1:4
21	1	4	1	4	1	M	732x40	NR	2017-03-17	NA	NA	NA	NA	1	20170321_T21_V1	2017-03-21	1	0	09:00:00	0	3023.1822326242223	0.2259449024543413	19447	0.2683953863821713	21817	0.3193573391586217	0.3083946219196904	0.6587533019764542	0	0	0.9435315460034344	0.510679942423503	0.994736842105263	0	0.9946808510638298	910	NA	NA	NA	NA	NA	21_732x40	21_732x40_1	727.2333333333333	1:4
21	1	4	1	4	1	M	732x40	NR	2017-03-17	NA	NA	NA	NA	1	20170322_T21_V3	2017-03-22	2	1	09:00:00	0	5229.117836393908	0.40752320326530644	16307	0.21613434748597773	20553	0.2970897047424424	0.19373872671555953	0.3725148996753378	0	0	0.9036595738440557	0.3970827509035639	0.9842105263157894	0	0.9849124924562462	1231	NA	NA	NA	NA	NA	21_732x40	21_732x40_2	685.1	1:4
21	1	4	1	4	1	M	801x513	CO	2017-03-17	NA	NA	NA	NA	1	20170321_T21_V1	2017-03-21	1	0	09:00:00	0	8298.39161335845	0.6601658988147555	11545	0.13687731970773762	15343	0.20530617997322245	0.12798037052237554	0.20834918642375647	7.5	0.036231884057971016	0.8994517799560942	0.385094541083981	0.994736842105263	0	0.9946808510638298	910	NA	NA	NA	NA	NA	21_801x513	21_801x513_1	511.43333333333334	1:4
21	1	4	1	4	1	M	801x513	CO	2017-03-17	NA	NA	NA	NA	1	20170322_T21_V3	2017-03-22	2	1	09:00:00	0	5846.984199105034	0.45838195185144665	17301	0.2326781285887855	22028	0.32307448382777815	0.21268766889043003	0.4198209271916251	0	0	0.9062860567094084	0.40456572856733947	0.9842105263157894	0	0.9849124924562462	1231	NA	NA	NA	NA	NA	21_801x513	21_801x513_2	734.2666666666667	1:4
21	1	4	1	4	1	M	855x391	CY	2017-03-17	NA	NA	NA	NA	1	20170321_T21_V1	2017-03-21	1	0	09:00:00	0	5301.320854168578	0.41346648703956723	15297	0.1993242680958008	18586	0.2624374603622014	0.16494374386281152	0.30062823504824343	6	0.028985507246376812	0.9198753101890368	0.44328217389308777	0.994736842105263	0	0.9946808510638298	910	NA	NA	NA	NA	NA	21_855x391	21_855x391_1	619.5333333333333	1:4
21	1	4	1	4	1	M	855x391	CY	2017-03-17	NA	NA	NA	NA	1	20170322_T21_V3	2017-03-22	2	1	09:00:00	0	8215.915007527157	0.6533769599545687	24118	0.34613784265099945	27916	0.4268021985765626	0.2928631470983807	0.6199789805138144	0	0	0.9203665171109534	0.4446816463486221	0.9842105263157894	0	0.9849124924562462	1231	NA	NA	NA	NA	NA	21_855x391	21_855x391_2	930.5333333333333	1:4
22	1	4	1	4	1	F	136x427	TW	2017-03-17	NA	NA	NA	NA	1	20170321_T22_V1.5	2017-03-21	1	0	09:30:00	1	4634.761996975376	0.35859968835659123	13300	0.1660869131035401	12231	0.15048270030300895	0.29347782394681915	0.6215135210510913	0	0	0.9901015935052988	0.6433602769706769	0.9921052631578948	0	0.9946808510638298	526	NA	NA	NA	NA	NA	22_136x427	22_136x427_1	407.7	1:4
22	1	4	1	4	1	F	208x313	NR	2017-03-17	NA	NA	NA	NA	1	20170321_T22_V1.5	2017-03-21	1	0	09:30:00	1	2234.8298889829257	0.16105285449332826	3321	0	3689	0	0.07122349173886595	0.06665565837911563	140	0.6763285024154589	0.959960560543761	0.5574870053839531	0.9921052631578948	0	0.9946808510638298	526	NA	NA	NA	NA	NA	22_208x313	22_208x313_1	122.96666666666667	1:4
22	1	4	1	4	1	F	237x714	CO	2017-03-17	NA	NA	NA	NA	0	20170321_T22_V1.5	2017-03-21	1	0	09:30:00	1	2205.575631472144	0.15864483389598322	11356	0.13373167118818968	10305	0.11655274469734339	0.26630716178254077	0.5536819724550079	3	0.014492753623188406	0.9931630767464755	0.6520825919013977	0.9921052631578948	0	0.9946808510638298	526	NA	NA	NA	NA	NA	22_237x714	22_237x714_1	343.5	1:4
22	1	4	1	4	1	F	306x774	CY	2017-03-17	NA	NA	NA	NA	1	20170321_T22_V1.5	2017-03-21	1	0	09:30:00	1	5848.506577628941	0.45850726417021503	12374	0.15067489972205117	11220	0.1326721161299415	0.27496394500683546	0.57529362874863	0	0	0.9910719399572497	0.6461248412942662	0.9921052631578948	0	0.9946808510638298	526	NA	NA	NA	NA	NA	22_306x774	22_306x774_1	374	1:4
22	1	4	1	4	1	F	315x229	LG	2017-03-17	NA	NA	NA	NA	1	20170321_T22_V1.5	2017-03-21	1	0	09:30:00	1	5294.435637712876	0.41289974071088675	12432	0.15164023101376428	11873	0.1441758861250088	0.28864859286588956	0.6094573473455253	0	0	0.9778112611685951	0.6083445212735302	0.9921052631578948	0	0.9946808510638298	526	NA	NA	NA	NA	NA	22_315x229	22_315x229_1	395.76666666666665	1:4
22	1	4	1	4	1	F	335x365	CG	2017-03-17	NA	NA	NA	NA	1	20170321_T22_V1.5	2017-03-21	1	0	09:30:00	1	2217.8833865843935	0.15965792841073725	4851	0.02546477372967395	4325	0.011204284405609189	0.10537259241696348	0.15190887628575525	67	0.32367149758454106	0.9935525106623625	0.6531921081036699	0.9921052631578948	0	0.9946808510638298	526	NA	NA	NA	NA	NA	22_335x365	22_335x365_1	144.16666666666666	1:4
22	1	4	1	4	1	F	360x380	UB	2017-03-17	NA	NA	NA	NA	1	20170321_T22_V1.5	2017-03-21	1	0	09:30:00	1	2324.71575152066	0.1684516752742425	5833	0.04180883111695488	5433	0.030723698118525825	0.13533878047368972	0.22671945429520665	37	0.178743961352657	0.984151069230068	0.6264069433599029	0.9921052631578948	0	0.9946808510638298	526	NA	NA	NA	NA	NA	22_360x380	22_360x380_1	181.1	1:4
22	1	4	1	4	1	F	387x324	BB	2017-03-17	NA	NA	NA	NA	1	20170321_T22_V1.5	2017-03-21	1	0	09:30:00	1	5862.222019505439	0.4596362303225135	13450	0.1685834595476258	12243	0.15069410189556762	0.30758281523829517	0.6567266268801041	12	0.057971014492753624	0.9913148075877224	0.6468167830076711	0.9921052631578948	0	0.9946808510638298	526	NA	NA	NA	NA	NA	22_387x324	22_387x324_1	408.1	1:4
22	1	4	1	4	1	F	786x716	BP	2017-03-17	NA	NA	NA	NA	1	20170321_T22_V1.5	2017-03-21	1	0	09:30:00	1	4524.636713530651	0.34953488981485337	8975	0.09410315729906962	8239	0.08015643717849341	0.20670529790030825	0.404885940105821	0	0	0.9889852382881312	0.6401797265604299	0.9921052631578948	0	0.9946808510638298	526	NA	NA	NA	NA	NA	22_786x716	22_786x716_1	274.6333333333333	1:4
22	1	4	1	4	1	F	852x721	PP	2017-03-17	NA	NA	NA	NA	1	20170321_T22_V1.5	2017-03-21	1	0	09:30:00	1	5063.100873278778	0.39385776442986287	7385	0.0676397649917614	7479	0.06676766964977802	0.17444449996905745	0.32434686934666046	37	0.178743961352657	0.9636951604456987	0.5681270624800748	0.9921052631578948	0	0.9946808510638298	526	NA	NA	NA	NA	NA	22_852x721	22_852x721_1	249.3	1:4
22	1	4	1	4	1	M	153x517	CG	2017-03-17	NA	NA	NA	NA	1	20170321_T22_V1.5	2017-03-21	1	0	09:30:00	1	1911.110561967018	0.13440638066210267	9784	0.10756786445417173	9981	0.11084490169825946	0.22550752325360587	0.451825689128334	0	0	0.9621293441177073	0.5636659754642412	0.9921052631578948	0	0.9946808510638298	526	NA	NA	NA	NA	NA	22_153x517	22_153x517_1	332.7	1:4
22	1	4	1	4	1	M	235x712	UB	2017-03-17	NA	NA	NA	NA	1	20170321_T22_V1.5	2017-03-21	1	0	09:30:00	1	3073.1299461918125	0.2300562740390318	8807	0.09130702528169365	11475	0.13716439997181312	0.1982660270901114	0.38381730347796655	3	0.014492753623188406	0.9004249540932314	0.38786716162045054	0.9921052631578948	0	0.9946808510638298	526	NA	NA	NA	NA	NA	22_235x712	22_235x712_1	382.5	1:4
22	1	4	1	4	1	M	307x176	BB	2017-03-17	NA	NA	NA	NA	1	20170321_T22_V1.5	2017-03-21	1	0	09:30:00	1	2454.0044677967708	0.17909388322234823	10649	0.12196461561506583	11506	0.13771052075258966	0.24040314661535095	0.4890126076444216	0	0	0.9501887805205341	0.5296467279491658	0.9921052631578948	0	0.9946808510638298	526	NA	NA	NA	NA	NA	22_307x176	22_307x176_1	383.53333333333336	1:4
22	1	4	1	4	1	M	378x765	BP	2017-03-17	NA	NA	NA	NA	1	20170321_T22_V1.5	2017-03-21	1	0	09:30:00	1	4118.5850871780685	0.3161113554974261	11026	0.12823926901120117	10877	0.1266295539426397	0.252407660647467	0.5189818727296279	0	0	0.9685388031505002	0.5819268365617808	0.9921052631578948	0	0.9946808510638298	526	NA	NA	NA	NA	NA	22_378x765	22_378x765_1	362.56666666666666	1:4
22	1	4	1	4	1	M	57x862	CY	2017-03-17	NA	NA	NA	NA	1	20170321_T22_V1.5	2017-03-21	1	0	09:30:00	1	9137.092323024226	0.7292022974701907	9801	0.10785080638450144	10177	0.11429779437671764	0.22380783941031354	0.44758242900764994	0	0	0.9562437600279226	0.5468976596061372	0.9921052631578948	0	0.9946808510638298	526	NA	NA	NA	NA	NA	22_57x862	22_57x862_1	339.23333333333335	1:4
22	1	4	1	4	1	M	59x820	LG	2017-03-17	NA	NA	NA	NA	1	20170321_T22_V1.5	2017-03-21	1	0	09:30:00	1	2270.7601845611357	0.16401040321214763	8975	0.09410315729906962	9984	0.11089775209639913	0.199105381091499	0.38591275044904894	5	0.024154589371980676	0.9389593190426567	0.49765344502177083	0.9921052631578948	0	0.9946808510638298	526	NA	NA	NA	NA	NA	22_59x820	22_59x820_1	332.8	1:4
22	1	4	1	4	1	M	637x318	PP	2017-03-17	NA	NA	NA	NA	1	20170321_T22_V1.5	2017-03-21	1	0	09:30:00	1	6035.841211860305	0.4739274353250962	8539	0.08684652896826058	8134	0.0783066732436051	0.1996193326201641	0.3871958302607184	0	0	0.9832269451893995	0.6237740689383322	0.9921052631578948	0	0.9946808510638298	526	NA	NA	NA	NA	NA	22_637x318	22_637x318_1	271.1333333333333	1:4
22	1	4	1	4	1	M	732x40	TW	2017-03-17	NA	NA	NA	NA	1	20170321_T22_V1.5	2017-03-21	1	0	09:30:00	1	7276.274309300137	0.5760318366131055	9671	0.10568713279962719	9974	0.11072158410260025	0.22805996084367386	0.4581978486797781	28	0.13526570048309178	0.9609060829727666	0.5601808448565733	0.9921052631578948	0	0.9946808510638298	526	NA	NA	NA	NA	NA	22_732x40	22_732x40_1	332.46666666666664	1:4
22	1	4	1	4	1	M	801x513	NR	2017-03-17	NA	NA	NA	NA	1	20170321_T22_V1.5	2017-03-21	1	0	09:30:00	1	7199.969353483254	0.5697509079237058	9846	0.10859977031772715	10200	0.11470298076245508	0.22932889942901738	0.4613657534145525	15	0.07246376811594203	0.9757543760462049	0.602484355334191	0.9921052631578948	0	0.9946808510638298	526	NA	NA	NA	NA	NA	22_801x513	22_801x513_1	340	1:4
22	1	4	1	4	1	M	855x391	CO	2017-03-17	NA	NA	NA	NA	1	20170321_T22_V1.5	2017-03-21	1	0	09:30:00	1	9747.175142198756	0.7794203552731329	8522	0.08656358703793086	9552	0.10328729476428722	0.18952557759199967	0.3619967743610044	1	0.004830917874396135	0.9377887902287593	0.4943185513947286	0.9921052631578948	0	0.9946808510638298	526	NA	NA	NA	NA	NA	22_855x391	22_855x391_1	318.4	1:4
25	3	1	0	4	1	F	136x427	BB	2017-03-17	NA	NA	NA	NA	1	20170321_T25_V1	2017-03-21	1	0	09:00:00	0	4814.430149075675	0.37338880446336614	12082	0.14581495597756436	10709	0.1236699316468184	0.16123270569507267	0.2913636295596129	20	0.0966183574879227	0.9863898385683301	0.6327853062929163	0.9842105263157894	-0.022934599216448866	0.9849124924562462	1004	NA	NA	NA	NA	NA	25_136x427	25_136x427_1	356.96666666666664	1:1
25	3	1	0	4	1	F	208x313	BP	2017-03-17	NA	NA	NA	NA	1	20170321_T25_V1	2017-03-21	1	0	09:00:00	0	1798.496498361875	0.12513672189151293	17638	0.238287036266498	16777	0.2305686702839828	0.3428914224788823	0.7448745525147135	94	0.45410628019323673	0.9305009207958503	0.4735550562650368	0.9842105263157894	-0.022934599216448866	0.9849124924562462	1004	NA	NA	NA	NA	NA	25_208x313	25_208x313_1	559.2333333333333	1:1
25	3	1	0	4	1	F	237x714	PP	2017-03-17	NA	NA	NA	NA	1	20170321_T25_V1	2017-03-21	1	0	09:00:00	0	5033.369220935631	0.3914104477885496	13472	0.16894961969275835	13062	0.16512226058769644	0.2037340647796004	0.3974682576585173	0	0	0.9696157301493851	0.5849950540569252	0.9842105263157894	-0.022934599216448866	0.9849124924562462	1004	NA	NA	NA	NA	NA	25_237x714	25_237x714_1	435.4	1:1
25	3	1	0	4	1	F	306x774	TW	2017-03-17	NA	NA	NA	NA	1	20170321_T25_V1	2017-03-21	1	0	09:00:00	0	2392.8713889471364	0.1740618049686177	20283	0.28230947189720884	18968	0.26916707772531884	0.3284531389799912	0.7088293828063854	2	0.00966183574879227	0.9660308189772407	0.5747814674458536	0.9842105263157894	-0.022934599216448866	0.9849124924562462	1004	NA	NA	NA	NA	NA	25_306x774	25_306x774_1	632.2666666666667	1:1
25	3	1	0	4	1	F	315x229	NR	2017-03-17	NA	NA	NA	NA	1	20170321_T25_V1	2017-03-21	1	0	09:00:00	0	5330.756095776668	0.41588940507308714	11742	0.14015611737097017	11133	0.1311394545838912	0.16210083895681976	0.2935309239441235	0	0	0.9774688524590164	0.6073689821754232	0.9842105263157894	-0.022934599216448866	0.9849124924562462	1004	NA	NA	NA	NA	NA	25_315x229	25_315x229_1	371.1	1:1
25	3	1	0	4	1	F	335x365	CO	2017-03-17	NA	NA	NA	NA	1	20170321_T25_V1	2017-03-21	1	0	09:00:00	0	876.9316870605396	0.049279488236407015	7469	0.06903783100044938	7263	0.06296244098372207	0.10886027123302672	0.160615865230999	68	0.3285024154589372	0.9764766864956927	0.6045422530007358	0.9842105263157894	-0.022934599216448866	0.9849124924562462	1004	NA	NA	NA	NA	NA	25_335x365	25_335x365_1	242.1	1:1
25	3	1	0	4	1	F	360x380	CY	2017-03-17	NA	NA	NA	NA	1	20170321_T25_V1	2017-03-21	1	0	09:00:00	0	989.8913525055448	0.0585775947072524	18738	0.25659504352312634	17553	0.2442393066027764	0.31849025316051516	0.68395704184041894	0	0	0.9749422328243523	0.600170519721906	0.9842105263157894	-0.022934599216448866	0.9849124924562462	1004	NA	NA	NA	NA	NA	25_360x380	25_360x380_1	585.1	1:1
25	3	1	0	4	1	F	387x324	LG	2017-03-17	NA	NA	NA	NA	1	20170321_T25_V1	2017-03-21	1	0	09:00:00	0	7163.926433558357	0.5667840886996792	12729	0.15658339297305393	11588	0.13915509830174053	0.1825940034133171	0.34469210184673593	0	0	0.9772186958517509	0.6066562738119663	0.9842105263157894	-0.022934599216448866	0.9849124924562462	1004	NA	NA	NA	NA	NA	25_387x324	25_387x324_1	386.26666666666665	1:1
25	3	1	0	4	1	F	786x716	CG	2017-03-17	NA	NA	NA	NA	1	20170321_T25_V1	2017-03-21	1	0	09:00:00	0	5834.666865463914	0.45736806889436743	15031	0.19489705906828886	14167	0.1845888239024734	0.22424943041291573	0.44868486079129577	0	0	0.9656742501800383	0.5737655855681293	0.9842105263157894	-0.022934599216448866	0.9849124924562462	1004	NA	NA	NA	NA	NA	25_786x716	25_786x716_1	472.23333333333335	1:1
25	3	1	0	4	1	F	852x721	UB	2017-03-17	NA	NA	NA	NA	1	20170321_T25_V1	2017-03-21	1	0	09:00:00	0	4170.050309420799	0.3203476385465433	11465	0.13554582827089193	11625	0.13980691987879643	0.17273570589154494	0.32008086552943005	1	0.004830917874396135	0.9423115189680803	0.5072040259516357	0.9842105263157894	-0.022934599216448866	0.9849124924562462	1004	NA	NA	NA	NA	NA	25_852x721	25_852x721_1	387.5	1:1
25	3	1	0	4	1	M	153x517	CO	2017-03-17	NA	NA	NA	NA	1	20170321_T25_V1	2017-03-21	1	0	09:00:00	0	1339.2980525306912	0.08733848635527386	22449	0.3183596025498061	22728	0.33540624339370023	0.40495644780027457	0.8998198665358069	18	0.08695652173913043	0.9667026866044065	0.57669565105368	0.9842105263157894	-0.022934599216448866	0.9849124924562462	1004	NA	NA	NA	NA	NA	25_153x517	25_153x517_1	757.6	1:1
25	3	1	0	4	1	M	235x712	CY	2017-03-17	NA	NA	NA	NA	1	20170321_T25_V1	2017-03-21	1	0	09:00:00	0	7037.195224666297	0.5563523981593862	10759	0.12379541634072866	10300	0.11646466070044394	0.15812344758999505	0.2836013677870744	11	0.05314009661835749	0.9679715804887941	0.5803107915595742	0.9842105263157894	-0.022934599216448866	0.9849124924562462	1004	NA	NA	NA	NA	NA	25_235x712	25_235x712_1	343.3333333333333	1:1
25	3	1	0	4	1	M	307x176	LG	2017-03-17	NA	NA	NA	NA	1	20170321_T25_V1	2017-03-21	1	0	09:00:00	0	10073.614779749481	0.8062907474108342	9501	0.10285771349633008	9099	0.09530688464519765	0.12928082337640995	0.21159576651930243	23	0.1111111111111111	0.9741848299912816	0.5980126421445905	0.9842105263157894	-0.022934599216448866	0.9849124924562462	1004	NA	NA	NA	NA	NA	25_307x176	25_307x176_1	303.3	1:1
25	3	1	0	4	1	M	378x765	CG	2017-03-17	NA	NA	NA	NA	1	20170321_T25_V1	2017-03-21	1	0	09:00:00	0	6470.366392903172	0.5096947278510019	11579	0.13744320356839704	10908	0.12717567472341626	0.1604750817908975	0.2894722217476541	30	0.14492753623188406	0.97683225984022	0.6055552987852834	0.9842105263157894	-0.022934599216448866	0.9849124924562462	1004	NA	NA	NA	NA	NA	25_378x765	25_378x765_1	363.6	1:1
25	3	1	0	4	1	M	57x862	TW	2017-03-17	NA	NA	NA	NA	0	20170321_T25_V1	2017-03-21	1	0	09:00:00	0	2953.3951145689584	0.22020047986407423	16224	0.21475292512025032	19406	0.2768832358537101	0.24915316942674706	0.510857036534652	0	0	0.9049927558768424	0.40088105147680964	0.9842105263157894	-0.022934599216448866	0.9849124924562462	1004	NA	NA	NA	NA	NA	25_57x862	25_57x862_1	646.8666666666667	1:1
25	3	1	0	4	1	M	59x820	NR	2017-03-17	NA	NA	NA	NA	1	20170321_T25_V1	2017-03-21	1	0	09:00:00	0	8204.053223011253	0.6524005748446393	13997	0.17768753224705824	14827	0.19621591149319992	0.1878782266100749	0.35788416321043237	0	0	0.946233806662616	0.5183788147143148	0.9842105263157894	-0.022934599216448866	0.9849124924562462	1004	NA	NA	NA	NA	NA	25_59x820	25_59x820_1	494.23333333333335	1:1
25	3	1	0	4	1	M	637x318	UB	2017-03-17	NA	NA	NA	NA	1	20170321_T25_V1	2017-03-21	1	0	09:00:00	0	5617.332355742163	0.43947850270965116	13764	0.17380956343724516	14047	0.18247480797688675	0.17021599667203086	0.3137904123436342	62	0.2995169082125604	0.9624521504712796	0.5645856664949238	0.9842105263157894	-0.022934599216448866	0.9849124924562462	1004	NA	NA	NA	NA	NA	25_637x318	25_637x318_1	468.23333333333335	1:1
25	3	1	0	4	1	M	732x40	BB	2017-03-17	NA	NA	NA	NA	1	20170321_T25_V1	2017-03-21	1	0	09:00:00	0	2234.6189124767975	0.1610354882767314	13022	0.1614599803605013	16359	0.22320484814318933	0.2077833251828508	0.4075772348398826	30	0.14492753623188406	0.8992040268715671	0.38438868047392194	0.9842105263157894	-0.022934599216448866	0.9849124924562462	1004	NA	NA	NA	NA	NA	25_732x40	25_732x40_1	545.3	1:1
25	3	1	0	4	1	M	801x513	BP	2017-03-17	NA	NA	NA	NA	1	20170321_T25_V1	2017-03-21	1	0	09:00:00	0	9026.36007478893	0.7200875375265263	9991	0.11101309854700997	11177	0.1319145937566063	0.13649353920444218	0.22960230906290413	15	0.07246376811594203	0.9380285898143041	0.495001752098638	0.9842105263157894	-0.022934599216448866	0.9849124924562462	1004	NA	NA	NA	NA	NA	25_801x513	25_801x513_1	372.56666666666666	1:1
25	3	1	0	4	1	M	855x391	PP	2017-03-17	NA	NA	NA	NA	1	20170321_T25_V1	2017-03-21	1	0	09:00:00	0	7788.425367199274	0.6181887874746561	13119	0.16307441372767673	13358	0.17033683320414347	0.1854702828219271	0.3518727323849768	2	0.00966183574879227	0.9553748332310859	0.5444220448218345	0.9842105263157894	-0.022934599216448866	0.9849124924562462	1004	NA	NA	NA	NA	NA	25_855x391	25_855x391_1	445.26666666666665	1:1
31	1	4	1	4	1	F	136x427	NR	2017-03-24	17:25:00	0.4794520547945205	35	1	1	20170328_T31_V1	2017-03-28	1	0	09:00:00	0	5208.910949721737	0.4058599035115229	13407	0.16786778290032123	10419	0.11856105982665069	0.1884793878107279	0.35938496193773706	14	0.06763285024154589	1.0339828622377099	0.7683801497878056	1	0	1	1255	110	2017-04-13	Stuck	20	5.5	31_136x427	31_136x427_1	347.3	1:4
31	1	4	1	4	1	F	136x427	NR	2017-03-24	17:25:00	0.4794520547945205	35	1	1	20170329_T31_V3	2017-03-29	2	1	09:00:00	0	4551.875461282997	0.35177700673097617	14780	0.1907195046851855	13066	0.165192727785216	0.2740309999780871	0.5729645318104546	0	0	0.9784652322467449	0.6102077167411667	0.9684210526315788	0	0.9700934579439252	750	110	2017-04-13	Stuck	20	5.5	31_136x427	31_136x427_2	435.53333333333336	1:4
31	1	4	1	4	1	F	208x313	CO	2017-03-24	17:25:00	0.4794520547945205	6	1	1	20170328_T31_V1	2017-03-28	1	0	09:00:00	0	6815.460508916842	0.5381006355749368	13091	0.16260839172478073	11142	0.1312980057783102	0.1803842119686892	0.33917535827761697	6	0.028985507246376812	1.0120998727444483	0.7060344464311151	1	0	1	1255	167	2017-05-04	Natural	41	4.073170731707317	31_208x313	31_208x313_1	371.4	1:4
31	1	4	1	4	1	F	208x313	CO	2017-03-24	17:25:00	0.4794520547945205	6	1	1	20170329_T31_V3	2017-03-29	2	1	09:00:00	0	5637.612514001759	0.4411478337049269	11652	0.13865818950451875	10637	0.12240152209146642	0.21166998109565774	0.41728026996769135	9	0.043478260869565216	0.9634263901839836	0.5673613229081049	0.9684210526315788	0	0.9700934579439252	750	167	2017-05-04	Natural	41	4.073170731707317	31_208x313	31_208x313_2	354.56666666666666	1:4
31	1	4	1	4	1	F	237x714	CY	2017-03-24	17:25:00	0.4794520547945205	65	1	1	20170328_T31_V1	2017-03-28	1	0	09:00:00	0	3575.728712697233	0.2714269422742182	10228	0.11495764192866535	8690	0.0881016136988232	0.1435668504395902	0.24726082808909683	90	0.43478260869565216	1.0125234654254636	0.7072412826196885	1	0	1	1255	177	2017-05-29	Natural	66	2.6818181818181817	31_237x714	31_237x714_1	289.6666666666667	1:4
31	1	4	1	4	1	F	237x714	CY	2017-03-24	17:25:00	0.4794520547945205	65	1	1	20170329_T31_V3	2017-03-29	2	1	09:00:00	0	2413.7754577789665	0.17578249223257625	9252	0.09871344639914785	8500	0.08475442181664435	0.1724607125847806	0.31939434483521206	53.5	0.2584541062801932	0.9760365029292474	0.6032881485711494	0.9684210526315788	0	0.9700934579439252	750	177	2017-05-29	Natural	66	2.6818181818181817	31_237x714	31_237x714_2	283.3333333333333	1:4
31	1	4	1	4	1	F	306x774	LG	2017-03-24	17:25:00	0.4794520547945205	NA	0	1	20170328_T31_V1	2017-03-28	1	0	09:00:00	0	5831.681250950524	0.45712231248638735	19405	0.2676963533778273	13903	0.17993798886618279	0.26889269460694987	0.5601367542474168	7	0.033816425120772944	1.0533335064378657	0.8235110780110851	1	0	1	1255	7	2017-06-22	Natural	90	0.07777777777777778	31_306x774	31_306x774_1	463.43333333333334	1:4
31	1	4	1	4	1	F	306x774	LG	2017-03-24	17:25:00	0.4794520547945205	NA	0	1	20170329_T31_V3	2017-03-29	2	1	09:00:00	0	1578.7479992354558	0.10704845176751296	11591	0.1376429272839239	9383	0.10031005566908605	0.20732734344865214	0.4064388765998362	29	0.14009661835748793	1.009293138443515	0.6980379236442756	0.9684210526315788	0	0.9700934579439252	750	7	2017-06-22	Natural	90	0.07777777777777778	31_306x774	31_306x774_2	312.76666666666665	1:4
31	1	4	1	4	1	F	315x229	CG	2017-03-24	17:25:00	0.4794520547945205	NA	0	1	20170328_T31_V1	2017-03-28	1	0	09:00:00	0	6113.422336419831	0.48031340994214733	22888	0.32566616180949687	14514	0.19070185328729478	0.32578187013484966	0.7021605610681857	6	0.028985507246376812	1.081893293753622	0.9048793037037685	1	0	1	1255	135	2017-06-05	Stuck	73	1.8493150684931507	31_315x229	31_315x229_1	483.8	1:4
31	1	4	1	4	1	F	315x229	CG	2017-03-24	17:25:00	0.4794520547945205	NA	0	1	20170329_T31_V3	2017-03-29	2	1	09:00:00	0	5308.131401488286	0.41402708708962854	14121	0.17975134397416906	10439	0.11891339581424847	0.2558620732091035	0.5276058124823229	0	0	1.0143025354344573	0.71230993976389	0.9684210526315788	0	0.9700934579439252	750	135	2017-06-05	Stuck	73	1.8493150684931507	31_315x229	31_315x229_2	347.96666666666664	1:4
31	1	4	1	4	1	F	335x365	UB	2017-03-24	17:25:00	0.4794520547945205	6	1	1	20170328_T31_V1	2017-03-28	1	0	09:00:00	0	6682.290669864479	0.5271389587911378	14154	0.18030058419186792	11423	0.1362483264040589	0.1953974407373438	0.37665587865094724	5	0.024154589371980676	1.024917868566459	0.7425535411093107	1	0	1	1255	NA	2017-05-11	Escape	NA	NA	31_335x365	31_335x365_1	380.76666666666665	1:4
31	1	4	1	4	1	F	335x365	UB	2017-03-24	17:25:00	0.4794520547945205	6	1	1	20170329_T31_V3	2017-03-29	2	1	09:00:00	0	4969.1761497596935	0.38612649082804484	11263	0.13218381239285654	10763	0.1246212388133324	0.20289835230127135	0.3953819017484777	1	0.004830917874396135	0.974227860580353	0.5981352383896024	0.9684210526315788	0	0.9700934579439252	750	NA	2017-05-11	Escape	NA	NA	31_335x365	31_335x365_2	358.76666666666665	1:4
31	1	4	1	4	1	F	360x380	BB	2017-03-24	17:25:00	0.4794520547945205	40	1	1	20170328_T31_V1	2017-03-28	1	0	09:00:00	0	7457.767096764939	0.5909711448599048	16144	0.21342143368340463	11691	0.14096962863786908	0.22773496248495906	0.45738649039084417	2	0.00966183574879227	1.0508003243049049	0.8162939186801502	1	0	1	1255	70	2017-06-01	Natural/Stuck	69	1.0144927536231885	31_360x380	31_360x380_1	389.7	1:4
31	1	4	1	4	1	F	360x380	BB	2017-03-24	17:25:00	0.4794520547945205	40	1	1	20170329_T31_V3	2017-03-29	2	1	09:00:00	0	4066.117534916601	0.31179256714700126	11710	0.1396235207962319	8687	0.08804876330068354	0.19844079757702152	0.3842536179374496	8	0.03864734299516908	1.009399898501237	0.6983420882508125	0.9684210526315788	0	0.9700934579439252	750	70	2017-06-01	Natural/Stuck	69	1.0144927536231885	31_360x380	31_360x380_2	289.56666666666666	1:4
31	1	4	1	4	1	F	387x324	BP	2017-03-24	17:25:00	0.4794520547945205	6	1	1	20170328_T31_V1	2017-03-28	1	0	09:00:00	0	5061.908250319784	0.3937595954488499	18004	0.24437860959006708	14117	0.18370798393347895	0.25462911653606496	0.5245277365790411	0	0	1.0318432750486548	0.7622843616307223	1	0	1	1255	127	2017-05-18	Stuck	55	2.309090909090909	31_387x324	31_387x324_1	470.56666666666666	1:4
31	1	4	1	4	1	F	387x324	BP	2017-03-24	17:25:00	0.4794520547945205	6	1	1	20170329_T31_V3	2017-03-29	2	1	09:00:00	0	2607.878202129226	0.19175977028259544	16847	0.22512191468468618	13362	0.17040730040166302	0.3162416380557862	0.6783433750174278	25	0.12077294685990338	1.008102599509134	0.6946460202089442	0.9684210526315788	0	0.9700934579439252	750	127	2017-05-18	Stuck	55	2.309090909090909	31_387x324	31_387x324_2	445.4	1:4
31	1	4	1	4	1	F	786x716	PP	2017-03-24	17:25:00	0.4794520547945205	80	1	1	20170328_T31_V1	2017-03-28	1	0	09:00:00	0	6242.366408129587	0.4909272489865392	18019	0.24462826423447565	13788	0.1779120569374956	0.25202066796256134	0.5180157456270276	1	0.004830917874396135	1.0376859079974747	0.7789303075953412	1	0	1	1255	176	2017-06-15	Stuck	83	2.1204819277108435	31_786x716	31_786x716_1	459.6	1:4
31	1	4	1	4	1	F	786x716	PP	2017-03-24	17:25:00	0.4794520547945205	80	1	1	20170329_T31_V3	2017-03-29	2	1	09:00:00	0	4614.006818682944	0.35689125679543043	11651	0.1386415458615582	10006	0.11128532168275668	0.21474456584997487	0.42495596973217586	8	0.03864734299516908	0.9985712306809411	0.6674906859833026	0.9684210526315788	0	0.9700934579439252	750	176	2017-06-15	Stuck	83	2.1204819277108435	31_786x716	31_786x716_2	333.53333333333336	1:4
31	1	4	1	4	1	F	852x721	TW	2017-03-24	17:25:00	0.4794520547945205	13	1	1	20170328_T31_V1	2017-03-28	1	0	09:00:00	0	6944.315235531721	0.5487071203110315	19286	0.2657157598655194	13683	0.17606229300260728	0.2742667231296958	0.5735530145760528	2	0.00966183574879227	1.0556501480096372	0.83011130273184	1	0	1	1255	NA	2017-04-06	Escape	NA	NA	31_852x721	31_852x721_1	456.1	1:4
31	1	4	1	4	1	F	852x721	TW	2017-03-24	17:25:00	0.4794520547945205	13	1	1	20170329_T31_V3	2017-03-29	2	1	09:00:00	0	4202.8608676719405	0.323048390737913	13297	0.1660369821746584	11952	0.14556761327602002	0.2524416186206981	0.5190666487979299	45	0.21739130434782608	0.9776464253869299	0.6078748960996284	0.9684210526315788	0	0.9700934579439252	750	NA	2017-04-06	Escape	NA	NA	31_852x721	31_852x721_2	398.4	1:4
31	1	4	1	4	1	M	153x517	BB	2017-03-24	17:25:00	0.4794520547945205	65	1	1	20170328_T31_V1	2017-03-28	1	0	09:00:00	0	6246.281287000621	0.4912494964048538	17134	0.22989864021437012	22898	0.3384010992882813	0.24405038036217552	0.49811792541854133	1	0.004830917874396135	0.9029263076025666	0.39499363965176576	1	0	1	1255	NA	NA	NA	NA	NA	31_153x517	31_153x517_1	763.2666666666667	1:4
31	1	4	1	4	1	M	153x517	BB	2017-03-24	17:25:00	0.4794520547945205	65	1	1	20170329_T31_V3	2017-03-29	2	1	09:00:00	0	2883.9387599175625	0.21448328357032376	12788	0.15756536790772765	14315	0.18719611021069693	0.2444630504416504	0.49914815612770863	4	0.01932367149758454	0.9187783141588993	0.44015677875000286	0.9684210526315788	0	0.9700934579439252	750	NA	NA	NA	NA	NA	31_153x517	31_153x517_2	477.1666666666667	1:4
31	1	4	1	4	1	M	235x712	BP	2017-03-24	17:25:00	0.4794520547945205	6	2	1	20170328_T31_V1	2017-03-28	1	0	09:00:00	0	8676.815745066211	0.6913153170951153	15557	0.2036516152655493	21488	0.3135614121626383	0.22476063981860803	0.44996109489392216	0	0	0.8950852323507202	0.37265403418791276	1	0	1	1255	NA	NA	NA	NA	NA	31_235x712	31_235x712_1	716.2666666666667	1:4
31	1	4	1	4	1	M	235x712	BP	2017-03-24	17:25:00	0.4794520547945205	6	2	1	20170329_T31_V3	2017-03-29	2	1	09:00:00	0	3162.7013478320373	0.23742921043993803	11607	0.13790922557129304	13586	0.1743534634627581	0.20876138683036458	0.4100189654010361	8	0.03864734299516908	0.9098977515204245	0.41485562307064056	0.9684210526315788	0	0.9700934579439252	750	NA	NA	NA	NA	NA	31_235x712	31_235x712_2	452.8666666666667	1:4
31	1	4	1	4	1	M	307x176	PP	2017-03-24	17:25:00	0.4794520547945205	NA	0	1	20170328_T31_V1	2017-03-28	1	0	09:00:00	0	10483.511253678846	0.8400307646249862	17785	0.24073365178170197	27204	0.4142590374180819	0.25876783744630594	0.5348600518848389	0	0	0.871121048808928	0.30437890757680997	1	0	1	1255	NA	NA	NA	NA	NA	31_307x176	31_307x176_1	906.8	1:4
31	1	4	1	4	1	M	307x176	PP	2017-03-24	17:25:00	0.4794520547945205	NA	0	1	20170329_T31_V3	2017-03-29	2	1	09:00:00	0	5126.474708658149	0.3990742872170174	12659	0.15541833796581395	18317	0.2576985413290113	0.23197421255310832	0.46796977670422185	1	0.004830917874396135	0.8480183437569802	0.23855817516045566	0.9684210526315788	0	0.9700934579439252	750	NA	NA	NA	NA	NA	31_307x176	31_307x176_2	610.5666666666667	1:4
31	1	4	1	4	1	M	378x765	TW	2017-03-24	17:25:00	0.4794520547945205	NA	0	1	20170328_T31_V1	2017-03-28	1	0	09:00:00	0	4284.279944391932	0.3297502806657739	11955	0.14370121332157182	14558	0.19147699246000988	0.17192749557157105	0.3180631687481113	22	0.10628019323671498	0.9252105800214275	0.4584826176167646	1	0	1	1255	NA	NA	NA	NA	NA	31_378x765	31_378x765_1	485.26666666666665	1:4
31	1	4	1	4	1	M	378x765	TW	2017-03-24	17:25:00	0.4794520547945205	NA	0	1	20170329_T31_V3	2017-03-29	2	1	09:00:00	0	1840.6537528519648	0.12860683345056514	8514	0.08643043789424629	9055	0.09453174547248255	0.1539040989728221	0.2730677654391028	127.5	0.6159420289855072	0.9398588030249204	0.5002161187163122	0.9684210526315788	0	0.9700934579439252	750	NA	NA	NA	NA	NA	31_378x765	31_378x765_2	301.8333333333333	1:4
31	1	4	1	4	1	M	57x862	CG	2017-03-24	17:25:00	0.4794520547945205	NA	0	1	20170328_T31_V1	2017-03-28	1	0	09:00:00	0	7105.431217561159	0.5619691421943548	12078	0.14574838140572208	14655	0.19318582199985906	0.1700454059066615	0.3133645325575167	10	0.04830917874396135	0.9260767893917933	0.46095049032063984	1	0	1	1255	NA	NA	NA	NA	NA	31_57x862	31_57x862_1	488.5	1:4
31	1	4	1	4	1	M	57x862	CG	2017-03-24	17:25:00	0.4794520547945205	NA	0	1	20170329_T31_V3	2017-03-29	2	1	09:00:00	0	8035.045912489527	0.6384889900201667	12346	0.15020887771915517	12252	0.1508526530899866	0.2340088856942213	0.47304933748982536	0	0	0.9582405073583218	0.5525864900457657	0.9684210526315788	0	0.9700934579439252	750	NA	NA	NA	NA	NA	31_57x862	31_57x862_2	408.4	1:4
31	1	4	1	4	1	M	59x820	UB	2017-03-24	17:25:00	0.4794520547945205	6	2	1	20170328_T31_V1	2017-03-28	1	0	09:00:00	0	7994.596900511414	0.6351594898969913	18956	0.2602233576885309	25647	0.38682968078359525	0.26338952792602494	0.546398100552025	0	0	0.8999940011306959	0.3866393556311821	1	0	1	1255	NA	NA	NA	NA	NA	31_59x820	31_59x820_1	854.9	1:4
31	1	4	1	4	1	M	59x820	UB	2017-03-24	17:25:00	0.4794520547945205	6	2	1	20170329_T31_V3	2017-03-29	2	1	09:00:00	0	2917.661456770308	0.2172591170909491	14342	0.1834295890684553	15298	0.2045134240011275	0.24655852963552488	0.5043795192027776	17	0.0821256038647343	0.89108582266477	0.3612595211137776	0.9684210526315788	0	0.9700934579439252	750	NA	NA	NA	NA	NA	31_59x820	31_59x820_2	509.93333333333334	1:4
31	1	4	1	4	1	M	637x318	NR	2017-03-24	17:25:00	0.4794520547945205	13	1	1	20170328_T31_V1	2017-03-28	1	0	09:00:00	0	5574.647629665079	0.4359649731132235	15360	0.2003728176023168	18200	0.25563737580156437	0.21931443487742164	0.4363646461618776	0	0	0.9318042714943787	0.4772683659133921	1	0	1	1255	NA	NA	NA	NA	NA	31_637x318	31_637x318_1	606.6666666666666	1:4
31	1	4	1	4	1	M	637x318	NR	2017-03-24	17:25:00	0.4794520547945205	13	1	1	20170329_T31_V3	2017-03-29	2	1	09:00:00	0	6054.710307565361	0.475480616809682	10425	0.11823643959189788	11450	0.1367239799873159	0.18876752936620347	0.36010430723026693	0	0	0.9132911196911196	0.4245234943372854	0.9684210526315788	0	0.9700934579439252	750	NA	NA	NA	NA	NA	31_637x318	31_637x318_2	381.6666666666667	1:4
31	1	4	1	4	1	M	732x40	CO	2017-03-24	17:25:00	0.4794520547945205	NA	0	1	20170328_T31_V1	2017-03-28	1	0	09:00:00	0	5654.485204706441	0.44253668408797053	12691	0.15595093454055223	17372	0.24105066591501656	0.17520287768407156	0.3262401590471153	6	0.028985507246376812	0.897223937838647	0.37874731033551884	1	0	1	1255	NA	NA	NA	NA	NA	31_732x40	31_732x40_1	579.0666666666667	1:4
31	1	4	1	4	1	M	732x40	CO	2017-03-24	17:25:00	0.4794520547945205	NA	0	1	20170329_T31_V3	2017-03-29	2	1	09:00:00	0	3782.131111527205	0.28841664804749995	7871	0.07572857547059901	11515	0.13786907194700868	0.13563877256757198	0.22746838445272663	20	0.0966183574879227	0.8399036123270106	0.21543890991071074	0.9684210526315788	0	0.9700934579439252	750	NA	NA	NA	NA	NA	31_732x40	31_732x40_2	383.8333333333333	1:4
31	1	4	1	4	1	M	801x513	CY	2017-03-24	17:25:00	0.4794520547945205	6	2	1	20170328_T31_V1	2017-03-28	1	0	09:00:00	0	11471.561136773173	0.9213606178546783	12151	0.1469633673418438	11489	0.13741103516313155	0.17500553815563777	0.325747500983357	38	0.18357487922705315	0.9865962409109618	0.6333733566244216	1	0	1	1255	NA	NA	NA	NA	NA	31_801x513	31_801x513_1	382.96666666666664	1:4
31	1	4	1	4	1	M	801x513	CY	2017-03-24	17:25:00	0.4794520547945205	6	2	1	20170329_T31_V3	2017-03-29	2	1	09:00:00	0	8642.649542425232	0.6885029770566706	11244	0.13186758317660568	12030	0.14694172362765132	0.21153069946861805	0.4169325534344703	5	0.024154589371980676	0.930341013867696	0.47309947363495497	0.9684210526315788	0	0.9700934579439252	750	NA	NA	NA	NA	NA	31_801x513	31_801x513_2	401	1:4
31	1	4	1	4	1	M	855x391	LG	2017-03-24	17:25:00	0.4794520547945205	NA	0	1	20170328_T31_V1	2017-03-28	1	0	09:00:00	0	6969.6943829210595	0.5507961669954009	11263	0.13218381239285654	12675	0.15830455922767953	0.1579981422031598	0.2832885429326385	14	0.06763285024154589	0.9442772206578707	0.5128044058484115	1	0	1	1255	NA	NA	NA	NA	NA	31_855x391	31_855x391_1	422.5	1:4
31	1	4	1	4	1	M	855x391	LG	2017-03-24	17:25:00	0.4794520547945205	NA	0	1	20170329_T31_V3	2017-03-29	2	1	09:00:00	0	4189.916420086834	0.3219828878313804	13121	0.16310770101359787	16468	0.22512507927559722	0.23736737994005147	0.4814338172006365	1	0.004830917874396135	0.8880738185209441	0.35267817454237277	0.9684210526315788	0	0.9700934579439252	750	NA	NA	NA	NA	NA	31_855x391	31_855x391_2	548.9333333333333	1:4
33	2	2	0.3333333333333333	4	1	F	136x427	PP	2017-03-24	17:35:00	0.6164383561643836	40	1	1	20170328_T33_V1	2017-03-28	1	0	09:00:00	0	5418.81354117162	0.42313772242253556	20730	0.2897491803005842	19071	0.2709816080614474	0.23422069706416399	0.4735781245008523	3	0.014492753623188406	0.9856828261139711	0.6307709933599175	0.9921052631578948	0	0.9946808510638298	1302	NA	NA	NA	NA	NA	33_136x427	33_136x427_1	635.7	1:2
33	2	2	0.3333333333333333	4	1	F	208x313	TW	2017-03-24	17:35:00	0.6164383561643836	60	1	1	20170328_T33_V1	2017-03-28	1	0	09:00:00	0	6587.91952604645	0.5193709387678961	18014	0.24454504601967278	17260	0.23907758438446902	0.19591995687433658	0.3779603400043132	5	0.024154589371980676	0.9761711022129461	0.6036716284890139	0.9921052631578948	0	0.9946808510638298	1302	NA	NA	NA	NA	NA	33_208x313	33_208x313_1	575.3333333333334	1:2
33	2	2	0.3333333333333333	4	1	F	237x714	NR	2017-03-24	17:35:00	0.6164383561643836	95	1	0	20170328_T33_V1	2017-03-28	1	0	09:00:00	0	3127.841813910795	0.23455979987071532	13879	0.17572358237771082	13221	0.16792333168909873	0.14950419507705476	0.2620834069012304	19	0.09178743961352658	0.9782791463049766	0.6096775488256766	0.9921052631578948	0	0.9946808510638298	1302	NA	NA	NA	NA	NA	33_237x714	33_237x714_1	440.7	1:2
33	2	2	0.3333333333333333	4	1	F	306x774	CO	2017-03-24	17:35:00	0.6164383561643836	50	1	1	20170328_T33_V1	2017-03-28	1	0	09:00:00	0	4599.299213975066	0.3556806222386954	16421	0.21803172278348285	15321	0.2049186103868649	0.18151643455377964	0.3420019515655463	23	0.1111111111111111	0.9838482392669274	0.625544166038948	0.9921052631578948	0	0.9946808510638298	1302	NA	NA	NA	NA	NA	33_306x774	33_306x774_1	510.7	1:2
33	2	2	0.3333333333333333	4	1	F	315x229	CY	2017-03-24	17:35:00	0.6164383561643836	115	1	1	20170328_T33_V1	2017-03-28	1	0	09:00:00	0	7839.5903071795565	0.6224003532369741	33626	0.5043855999201106	25131	0.37773941230357266	0.3740413423145673	0.8226403164965823	5	0.024154589371980676	1.038119667397881	0.7801661092628523	0.9921052631578948	0	0.9946808510638298	1302	NA	NA	NA	NA	NA	33_315x229	33_315x229_1	837.7	1:2
33	2	2	0.3333333333333333	4	1	F	335x365	LG	2017-03-24	17:35:00	0.6164383561643836	NA	0	0	20170328_T33_V1	2017-03-28	1	0	09:00:00	0	453.29333327024676	0.014408328666679517	15073	0.19559609207263287	12894	0.16216263829187513	0.1595817832785982	0.287242102323936	118	0.5700483091787439	1.0029391783173025	0.6799351816358734	0.9921052631578948	0	0.9946808510638298	1302	NA	NA	NA	NA	NA	33_335x365	33_335x365_1	429.8	1:2
33	2	2	0.3333333333333333	4	1	F	360x380	CG	2017-03-24	17:35:00	0.6164383561643836	NA	0	1	20170328_T33_V1	2017-03-28	1	0	09:00:00	0	278.25124368855825	0	23192	0.3307258292695105	19132	0.2720562328236206	0.2677948529073475	0.5573959928280912	31	0.1497584541062802	1.0311781337617743	0.7603893416941222	0.9921052631578948	0	0.9946808510638298	1302	NA	NA	NA	NA	NA	33_360x380	33_360x380_1	637.7333333333333	1:2
33	2	2	0.3333333333333333	4	1	F	387x324	UB	2017-03-24	17:35:00	0.6164383561643836	80	1	1	20170328_T33_V1	2017-03-28	1	0	09:00:00	0	3385.160743950795	0.25574062400869735	19187	0.26406803921242283	16897	0.23268268620956944	0.21642078963979733	0.42914066183757243	0	0	1.0003875876922101	0.6726655756138669	0.9921052631578948	0	0.9946808510638298	1302	NA	NA	NA	NA	NA	33_387x324	33_387x324_1	563.2333333333333	1:2
33	2	2	0.3333333333333333	4	1	F	786x716	BB	2017-03-24	17:35:00	0.6164383561643836	100	1	1	20170328_T33_V1	2017-03-28	1	0	09:00:00	0	5270.271906536633	0.4109107392002636	18395	0.2508862739876504	18267	0.2568177013600169	0.20456765691595785	0.3995493201355659	0	0	0.9683444969163152	0.5813732486326458	0.9921052631578948	0	0.9946808510638298	1302	NA	NA	NA	NA	NA	33_786x716	33_786x716_1	608.9	1:2
33	2	2	0.3333333333333333	4	1	F	852x721	BP	2017-03-24	17:35:00	0.6164383561643836	10	1	1	20170328_T33_V1	2017-03-28	1	0	09:00:00	0	4099.793784327275	0.31456457741567223	24363	0.3502155351763394	20135	0.28972588260164894	0.2658094048646806	0.5524393224835524	0	0	1.0093739408877167	0.6982681337450592	0.9921052631578948	0	0.9946808510638298	1302	NA	NA	NA	NA	NA	33_852x721	33_852x721_1	671.1666666666666	1:2
33	2	2	0.3333333333333333	4	1	M	153x517	CG	2017-03-24	17:35:00	0.6164383561643836	95	1	1	20170328_T33_V1	2017-03-28	1	0	09:00:00	0	9579.684197897874	0.7656335878736648	14703	0.1894379441772215	14816	0.19602212670002114	0.16460253430480865	0.2997764055059532	11	0.05314009661835749	0.9620322412591799	0.5633893246887746	0.9921052631578948	0	0.9946808510638298	1302	NA	NA	NA	NA	NA	33_153x517	33_153x517_1	493.8666666666667	1:2
33	2	2	0.3333333333333333	4	1	M	235x712	UB	2017-03-24	17:35:00	0.6164383561643836	50	3	1	20170328_T33_V1	2017-03-28	1	0	09:00:00	0	7294.9950979813175	0.577572810426104	19255	0.2651998069337417	23886	0.3558064970756113	0.22187116283078195	0.4427475166037813	4	0.01932367149758454	0.9114152399078571	0.4191790214289512	0.9921052631578948	0	0.9946808510638298	1302	NA	NA	NA	NA	NA	33_235x712	33_235x712_1	796.2	1:2
33	2	2	0.3333333333333333	4	1	M	307x176	BB	2017-03-24	17:35:00	0.6164383561643836	100	1	1	20170328_T33_V1	2017-03-28	1	0	09:00:00	0	6229.54218473015	0.48987164215463047	20919	0.2928948288201321	28609	0.4390106405468254	0.23925209262791766	0.48613900176712554	1	0.004830917874396135	0.8909764937769299	0.3609480377850627	0.9921052631578948	0	0.9946808510638298	1302	NA	NA	NA	NA	NA	33_307x176	33_307x176_1	953.6333333333333	1:2
33	2	2	0.3333333333333333	4	1	M	378x765	BP	2017-03-24	17:35:00	0.6164383561643836	NA	0	1	20170328_T33_V1	2017-03-28	1	0	09:00:00	0	9465.61461820224	0.7562441204658407	17039	0.22831749413311586	16075	0.21820167711930097	0.19727575276507844	0.3813450839716551	40	0.1932367149758454	0.9809870569972038	0.6173925183359437	0.9921052631578948	0	0.9946808510638298	1302	NA	NA	NA	NA	NA	33_378x765	33_378x765_1	535.8333333333334	1:2
33	2	2	0.3333333333333333	4	1	M	57x862	CY	2017-03-24	17:35:00	0.6164383561643836	NA	0	1	20170328_T33_V1	2017-03-28	1	0	09:00:00	0	6437.441411876627	0.5069845571194462	19953	0.27681706972022035	24140	0.360281164118103	0.23097394860994713	0.465472618119745	3	0.014492753623188406	0.9188950136719624	0.44048926134912575	0.9921052631578948	0	0.9946808510638298	1302	NA	NA	NA	NA	NA	33_57x862	33_57x862_1	804.6666666666666	1:2
33	2	2	0.3333333333333333	4	1	M	59x820	LG	2017-03-24	17:35:00	0.6164383561643836	10	1	1	20170328_T33_V1	2017-03-28	1	0	09:00:00	0	8667.64541420408	0.6905604749805158	18096	0.24590982474243964	18585	0.2624198435628215	0.19847643463738615	0.38434258584619363	1	0.004830917874396135	0.9595320355114254	0.5562661166861298	0.9921052631578948	0	0.9946808510638298	1302	NA	NA	NA	NA	NA	33_59x820	33_59x820_1	619.5	1:2
33	2	2	0.3333333333333333	4	1	M	637x318	PP	2017-03-24	17:35:00	0.6164383561643836	NA	0	1	20170328_T33_V1	2017-03-28	1	0	09:00:00	0	5596.940826698501	0.43780000439430683	20981	0.2939267346836876	22807	0.33679797054471144	0.24692212914748968	0.5052872452573077	7	0.033816425120772944	0.9423280844560648	0.5072512218340884	0.9921052631578948	0	0.9946808510638298	1302	NA	NA	NA	NA	NA	33_637x318	33_637x318_1	760.2333333333333	1:2
33	2	2	0.3333333333333333	4	1	M	732x40	TW	2017-03-24	17:35:00	0.6164383561643836	NA	0	1	20170328_T33_V1	2017-03-28	1	0	09:00:00	0	3869.822127069847	0.29563480326989655	18060	0.24531065359585907	20459	0.29543372560073283	0.19216584557249847	0.3685882024514594	10	0.04830917874396135	0.9455312097060325	0.516377081749632	0.9921052631578948	0	0.9946808510638298	1302	NA	NA	NA	NA	NA	33_732x40	33_732x40_1	681.9666666666667	1:2
33	2	2	0.3333333333333333	4	1	M	801x513	NR	2017-03-24	17:35:00	0.6164383561643836	60	1	1	20170328_T33_V1	2017-03-28	1	0	09:00:00	0	8337.201751597364	0.6633604974891765	15542	0.20340196062114074	16013	0.21710943555774787	0.17155457335612265	0.3171321685675929	6	0.028985507246376812	0.9567002274021764	0.5481981573976298	0.9921052631578948	0	0.9946808510638298	1302	NA	NA	NA	NA	NA	33_801x513	33_801x513_1	533.7666666666667	1:2
33	2	2	0.3333333333333333	4	1	M	855x391	CO	2017-03-24	17:35:00	0.6164383561643836	40	1	1	20170328_T33_V1	2017-03-28	1	0	09:00:00	0	5692.0927841315515	0.4456322959263014	22032	0.3114192034352479	26741	0.40610245930519345	0.2499545180389005	0.5128576030647954	0	0	0.9179921212500713	0.4379168768440034	0.9921052631578948	0	0.9946808510638298	1302	NA	NA	NA	NA	NA	33_855x391	33_855x391_1	891.3666666666667	1:2
34	2	2	0.3333333333333333	4	1	F	136x427	BP	2017-03-24	17:40:00	0.684931506849315	30	1	1	20170328_T34_V1.5	2017-03-28	1	0	09:30:00	1	5737.236833695712	0.44934826106942627	12935	0.1600119834229316	12460	0.15451694736100346	0.1873059774805406	0.3564555434585699	22	0.10628019323671498	0.965777472688282	0.574059671523829	0.9736842105263158	0	0.9747225647348952	626	1	2017-04-03	Natural	10	0.1	34_136x427	34_136x427_1	415.3333333333333	1:2
34	2	2	0.3333333333333333	4	1	F	208x313	PP	2017-03-24	17:40:00	0.684931506849315	35	1	1	20170328_T34_V1.5	2017-03-28	1	0	09:30:00	1	1903.306152758372	0.1337639723522147	13264	0.16548774195695953	12000	0.14641321964625467	0.18550509197157306	0.35195963341490094	0	0	0.9825935095092789	0.6219693798203075	0.9736842105263158	0	0.9747225647348952	626	77	2017-04-10	Stuck	17	4.529411764705882	34_208x313	34_208x313_1	400	1:2
34	2	2	0.3333333333333333	4	1	F	237x714	TW	2017-03-24	17:40:00	0.684931506849315	35	1	1	20170328_T34_V1.5	2017-03-28	1	0	09:30:00	1	4263.764220942206	0.3280615594730323	23467	0.3353028310836676	22528	0.3318828835177225	0.351702126201961	0.7668704712797494	0	0	0.9655168158701152	0.5733170475478714	0.9736842105263158	0	0.9747225647348952	626	0	2017-06-19	Natural/Stuck	87	0	34_237x714	34_237x714_1	750.9333333333333	1:2
34	2	2	0.3333333333333333	4	1	F	306x774	NR	2017-03-24	17:40:00	0.684931506849315	15	1	1	20170328_T34_V1.5	2017-03-28	1	0	09:30:00	1	2254.3926521467956	0.16266313418072828	13656	0.17201204999750344	13895	0.1797970544711437	0.17922319435216266	0.3362768782037722	1	0.004830917874396135	0.9358349674853613	0.48875201519504924	0.9736842105263158	0	0.9747225647348952	626	NA	2017-04-27	Escape	NA	NA	34_306x774	34_306x774_1	463.1666666666667	1:2
34	2	2	0.3333333333333333	4	1	F	315x229	CO	2017-03-24	17:40:00	0.684931506849315	NA	0	1	20170328_T34_V1.5	2017-03-28	1	0	09:30:00	1	5703.401747226475	0.4465631763650599	16249	0.2151690161942646	16204	0.22047424423930662	0.2278151238134312	0.45758661311935583	4	0.01932367149758454	0.9638360530173306	0.5685284722819132	0.9736842105263158	0	0.9747225647348952	626	168	2017-05-08	Stuck	45	3.7333333333333334	34_315x229	34_315x229_1	540.1333333333333	1:2
34	2	2	0.3333333333333333	4	1	F	335x365	CY	2017-03-24	17:40:00	0.684931506849315	NA	0	1	20170328_T34_V1.5	2017-03-28	1	0	09:30:00	1	5080.880301997729	0.39532125160086634	16093	0.2125726078924155	15573	0.20935804383059686	0.22933153516947846	0.4613723335396923	0	0	0.9599220581030724	0.5573773100543266	0.9736842105263158	0	0.9747225647348952	626	161	2017-06-05	Natural	73	2.2054794520547945	34_335x365	34_335x365_1	519.1	1:2
34	2	2	0.3333333333333333	4	1	F	360x380	LG	2017-03-24	17:40:00	0.684931506849315	NA	0	1	20170328_T34_V1.5	2017-03-28	1	0	09:30:00	1	4894.822292673889	0.38000616392216874	21778	0.30719171812326285	22886	0.33818969769572266	0.3339213068484416	0.7224806619786679	0	0	0.9502187763875029	0.5297321876357656	0.9736842105263158	0	0.9747225647348952	626	126	2017-04-24	Natural/Stuck	31	4.064516129032258	34_360x380	34_360x380_1	762.8666666666667	1:2
34	2	2	0.3333333333333333	4	1	F	387x324	CG	2017-03-24	17:40:00	0.684931506849315	NA	0	1	20170328_T34_V1.5	2017-03-28	1	0	09:30:00	1	6058.81427062779	0.47581842841134137	14804	0.1911189521162392	15041	0.19998590656049609	0.21774386933515844	0.4324437298345817	63	0.30434782608695654	0.9523112658646249	0.5356937921166258	0.9736842105263158	0	0.9747225647348952	626	151	2017-04-27	Natural	34	4.4411764705882355	34_387x324	34_387x324_1	501.3666666666667	1:2
34	2	2	0.3333333333333333	4	1	F	786x716	UB	2017-03-24	17:40:00	0.684931506849315	NA	0	1	20170328_T34_V1.5	2017-03-28	1	0	09:30:00	1	6281.409290451918	0.4941410056432324	18399	0.2509528485594927	17027	0.23497287012895496	0.2657059046088458	0.5521809341310376	0	0	0.9753273286836207	0.6012676765894917	0.9736842105263158	0	0.9747225647348952	626	211	2017-06-12	Natural/Stuck	80	2.6375	34_786x716	34_786x716_1	567.5666666666667	1:2
34	2	2	0.3333333333333333	4	1	F	852x721	BB	2017-03-24	17:40:00	0.684931506849315	110	1	1	20170328_T34_V1.5	2017-03-28	1	0	09:30:00	1	1918.926184629371	0.1350497119907165	15624	0.2047667393439076	14888	0.19729053625537313	0.20941358329925575	0.41164717365765885	14	0.06763285024154589	0.9548879306679516	0.5430348356942093	0.9736842105263158	0	0.9747225647348952	626	142	2017-05-25	Natural/Stuck	62	2.2903225806451615	34_852x721	34_852x721_1	496.26666666666665	1:2
34	2	2	0.3333333333333333	4	1	M	153x517	LG	2017-03-24	17:40:00	0.684931506849315	35	1	1	20170328_T34_V1.5	2017-03-28	1	0	09:30:00	1	2209.558993806265	0.15897271842847277	27007	0.3942213271640897	25882	0.39096962863786905	0.39861146230655314	0.883979612468512	0	0	0.962281535066046	0.5640995748918521	0.9736842105263158	0	0.9747225647348952	626	NA	NA	NA	NA	NA	34_153x517	34_153x517_1	862.7333333333333	1:2
34	2	2	0.3333333333333333	4	1	M	235x712	CG	2017-03-24	17:40:00	0.684931506849315	NA	0	1	20170328_T34_V1.5	2017-03-28	1	0	09:30:00	1	2817.1589763950506	0.2089864052390523	14317	0.18301349799444103	15422	0.20669790712423367	0.17235669547902083	0.3191346661670402	1	0.004830917874396135	0.9281269567762053	0.46679151709714456	0.9736842105263158	0	0.9747225647348952	626	NA	NA	NA	NA	NA	34_235x712	34_235x712_1	514.0666666666667	1:2
34	2	2	0.3333333333333333	4	1	M	307x176	UB	2017-03-24	17:40:00	0.684931506849315	NA	0	1	20170328_T34_V1.5	2017-03-28	1	0	09:30:00	1	2416.434574324648	0.17600137344705868	9230	0.09834728625401527	9884	0.10913607215841026	0.11553946271112195	0.17729046442146723	88	0.4251207729468599	0.9194950597168866	0.4421988217695026	0.9736842105263158	0	0.9747225647348952	626	NA	NA	NA	NA	NA	34_307x176	34_307x176_1	329.46666666666664	1:2
34	2	2	0.3333333333333333	4	1	M	378x765	BB	2017-03-24	17:40:00	0.684931506849315	15	1	1	20170328_T34_V1.5	2017-03-28	1	0	09:30:00	1	1307.4175679010157	0.08471429178758375	7793	0.07443037131967445	7816	0.0727045310408005	0.07437799718836696	0.07453088013119177	138.5	0.6690821256038647	0.9541992936250592	0.5410728752038557	0.9736842105263158	0	0.9747225647348952	626	NA	NA	NA	NA	NA	34_378x765	34_378x765_1	260.53333333333336	1:2
34	2	2	0.3333333333333333	4	1	M	57x862	CO	2017-03-24	17:40:00	0.684931506849315	NA	0	1	20170328_T34_V1.5	2017-03-28	1	0	09:30:00	1	6420.728095943145	0.5056088254331121	17114	0.22956576735515868	17406	0.24164963709393278	0.2445143618019432	0.49927625492074457	0	0	0.948406720741599	0.5245695528047191	0.9736842105263158	0	0.9747225647348952	626	NA	NA	NA	NA	NA	34_57x862	34_57x862_1	580.2	1:2
34	2	2	0.3333333333333333	4	1	M	59x820	CY	2017-03-24	17:40:00	0.684931506849315	30	1	1	20170328_T34_V1.5	2017-03-28	1	0	09:30:00	1	2653.481184086382	0.19551351176151402	12411	0.1512907145115923	14035	0.18226340638432809	0.1584265052269107	0.2843579510717057	0	0	0.9228228455332743	0.4516798457131003	0.9736842105263158	0	0.9747225647348952	626	NA	NA	NA	NA	NA	34_59x820	34_59x820_1	467.8333333333333	1:2
34	2	2	0.3333333333333333	4	1	M	637x318	BP	2017-03-24	17:40:00	0.684931506849315	NA	0	1	20170328_T34_V1.5	2017-03-28	1	0	09:30:00	1	7558.505646426403	0.5992632884031844	13198	0.16438926152156183	13184	0.16727151011204283	0.18203846604602134	0.34330520300346057	0	0	0.9640956496312421	0.5692680756842871	0.9736842105263158	0	0.9747225647348952	626	NA	NA	NA	NA	NA	34_637x318	34_637x318_1	439.46666666666664	1:2
34	2	2	0.3333333333333333	4	1	M	732x40	PP	2017-03-24	17:40:00	0.684931506849315	NA	0	1	20170328_T34_V1.5	2017-03-28	1	0	09:30:00	1	1757.6376038347446	0.12177348289733177	11195	0.1310520446715377	11526	0.13806285674018745	0.12118905016445747	0.19139465752400323	60	0.2898550724637681	0.9141537118298705	0.42698106137203323	0.9736842105263158	0	0.9747225647348952	626	NA	NA	NA	NA	NA	34_732x40	34_732x40_1	384.2	1:2
34	2	2	0.3333333333333333	4	1	M	801x513	TW	2017-03-24	17:40:00	0.684931506849315	NA	0	1	20170328_T34_V1.5	2017-03-28	1	0	09:30:00	1	9409.288208111047	0.7516076959856054	15309	0.19952399181132766	16626	0.22790853357761962	0.2190565605568688	0.435720863010753	0	0	0.9315433799229008	0.47652507311381226	0.9736842105263158	0	0.9747225647348952	626	NA	NA	NA	NA	NA	34_801x513	34_801x513_1	554.2	1:2
34	2	2	0.3333333333333333	4	1	M	855x391	NR	2017-03-24	17:40:00	0.684931506849315	35	2	1	20170328_T34_V1.5	2017-03-28	1	0	09:30:00	1	1635.8569934420143	0.11174929349259755	6834	0.05846911772048666	6394	0.04765344232259883	0.09300871965038646	0.12104247224557481	107	0.5169082125603864	0.9690245798954599	0.583310838178569	0.9736842105263158	0	0.9747225647348952	626	NA	NA	NA	NA	NA	34_855x391	34_855x391_1	213.13333333333333	1:2
35	3	1	0	4	1	F	136x427	BB	2017-03-31	17:13:00	0.3150684931506849	NA	0	1	20170405_T35_V3	2017-04-05	2	1	09:00:00	0	3744.8371987129685	0.28534685520865677	21105	0.2959905464107984	18686	0.26419914030019026	0.31349807142851566	0.6714940618914134	21	0.10144927536231885	1.0025477715658913	0.6788200447290625	1	0	1	1110	105	2017-05-25	Natural/Stuck	55	1.9090909090909092	35_136x427	35_136x427_2	622.8666666666667	1:1
35	3	1	0	4	1	F	208x313	BP	2017-03-31	17:13:00	0.3150684931506849	112	1	1	20170405_T35_V3	2017-04-05	2	1	09:00:00	0	5828.111194166128	0.4568284485841041	16164	0.21375430654261604	16009	0.21703896836022832	0.24231950705921035	0.4937968008226858	10	0.04830917874396135	0.9753167210040986	0.6012374547936539	1	0	1	1110	192	2017-05-18	Stuck	48	4	35_208x313	35_208x313_2	533.6333333333333	1:1
35	3	1	0	4	1	F	237x714	PP	2017-03-31	17:13:00	0.3150684931506849	NA	0	1	20170405_T35_V3	2017-04-05	2	1	09:00:00	0	2971.268940625453	0.22167173721119843	8770	0.09069121049215252	8673	0.0878021281093651	0.12393229800366538	0.19824317479573064	83	0.40096618357487923	0.9756783097378179	0.6022676387151206	1	0	1	1110	199	2017-06-15	Natural	76	2.6184210526315788	35_237x714	35_237x714_2	289.1	1:1
35	3	1	0	4	1	F	306x774	TW	2017-03-31	17:13:00	0.3150684931506849	NA	0	1	20170405_T35_V3	2017-04-05	2	1	09:00:00	0	3601.674965857926	0.2735626694247655	14587	0.18750728159379526	14114	0.1836551335353393	0.21104792911824052	0.4157273174234969	0	0	0.9809903977354589	0.6174020362620164	1	0	1	1110	167	2017-06-01	Natural/Stuck	62	2.693548387096774	35_306x774	35_306x774_2	470.46666666666664	1:1
35	3	1	0	4	1	F	315x229	NR	2017-03-31	17:13:00	0.3150684931506849	NA	0	1	20170405_T35_V3	2017-04-05	2	1	09:00:00	0	4117.117427414318	0.31599054727183007	14180	0.18073331890884275	13048	0.16487562539637798	0.20005550350437679	0.38828473072069936	5	0.024154589371980676	0.9931985753933749	0.6521837292761532	1	0	1	1110	98	2017-04-27	Natural/Stuck	27	3.6296296296296298	35_315x229	35_315x229_2	434.93333333333334	1:1
35	3	1	0	4	1	F	335x365	CO	2017-03-31	17:13:00	0.3150684931506849	11	1	1	20170405_T35_V3	2017-04-05	2	1	09:00:00	0	5461.079476021273	0.4266167798433741	14682	0.18908842767504952	13646	0.1754104714255514	0.21522190040716346	0.4261476352873531	10	0.04830917874396135	0.9907645572711938	0.6452490930438854	1	0	1	1110	182	2017-06-05	Natural/Stuck	66	2.757575757575758	35_335x365	35_335x365_2	454.8666666666667	1:1
35	3	1	0	4	1	F	360x380	CY	2017-03-31	17:13:00	0.3150684931506849	24	1	1	20170405_T35_V3	2017-04-05	2	1	09:00:00	0	3620.707442745061	0.2751292993877999	15141	0.1967278597939517	14402	0.18872877175674724	0.2198291016577445	0.4376495115990607	0	0	0.9851421336375471	0.6292305341483138	1	0	1	1110	127	2017-04-17	Natural/Stuck	17	7.470588235294118	35_360x380	35_360x380_2	480.06666666666666	1:1
35	3	1	0	4	1	F	387x324	LG	2017-03-31	17:13:00	0.3150684931506849	112	1	1	20170405_T35_V3	2017-04-05	2	1	09:00:00	0	4427.4503707230815	0.3415351408834368	17262	0.23202902651332324	16290	0.22198928898597703	0.2446495674422064	0.49961379575440285	0	0	0.9870664656072381	0.6347130496967078	1	0	1	1110	114	2017-04-20	Natural/Stuck	20	5.7	35_387x324	35_387x324_2	543	1:1
35	3	1	0	4	1	F	786x716	CG	2017-03-31	17:13:00	0.3150684931506849	NA	0	1	20170405_T35_V3	2017-04-05	2	1	09:00:00	0	2630.6210429577372	0.19363181332238244	13867	0.17552385866218398	12621	0.15735325206116552	0.1890118536188452	0.3607142626415877	19	0.09178743961352658	0.9958573795783098	0.6597587919543364	1	0	1	1110	121	2017-05-25	Natural	55	2.2	35_786x716	35_786x716_2	420.7	1:1
35	3	1	0	4	1	F	852x721	UB	2017-03-31	17:13:00	0.3150684931506849	4	1	1	20170405_T35_V3	2017-04-05	2	1	09:00:00	0	8819.965552039745	0.7030984800610937	16561	0.22036183279796281	16138	0.21931153548023394	0.24558066088267305	0.5019382702030801	0	0	0.9792662475007501	0.6124898482308232	1	0	1	1110	151	2017-06-08	Stuck	69	2.1884057971014492	35_852x721	35_852x721_2	537.9333333333333	1:1
35	3	1	0	4	1	M	153x517	CY	2017-03-31	17:13:00	0.3150684931506849	NA	0	1	20170405_T35_V3	2017-04-05	2	1	09:00:00	0	5110.565386584482	0.3977647350867312	12716	0.15636702561456653	13079	0.16542174617715452	0.18705879246441154	0.35583844615220295	1	0.004830917874396135	0.9661268944851035	0.5750551912492168	1	0	1	1110	NA	NA	NA	NA	NA	35_153x517	35_153x517_2	435.96666666666664	1:1
35	3	1	0	4	1	M	235x712	LG	2017-03-31	17:13:00	0.3150684931506849	NA	0	1	20170405_T35_V3	2017-04-05	2	1	09:00:00	0	8980.037255441119	0.7162745437058657	15017	0.19466404806684087	15557	0.20907617504051865	0.22840233770234367	0.4590525923877753	5	0.024154589371980676	0.9643806166341654	0.5700799605611763	1	0	1	1110	NA	NA	NA	NA	NA	35_235x712	35_235x712_2	518.5666666666667	1:1
35	3	1	0	4	1	M	307x176	CG	2017-03-31	17:13:00	0.3150684931506849	NA	0	1	20170405_T35_V3	2017-04-05	2	1	09:00:00	0	7062.466827489152	0.5584325924730833	14794	0.1909525156866335	15646	0.21064407018532874	0.23005576537550795	0.46318037399590273	11	0.05314009661835749	0.9593564655325496	0.5557659092613306	1	0	1	1110	NA	NA	NA	NA	NA	35_307x176	35_307x176_2	521.5333333333333	1:1
35	3	1	0	4	1	M	378x765	UB	2017-03-31	17:13:00	0.3150684931506849	NA	0	1	20170405_T35_V3	2017-04-05	2	1	09:00:00	0	4878.151396268726	0.3786339239360729	22818	0.32450110680225686	21898	0.32078429990839263	0.3264690357034473	0.7038760696700028	0	0	0.9829820875531583	0.623076457601526	1	0	1	1110	NA	NA	NA	NA	NA	35_378x765	35_378x765_2	729.9333333333333	1:1
35	3	1	0	4	1	M	57x862	NR	2017-03-31	17:13:00	0.3150684931506849	NA	0	1	20170405_T35_V3	2017-04-05	2	1	09:00:00	0	1736.927348364765	0.12006874909133418	7945	0.07696020504968128	9715	0.10615883306320907	0.11497878609338427	0.17589073544126	130	0.6280193236714976	0.9242141348596614	0.45564369679720246	1	0	1	1110	NA	NA	NA	NA	NA	35_57x862	35_57x862_2	323.8333333333333	1:1
35	3	1	0	4	1	M	59x820	CO	2017-03-31	17:13:00	0.3150684931506849	NA	0	1	20170405_T35_V3	2017-04-05	2	1	09:00:00	0	3899.529143246648	0.2980800920219025	13191	0.16427275602083785	16158	0.21966387146783173	0.18438724873146203	0.3491689381566867	0	0	0.9237922374996892	0.4544416906608883	1	0	1	1110	NA	NA	NA	NA	NA	35_59x820	35_59x820_2	538.6	1:1
35	3	1	0	4	1	M	637x318	BB	2017-03-31	17:13:00	0.3150684931506849	112	1	1	20170405_T35_V3	2017-04-05	2	1	09:00:00	0	6827.287015318773	0.539074116819504	16845	0.22508862739876503	17179	0.23765062363469805	0.24214533595898746	0.49336198273185783	4	0.01932367149758454	0.9681973297068523	0.5809539620818833	1	0	1	1110	NA	NA	NA	NA	NA	35_637x318	35_637x318_2	572.6333333333333	1:1
35	3	1	0	4	1	M	732x40	BP	2017-03-31	17:13:00	0.3150684931506849	NA	0	1	20170405_T35_V3	2017-04-05	2	1	09:00:00	0	4381.673175463776	0.3377670592962535	13999	0.17772081953297938	13762	0.1774540201536185	0.19995508558855946	0.38803403742896075	0	0	0.977126184215266	0.6063927036518149	1	0	1	1110	NA	NA	NA	NA	NA	35_732x40	35_732x40_2	458.73333333333335	1:1
35	3	1	0	4	1	M	801x513	PP	2017-03-31	17:13:00	0.3150684931506849	4	3	1	20170405_T35_V3	2017-04-05	2	1	09:00:00	0	8831.967125892357	0.7040863717218886	14748	0.19018690811044722	16823	0.23137904305545767	0.21752591149526718	0.43189959816347656	0	0	0.9409987099005502	0.5034637689491176	1	0	1	1110	NA	NA	NA	NA	NA	35_801x513	35_801x513_2	560.7666666666667	1:1
35	3	1	0	4	1	M	855x391	TW	2017-03-31	17:13:00	0.3150684931506849	11	1	1	20170405_T35_V3	2017-04-05	2	1	09:00:00	0	8035.08976227639	0.6384925994500049	15499	0.2026862839738362	16447	0.22475512648861956	0.22961817934502163	0.4620879406237443	4	0.01932367149758454	0.958536449176905	0.5534296427072385	1	0	1	1110	NA	NA	NA	NA	NA	35_855x391	35_855x391_2	548.2333333333333	1:1
41	1	4	1	4	1	F	136x427	NR	2017-03-31	17:37:00	0.6438356164383562	98	1	1	20170404_T41_V1	2017-04-04	1	0	09:00:00	0	3580.6274619848846	0.2718301755192099	12214	0.14801191684835976	11607	0.13948981748995842	0.20172006917664156	0.39244031833968807	8	0.03864734299516908	0.98536948434098	0.6298782673804907	1	0	1	842	2	2017-04-10	Natural/Stuck	10	0.2	41_136x427	41_136x427_1	386.9	1:4
41	1	4	1	4	1	F	136x427	NR	2017-03-31	17:37:00	0.6438356164383562	98	1	1	20170405_T41_V3	2017-04-05	2	1	09:00:00	0	3816.5602902991295	0.29125063457414185	15576	0.20396784448180016	13668	0.17579804101190896	0.17051860487881237	0.31454587362609276	0	0	0.9919124089210261	0.6485193783255178	0.9894736842105264	0	0.9898477157360406	994	2	2017-04-10	Natural/Stuck	10	0.2	41_136x427	41_136x427_2	455.6	1:4
41	1	4	1	4	1	F	208x313	CO	2017-03-31	17:37:00	0.6438356164383562	6	1	1	20170404_T41_V1	2017-04-04	1	0	09:00:00	0	2385.7073819038387	0.1734721104083156	10034	0.11172877519431453	9449	0.1014727644281587	0.17587069448377474	0.3279073634541504	41	0.19806763285024154	0.9875803021622453	0.6361769950795894	1	0	1	842	183	2017-05-22	Stuck	52	3.519230769230769	41_208x313	41_208x313_1	314.96666666666664	1:4
41	1	4	1	4	1	F	208x313	CO	2017-03-31	17:37:00	0.6438356164383562	6	1	1	20170405_T41_V3	2017-04-05	2	1	09:00:00	0	3309.926248912501	0.24954780870253904	14938	0.19334920027295574	13146	0.16660207173560707	0.18844607339507324	0.3593017925106997	31	0.1497584541062802	0.9931855014108254	0.6521464808628151	0.9894736842105264	0	0.9898477157360406	994	183	2017-05-22	Stuck	52	3.519230769230769	41_208x313	41_208x313_2	438.2	1:4
41	1	4	1	4	1	F	237x714	CY	2017-03-31	17:37:00	0.6438356164383562	NA	0	1	20170404_T41_V1	2017-04-04	1	0	09:00:00	0	4146.806503727832	0.31843435933073266	13172	0.163956526804587	13260	0.1686103868649144	0.21498638502519907	0.42555967121859933	0	0	0.9713533145736536	0.5899455167487804	1	0	1	842	0	2017-04-10	Natural	10	0	41_237x714	41_237x714_1	442	1:4
41	1	4	1	4	1	F	237x714	CY	2017-03-31	17:37:00	0.6438356164383562	NA	0	1	20170405_T41_V3	2017-04-05	2	1	09:00:00	0	2271.1421977846476	0.16404184806116956	24525	0.35291180533595196	22992	0.34005707842999083	0.3287095227552438	0.7094694448116889	2	0.00966183574879227	0.9748903521868987	0.6000227092578176	0.9894736842105264	0	0.9898477157360406	994	0	2017-04-10	Natural	10	0	41_237x714	41_237x714_2	766.4	1:4
41	1	4	1	4	1	F	306x774	LG	2017-03-31	17:37:00	0.6438356164383562	118	1	1	20170404_T41_V1	2017-04-04	1	0	09:00:00	0	5654.530213916906	0.4425403889540342	16260	0.21535209626683088	16953	0.2336692269748432	0.257523977254417	0.5317547553505582	0	0	0.9628222748988714	0.5656401690241513	1	0	1	842	201	2017-05-25	Natural/Stuck	55	3.6545454545454548	41_306x774	41_306x774_1	565.1	1:4
41	1	4	1	4	1	F	306x774	LG	2017-03-31	17:37:00	0.6438356164383562	118	1	1	20170405_T41_V3	2017-04-05	2	1	09:00:00	0	4938.87792819392	0.38363253788576224	20113	0.27948005259391173	19596	0.28023042773588897	0.260503292879048	0.5391926157660808	4	0.01932367149758454	0.9665451293293847	0.5762467626998644	0.9894736842105264	0	0.9898477157360406	994	201	2017-05-25	Natural/Stuck	55	3.6545454545454548	41_306x774	41_306x774_2	653.2	1:4
41	1	4	1	4	1	F	315x229	CG	2017-03-31	17:37:00	0.6438356164383562	NA	0	1	20170404_T41_V1	2017-04-04	1	0	09:00:00	0	3415.4008591981883	0.25822979401600216	19068	0.26208744570011483	17931	0.2508984567683743	0.31148495800634857	0.6664683249366224	0	0	0.9879229752739848	0.6371532874723358	1	0	1	842	146	2017-05-08	Stuck	38	3.8421052631578947	41_315x229	41_315x229_1	597.7	1:4
41	1	4	1	4	1	F	315x229	CG	2017-03-31	17:37:00	0.6438356164383562	NA	0	1	20170405_T41_V3	2017-04-05	2	1	09:00:00	0	2089.9047776007396	0.14912355999141824	26755	0.39002712913802573	26469	0.4013106898738637	0.3443437410590973	0.7485002653425872	0	0	0.9740385647720684	0.5975959254080002	0.9894736842105264	0	0.9898477157360406	994	146	2017-05-08	Stuck	38	3.8421052631578947	41_315x229	41_315x229_2	882.3	1:4
41	1	4	1	4	1	F	335x365	UB	2017-03-31	17:37:00	0.6438356164383562	83	1	1	20170404_T41_V1	2017-04-04	1	0	09:00:00	0	3619.545056783764	0.27503361932017767	11845	0.141870412595909	12423	0.15386512578394757	0.18920527029726436	0.3611971273116556	0	0	0.9613861430245145	0.5615485593358446	1	0	1	842	171	2017-05-29	Stuck	59	2.8983050847457625	41_335x365	41_335x365_1	414.1	1:4
41	1	4	1	4	1	F	335x365	UB	2017-03-31	17:37:00	0.6438356164383562	83	1	1	20170405_T41_V3	2017-04-05	2	1	09:00:00	0	1475.5620364132758	0.09855485305829557	27933	0.4096333405455786	25054	0.37638291875132124	0.3847368435698547	0.8493416316419787	0	0	0.9978194112302479	0.6653487157344413	0.9894736842105264	0	0.9898477157360406	994	171	2017-05-29	Stuck	59	2.8983050847457625	41_335x365	41_335x365_2	835.1333333333333	1:4
41	1	4	1	4	1	F	360x380	BB	2017-03-31	17:37:00	0.6438356164383562	68	1	1	20170404_T41_V1	2017-04-04	1	0	09:00:00	0	3549.5240071491157	0.2692699410006781	16237	0.21496929247873775	16427	0.22440279050102177	0.26759639275443625	0.5569005371257165	3	0.014492753623188406	0.9701431777111424	0.5864977778612601	1	0	1	842	146	2017-06-05	Stuck	66	2.212121212121212	41_360x380	41_360x380_1	547.5666666666667	1:4
41	1	4	1	4	1	F	360x380	BB	2017-03-31	17:37:00	0.6438356164383562	68	1	1	20170405_T41_V3	2017-04-05	2	1	09:00:00	0	1245.24345077154	0.07959652201973572	28447	0.4181881730273122	26812	0.4073532520611655	0.36488038548480173	0.7997699909731274	0	0	0.975927609688626	0.6029779064225884	0.9894736842105264	0	0.9898477157360406	994	146	2017-06-05	Stuck	66	2.212121212121212	41_360x380	41_360x380_2	893.7333333333333	1:4
41	1	4	1	4	1	F	387x324	BP	2017-03-31	17:37:00	0.6438356164383562	28	1	1	20170404_T41_V1	2017-04-04	1	0	09:00:00	0	1291.3155101227283	0.08338887490508501	16868	0.22547143118685817	15823	0.21376224367556904	0.26447933550459657	0.5491188047910055	0	0	0.9885239924700326	0.638865614749585	1	0	1	842	0	2017-04-10	Natural	10	0	41_387x324	41_387x324_1	527.4333333333333	1:4
41	1	4	1	4	1	F	387x324	BP	2017-03-31	17:37:00	0.6438356164383562	28	1	1	20170405_T41_V3	2017-04-05	2	1	09:00:00	0	1083.820120977724	0.06630920126335454	7916	0.076477539403824707	7120	0.060443238672398	0.07588881544274897	0.07830263737517593	77	0.3719806763285024	0.9953646601691294	0.6583550103488888	0.9894736842105264	0	0.9898477157360406	994	0	2017-04-10	Natural	10	0	41_387x324	41_387x324_2	237.33333333333334	1:4
41	1	4	1	4	1	F	786x716	PP	2017-03-31	17:37:00	0.6438356164383562	58	1	1	20170404_T41_V1	2017-04-04	1	0	09:00:00	0	6475.604545723236	0.5101258985918115	14690	0.18922157681873408	14138	0.18407793672045664	0.24366906757112367	0.4971659781689617	0	0	0.9822882407869227	0.621099654355514	1	0	1	842	22	2017-04-10	Natural/Stuck	10	2.2	41_786x716	41_786x716_1	471.26666666666665	1:4
41	1	4	1	4	1	F	786x716	PP	2017-03-31	17:37:00	0.6438356164383562	58	1	1	20170405_T41_V3	2017-04-05	2	1	09:00:00	0	5138.38514768115	0.4000546772501685	14530	0.18655859394504268	13788	0.1779120569374956	0.15496118677524287	0.2757067847683594	9	0.043478260869565216	0.9773222265276789	0.6069512377524146	0.9894736842105264	0	0.9898477157360406	994	22	2017-04-10	Natural/Stuck	10	2.2	41_786x716	41_786x716_2	459.6	1:4
41	1	4	1	4	1	F	852x721	TW	2017-03-31	17:37:00	0.6438356164383562	58	1	1	20170404_T41_V1	2017-04-04	1	0	09:00:00	0	4139.491474034888	0.3178322335661561	12391	0.15095784165238088	12024	0.146836022831372	0.20838940468400738	0.4090903121026753	23	0.1111111111111111	0.9802857127043079	0.6153943542711452	1	0	1	842	48	2017-04-10	Natural/Stuck	10	4.8	41_852x721	41_852x721_1	400.8	1:4
41	1	4	1	4	1	F	852x721	TW	2017-03-31	17:37:00	0.6438356164383562	58	1	1	20170405_T41_V3	2017-04-05	2	1	09:00:00	0	3440.0352194253906	0.26025753465538287	18407	0.25108599770317724	19032	0.27029455288563176	0.22347097135331928	0.4467414380211102	0	0	0.9536767195358504	0.5395840361602812	0.9894736842105264	0	0.9898477157360406	994	48	2017-04-10	Natural/Stuck	10	4.8	41_852x721	41_852x721_2	634.4	1:4
41	1	4	1	4	1	M	153x517	BP	2017-03-31	17:37:00	0.6438356164383562	NA	0	1	20170404_T41_V1	2017-04-04	1	0	09:00:00	0	2227.6429770298155	0.1604612745495195	10164	0.11389244877918879	9482	0.10205411880769502	0.17172420362603533	0.3175556504771386	62	0.2995169082125604	0.9898610816863896	0.6426750470792078	1	0	1	842	NA	NA	NA	NA	NA	41_153x517	41_153x517_1	316.06666666666666	1:4
41	1	4	1	4	1	M	153x517	BP	2017-03-31	17:37:00	0.6438356164383562	NA	0	1	20170405_T41_V3	2017-04-05	2	1	09:00:00	0	3658.5889790701785	0.27824746157996416	21882	0.3089226569911622	22081	0.3240081741949123	0.2989750890752396	0.6352374415227185	0	0	0.9567037637915422	0.5482082327432501	0.9894736842105264	0	0.9898477157360406	994	NA	NA	NA	NA	NA	41_153x517	41_153x517_2	736.0333333333333	1:4
41	1	4	1	4	1	M	235x712	PP	2017-03-31	17:37:00	0.6438356164383562	58	1	1	20170404_T41_V1	2017-04-04	1	0	09:00:00	0	2274.7195011954423	0.16433630845870217	16251	0.21520230348018574	17244	0.2387957155943908	0.2710107588402994	0.565424500865641	0	0	0.9585504895849724	0.5534696445139682	1	0	1	842	NA	NA	NA	NA	NA	41_235x712	41_235x712_1	574.8	1:4
41	1	4	1	4	1	M	235x712	PP	2017-03-31	17:37:00	0.6438356164383562	58	1	1	20170405_T41_V3	2017-04-05	2	1	09:00:00	0	9875.762708088008	0.7900048490723574	10982	0.12750694872093604	12467	0.15464026495666267	0.12132370621266803	0.19173082630129418	0	0	0.9305658167869776	0.4737399481059392	0.9894736842105264	0	0.9898477157360406	994	NA	NA	NA	NA	NA	41_235x712	41_235x712_2	415.56666666666666	1:4
41	1	4	1	4	1	M	307x176	TW	2017-03-31	17:37:00	0.6438356164383562	98	1	1	20170404_T41_V1	2017-04-04	1	0	09:00:00	0	7393.258651970035	0.5856612283900858	8764	0.0905913486343891	8944	0.09257628074131492	0.13485478876466978	0.22551116916280933	39	0.18840579710144928	0.9680278878381431	0.5804712139415525	1	0	1	842	NA	NA	NA	NA	NA	41_307x176	41_307x176_1	298.1333333333333	1:4
41	1	4	1	4	1	M	307x176	TW	2017-03-31	17:37:00	0.6438356164383562	98	1	1	20170405_T41_V3	2017-04-05	2	1	09:00:00	0	4977.333554246152	0.3867979554180119	10179	0.11414210342359736	15611	0.21002748220703263	0.12363353475974552	0.19749731246171226	51	0.2463768115942029	0.8605451515881916	0.27424766106417403	0.9894736842105264	0	0.9898477157360406	994	NA	NA	NA	NA	NA	41_307x176	41_307x176_2	520.3666666666667	1:4
41	1	4	1	4	1	M	378x765	NR	2017-03-31	17:37:00	0.6438356164383562	NA	0	1	20170404_T41_V1	2017-04-04	1	0	09:00:00	0	2498.79305919749	0.18278058935663496	12056	0.14538222126058953	11910	0.14482770770206468	0.2010900103032137	0.3908673765824016	4	0.01932367149758454	0.975936630947897	0.6030036084298294	1	0	1	842	NA	NA	NA	NA	NA	41_378x765	41_378x765_1	397	1:4
41	1	4	1	4	1	M	378x765	NR	2017-03-31	17:37:00	0.6438356164383562	NA	0	1	20170405_T41_V3	2017-04-05	2	1	09:00:00	0	4154.625134701526	0.31907793828401004	15311	0.1995572790972488	14721	0.19434853075893171	0.1734615644999457	0.3218929712915912	35	0.16908212560386474	0.9662594133824821	0.5754327440450845	0.9894736842105264	0	0.9898477157360406	994	NA	NA	NA	NA	NA	41_378x765	41_378x765_2	490.7	1:4
41	1	4	1	4	1	M	57x862	UB	2017-03-31	17:37:00	0.6438356164383562	6	1	1	20170404_T41_V1	2017-04-04	1	0	09:00:00	0	6855.121497623243	0.5413652707372165	15587	0.20415092455436645	15938	0.21578817560425623	0.25317832039151555	0.5209058245112742	0	0	0.9675564224017832	0.5791279859403108	1	0	1	842	NA	NA	NA	NA	NA	41_57x862	41_57x862_1	531.2666666666667	1:4
41	1	4	1	4	1	M	57x862	UB	2017-03-31	17:37:00	0.6438356164383562	6	1	1	20170405_T41_V3	2017-04-05	2	1	09:00:00	0	4291.946222582188	0.33038131892679656	9126	0.09661634738611587	9672	0.10540131068987386	0.11606297937433115	0.1785974235881827	26	0.12560386473429952	0.9472514327286111	0.5212780809621053	0.9894736842105264	0	0.9898477157360406	994	NA	NA	NA	NA	NA	41_57x862	41_57x862_2	322.4	1:4
41	1	4	1	4	1	M	59x820	BB	2017-03-31	17:37:00	0.6438356164383562	NA	0	1	20170404_T41_V1	2017-04-04	1	0	09:00:00	0	7066.531539411312	0.5587671731756436	9164	0.09724880581861758	10633	0.12233105489394687	0.14721490710600357	0.2563682002816824	64	0.30917874396135264	0.9368741373590593	0.4917126608007484	1	0	1	842	NA	NA	NA	NA	NA	41_59x820	41_59x820_1	354.43333333333334	1:4
41	1	4	1	4	1	M	59x820	BB	2017-03-31	17:37:00	0.6438356164383562	NA	0	1	20170405_T41_V3	2017-04-05	2	1	09:00:00	0	8702.334861909212	0.6934158851564087	12441	0.15179002380040943	14665	0.19336198999365795	0.13173642503141206	0.21772617519270185	15	0.07246376811594203	0.9214714603927324	0.44782968359887876	0.9894736842105264	0	0.9898477157360406	994	NA	NA	NA	NA	NA	41_59x820	41_59x820_2	488.8333333333333	1:4
41	1	4	1	4	1	M	637x318	CO	2017-03-31	17:37:00	0.6438356164383562	NA	0	1	20170404_T41_V1	2017-04-04	1	0	09:00:00	0	834.4103903048327	0.045779411080942516	11696	0.13939050979478387	10679	0.12314142766542174	0.1935311126741582	0.3719965912935473	86	0.41545893719806765	0.995085006794504	0.657558264257937	1	0	1	842	NA	NA	NA	NA	NA	41_637x318	41_637x318_1	355.96666666666664	1:4
41	1	4	1	4	1	M	637x318	CO	2017-03-31	17:37:00	0.6438356164383562	NA	0	1	20170405_T41_V3	2017-04-05	2	1	09:00:00	0	5201.429611704519	0.4052440883251514	13522	0.16978180184078692	14203	0.1852230286801494	0.1656151294114224	0.3023043488356792	13	0.06280193236714976	0.9551629176516462	0.5438182870100202	0.9894736842105264	0	0.9898477157360406	994	NA	NA	NA	NA	NA	41_637x318	41_637x318_2	473.43333333333334	1:4
41	1	4	1	4	1	M	732x40	CY	2017-03-31	17:37:00	0.6438356164383562	68	2	1	20170404_T41_V1	2017-04-04	1	0	09:00:00	0	2494.2005610398455	0.1824025647168778	17416	0.2345921475292512	17338	0.24045169473610034	0.2882533442699889	0.6084706093640115	7	0.033816425120772944	0.9740648169605988	0.5976707191723112	1	0	1	842	NA	NA	NA	NA	NA	41_732x40	41_732x40_1	577.9333333333333	1:4
41	1	4	1	4	1	M	732x40	CY	2017-03-31	17:37:00	0.6438356164383562	68	2	1	20170405_T41_V3	2017-04-05	2	1	09:00:00	0	8883.83990364579	0.7083562020953216	14774	0.19061964282742205	15978	0.21649284757945175	0.1948653750103789	0.3753275767495538	0	0	0.9388534606406614	0.49735184927633375	0.9894736842105264	0	0.9898477157360406	994	NA	NA	NA	NA	NA	41_732x40	41_732x40_2	532.6	1:4
41	1	4	1	4	1	M	801x513	LG	2017-03-31	17:37:00	0.6438356164383562	28	3	1	20170404_T41_V1	2017-04-04	1	0	09:00:00	0	6667.137569952417	0.5258916539607751	11184	0.13086896459897143	12287	0.15146924106828272	0.1816422732371821	0.3423161077946758	7	0.033816425120772944	0.9501109477250247	0.529424978522208	1	0	1	842	NA	NA	NA	NA	NA	41_801x513	41_801x513_1	409.56666666666666	1:4
41	1	4	1	4	1	M	801x513	LG	2017-03-31	17:37:00	0.6438356164383562	28	3	1	20170405_T41_V3	2017-04-05	2	1	09:00:00	0	8646.795666821472	0.6888442591056723	12083	0.14583159962052494	13387	0.17084772038616025	0.1313155353761808	0.21667542431553174	0	0	0.9418627107673044	0.5059253495185899	0.9894736842105264	0	0.9898477157360406	994	NA	NA	NA	NA	NA	41_801x513	41_801x513_2	446.23333333333335	1:4
41	1	4	1	4	1	M	855x391	CG	2017-03-31	17:37:00	0.6438356164383562	NA	0	1	20170404_T41_V1	2017-04-04	1	0	09:00:00	0	7255.424981518011	0.5743156552770503	11901	0.142802456601701	12472	0.1547283489535621	0.19440323980370086	0.37417385636761347	3	0.014492753623188406	0.9615757800224218	0.5620888443833068	1	0	1	842	NA	NA	NA	NA	NA	41_855x391	41_855x391_1	415.73333333333335	1:4
41	1	4	1	4	1	M	855x391	CG	2017-03-31	17:37:00	0.6438356164383562	NA	0	1	20170405_T41_V3	2017-04-05	2	1	09:00:00	0	6844.141321039787	0.5404614538700236	12860	0.15876371020088878	11838	0.1435592981467127	0.13078989477952563	0.21536316274971076	94	0.45410628019323673	0.9846918341128399	0.62794760886072	0.9894736842105264	0	0.9898477157360406	994	NA	NA	NA	NA	NA	41_855x391	41_855x391_2	394.6	1:4
43	2	2	0.3333333333333333	4	1	F	136x427	PP	2017-04-07	16:50:00	0	8	1	1	20170411_T43_V1	2017-04-11	1	0	09:00:00	0	4018.694054822856	0.30788897407780674	9754	0.10706855516535459	9302	0.09888309491931506	0.18889951661065016	0.3604338133398942	0	0	0.9845122200285928	0.6274358795826613	1	0	1	794	51	2017-05-22	Stuck	45	1.1333333333333333	43_136x427	43_136x427_1	310.06666666666666	1:2
43	2	2	0.3333333333333333	4	1	F	136x427	PP	2017-04-07	16:50:00	0	8	1	1	20170412_T43_V3	2017-04-12	2	1	09:00:00	0	3757.5744409097547	0.2863953023125332	11383	0.1341810495481251	10694	0.12340567965612008	0.18808251644944415	0.3583941727230118	52.5	0.2536231884057971	0.9826442830927136	0.6221140362335524	0.994736842105263	0	0.9946808510638298	1017	51	2017-05-22	Stuck	45	1.1333333333333333	43_136x427	43_136x427_2	356.46666666666664	1:2
43	2	2	0.3333333333333333	4	1	F	208x313	TW	2017-04-07	16:50:00	0	40	1	1	20170411_T43_V1	2017-04-11	1	0	09:00:00	0	6292.68558581949	0.4950691970867121	9431	0.1016926584890901	10043	0.11193714325981256	0.17459734943397015	0.32472845798238914	26	0.12560386473429952	0.9576843969367334	0.5510021043571196	1	0	1	794	NA	2017-05-11	Escape	NA	NA	43_208x313	43_208x313_1	334.76666666666665	1:2
43	2	2	0.3333333333333333	4	1	F	208x313	TW	2017-04-07	16:50:00	0	40	1	1	20170412_T43_V3	2017-04-12	2	1	09:00:00	0	6603.58911865127	0.5206607579243215	14995	0.1942978879217083	15079	0.20065534493693185	0.2435802523642958	0.4969442510361598	1	0.004830917874396135	0.9671899404891358	0.5780838611136483	0.994736842105263	0	0.9946808510638298	1017	NA	2017-05-11	Escape	NA	NA	43_208x313	43_208x313_2	502.6333333333333	1:2
43	2	2	0.3333333333333333	4	1	F	237x714	NR	2017-04-07	16:50:00	0	NA	0	1	20170411_T43_V1	2017-04-11	1	0	09:00:00	0	3820.4567120776037	0.2915713627243966	13300	0.1660869131035401	12116	0.14845676837432176	0.2628948344614516	0.5451630984906293	3	0.014492753623188406	0.9956358624913866	0.6591276789798498	1	0	1	794	NA	2017-04-13	Cold Knockout	NA	NA	43_237x714	43_237x714_1	403.8666666666667	1:2
43	2	2	0.3333333333333333	4	1	F	237x714	NR	2017-04-07	16:50:00	0	NA	0	1	20170412_T43_V3	2017-04-12	2	1	09:00:00	0	4192.752358048425	0.3222163238371238	11691	0.13930729157998104	10832	0.1258367979705447	0.18576762486947102	0.35261504670273935	58.5	0.2826086956521739	0.9846199260575675	0.6277427393073919	0.994736842105263	0	0.9946808510638298	1017	NA	2017-04-13	Cold Knockout	NA	NA	43_237x714	43_237x714_2	361.06666666666666	1:2
43	2	2	0.3333333333333333	4	1	F	306x774	CO	2017-04-07	16:50:00	0	NA	0	1	20170411_T43_V1	2017-04-11	1	0	09:00:00	0	4608.392188927107	0.35642909691687125	11796	0.141054874090841	12270	0.1511697554788246	0.22700853245113803	0.45557295806532105	1	0.004830917874396135	0.9633912147001152	0.5672611062405716	1	0	1	794	NA	2017-04-13	Cold Knockout	NA	NA	43_306x774	43_306x774_1	409	1:2
43	2	2	0.3333333333333333	4	1	F	306x774	CO	2017-04-07	16:50:00	0	NA	0	1	20170412_T43_V3	2017-04-12	2	1	09:00:00	0	6858.1800081623	0.5416170274728824	15418	0.20133814889402993	14375	0.18825311817349025	0.2444313505929691	0.4990690174665559	1	0.004830917874396135	0.986771788403044	0.6338734999832503	0.994736842105263	0	0.9946808510638298	1017	NA	2017-04-13	Cold Knockout	NA	NA	43_306x774	43_306x774_2	479.1666666666667	1:2
43	2	2	0.3333333333333333	4	1	F	315x229	CY	2017-04-07	16:50:00	0	NA	0	1	20170411_T43_V1	2017-04-11	1	0	09:00:00	0	6070.9010824106745	0.4768133363053014	9304	0.09957891583309755	9086	0.0950778662532591	0.16985146834461684	0.3128803675016597	19	0.09178743961352658	0.9787399144658525	0.6109902997678193	1	0	1	794	165	2017-05-18	Natural/Stuck	41	4.024390243902439	43_315x229	43_315x229_1	302.8666666666667	1:2
43	2	2	0.3333333333333333	4	1	F	315x229	CY	2017-04-07	16:50:00	0	NA	0	1	20170412_T43_V3	2017-04-12	2	1	09:00:00	0	5167.948964008144	0.40248817872000725	14140	0.1800675731904199	13437	0.17172856035515469	0.22766383605733492	0.45720892328914153	2	0.00966183574879227	0.9808800714265413	0.6170877112320504	0.994736842105263	0	0.9946808510638298	1017	165	2017-05-18	Natural/Stuck	41	4.024390243902439	43_315x229	43_315x229_2	447.9	1:2
43	2	2	0.3333333333333333	4	1	F	335x365	LG	2017-04-07	16:50:00	0	8	1	1	20170411_T43_V1	2017-04-11	1	0	09:00:00	0	835.9772024187844	0.04590838088443778	14553	0.18694139773313584	12181	0.1496018603340145	0.30078931021035366	0.6397666439524009	105	0.5072463768115942	1.0161369568865641	0.7175362958666255	1	0	1	794	NA	2017-04-13	Cold Knockout	NA	NA	43_335x365	43_335x365_1	406.03333333333336	1:2
43	2	2	0.3333333333333333	4	1	F	335x365	LG	2017-04-07	16:50:00	0	8	1	1	20170412_T43_V3	2017-04-12	2	1	09:00:00	0	1475.050476229193	0.09851274474433142	10821	0.12482732220428408	10020	0.11153195687407512	0.17357381629567162	0.3221732078603852	39	0.18840579710144928	0.9900964445084209	0.6433456072276771	0.994736842105263	0	0.9946808510638298	1017	NA	2017-04-13	Cold Knockout	NA	NA	43_335x365	43_335x365_2	334	1:2
43	2	2	0.3333333333333333	4	1	F	360x380	CG	2017-04-07	16:50:00	0	40	1	1	20170411_T43_V1	2017-04-11	1	0	09:00:00	0	4818.878634183341	0.3737549748835962	8282	0.08256911272739377	7492	0.06699668804171659	0.15496522679583555	0.27571687067835693	49.5	0.2391304347826087	0.99733739064283	0.6639754155935157	1	0	1	794	120	2017-06-01	Natural/Stuck	55	2.1818181818181817	43_360x380	43_360x380_1	249.73333333333332	1:2
43	2	2	0.3333333333333333	4	1	F	360x380	CG	2017-04-07	16:50:00	0	40	1	1	20170412_T43_V3	2017-04-12	2	1	09:00:00	0	1317.0096378045384	0.08550384872268434	12152	0.14698001098480434	11407	0.13596645761398068	0.19951246331856712	0.3869290310866359	16	0.07729468599033816	0.9867881852855748	0.6339202155005498	0.994736842105263	0	0.9946808510638298	1017	120	2017-06-01	Natural/Stuck	55	2.1818181818181817	43_360x380	43_360x380_2	380.23333333333335	1:2
43	2	2	0.3333333333333333	4	1	F	387x324	UB	2017-04-07	16:50:00	0	NA	0	1	20170411_T43_V1	2017-04-11	1	0	09:00:00	0	4850.0581971793845	0.3763214741318857	13572	0.17061398398881547	13744	0.1771369177647805	0.25912980337208263	0.5357636996920214	0	0	0.9699097252179695	0.5858326603327925	1	0	1	794	NA	2017-04-13	Cold Knockout	NA	NA	43_387x324	43_387x324_1	458.1333333333333	1:2
43	2	2	0.3333333333333333	4	1	F	387x324	UB	2017-04-07	16:50:00	0	NA	0	1	20170412_T43_V3	2017-04-12	2	1	09:00:00	0	6468.096326005218	0.5095078706783114	13932	0.1766056954546211	13764	0.17748925375237826	0.22745472997471394	0.45668689002696766	1	0.004830917874396135	0.973379900697925	0.5957193593661028	0.994736842105263	0	0.9946808510638298	1017	NA	2017-04-13	Cold Knockout	NA	NA	43_387x324	43_387x324_2	458.8	1:2
43	2	2	0.3333333333333333	4	1	F	786x716	BB	2017-04-07	16:50:00	0	NA	0	1	20170411_T43_V1	2017-04-11	1	0	09:00:00	0	4937.979439687679	0.3835585801437581	15639	0.20501639398831617	15567	0.20925234303431753	0.31020744010605467	0.6632790019450732	3	0.014492753623188406	0.974095418240775	0.5977579037106389	1	0	1	794	73	2017-04-20	Natural/Stuck	13	5.615384615384615	43_786x716	43_786x716_1	518.9	1:2
43	2	2	0.3333333333333333	4	1	F	786x716	BB	2017-04-07	16:50:00	0	NA	0	1	20170412_T43_V3	2017-04-12	2	1	09:00:00	0	5161.917823779931	0.40199173440281133	13604	0.17114658056355375	13575	0.17415967866957932	0.228919285037951	0.46034315123042896	7	0.033816425120772944	0.9710040442591309	0.5889504286038432	0.994736842105263	0	0.9946808510638298	1017	73	2017-04-20	Natural/Stuck	13	5.615384615384615	43_786x716	43_786x716_2	452.5	1:2
43	2	2	0.3333333333333333	4	1	F	852x721	BP	2017-04-07	16:50:00	0	NA	0	1	20170411_T43_V1	2017-04-11	1	0	09:00:00	0	5319.4953867418	0.41496249659534923	9647	0.10528768536857347	9703	0.10594743147065042	0.19436102412923223	0.37406846495105833	6	0.028985507246376812	0.9715650534255186	0.590548771055123	1	0	1	794	NA	2017-04-13	Cold Knockout	NA	NA	43_852x721	43_852x721_1	323.43333333333334	1:2
43	2	2	0.3333333333333333	4	1	F	852x721	BP	2017-04-07	16:50:00	0	NA	0	1	20170412_T43_V3	2017-04-12	2	1	09:00:00	0	9316.954768150947	0.7440074065178006	14286	0.1824975450626633	12428	0.153953209780847	0.22405566780111452	0.44820113249866045	5	0.024154589371980676	1.0012858932152187	0.6752248918205676	0.994736842105263	0	0.9946808510638298	1017	NA	2017-04-13	Cold Knockout	NA	NA	43_852x721	43_852x721_2	414.26666666666665	1:2
43	2	2	0.3333333333333333	4	1	M	153x517	UB	2017-04-07	16:50:00	0	8	1	1	20170411_T43_V1	2017-04-11	1	0	09:00:00	0	7539.67666794923	0.5977134091084086	11608	0.13792586921425362	10600	0.12174970051441054	0.21579795103946803	0.42758574548955286	5	0.024154589371980676	0.99505413194174	0.6574703002979764	1	0	1	794	NA	NA	NA	NA	NA	43_153x517	43_153x517_1	353.3333333333333	1:2
43	2	2	0.3333333333333333	4	1	M	153x517	UB	2017-04-07	16:50:00	0	8	1	1	20170412_T43_V3	2017-04-12	2	1	09:00:00	0	6663.754657389227	0.5256131945560825	11183	0.13085232095601085	11510	0.13778098795010923	0.18515025916480987	0.35107379343684236	33	0.15942028985507245	0.9609666512235586	0.5603534067543833	0.994736842105263	0	0.9946808510638298	1017	NA	NA	NA	NA	NA	43_153x517	43_153x517_2	383.6666666666667	1:2
43	2	2	0.3333333333333333	4	1	M	235x712	BB	2017-04-07	16:50:00	0	NA	0	1	20170411_T43_V1	2017-04-11	1	0	09:00:00	0	10939.531778165654	0.8775674143031266	12592	0.1543032138874557	13646	0.1754104714255514	0.23936546064120243	0.4864220249726651	0	0	0.9534304485139152	0.5388823980187626	1	0	1	794	NA	NA	NA	NA	NA	43_235x712	43_235x712_1	454.8666666666667	1:2
43	2	2	0.3333333333333333	4	1	M	235x712	BB	2017-04-07	16:50:00	0	NA	0	1	20170412_T43_V3	2017-04-12	2	1	09:00:00	0	10644.577092902568	0.8532886590780053	12769	0.1572491386914768	14468	0.1898914805158199	0.2106644249477439	0.4147698993958993	3	0.014492753623188406	0.9384124734934296	0.49609545540593064	0.994736842105263	0	0.9946808510638298	1017	NA	NA	NA	NA	NA	43_235x712	43_235x712_2	482.26666666666665	1:2
43	2	2	0.3333333333333333	4	1	M	307x176	BP	2017-04-07	16:50:00	0	NA	0	1	20170411_T43_V1	2017-04-11	1	0	09:00:00	0	7767.847916351565	0.6164949852831674	11443	0.13517966812575938	11872	0.14415826932562892	0.21717632621066082	0.43102685862264833	0	0	0.9640215381583599	0.569056928486823	1	0	1	794	NA	NA	NA	NA	NA	43_307x176	43_307x176_1	395.73333333333335	1:2
43	2	2	0.3333333333333333	4	1	M	307x176	BP	2017-04-07	16:50:00	0	NA	0	1	20170412_T43_V3	2017-04-12	2	1	09:00:00	0	5938.544141512947	0.4659185720213047	11585	0.1375430654261605	17889	0.250158551194419	0.18175259835130894	0.34259153440353124	50.5	0.24396135265700483	0.862962134286013	0.28113376254235783	0.994736842105263	0	0.9946808510638298	1017	NA	NA	NA	NA	NA	43_307x176	43_307x176_2	596.3	1:2
43	2	2	0.3333333333333333	4	1	M	378x765	PP	2017-04-07	16:50:00	0	NA	0	1	20170411_T43_V1	2017-04-11	1	0	09:00:00	0	7541.900087237708	0.5978964265526633	11469	0.1356124028427342	10983	0.1284969346769079	0.21466890296506133	0.4247670773664359	15	0.07246376811594203	0.9835035463041877	0.6245621189922805	1	0	1	794	NA	NA	NA	NA	NA	43_378x765	43_378x765_1	366.1	1:2
43	2	2	0.3333333333333333	4	1	M	378x765	PP	2017-04-07	16:50:00	0	NA	0	1	20170412_T43_V3	2017-04-12	2	1	09:00:00	0	7219.2421153238865	0.5713373165844918	20679	0.28890035450959506	18585	0.2624198435628215	0.3292840176211281	0.7109036710435643	0	0	0.9931558239168263	0.6520619282363193	0.994736842105263	0	0.9946808510638298	1017	NA	NA	NA	NA	NA	43_378x765	43_378x765_2	619.5	1:2
43	2	2	0.3333333333333333	4	1	M	57x862	LG	2017-04-07	16:50:00	0	NA	0	1	20170411_T43_V1	2017-04-11	1	0	09:00:00	0	3599.4583709731237	0.27338021372112625	9234	0.09841386082585757	9286	0.09860122612923684	0.17164824156181155	0.3173660112103551	16	0.07729468599033816	0.9716070281945012	0.5906683592172551	1	0	1	794	NA	NA	NA	NA	NA	43_57x862	43_57x862_1	309.53333333333336	1:2
43	2	2	0.3333333333333333	4	1	M	57x862	LG	2017-04-07	16:50:00	0	NA	0	1	20170412_T43_V3	2017-04-12	2	1	09:00:00	0	5036.610097202997	0.3916772156872867	15235	0.1982923622322454	14121	0.18377845113099853	0.2509310678923752	0.5152955594326588	0	0	0.9887476384955606	0.6395027931738931	0.994736842105263	0	0.9946808510638298	1017	NA	NA	NA	NA	NA	43_57x862	43_57x862_2	470.7	1:2
43	2	2	0.3333333333333333	4	1	M	59x820	CG	2017-04-07	16:50:00	0	NA	0	1	20170411_T43_V1	2017-04-11	1	0	09:00:00	0	6537.419674215208	0.5152141187451118	11558	0.13709368706622505	12191	0.1497780283278134	0.22216550890390727	0.44348235147245507	3	0.014492753623188406	0.9600062819145728	0.5576172677972571	1	0	1	794	NA	NA	NA	NA	NA	43_59x820	43_59x820_1	406.3666666666667	1:2
43	2	2	0.3333333333333333	4	1	M	59x820	CG	2017-04-07	16:50:00	0	NA	0	1	20170412_T43_V3	2017-04-12	2	1	09:00:00	0	8287.604124759711	0.6592779427717825	15472	0.20223690561390076	16767	0.23039250229018393	0.25385621283227333	0.5225981827526804	0	0	0.950693427383151	0.5310844914506418	0.994736842105263	0	0.9946808510638298	1017	NA	NA	NA	NA	NA	43_59x820	43_59x820_2	558.9	1:2
43	2	2	0.3333333333333333	4	1	M	637x318	TW	2017-04-07	16:50:00	0	NA	0	1	20170411_T43_V1	2017-04-11	1	0	09:00:00	0	5496.532512153601	0.4295350436623618	13158	0.16372351580313899	13851	0.1790219152984286	0.2683797594596424	0.5588562118314513	0	0	0.9604906472617236	0.5589972482729147	1	0	1	794	NA	NA	NA	NA	NA	43_637x318	43_637x318_1	461.7	1:2
43	2	2	0.3333333333333333	4	1	M	637x318	TW	2017-04-07	16:50:00	0	NA	0	1	20170412_T43_V3	2017-04-12	2	1	09:00:00	0	6199.02400847259	0.48735958396978246	13742	0.17344340329211258	13803	0.17817630892819392	0.21683553654898385	0.43017607735138896	1	0.004830917874396135	0.9618952770159885	0.5629991068860786	0.994736842105263	0	0.9946808510638298	1017	NA	NA	NA	NA	NA	43_637x318	43_637x318_2	460.1	1:2
43	2	2	0.3333333333333333	4	1	M	732x40	NR	2017-04-07	16:50:00	0	NA	0	1	20170411_T43_V1	2017-04-11	1	0	09:00:00	0	4273.827485467777	0.3288899020910316	7980	0.07754273255330127	7884	0.07390247339863294	0.15024457403541816	0.2639317627119979	32	0.15458937198067632	0.9759169154025432	0.602947437880439	1	0	1	794	NA	NA	NA	NA	NA	43_732x40	43_732x40_1	262.8	1:2
43	2	2	0.3333333333333333	4	1	M	732x40	NR	2017-04-07	16:50:00	0	NA	0	1	20170412_T43_V3	2017-04-12	2	1	09:00:00	0	6621.424460900469	0.5221288475342165	12668	0.1555681307524591	12274	0.15124022267634415	0.20596656099097374	0.4030416836698802	0	0	0.9761825814267479	0.6037043333284816	0.994736842105263	0	0.9946808510638298	1017	NA	NA	NA	NA	NA	43_732x40	43_732x40_2	409.1333333333333	1:2
43	2	2	0.3333333333333333	4	1	M	801x513	CO	2017-04-07	16:50:00	0	8	2	1	20170411_T43_V1	2017-04-11	1	0	09:00:00	0	11013.454234745597	0.8836522311194563	11925	0.14320190403275468	13552	0.17375449228384188	0.2247842064398438	0.4500199289555999	0	0	0.9419052054370185	0.5060464189032391	1	0	1	794	NA	NA	NA	NA	NA	43_801x513	43_801x513_1	451.73333333333335	1:2
43	2	2	0.3333333333333333	4	1	M	801x513	CO	2017-04-07	16:50:00	0	8	2	1	20170412_T43_V3	2017-04-12	2	1	09:00:00	0	10469.412311898815	0.8388702312498162	12210	0.14794534227651748	13189	0.1673595941089423	0.20421299490086742	0.39866390653885864	2	0.00966183574879227	0.9491722913117456	0.5267507006629525	0.994736842105263	0	0.9946808510638298	1017	NA	NA	NA	NA	NA	43_801x513	43_801x513_2	439.6333333333333	1:2
43	2	2	0.3333333333333333	4	1	M	855x391	CY	2017-04-07	16:50:00	0	40	1	1	20170411_T43_V1	2017-04-11	1	0	09:00:00	0	9696.176525378069	0.7752224801537572	11383	0.1341810495481251	12259	0.15097597068564583	0.2182487729935504	0.4337042216412768	0	0	0.9549473337646927	0.5432040780113536	1	0	1	794	NA	NA	NA	NA	NA	43_855x391	43_855x391_1	408.6333333333333	1:2
43	2	2	0.3333333333333333	4	1	M	855x391	CY	2017-04-07	16:50:00	0	40	1	1	20170412_T43_V3	2017-04-12	2	1	09:00:00	0	9209.772075687666	0.7351848229661464	14352	0.183596025498061	14100	0.18340849834402087	0.23718872827490092	0.48098781338103275	0	0	0.972728844407461	0.5938644682706117	0.994736842105263	0	0.9946808510638298	1017	NA	NA	NA	NA	NA	43_855x391	43_855x391_2	470	1:2
44	2	2	0.3333333333333333	4	1	F	136x427	BP	2017-04-07	16:54:00	0.0547945205479452	NA	0	1	20170411_T44_V1.5	2017-04-11	1	0	09:30:00	1	3738.209584820307	0.28480131305094186	23035	0.32811277732470084	23267	0.3449016982594602	0.16773503229471537	0.3075966856428445	13	0.06280193236714976	0.9645144042578279	0.5704611280200477	0.994736842105263	0	0.9946808510638298	1812	NA	NA	NA	NA	NA	44_136x427	44_136x427_1	775.5666666666667	1:2
44	2	2	0.3333333333333333	4	1	F	208x313	PP	2017-04-07	16:54:00	0.0547945205479452	13	1	1	20170411_T44_V1.5	2017-04-11	1	0	09:30:00	1	3767.2613295233236	0.2871926641084039	23523	0.3362348750894596	24012	0.3580262137974773	0.1884623968525123	0.3593425440164907	2	0.00966183574879227	0.9618744651878133	0.5629398129735113	0.994736842105263	0	0.9946808510638298	1812	NA	NA	NA	NA	NA	44_208x313	44_208x313_1	800.4	1:2
44	2	2	0.3333333333333333	4	1	F	237x714	TW	2017-04-07	16:54:00	0.0547945205479452	41	1	1	20170411_T44_V1.5	2017-04-11	1	0	09:30:00	1	2367.7096750036353	0.17199065599421207	18465	0.2520513289948904	17486	0.24305898104432386	0.16278634372305414	0.29524228635342126	94	0.45410628019323673	0.9798464426430269	0.6141428524622844	0.994736842105263	0	0.9946808510638298	1812	NA	NA	NA	NA	NA	44_237x714	44_237x714_1	582.8666666666667	1:2
44	2	2	0.3333333333333333	4	1	F	306x774	NR	2017-04-07	16:54:00	0.0547945205479452	106	1	1	20170411_T44_V1.5	2017-04-11	1	0	09:30:00	1	2047.9826238446153	0.1456728003988151	32948	0.49310120999284324	33186	0.5196427313085759	0.29789938590625614	0.6325519489373448	0	0	0.9696806051782312	0.5851798861752673	0.994736842105263	0	0.9946808510638298	1812	NA	NA	NA	NA	NA	44_306x774	44_306x774_1	1106.2	1:2
44	2	2	0.3333333333333333	4	1	F	315x229	CO	2017-04-07	16:54:00	0.0547945205479452	96	1	1	20170411_T44_V1.5	2017-04-11	1	0	09:30:00	1	3825.84041966234	0.29201451458867994	32232	0.48118436163307426	31892	0.4968465929109999	0.29175568983043626	0.6172142138314838	0	0	0.9702898269737519	0.5869155887561993	0.994736842105263	0	0.9946808510638298	1812	NA	NA	NA	NA	NA	44_315x229	44_315x229_1	1063.0666666666666	1:2
44	2	2	0.3333333333333333	4	1	F	335x365	CY	2017-04-07	16:54:00	0.0547945205479452	13	1	1	20170411_T44_V1.5	2017-04-11	1	0	09:30:00	1	3954.439885995655	0.3025999879552172	18607	0.2544147262952915	18787	0.265978437037559	0.14591324990992452	0.2531186135466429	2	0.00966183574879227	0.9643634113869981	0.5700309419736381	0.994736842105263	0	0.9946808510638298	1812	NA	NA	NA	NA	NA	44_335x365	44_335x365_1	626.2333333333333	1:2
44	2	2	0.3333333333333333	4	1	F	360x380	LG	2017-04-07	16:54:00	0.0547945205479452	NA	0	1	20170411_T44_V1.5	2017-04-11	1	0	09:30:00	1	1042.6376507285563	0.0629193276159719	29295	0.4323019822578766	29795	0.4599041646113734	0.2104667576387755	0.41427642302815093	5	0.024154589371980676	0.961531882195277	0.5619637773347658	0.994736842105263	0	0.9946808510638298	1812	NA	NA	NA	NA	NA	44_360x380	44_360x380_1	993.1666666666666	1:2
44	2	2	0.3333333333333333	4	1	F	387x324	CG	2017-04-07	16:54:00	0.0547945205479452	NA	0	1	20170411_T44_V1.5	2017-04-11	1	0	09:30:00	1	3141.727314882779	0.2357027641839497	18813	0.2578433167451692	17820	0.24894299203720668	0.1452074940146626	0.25135669420080636	5	0.024154589371980676	0.9802791900081229	0.6153757707918834	0.994736842105263	0	0.9946808510638298	1812	NA	NA	NA	NA	NA	44_387x324	44_387x324_1	594	1:2
44	2	2	0.3333333333333333	4	1	F	786x716	UB	2017-04-07	16:54:00	0.0547945205479452	51	1	1	20170411_T44_V1.5	2017-04-11	1	0	09:30:00	1	3916.3094844062607	0.2994613407898103	24847	0.3582710583692559	23668	0.3519660348107956	0.20017321440458857	0.3885785959419343	10	0.04830917874396135	0.9793298812571203	0.6126711439033979	0.994736842105263	0	0.9946808510638298	1812	NA	NA	NA	NA	NA	44_786x716	44_786x716_1	788.9333333333333	1:2
44	2	2	0.3333333333333333	4	1	F	852x721	BB	2017-04-07	16:54:00	0.0547945205479452	23	1	1	20170411_T44_V1.5	2017-04-11	1	0	09:30:00	1	1952.6869654860836	0.13782868033935616	44342	0.6827388778855916	41961	0.6742301458670988	0.4157985210682597	0.9268870986596717	5	0.024154589371980676	0.980130658450068	0.6149525971455015	0.994736842105263	0	0.9946808510638298	1812	NA	NA	NA	NA	NA	44_852x721	44_852x721_1	1398.7	1:2
44	2	2	0.3333333333333333	4	1	M	153x517	CG	2017-04-07	16:54:00	0.0547945205479452	NA	0	0	20170411_T44_V1.5	2017-04-11	1	0	09:30:00	1	5679.20344417697	0.4445713291222259	18332	0.24983772448113442	18796	0.266136988231978	0.13731642043196546	0.23165663175979198	5	0.024154589371980676	0.9607544681074093	0.5597488867174469	0.994736842105263	0	0.9946808510638298	1812	NA	NA	NA	NA	NA	44_153x517	44_153x517_1	626.5333333333333	1:2
44	2	2	0.3333333333333333	4	1	M	235x712	UB	2017-04-07	16:54:00	0.0547945205479452	13	2	1	20170411_T44_V1.5	2017-04-11	1	0	09:30:00	1	5074.650799500493	0.3948084793891967	18537	0.25324967128805154	20121	0.2894792474103305	0.15797257067584985	0.2832247036236473	51	0.2463768115942029	0.9474008386781939	0.5217037457925564	0.994736842105263	0	0.9946808510638298	1812	NA	NA	NA	NA	NA	44_235x712	44_235x712_1	670.7	1:2
44	2	2	0.3333333333333333	4	1	M	307x176	BB	2017-04-07	16:54:00	0.0547945205479452	NA	0	1	20170411_T44_V1.5	2017-04-11	1	0	09:30:00	1	4032.040256929526	0.30898754680888174	24189	0.3473195413012	24700	0.37014657177084065	0.20040805377772086	0.38916487235487496	0	0	0.9615411193475789	0.5619900944317718	0.994736842105263	0	0.9946808510638298	1812	NA	NA	NA	NA	NA	44_307x176	44_307x176_1	823.3333333333334	1:2
44	2	2	0.3333333333333333	4	1	M	378x765	BP	2017-04-07	16:54:00	0.0547945205479452	NA	0	1	20170411_T44_V1.5	2017-04-11	1	0	09:30:00	1	2875.2838412988813	0.2137708668462128	40424	0.6175290847660736	40411	0.6469241068282714	0.3769885115427943	0.8299979234447186	12	0.057971014492753624	0.9675739201810829	0.5791778379661484	0.994736842105263	0	0.9946808510638298	1812	NA	NA	NA	NA	NA	44_378x765	44_378x765_1	1347.0333333333333	1:2
44	2	2	0.3333333333333333	4	1	M	57x862	CY	2017-04-07	16:54:00	0.0547945205479452	NA	0	1	20170411_T44_V1.5	2017-04-11	1	0	09:30:00	1	2363.957301034083	0.17168178492461497	27654	0.40498976415957927	26467	0.4012754562751039	0.2203479797286478	0.4389448905217059	3	0.014492753623188406	0.9788132398025046	0.6111992072248579	0.994736842105263	0	0.9946808510638298	1812	NA	NA	NA	NA	NA	44_57x862	44_57x862_1	882.2333333333333	1:2
44	2	2	0.3333333333333333	4	1	M	59x820	LG	2017-04-07	16:54:00	0.0547945205479452	NA	0	1	20170411_T44_V1.5	2017-04-11	1	0	09:30:00	1	5456.409553587616	0.42623238213975423	21790	0.3073914418387897	23022	0.3405855824113875	0.17377124988064227	0.32266610073625496	10	0.04830917874396135	0.9561670257242871	0.5466790398360547	0.994736842105263	0	0.9946808510638298	1812	NA	NA	NA	NA	NA	44_59x820	44_59x820_1	767.4	1:2
44	2	2	0.3333333333333333	4	1	M	637x318	PP	2017-04-07	16:54:00	0.0547945205479452	106	1	1	20170411_T44_V1.5	2017-04-11	1	0	09:30:00	1	4526.449605611579	0.34968411532399607	26265	0.38187174408734587	25359	0.3817560425621873	0.19908486399468775	0.385861529524031	0	0	0.9746268234761959	0.5992719031200865	0.994736842105263	0	0.9946808510638298	1812	NA	NA	NA	NA	NA	44_637x318	44_637x318_1	845.3	1:2
44	2	2	0.3333333333333333	4	1	M	732x40	TW	2017-04-07	16:54:00	0.0547945205479452	23	2	1	20170411_T44_V1.5	2017-04-11	1	0	09:30:00	1	1917.5549674643655	0.13493684229386813	14629	0.18820631459813925	16246	0.22121414981326193	0.10179152153733736	0.1429687340864704	57	0.2753623188405797	0.94599051474840945	0.5176856641958778	0.994736842105263	0	0.9946808510638298	1812	NA	NA	NA	NA	NA	44_732x40	44_732x40_1	541.5333333333333	1:2
44	2	2	0.3333333333333333	4	1	M	801x513	NR	2017-04-07	16:54:00	0.0547945205479452	NA	0	1	20170411_T44_V1.5	2017-04-11	1	0	09:30:00	1	4683.100769393355	0.36257862234901844	24093	0.34572175157698515	25759	0.3888027623141428	0.21631956496473445	0.4288879544716593	10	0.04830917874396135	0.950965669191618	0.5318601216284655	0.994736842105263	0	0.9946808510638298	1812	NA	NA	NA	NA	NA	44_801x513	44_801x513_1	858.6333333333333	1:2
44	2	2	0.3333333333333333	4	1	M	855x391	CO	2017-04-07	16:54:00	0.0547945205479452	13	2	1	20170411_T44_V1.5	2017-04-11	1	0	09:30:00	1	4528.34721543558	0.3498403142478702	23313	0.3327397100677396	22578	0.33276372348671696	0.18632552141920494	0.354007835244147	8	0.03864734299516908	0.9760943528348902	0.6034529657711728	0.994736842105263	0	0.9946808510638298	1812	NA	NA	NA	NA	NA	44_855x391	44_855x391_1	752.6	1:2
5	3	1	0	4	1	F	136x427	BB	2017-02-24	NA	NA	NA	NA	1	20170228_T5_V1	2017-02-28	1	0	09:00:00	0	7637.999632623299	0.605806717374391	15968	0.2104921525223441	13310	0.16949122683390883	0.2702867590197986	0.5636170355668224	0	0	1.0171385949786114	0.720390011597594	1	0	1	1128	NA	NA	NA	NA	NA	5_136x427	5_136x427_1	443.6666666666667	1:1
5	3	1	0	4	1	F	136x427	BB	2017-02-24	NA	NA	NA	NA	1	20170301_T5_V3	2017-03-01	2	1	09:00:00	0	5936.022911509301	0.46571104073198083	12099	0.14609789790789407	10921	0.1274046931153548	0.21720406645196527	0.43109611212536875	0	0	0.9978678939582502	0.6654868453889332	1	0	1	866	NA	NA	NA	NA	NA	5_136x427	5_136x427_2	364.03333333333336	1:1
5	3	1	0	4	1	F	208x313	BP	2017-02-24	NA	NA	NA	NA	1	20170228_T5_V1	2017-02-28	1	0	09:00:00	0	4965.7904347100975	0.38584780074086134	11646	0.13855832764675532	10672	0.12301811006976253	0.19780484823366748	0.38266597062405144	5	0.024154589371980676	0.9942041692198517	0.6550487150872623	1	0	1	1128	NA	NA	NA	NA	NA	5_208x313	5_208x313_1	355.73333333333335	1:1
5	3	1	0	4	1	F	208x313	BP	2017-02-24	NA	NA	NA	NA	1	20170301_T5_V3	2017-03-01	2	1	09:00:00	0	5877.031724629928	0.4608552691228397	12440	0.15177338015744887	11072	0.130064829821718	0.22825926463092605	0.45869541051498997	7	0.033816425120772944	1.0012782431972633	0.6752030965466511	1	0	1	866	NA	NA	NA	NA	NA	5_208x313	5_208x313_2	369.06666666666666	1:1
5	3	1	0	4	1	F	237x714	PP	2017-02-24	NA	NA	NA	NA	1	20170228_T5_V1	2017-02-28	1	0	09:00:00	0	5415.784620697569	0.42288840134896033	12675	0.1556846362531831	11560	0.13866182791910367	0.21089798563668996	0.4153529835742161	1	0.004830917874396135	0.9953551653572285	0.6583279591671302	1	0	1	1128	NA	NA	NA	NA	NA	5_237x714	5_237x714_1	385.3333333333333	1:1
5	3	1	0	4	1	F	237x714	PP	2017-02-24	NA	NA	NA	NA	1	20170301_T5_V3	2017-03-01	2	1	09:00:00	0	4312.921856689218	0.33210789697969995	11122	0.129837058735416	10587	0.121520682122472	0.2054672671497944	0.40179519676989556	5	0.024154589371980676	0.9849620222276724	0.6287173879653087	1	0	1	866	NA	NA	NA	NA	NA	5_237x714	5_237x714_2	352.9	1:1
5	3	1	0	4	1	F	306x774	TW	2017-02-24	NA	NA	NA	NA	1	20170228_T5_V1	2017-02-28	1	0	09:00:00	0	5704.504463392208	0.44665394480241066	13977	0.1773546593878468	13309	0.16947361003452893	0.23448890914606413	0.47424771586956704	4	0.01932367149758454	0.9848828525072753	0.6284918295742018	1	0	1	1128	NA	NA	NA	NA	NA	5_306x774	5_306x774_1	443.6333333333333	1:1
5	3	1	0	4	1	F	306x774	TW	2017-02-24	NA	NA	NA	NA	1	20170301_T5_V3	2017-03-01	2	1	09:00:00	0	5970.686967598656	0.46856436083487285	12937	0.16004527070885274	12858	0.16152843351419913	0.24219184457410695	0.49347809147324734	0	0	0.9744628908808013	0.598804851167879	1	0	1	866	NA	NA	NA	NA	NA	5_306x774	5_306x774_2	428.6	1:1
5	3	1	0	4	1	F	315x229	NR	2017-02-24	NA	NA	NA	NA	1	20170228_T5_V1	2017-02-28	1	0	09:00:00	0	5421.703370828851	0.4233755944428685	12280	0.14911039728375747	10831	0.12581918117116483	0.2087301492685895	0.4099409808389831	29	0.14009661835748793	1.0034744189908398	0.6814601083954035	1	0	1	1128	NA	NA	NA	NA	NA	5_315x229	5_315x229_1	361.03333333333336	1:1
5	3	1	0	4	1	F	315x229	NR	2017-02-24	NA	NA	NA	NA	1	20170301_T5_V3	2017-03-01	2	1	09:00:00	0	6207.9597189524975	0.4880951136573706	13330	0.16658622239235724	12394	0.15335423860193081	0.24906430040006944	0.510635175040614	18	0.08695652173913043	0.9906743938776282	0.6449922131422338	1	0	1	866	NA	NA	NA	NA	NA	5_315x229	5_315x229_2	413.1333333333333	1:1
5	3	1	0	4	1	F	335x365	CO	2017-02-24	NA	NA	NA	NA	1	20170228_T5_V1	2017-02-28	1	0	09:00:00	0	6856.31538739934	0.5414635439943908	15031	0.19489705906828886	11137	0.13120992178141075	0.2565265431400132	0.529264661432585	13	0.06280193236714976	1.0453659100861792	0.8008110077688058	1	0	1	1128	NA	NA	NA	NA	NA	5_335x365	5_335x365_1	371.23333333333335	1:1
5	3	1	0	4	1	F	335x365	CO	2017-02-24	NA	NA	NA	NA	1	20170301_T5_V3	2017-03-01	2	1	09:00:00	0	5945.661818830012	0.46650445301925625	13019	0.1614100494316196	11133	0.1311394545838912	0.24264880926991061	0.49461890367659705	0	0	1.0109621048673716	0.7027928903094142	1	0	1	866	NA	NA	NA	NA	NA	5_335x365	5_335x365_2	371.1	1:1
5	3	1	0	4	1	F	360x380	CY	2017-02-24	NA	NA	NA	NA	1	20170228_T5_V1	2017-02-28	1	0	09:00:00	0	6530.1047948693495	0.5146120053561314	11597	0.13774278914168733	10792	0.12513212599534917	0.19692120922512543	0.380459966148087	3	0.014492753623188406	0.9904646707540986	0.6443947017441387	1	0	1	1128	NA	NA	NA	NA	NA	5_360x380	5_360x380_1	359.73333333333335	1:1
5	3	1	0	4	1	F	360x380	CY	2017-02-24	NA	NA	NA	NA	1	20170301_T5_V3	2017-03-01	2	1	09:00:00	0	1992.8900542481506	0.14113793765960328	9147	0.09696586388828787	8325	0.08167148192516384	0.1673764864444961	0.3067015760530956	63	0.30434782608695654	0.9958605583605583	0.6597678484598547	1	0	1	866	NA	NA	NA	NA	NA	5_360x380	5_360x380_2	277.5	1:1
5	3	1	0	4	1	F	387x324	LG	2017-02-24	NA	NA	NA	NA	1	20170228_T5_V1	2017-02-28	1	0	09:00:00	0	5588.310918520626	0.4370896463673475	16217	0.21463641961952631	12524	0.15564442252131633	0.27349933045297387	0.5716372190268454	20	0.0966183574879227	1.035482788031412	0.7726535114608071	1	0	1	1128	NA	NA	NA	NA	NA	5_387x324	5_387x324_1	417.46666666666664	1:1
5	3	1	0	4	1	F	387x324	LG	2017-02-24	NA	NA	NA	NA	1	20170301_T5_V3	2017-03-01	2	1	09:00:00	0	6570.142412531316	0.5179076421694434	11745	0.14020604829985187	10220	0.11505531675005284	0.21171124479168701	0.4173832847704054	4	0.01932367149758454	1.0067490663894032	0.6907897383973491	1	0	1	866	NA	NA	NA	NA	NA	5_387x324	5_387x324_2	340.6666666666667	1:1
5	3	1	0	4	1	F	786x716	CG	2017-02-24	NA	NA	NA	NA	1	20170228_T5_V1	2017-02-28	1	0	09:00:00	0	3176.733504806378	0.2385842465233846	15837	0.20831183529450925	13494	0.17273271791980832	0.26196772276104535	0.5428485644546209	18	0.08695652173913043	1.0118341723128468	0.7052774529547221	1	0	1	1128	NA	NA	NA	NA	NA	5_786x716	5_786x716_1	449.8	1:1
5	3	1	0	4	1	F	786x716	CG	2017-02-24	NA	NA	NA	NA	1	20170301_T5_V3	2017-03-01	2	1	09:00:00	0	5109.88781865533	0.39770896209270123	11370	0.13396468218963767	11073	0.13008244662109789	0.20854824321841395	0.409486852448302	3	0.014492753623188406	0.9794109040199135	0.6129019817025845	1	0	1	866	NA	NA	NA	NA	NA	5_786x716	5_786x716_2	369.1	1:1
5	3	1	0	4	1	F	852x721	UB	2017-02-24	NA	NA	NA	NA	1	20170228_T5_V1	2017-02-28	1	0	09:00:00	0	9227.346956048097	0.7366314730439409	15541	0.2033853169781802	12094	0.1480691987879642	0.26482284765947206	0.5499763827655835	0	0	1.033653954298065	0.7674430750410908	1	0	1	1128	NA	NA	NA	NA	NA	5_852x721	5_852x721_1	403.1333333333333	1:1
5	3	1	0	4	1	F	852x721	UB	2017-02-24	NA	NA	NA	NA	1	20170301_T5_V3	2017-03-01	2	1	09:00:00	0	7661.193423951032	0.6077158797322844	16659	0.2219929098080988	12708	0.15888591360721585	0.32211790662398265	0.6930134774439817	1	0.004830917874396135	1.038424265515899	0.78103392414321	1	0	1	866	NA	NA	NA	NA	NA	5_852x721	5_852x721_2	423.6	1:1
5	3	1	0	4	1	M	153x517	TW	2017-02-24	NA	NA	NA	NA	1	20170228_T5_V1	2017-02-28	1	0	09:00:00	0	5903.129918284355	0.4630035030286292	9634	0.10507131801008605	8961	0.09287576633077302	0.16603851527958188	0.3033613315075521	74	0.357487922705314	0.9905801472351621	0.6447236998655003	1	0	1	1128	NA	NA	NA	NA	NA	5_153x517	5_153x517_1	298.7	1:1
5	3	1	0	4	1	M	153x517	TW	2017-02-24	NA	NA	NA	NA	1	20170301_T5_V3	2017-03-01	2	1	09:00:00	0	6674.7742792446525	0.526520258302036	9196	0.09778140239335585	9404	0.1006800084560637	0.1653165196976518	0.30155886978962476	11	0.05314009661835749	0.9675326939843069	0.5790603825227084	1	0	1	866	NA	NA	NA	NA	NA	5_153x517	5_153x517_2	313.46666666666664	1:1
5	3	1	0	4	1	M	235x712	NR	2017-02-24	NA	NA	NA	NA	1	20170228_T5_V1	2017-02-28	1	0	09:00:00	0	5930.498237792603	0.4652562854506849	14789	0.19086929747183062	27252	0.4151046437883165	0.25272885134365836	0.519783725190403	0	0	0.8287546841339567	0.1836750702359157	1	0	1	1128	NA	NA	NA	NA	NA	5_235x712	5_235x712_1	908.4	1:1
5	3	1	0	4	1	M	235x712	NR	2017-02-24	NA	NA	NA	NA	1	20170301_T5_V3	2017-03-01	2	1	09:00:00	0	9475.316329123527	0.7570427023378754	11348	0.1335985220445051	13774	0.17766542174617717	0.21139053249399484	0.4165826266313164	2	0.00966183574879227	0.9259935837437628	0.4607134333750473	1	0	1	866	NA	NA	NA	NA	NA	5_235x712	5_235x712_2	459.1333333333333	1:1
5	3	1	0	4	1	M	307x176	CO	2017-02-24	NA	NA	NA	NA	1	20170228_T5_V1	2017-02-28	1	0	09:00:00	0	9048.46577618529	0.7219071353837468	13044	0.16182614050563388	13732	0.17692551617222183	0.2176654253463008	0.43224789444381734	0	0	0.9604728720354654	0.5589466057871733	1	0	1	1128	NA	NA	NA	NA	NA	5_307x176	5_307x176_1	457.73333333333335	1:1
5	3	1	0	4	1	M	307x176	CO	2017-02-24	NA	NA	NA	NA	1	20170301_T5_V3	2017-03-01	2	1	09:00:00	0	10338.636138524169	0.8281055854880137	10727	0.12326281976599038	11100	0.13055810020435488	0.1942839879541065	0.3738761441667836	6	0.028985507246376812	0.9646594411335329	0.5708743451461296	1	0	1	866	NA	NA	NA	NA	NA	5_307x176	5_307x176_2	370	1:1
5	3	1	0	4	1	M	378x765	CY	2017-02-24	NA	NA	NA	NA	1	20170228_T5_V1	2017-02-28	1	0	09:00:00	0	5926.962766966307	0.46496526843998504	11844	0.14185376895294843	10941	0.12775702910295259	0.19710577988420472	0.380920746733965	35	0.16908212560386474	0.9922530825756632	0.6494899741675525	1	0	1	1128	NA	NA	NA	NA	NA	5_378x765	5_378x765_1	364.7	1:1
5	3	1	0	4	1	M	378x765	CY	2017-02-24	NA	NA	NA	NA	1	20170301_T5_V3	2017-03-01	2	1	09:00:00	0	8232.66324843034	0.6547555664377207	13308	0.16622006224722466	12949	0.163131562257769	0.24434141940768758	0.4988445042939345	3	0.014492753623188406	0.9796244810907567	0.6135104731843668	1	0	1	866	NA	NA	NA	NA	NA	5_378x765	5_378x765_2	431.6333333333333	1:1
5	3	1	0	4	1	M	57x862	BP	2017-02-24	NA	NA	NA	NA	1	20170228_T5_V1	2017-02-28	1	0	09:00:00	0	7257.993527444198	0.5745270813060037	13078	0.1623920243662933	13174	0.16709534211824395	0.21678101825549692	0.43003997245075476	6	0.028985507246376812	0.971193957937825	0.589491501928349	1	0	1	1128	NA	NA	NA	NA	NA	5_57x862	5_57x862_1	439.1333333333333	1:1
5	3	1	0	4	1	M	57x862	BP	2017-02-24	NA	NA	NA	NA	1	20170301_T5_V3	2017-03-01	2	1	09:00:00	0	8120.000085353659	0.6454818661173244	10053	0.11204500441056539	10379	0.11785638785145515	0.1806964331841714	0.3399548184329367	38	0.18357487922705315	0.9652109039344748	0.5724454895370897	1	0	1	866	NA	NA	NA	NA	NA	5_57x862	5_57x862_2	345.96666666666664	1:1
5	3	1	0	4	1	M	59x820	PP	2017-02-24	NA	NA	NA	NA	1	20170228_T5_V1	2017-02-28	1	0	09:00:00	0	8938.770146807383	0.7128777031760288	14879	0.19236722533828204	23238	0.34439081107744346	0.24679655910357207	0.5049737596865582	0	0	0.8662872280155907	0.2906071165994567	1	0	1	1128	NA	NA	NA	NA	NA	5_59x820	5_59x820_1	774.6	1:1
5	3	1	0	4	1	M	59x820	PP	2017-02-24	NA	NA	NA	NA	1	20170301_T5_V3	2017-03-01	2	1	09:00:00	0	9687.157921429525	0.7744801272138685	14965	0.19379857863289116	20145	0.2899020505954478	0.28566554543173744	0.6020101704688374	0	0	0.9011985497317312	0.3900711732894589	1	0	1	866	NA	NA	NA	NA	NA	5_59x820	5_59x820_2	671.5	1:1
5	3	1	0	4	1	M	637x318	LG	2017-02-24	NA	NA	NA	NA	1	20170228_T5_V1	2017-02-28	1	0	09:00:00	0	7811.56380712276	0.6200933936642219	11271	0.13231696153654113	12581	0.15664858008597	0.1865460612193683	0.35455841277816885	2	0.00966183574879227	0.9462541528615652	0.5184367820265284	1	0	1	1128	NA	NA	NA	NA	NA	5_637x318	5_637x318_1	419.3666666666667	1:1
5	3	1	0	4	1	M	637x318	LG	2017-02-24	NA	NA	NA	NA	1	20170301_T5_V3	2017-03-01	2	1	09:00:00	0	12426.925363434884	1	12602	0.1544696503170614	13646	0.1754104714255514	0.22794651016278372	0.4579146190945906	0	0	0.9536232361590484	0.5394316594136928	1	0	1	866	NA	NA	NA	NA	NA	5_637x318	5_637x318_2	454.8666666666667	1:1
5	3	1	0	4	1	M	732x40	CG	2017-02-24	NA	NA	NA	NA	1	20170228_T5_V1	2017-02-28	1	0	09:00:00	0	9799.98460615695	0.7837672875751821	10278	0.1157898240766939	10376	0.11780353745331548	0.17405650892582353	0.3233782498428426	10	0.04830917874396135	0.970664670674354	0.5879835367241889	1	0	1	1128	NA	NA	NA	NA	NA	5_732x40	5_732x40_1	345.8666666666667	1:1
5	3	1	0	4	1	M	732x40	CG	2017-02-24	NA	NA	NA	NA	1	20170301_T5_V3	2017-03-01	2	1	09:00:00	0	8783.67039039971	0.7001108979363051	11578	0.13742655992543648	11328	0.1345747304629695	0.21089825837386758	0.4153536644624847	3	0.014492753623188406	0.9782825696560089	0.609687302119577	1	0	1	866	NA	NA	NA	NA	NA	5_732x40	5_732x40_2	377.6	1:1
5	3	1	0	4	1	M	801x513	UB	2017-02-24	NA	NA	NA	NA	1	20170228_T5_V1	2017-02-28	1	0	09:00:00	0	8125.448869412946	0.6459303746546001	11167	0.13058602266864172	11883	0.1443520541188077	0.18454860268694637	0.3495717582501548	12	0.057971014492753624	0.9578612886205077	0.5515060773835772	1	0	1	1128	NA	NA	NA	NA	NA	5_801x513	5_801x513_1	396.1	1:1
5	3	1	0	4	1	M	801x513	UB	2017-02-24	NA	NA	NA	NA	1	20170301_T5_V3	2017-03-01	2	1	09:00:00	0	9731.945450593119	0.7781667459116898	8644	0.08859411147912055	9188	0.09687477979000775	0.1560793549728337	0.2784982912828085	17	0.0821256038647343	0.9581317522098142	0.5522766413283655	1	0	1	866	NA	NA	NA	NA	NA	5_801x513	5_801x513_2	306.26666666666665	1:1
5	3	1	0	4	1	M	855x391	BB	2017-02-24	NA	NA	NA	NA	1	20170228_T5_V1	2017-02-28	1	0	09:00:00	0	9013.24551886957	0.719008032406042	12571	0.1539536973852837	11463	0.13695299837925445	0.2047380216547936	0.39997463564652125	8	0.03864734299516908	0.9954006598759865	0.658457575267879	1	0	1	1128	NA	NA	NA	NA	NA	5_855x391	5_855x391_1	382.1	1:1
5	3	1	0	4	1	M	855x391	BB	2017-02-24	NA	NA	NA	NA	1	20170301_T5_V3	2017-03-01	2	1	09:00:00	0	5263.7001428418635	0.4103697942683317	12716	0.15636702561456653	15801	0.21337467408921149	0.23308180116350763	0.47073487128294517	0	0	0.9203443370431483	0.44461845425467933	1	0	1	866	NA	NA	NA	NA	NA	5_855x391	5_855x391_2	526.7	1:1
51	1	4	1	4	1	F	136x427	NR	2017-04-14	17:18:00	0.3835616438356164	52	1	1	20170418_T51_V1	2017-04-18	1	0	09:00:00	0	3041.1617095705024	0.2274248562969632	11256	0.13206730689213256	10160	0.11399830878725953	0.18194803355675546	0.34307943832561744	89.5	0.4323671497584541	0.996198851073711	0.6607316608835841	0.994736842105263	0	0.9946808510638298	1029	192	2017-06-15	Natural/Stuck	62	3.096774193548387	51_136x427	51_136x427_1	338.6666666666667	1:4
51	1	4	1	4	1	F	136x427	NR	2017-04-14	17:18:00	0.3835616438356164	52	1	1	20170419_T51_V3	2017-04-19	2	1	09:00:00	0	3637.4558109479503	0.27650791634943744	10346	0.11692159179801274	9404	0.1006800084560637	0.15515001825475955	0.27617820249097	69	0.3333333333333333	0.9961765309613411	0.6606680697958522	1	0	1	1101	192	2017-06-15	Natural/Stuck	62	3.096774193548387	51_136x427	51_136x427_2	313.46666666666664	1:4
51	1	4	1	4	1	F	208x313	CO	2017-04-14	17:18:00	0.3835616438356164	30	1	1	20170418_T51_V1	2017-04-18	1	0	09:00:00	0	4395.992799586598	0.3389457578094968	12197	0.14772897491803005	9988	0.11096821929391867	0.19132967806534731	0.3665007105621245	3	0.014492753623188406	1.0159786561409279	0.7170852893288021	0.994736842105263	0	0.9946808510638298	1029	172	2017-05-18	Natural/Stuck	34	5.0588235294117645	51_208x313	51_208x313_1	332.93333333333334	1:4
51	1	4	1	4	1	F	208x313	CO	2017-04-14	17:18:00	0.3835616438356164	30	1	1	20170419_T51_V3	2017-04-19	2	1	09:00:00	0	3346.0279712295005	0.2525194681578141	8849	0.09200605828603765	8701	0.08829539849200198	0.12795300375727445	0.20828086530424716	69.5	0.3357487922705314	0.9770755370755371	0.6062484074828487	1	0	1	1101	172	2017-05-18	Natural/Stuck	34	5.0588235294117645	51_208x313	51_208x313_2	290.03333333333336	1:4
51	1	4	1	4	1	F	237x714	CY	2017-04-14	17:18:00	0.3835616438356164	92	1	1	20170418_T51_V1	2017-04-18	1	0	09:00:00	0	3660.2662126857576	0.2783855205647593	16092	0.21255596424945492	13406	0.17118243957437812	0.2651524976250279	0.5507993537893702	31	0.1497584541062802	1.0127686164705623	0.7079397298926269	0.994736842105263	0	0.9946808510638298	1029	33	2017-04-24	Natural	10	3.3	51_237x714	51_237x714_1	446.8666666666667	1:4
51	1	4	1	4	1	F	237x714	CY	2017-04-14	17:18:00	0.3835616438356164	92	1	1	20170419_T51_V3	2017-04-19	2	1	09:00:00	0	5217.8506244480695	0.406595759510146	15406	0.20113842517850308	14493	0.1903319005003171	0.23023304581574341	0.46362295455298524	0	0	0.9878283916211607	0.636883814036671	1	0	1	1101	33	2017-04-24	Natural	10	3.3	51_237x714	51_237x714_2	483.1	1:4
51	1	4	1	4	1	F	306x774	LG	2017-04-14	17:18:00	0.3835616438356164	42	1	1	20170418_T51_V1	2017-04-18	1	0	09:00:00	0	5154.103824313856	0.40134853668517945	15661	0.20538255413344872	14083	0.18310901275456276	0.24320321611559717	0.49600298017307015	10.5	0.050724637681159424	0.9906708416323801	0.6449820926224318	0.994736842105263	0	0.9946808510638298	1029	154	2017-06-19	Stuck	66	2.3333333333333335	51_306x774	51_306x774_1	469.43333333333334	1:4
51	1	4	1	4	1	F	306x774	LG	2017-04-14	17:18:00	0.3835616438356164	42	1	1	20170419_T51_V3	2017-04-19	2	1	09:00:00	0	6745.014138570987	0.5323019476151246	18652	0.2551636902285172	17812	0.24880205764216756	0.27999200741758773	0.5878461847996003	0	0	0.9841798797481114	0.6264890259296558	1	0	1	1101	154	2017-06-19	Stuck	66	2.3333333333333335	51_306x774	51_306x774_2	593.7333333333333	1:4
51	1	4	1	4	1	F	315x229	CG	2017-04-14	17:18:00	0.3835616438356164	67	1	1	20170418_T51_V1	2017-04-18	1	0	09:00:00	0	3818.6483602735284	0.2914225109413748	18592	0.2541650716508829	14898	0.197466704249172	0.2967432547555071	0.6296656679236056	2	0.00966183574879227	1.0203586387223293	0.7295640731262177	0.994736842105263	0	0.9946808510638298	1029	132	2017-05-29	Stuck	45	2.933333333333333	51_315x229	51_315x229_1	496.6	1:4
51	1	4	1	4	1	F	315x229	CG	2017-04-14	17:18:00	0.3835616438356164	67	1	1	20170419_T51_V3	2017-04-19	2	1	09:00:00	0	7271.41766952062	0.5756320695495029	16070	0.21218980410432237	14694	0.19387287717567472	0.24076130519050296	0.4899067504021004	4	0.01932367149758454	0.9947323477423594	0.6565535214343924	1	0	1	1101	132	2017-05-29	Stuck	45	2.933333333333333	51_315x229	51_315x229_2	489.8	1:4
51	1	4	1	4	1	F	335x365	UB	2017-04-14	17:18:00	0.3835616438356164	NA	0	1	20170418_T51_V1	2017-04-18	1	0	09:00:00	0	3260.8849116313763	0.24551104413072347	12552	0.15363746816903284	10679	0.12314142766542174	0.19876111294993473	0.38505328515396675	3	0.014492753623188406	1.0093700518994309	0.6982570538279345	0.994736842105263	0	0.9946808510638298	1029	211	2017-07-06	Natural	83	2.5421686746987953	51_335x365	51_335x365_1	355.96666666666664	1:4
51	1	4	1	4	1	F	335x365	UB	2017-04-14	17:18:00	0.3835616438356164	NA	0	1	20170419_T51_V3	2017-04-19	2	1	09:00:00	0	6712.460942931711	0.5296223798434972	14759	0.1903699881830135	12839	0.16119371432598126	0.219254405003993	0.43621478160384547	0	0	1.0068179636988972	0.6909860301892503	1	0	1	1101	211	2017-07-06	Natural	83	2.5421686746987953	51_335x365	51_335x365_2	427.96666666666664	1:4
51	1	4	1	4	1	F	360x380	BB	2017-04-14	17:18:00	0.3835616438356164	7	1	1	20170418_T51_V1	2017-04-18	1	0	09:00:00	0	1749.7293119686278	0.12112252364135317	12446	0.1518732420152123	11352	0.1349975336480868	0.1977442232121085	0.38251462027891986	6	0.028985507246376812	0.9937569783775347	0.6537746465872749	0.994736842105263	0	0.9946808510638298	1029	NA	2017-05-04	Escape	NA	NA	51_360x380	51_360x380_1	378.4	1:4
51	1	4	1	4	1	F	360x380	BB	2017-04-14	17:18:00	0.3835616438356164	7	1	1	20170419_T51_V3	2017-04-19	2	1	09:00:00	0	5660.873479366114	0.4430625253935077	11992	0.14431702811111297	11452	0.13675921358607568	0.18754436975335123	0.3570506896843157	6	0.028985507246376812	0.9841785139515902	0.6264851347088158	1	0	1	1101	NA	2017-05-04	Escape	NA	NA	51_360x380	51_360x380_2	381.73333333333335	1:4
51	1	4	1	4	1	F	387x324	BP	2017-04-14	17:18:00	0.3835616438356164	97	1	1	20170418_T51_V1	2017-04-18	1	0	09:00:00	0	3521.491077132995	0.26696245215540926	13026	0.16152655493234358	11687	0.14089916144034953	0.21526975510364665	0.4262671045203966	9	0.043478260869565216	0.9933310075340586	0.6525610348979697	0.994736842105263	0	0.9946808510638298	1029	38	2017-04-24	Stuck	10	3.8	51_387x324	51_387x324_1	389.56666666666666	1:4
51	1	4	1	4	1	F	387x324	BP	2017-04-14	17:18:00	0.3835616438356164	97	1	1	20170419_T51_V3	2017-04-19	2	1	09:00:00	0	7105.182101952543	0.5619486366143911	15338	0.20000665745718424	15184	0.20250510887182016	0.23531737986208412	0.4763159927225333	0	0	0.9754275604482013	0.6015532417707657	1	0	1	1101	38	2017-04-24	Stuck	10	3.8	51_387x324	51_387x324_2	506.1333333333333	1:4
51	1	4	1	4	1	F	786x716	PP	2017-04-14	17:18:00	0.3835616438356164	62	1	1	20170418_T51_V1	2017-04-18	1	0	09:00:00	0	5676.560339132521	0.44435376587059894	15064	0.19544629928598772	13560	0.17389542667888097	0.23805884003465796	0.4831600470851336	0	0	0.9930345731421751	0.6517164788711628	0.994736842105263	0	0.9946808510638298	1029	0	2017-04-24	Natural	10	0	51_786x716	51_786x716_1	452	1:4
51	1	4	1	4	1	F	786x716	PP	2017-04-14	17:18:00	0.3835616438356164	62	1	1	20170419_T51_V3	2017-04-19	2	1	09:00:00	0	5521.930523510919	0.43162564310613455	12121	0.14646405805302665	11464	0.13697061517863435	0.19346693366682371	0.3718363684241694	21	0.10144927536231885	0.9865248755221195	0.6331700331541955	1	0	1	1101	0	2017-04-24	Natural	10	0	51_786x716	51_786x716_2	382.1333333333333	1:4
51	1	4	1	4	1	F	852x721	TW	2017-04-14	17:18:00	0.3835616438356164	30	1	1	20170418_T51_V1	2017-04-18	1	0	09:00:00	0	5922.592520986333	0.4646055381569189	14197	0.18101626083917247	12353	0.15263194982735537	0.22194736646213134	0.4429377589428094	0	0	1.0023545579477784	0.678269569716357	0.994736842105263	0	0.9946808510638298	1029	32	2017-04-24	Natural/Stuck	10	3.2	51_852x721	51_852x721_1	411.76666666666665	1:4
51	1	4	1	4	1	F	852x721	TW	2017-04-14	17:18:00	0.3835616438356164	30	1	1	20170419_T51_V3	2017-04-19	2	1	09:00:00	0	8470.462339309204	0.6743296441136002	13749	0.1735599087928366	13329	0.1698259460221267	0.2089707604931878	0.4105416666770913	3	0.014492753623188406	0.9805187416532419	0.6160582651014382	1	0	1	1101	32	2017-04-24	Natural/Stuck	10	3.2	51_852x721	51_852x721_2	444.3	1:4
51	1	4	1	4	1	M	153x517	PP	2017-04-14	17:18:00	0.3835616438356164	42	3	1	20170418_T51_V1	2017-04-18	1	0	09:00:00	0	2022.7485898603898	0.1435956985080655	17628	0.2381205998368923	18528	0.26141568599816783	0.2854748366004498	0.6015340659381868	18	0.08695652173913043	0.953125794231005	0.5380144231218904	0.994736842105263	0	0.9946808510638298	1029	NA	NA	NA	NA	NA	51_153x517	51_153x517_1	617.6	1:4
51	1	4	1	4	1	M	153x517	PP	2017-04-14	17:18:00	0.3835616438356164	42	3	1	20170419_T51_V3	2017-04-19	2	1	09:00:00	0	7484.861040271482	0.5932013424303956	14249	0.18188173027312218	14257	0.18617433584666337	0.21871230186917287	0.4348614213172498	1	0.004830917874396135	0.9728364441056506	0.5941710250537544	1	0	1	1101	NA	NA	NA	NA	NA	51_153x517	51_153x517_2	475.23333333333335	1:4
51	1	4	1	4	1	M	235x712	TW	2017-04-14	17:18:00	0.3835616438356164	97	1	1	20170418_T51_V1	2017-04-18	1	0	09:00:00	0	4990.63984441611	0.3878932428575136	13959	0.17705507381455654	16776	0.23055105348460292	0.22146305503757951	0.4417286756406985	0	0	0.9233341687221629	0.45313663039344126	0.994736842105263	0	0.9946808510638298	1029	NA	NA	NA	NA	NA	51_235x712	51_235x712_1	559.2	1:4
51	1	4	1	4	1	M	235x712	TW	2017-04-14	17:18:00	0.3835616438356164	97	1	1	20170419_T51_V3	2017-04-19	2	1	09:00:00	0	4931.47024817109	0.38302278574739607	12773	0.15731571326331908	17918	0.2506694383764358	0.18899000601805666	0.3606597201138555	5	0.024154589371980676	0.8914190003760236	0.3622087606478585	1	0	1	1101	NA	NA	NA	NA	NA	51_235x712	51_235x712_2	597.2666666666667	1:4
51	1	4	1	4	1	M	307x176	NR	2017-04-14	17:18:00	0.3835616438356164	NA	0	1	20170418_T51_V1	2017-04-18	1	0	09:00:00	0	4332.75306765123	0.33374027354742586	14333	0.18327979628181015	17462	0.24263617785920655	0.23623535855621888	0.47860772621157704	3	0.014492753623188406	0.9198412124972905	0.4431850279078274	0.994736842105263	0	0.9946808510638298	1029	NA	NA	NA	NA	NA	51_307x176	51_307x176_1	582.0666666666667	1:4
51	1	4	1	4	1	M	307x176	NR	2017-04-14	17:18:00	0.3835616438356164	NA	0	1	20170419_T51_V3	2017-04-19	2	1	09:00:00	0	3661.355301094457	0.2784751672536049	12445	0.1518565983722517	16369	0.22338101613698824	0.17718320630587153	0.3311840487592491	20	0.0966183574879227	0.9067213948174593	0.4058060280498557	1	0	1	1101	NA	NA	NA	NA	NA	51_307x176	51_307x176_2	545.6333333333333	1:4
51	1	4	1	4	1	M	378x765	CO	2017-04-14	17:18:00	0.3835616438356164	NA	0	1	20170418_T51_V1	2017-04-18	1	0	09:00:00	0	960.6809047174639	0.05617318024192383	13844	0.17514105487409085	13344	0.17009019801282502	0.23407400354740937	0.47321190418754855	49	0.23671497584541062	0.9803610836713677	0.6156090898288926	0.994736842105263	0	0.9946808510638298	1029	NA	NA	NA	NA	NA	51_378x765	51_378x765_1	444.8	1:4
51	1	4	1	4	1	M	378x765	CO	2017-04-14	17:18:00	0.3835616438356164	NA	0	1	20170419_T51_V3	2017-04-19	2	1	09:00:00	0	5195.358870885843	0.40474438434438464	26243	0.3815055839422133	21703	0.31734902402931436	0.38647384031478427	0.853678043408558	5	0.024154589371980676	1.0190383099906313	0.72580239223407494	1	0	1	1101	NA	NA	NA	NA	NA	51_378x765	51_378x765_2	723.4333333333333	1:4
51	1	4	1	4	1	M	57x862	BB	2017-04-14	17:18:00	0.3835616438356164	NA	0	1	20170418_T51_V1	2017-04-18	1	0	09:00:00	0	4908.099423877906	0.3810990511848566	13011	0.161276900287935	15840	0.21406172926502712	0.20252723187970195	0.3944553997457485	0	0	0.9190004187404625	0.4407895655253455	0.994736842105263	0	0.9946808510638298	1029	NA	NA	NA	NA	NA	51_57x862	51_57x862_1	528	1:4
51	1	4	1	4	1	M	57x862	BB	2017-04-14	17:18:00	0.3835616438356164	NA	0	1	20170419_T51_V3	2017-04-19	2	1	09:00:00	0	3859.2437848357335	0.2947640627981508	12610	0.15460279946074595	11245	0.13311253611443874	0.1903651255176839	0.3640927054640255	18.5	0.0893719806763285	1.0008100743795567	0.6738692607725867	1	0	1	1101	NA	NA	NA	NA	NA	51_57x862	51_57x862_2	374.8333333333333	1:4
51	1	4	1	4	1	M	59x820	BP	2017-04-14	17:18:00	0.3835616438356164	NA	0	1	20170418_T51_V1	2017-04-18	1	0	09:00:00	0	3497.3648419940205	0.26497653707519814	16037	0.2116405638866235	19203	0.2733070255795927	0.25782906781181325	0.5325164138204587	0	0	0.9235803908335123	0.45383812918631755	0.994736842105263	0	0.9946808510638298	1029	NA	NA	NA	NA	NA	51_59x820	51_59x820_1	640.1	1:4
51	1	4	1	4	1	M	59x820	BP	2017-04-14	17:18:00	0.3835616438356164	NA	0	1	20170419_T51_V3	2017-04-19	2	1	09:00:00	0	7674.462458747113	0.6088081005512225	14336	0.18332972721069188	15607	0.20995701500951308	0.22686889576814862	0.4552243551350456	7	0.033816425120772944	0.9523229270749559	0.5357270154730737	1	0	1	1101	NA	NA	NA	NA	NA	51_59x820	51_59x820_2	520.2333333333333	1:4
51	1	4	1	4	1	M	637x318	CY	2017-04-14	17:18:00	0.3835616438356164	30	2	1	20170418_T51_V1	2017-04-18	1	0	09:00:00	0	2350.440919367377	0.1705692041167442	9598	0.10447214686350548	10382	0.11790923824959482	0.15715661353601829	0.2811876669092616	49	0.23671497584541062	0.9518748478207938	0.5344504158444497	0.994736842105263	0	0.9946808510638298	1029	NA	NA	NA	NA	NA	51_637x318	51_637x318_1	346.06666666666666	1:4
51	1	4	1	4	1	M	637x318	CY	2017-04-14	17:18:00	0.3835616438356164	30	2	1	20170419_T51_V3	2017-04-19	2	1	09:00:00	0	9709.636611028975	0.7763304270390086	11261	0.1321505251069354	11879	0.14428158692128815	0.17311803421088093	0.3210353480450161	0	0	0.959980377957906	0.5575434661624936	1	0	1	1101	NA	NA	NA	NA	NA	51_637x318	51_637x318_2	395.96666666666664	1:4
51	1	4	1	4	1	M	732x40	LG	2017-04-14	17:18:00	0.3835616438356164	7	1	1	20170418_T51_V1	2017-04-18	1	0	09:00:00	0	5260.182426697106	0.41008023870777555	15572	0.20390126990995788	20003	0.28740046508350364	0.24853886273185768	0.5093234200855811	1	0.004830917874396135	0.9060553455774819	0.403908421310641	0.994736842105263	0	0.9946808510638298	1029	NA	NA	NA	NA	NA	51_732x40	51_732x40_1	666.7666666666667	1:4
51	1	4	1	4	1	M	732x40	LG	2017-04-14	17:18:00	0.3835616438356164	7	1	1	20170419_T51_V3	2017-04-19	2	1	09:00:00	0	5189.533149732831	0.4042648487921433	15167	0.19716059451092655	16080	0.2182897611162004	0.23259306759832016	0.46951474810828303	1	0.004830917874396135	0.9587584191866203	0.5540620460808295	1	0	1	1101	NA	NA	NA	NA	NA	51_732x40	51_732x40_2	536	1:4
51	1	4	1	4	1	M	801x513	CG	2017-04-14	17:18:00	0.3835616438356164	30	1	1	20170418_T51_V1	2017-04-18	1	0	09:00:00	0	10662.873270647971	0.8547946816747977	9413	0.10139307291579981	9092	0.09518356704953844	0.14781446277603225	0.2578649908023446	24	0.11594202898550725	0.9748234589628807	0.5998321272030905	0.994736842105263	0	0.9946808510638298	1029	NA	NA	NA	NA	NA	51_801x513	51_801x513_1	303.06666666666666	1:4
51	1	4	1	4	1	M	801x513	CG	2017-04-14	17:18:00	0.3835616438356164	30	1	1	20170419_T51_V3	2017-04-19	2	1	09:00:00	0	9852.436585855832	0.7880847940933319	14509	0.18620907744287069	15490	0.2078958494820661	0.21881629481495002	0.43512103967003346	0	0	0.9570643345769183	0.5492355164802857	1	0	1	1101	NA	NA	NA	NA	NA	51_801x513	51_801x513_2	516.3333333333334	1:4
51	1	4	1	4	1	M	855x391	UB	2017-04-14	17:18:00	0.3835616438356164	62	1	1	20170418_T51_V1	2017-04-18	1	0	09:00:00	0	3777.43319767568	0.2880299462720453	9711	0.10635287851805003	11393	0.13571982242266226	0.1579355727225831	0.28313233824624884	1	0.004830917874396135	0.9288171321435158	0.468757860348723	0.994736842105263	0	0.9946808510638298	1029	NA	NA	NA	NA	NA	51_855x391	51_855x391_1	379.76666666666665	1:4
51	1	4	1	4	1	M	855x391	UB	2017-04-14	17:18:00	0.3835616438356164	62	1	1	20170419_T51_V3	2017-04-19	2	1	09:00:00	0	8511.89550461217	0.6777401533506223	16690	0.2225088627398765	17645	0.24586005214572618	0.25788229870860785	0.5326493047357005	0	0	0.9594417484325741	0.5560088843990724	1	0	1	1101	NA	NA	NA	NA	NA	51_855x391	51_855x391_2	588.1666666666666	1:4
52	1	4	1	4	1	F	136x427	TW	2017-04-14	17:22:00	0.4383561643835616	83	1	1	20170418_T52_V1.5	2017-04-18	1	0	09:30:00	1	5731.237294308519	0.4488544179283512	13161	0.1637734467320207	12741	0.15946726798675218	0.2237000365683173	0.44731329925028696	0	0	0.9808613338842664	0.6170343270610867	1	0	1	940	1	2017-04-24	Natural/Stuck	10	0.1	52_136x427	52_136x427_1	424.7	1:4
52	1	4	1	4	1	F	136x427	TW	2017-04-14	17:22:00	0.4383561643835616	83	1	1	20170419_T52_V3.5	2017-04-19	2	1	09:30:00	1	4376.513622592334	0.33734235839304505	16601	0.22102757851638566	14086	0.18316186315270241	0.22016724770797824	0.4384936930952761	2	0.00966183574879227	1.012843716724839	0.7081536941764642	1	0	1	918	1	2017-04-24	Natural/Stuck	10	0.1	52_136x427	52_136x427_2	469.53333333333336	1:4
52	1	4	1	4	1	F	208x313	NR	2017-04-14	17:22:00	0.4383561643835616	3	1	1	20170418_T52_V1.5	2017-04-18	1	0	09:30:00	1	5031.92782616218	0.39129180152647663	12679	0.15575121082502538	12727	0.15922063279543372	0.2187051530972141	0.4348435744105535	1	0.004830917874396135	0.9720538455482957	0.5919413636302432	1	0	1	940	206	2017-07-03	Natural	80	2.575	52_208x313	52_208x313_1	424.23333333333335	1:4
52	1	4	1	4	1	F	208x313	NR	2017-04-14	17:22:00	0.4383561643835616	3	1	1	20170419_T52_V3.5	2017-04-19	2	1	09:30:00	1	4431.055675390201	0.341831906162642	14590	0.18755721252267696	14671	0.19346769078993728	0.19691011481510837	0.38043226895735727	13	0.06280193236714976	0.9716262860721355	0.5907232258490122	1	0	1	918	206	2017-07-03	Natural	80	2.575	52_208x313	52_208x313_2	489.03333333333336	1:4
52	1	4	1	4	1	F	237x714	CO	2017-04-14	17:22:00	0.4383561643835616	118	1	1	20170418_T52_V1.5	2017-04-18	1	0	09:30:00	1	6849.788455661491	0.5409262893381613	14159	0.18038380240667076	12855	0.16147558311605947	0.24322829587067718	0.4960655917728612	0	0	0.9964562919327116	0.6614651224351735	1	0	1	940	276	2017-06-19	Stuck	66	4.181818181818182	52_237x714	52_237x714_1	428.5	1:4
52	1	4	1	4	1	F	237x714	CO	2017-04-14	17:22:00	0.4383561643835616	118	1	1	20170419_T52_V3.5	2017-04-19	2	1	09:30:00	1	1086.4888868079038	0.06652887674430617	17910	0.24281410715177337	17265	0.23916566838136846	0.251296420298696	0.516207661587336	1	0.004830917874396135	0.9818936206995909	0.6199753624980894	1	0	1	918	276	2017-06-19	Stuck	66	4.181818181818182	52_237x714	52_237x714_2	575.5	1:4
52	1	4	1	4	1	F	306x774	CY	2017-04-14	17:22:00	0.4383561643835616	48	1	1	20170418_T52_V1.5	2017-04-18	1	0	09:30:00	1	3340.537538534815	0.25206753137520166	10676	0.12241399397500125	9411	0.10080332605172292	0.17639322925737477	0.32921187133379987	12	0.057971014492753624	1.0036099722961873	0.6818463063674319	1	0	1	940	2	2017-04-24	Stuck	10	0.2	52_306x774	52_306x774_1	313.7	1:4
52	1	4	1	4	1	F	306x774	CY	2017-04-14	17:22:00	0.4383561643835616	48	1	1	20170419_T52_V3.5	2017-04-19	2	1	09:30:00	1	2774.9152048938754	0.2055091721612045	12848	0.1585639864853619	11778	0.14250229018391938	0.17893332910189486	0.33555322970779605	56	0.27053140096618356	0.99411081673730906	0.6547827493157207	1	0	1	918	2	2017-04-24	Stuck	10	0.2	52_306x774	52_306x774_2	392.6	1:4
52	1	4	1	4	1	F	315x229	LG	2017-04-14	17:22:00	0.4383561643835616	NA	0	1	20170418_T52_V1.5	2017-04-18	1	0	09:30:00	1	7354.665227113931	0.5824844681547137	15701	0.2060482998518716	14734	0.19457754915087028	0.2700733165623408	0.5630841765463841	0	0	0.9884299282032155	0.6385976210699623	1	0	1	940	153	2017-05-18	Natural/Stuck	34	4.5	52_315x229	52_315x229_1	491.1333333333333	1:4
52	1	4	1	4	1	F	315x229	LG	2017-04-14	17:22:00	0.4383561643835616	NA	0	1	20170419_T52_V3.5	2017-04-19	2	1	09:30:00	1	4597.024034074034	0.3554933441967785	20433	0.28480601834129454	15480	0.20771968148826722	0.2701732397670288	0.5633336347919613	1	0.004830917874396135	1.0400675506347548	0.7857157235190306	1	0	1	918	153	2017-05-18	Natural/Stuck	34	4.5	52_315x229	52_315x229_2	516	1:4
52	1	4	1	4	1	F	335x365	CG	2017-04-14	17:22:00	0.4383561643835616	83	1	1	20170418_T52_V1.5	2017-04-18	1	0	09:30:00	1	4247.577582286638	0.3267291804417059	13739	0.17339347236323085	11459	0.1368825311817349	0.23062258369387062	0.4645954357295735	0	0	1.0169919105548917	0.7199721005269384	1	0	1	940	141	2017-05-11	Stuck	27	5.222222222222222	52_335x365	52_335x365_1	381.96666666666664	1:4
52	1	4	1	4	1	F	335x365	CG	2017-04-14	17:22:00	0.4383561643835616	83	1	1	20170419_T52_V3.5	2017-04-19	2	1	09:30:00	1	1675.3241572276431	0.11499797424546086	15327	0.19982357738461795	13986	0.18140018321471355	0.19959171215999102	0.3871268757915506	30	0.14492753623188406	0.9952285721398402	0.6579672889222951	1	0	1	918	141	2017-05-11	Stuck	27	5.222222222222222	52_335x365	52_335x365_2	466.2	1:4
52	1	4	1	4	1	F	360x380	UB	2017-04-14	17:22:00	0.4383561643835616	38	1	1	20170418_T52_V1.5	2017-04-18	1	0	09:30:00	1	4532.590073660561	0.35018955879778235	11760	0.14045570294426044	10336	0.11709886547811993	0.20544397702518913	0.4017370529819591	25	0.12077294685990338	1.0043251071491477	0.6838837604098253	1	0	1	940	176	2017-06-26	Natural/Stuck	73	2.410958904109589	52_360x380	52_360x380_1	344.53333333333336	1:4
52	1	4	1	4	1	F	360x380	UB	2017-04-14	17:22:00	0.4383561643835616	38	1	1	20170419_T52_V3.5	2017-04-19	2	1	09:30:00	1	1500.5684148525552	0.10061321582223165	11858	0.14208677995439642	10932	0.12759847790853357	0.1645044472926987	0.29953153131450533	101	0.48792270531400966	0.9927398218754077	0.6508767181498247	1	0	1	918	176	2017-06-26	Natural/Stuck	73	2.410958904109589	52_360x380	52_360x380_2	364.4	1:4
52	1	4	1	4	1	F	387x324	BB	2017-04-14	17:22:00	0.4383561643835616	58	1	1	20170418_T52_V1.5	2017-04-18	1	0	09:30:00	1	2084.04198754525	0.14864097316772854	18298	0.249271840620475	17322	0.24016982594602213	0.3159774162144501	0.6776837452828863	4	0.01932367149758454	0.9863028665948373	0.6325375189025603	1	0	1	940	168	2017-07-03	Natural/Stuck	80	2.1	52_387x324	52_387x324_1	577.4	1:4
52	1	4	1	4	1	F	387x324	BB	2017-04-14	17:22:00	0.4383561643835616	58	1	1	20170419_T52_V3.5	2017-04-19	2	1	09:30:00	1	2688.705099761905	0.19841291587165227	16784	0.2240733651781702	15530	0.20860052145726166	0.2332204544923783	0.4710810192700069	0	0	0.9918519125673919	0.6483470212662139	1	0	1	918	168	2017-07-03	Natural/Stuck	80	2.1	52_387x324	52_387x324_2	517.6666666666666	1:4
52	1	4	1	4	1	F	786x716	BP	2017-04-14	17:22:00	0.4383561643835616	103	1	1	20170418_T52_V1.5	2017-04-18	1	0	09:30:00	1	1931.9355335081307	0.13612055715048701	8971	0.09403658272722734	8807	0.09016277922627017	0.14192337949753686	0.24315790345670768	71.5	0.34541062801932365	0.9774607547135391	0.6073459113039804	1	0	1	940	222	2017-07-06	Natural/Stuck	83	2.674698795180723	52_786x716	52_786x716_1	293.56666666666666	1:4
52	1	4	1	4	1	F	786x716	BP	2017-04-14	17:22:00	0.4383561643835616	103	1	1	20170419_T52_V3.5	2017-04-19	2	1	09:30:00	1	1319.335240726329	0.08569527726038875	13515	0.16966529634006292	13274	0.16885702205623282	0.17878756180213098	0.33518932169488597	59	0.28502415458937197	0.9773495171979625	0.6070289902018425	1	0	1	918	222	2017-07-06	Natural/Stuck	83	2.674698795180723	52_786x716	52_786x716_2	442.46666666666664	1:4
52	1	4	1	4	1	F	852x721	PP	2017-04-14	17:22:00	0.4383561643835616	7	1	1	20170418_T52_V1.5	2017-04-18	1	0	09:30:00	1	3264.5898594245327	0.24581601138530926	9263	0.09889652647171412	8508	0.08489535621168347	0.16375438902421527	0.2976590111094064	96	0.463768115942029	0.9936413257554443	0.6534451466315446	1	0	1	940	129	2017-07-03	Natural/Stuck	80	1.6125	52_852x721	52_852x721_1	283.6	1:4
52	1	4	1	4	1	F	852x721	PP	2017-04-14	17:22:00	0.4383561643835616	7	1	1	20170419_T52_V3.5	2017-04-19	2	1	09:30:00	1	5077.670350420251	0.3950570292218777	28087	0.4121964615615066	19219	0.27358889436967093	0.3785420864809253	0.8338764227347373	0	0	1.064169907022822	0.8543845113019067	1	0	1	918	129	2017-07-03	Natural/Stuck	80	1.6125	52_852x721	52_852x721_2	640.6333333333333	1:4
52	1	4	1	4	1	M	153x517	BP	2017-04-14	17:22:00	0.4383561643835616	NA	0	1	20170418_T52_V1.5	2017-04-18	1	0	09:30:00	1	8029.909620850531	0.6380662038306312	9382	0.1008771199840221	9716	0.10617644986258896	0.15576335175306666	0.2777093893551135	13	0.06280193236714976	0.9644649361897242	0.5703201910835943	1	0	1	940	NA	NA	NA	NA	NA	52_153x517	52_153x517_1	323.8666666666667	1:4
52	1	4	1	4	1	M	153x517	BP	2017-04-14	17:22:00	0.4383561643835616	NA	0	1	20170419_T52_V3.5	2017-04-19	2	1	09:30:00	1	6589.154735748668	0.5194726132131929	13865	0.17549057137626284	14394	0.18858783736170812	0.1857405253918293	0.352547392866279	4	0.01932367149758454	0.963866091931487	0.5686140546120483	1	0	1	918	NA	NA	NA	NA	NA	52_153x517	52_153x517_2	479.8	1:4
52	1	4	1	4	1	M	235x712	PP	2017-04-14	17:22:00	0.4383561643835616	3	4	1	20170418_T52_V1.5	2017-04-18	1	0	09:30:00	1	2706.0638100120023	0.19984177222906188	15976	0.21062530166602866	18176	0.25521457261644703	0.2662088731425307	0.553436594899578	0	0	0.9416345368559002	0.5052752709267903	1	0	1	940	NA	NA	NA	NA	NA	52_235x712	52_235x712_1	605.8666666666667	1:4
52	1	4	1	4	1	M	235x712	PP	2017-04-14	17:22:00	0.4383561643835616	3	4	1	20170419_T52_V3.5	2017-04-19	2	1	09:30:00	1	2541.368110568345	0.18628509124311277	13905	0.17615631709468568	17004	0.23456768374321754	0.20023895058160732	0.3887427062848846	1	0.004830917874396135	0.9241968358730467	0.45559441114141097	1	0	1	918	NA	NA	NA	NA	NA	52_235x712	52_235x712_2	566.8	1:4
52	1	4	1	4	1	M	307x176	TW	2017-04-14	17:22:00	0.4383561643835616	NA	0	1	20170418_T52_V1.5	2017-04-18	1	0	09:30:00	1	2413.8493184723375	0.1757885719654461	10718	0.12311302697934524	11118	0.13087520259319288	0.18004286266230105	0.3383231798535317	17	0.0821256038647343	0.9640613318942683	0.5691703027794518	1	0	1	940	NA	NA	NA	NA	NA	52_307x176	52_307x176_1	370.6	1:4
52	1	4	1	4	1	M	307x176	TW	2017-04-14	17:22:00	0.4383561643835616	NA	0	1	20170419_T52_V3.5	2017-04-19	2	1	09:30:00	1	2197.3429444038325	0.15796717253251555	14180	0.18073331890884275	16692	0.22907124233669227	0.18797925304926474	0.35813637568055784	14	0.06763285024154589	0.9333884285944405	0.4817817066825434	1	0	1	918	NA	NA	NA	NA	NA	52_307x176	52_307x176_2	556.4	1:4
52	1	4	1	4	1	M	378x765	NR	2017-04-14	17:22:00	0.4383561643835616	NA	0	1	20170418_T52_V1.5	2017-04-18	1	0	09:30:00	1	7006.282658376351	0.5538078763469441	14304	0.1827971306359536	14059	0.18268620956944542	0.24659321631572614	0.5044661144877759	5	0.024154589371980676	0.9771752502070169	0.6065324950531472	1	0	1	940	NA	NA	NA	NA	NA	52_378x765	52_378x765_1	468.6333333333333	1:4
52	1	4	1	4	1	M	378x765	NR	2017-04-14	17:22:00	0.4383561643835616	NA	0	1	20170419_T52_V3.5	2017-04-19	2	1	09:30:00	1	4438.2997122577035	0.34242818825862215	14878	0.19235058169532146	14497	0.19040236769783667	0.20192483015698884	0.39295150405555435	0	0	0.9792828062104658	0.6125370248016581	1	0	1	918	NA	NA	NA	NA	NA	52_378x765	52_378x765_2	483.23333333333335	1:4
52	1	4	1	4	1	M	57x862	UB	2017-04-14	17:22:00	0.4383561643835616	NA	0	1	20170418_T52_V1.5	2017-04-18	1	0	09:30:00	1	2884.8269445877763	0.2145563931674254	8084	0.07927367142120068	10340	0.11716933267563949	0.12863546317321445	0.2099846249975994	21.5	0.10386473429951691	0.9134031991174848	0.4248428140842835	1	0	1	940	NA	NA	NA	NA	NA	52_57x862	52_57x862_1	344.6666666666667	1:4
52	1	4	1	4	1	M	57x862	UB	2017-04-14	17:22:00	0.4383561643835616	NA	0	1	20170419_T52_V3.5	2017-04-19	2	1	09:30:00	1	2679.7596364291776	0.19767658339252292	11975	0.14403408618078326	14389	0.18849975336480868	0.1643131215116185	0.29905388656891324	10	0.04830917874396135	0.9284282006175497	0.46764977547981545	1	0	1	918	NA	NA	NA	NA	NA	52_57x862	52_57x862_2	479.6333333333333	1:4
52	1	4	1	4	1	M	59x820	BB	2017-04-14	17:22:00	0.4383561643835616	7	2	1	20170418_T52_V1.5	2017-04-18	1	0	09:30:00	1	2097.9461814614438	0.14978547616279977	18328	0.24977114990929214	18073	0.25340004228031854	0.3130667333417016	0.6704172265084489	1	0.004830917874396135	0.9763809577550958	0.6042695171542097	1	0	1	940	NA	NA	NA	NA	NA	52_59x820	52_59x820_1	602.4333333333333	1:4
52	1	4	1	4	1	M	59x820	BB	2017-04-14	17:22:00	0.4383561643835616	7	2	1	20170419_T52_V3.5	2017-04-19	2	1	09:30:00	1	2850.625888158704	0.21174118419137078	14760	0.19038663182597407	19274	0.2745578183355648	0.20360268733442946	0.3971402739125688	0	0	0.9084492613904379	0.41072880410986523	1	0	1	918	NA	NA	NA	NA	NA	52_59x820	52_59x820_2	642.4666666666667	1:4
52	1	4	1	4	1	M	637x318	CO	2017-04-14	17:22:00	0.4383561643835616	48	2	1	20170418_T52_V1.5	2017-04-18	1	0	09:30:00	1	5696.863644188628	0.44602500215992424	14802	0.19108566483031805	15594	0.20972799661757452	0.26610264728777067	0.5531714020902989	2	0.00966183574879227	0.9602970518880507	0.5584456856200168	1	0	1	940	NA	NA	NA	NA	NA	52_637x318	52_637x318_1	519.8	1:4
52	1	4	1	4	1	M	637x318	CO	2017-04-14	17:22:00	0.4383561643835616	48	2	1	20170419_T52_V3.5	2017-04-19	2	1	09:30:00	1	2517.966955276836	0.184358860029661	17442	0.23502488224622606	17417	0.24184342188711155	0.25318987221793554	0.520934663641894	0	0	0.9733218688725158	0.5955540238678007	1	0	1	918	NA	NA	NA	NA	NA	52_637x318	52_637x318_2	580.5666666666667	1:4
52	1	4	1	4	1	M	732x40	CY	2017-04-14	17:22:00	0.4383561643835616	NA	0	1	20170418_T52_V1.5	2017-04-18	1	0	09:30:00	1	3905.141205561643	0.29854204056539607	11859	0.14210342359735698	14996	0.1991931505884011	0.18804868002128886	0.358309700091949	7	0.033816425120772944	0.9161452646092378	0.4326550922826574	1	0	1	940	NA	NA	NA	NA	NA	52_732x40	52_732x40_1	499.8666666666667	1:4
52	1	4	1	4	1	M	732x40	CY	2017-04-14	17:22:00	0.4383561643835616	NA	0	1	20170419_T52_V3.5	2017-04-19	2	1	09:30:00	1	3672.735751665703	0.27941193207740966	14757	0.19033670089709234	22741	0.3356352617856388	0.20419617941324308	0.39862192667988205	16	0.07729468599033816	0.8693912323972594	0.29945057633136285	1	0	1	918	NA	NA	NA	NA	NA	52_732x40	52_732x40_2	758.0333333333333	1:4
52	1	4	1	4	1	M	801x513	LG	2017-04-14	17:22:00	0.4383561643835616	NA	0	1	20170418_T52_V1.5	2017-04-18	1	0	09:30:00	1	9125.592703504442	0.7282557234320335	11711	0.13964016443919244	12405	0.1535480233951096	0.2065983083766924	0.40461884079751037	6	0.028985507246376812	0.958973071595397	0.5546736012527823	1	0	1	940	NA	NA	NA	NA	NA	52_801x513	52_801x513_1	413.5	1:4
52	1	4	1	4	1	M	801x513	LG	2017-04-14	17:22:00	0.4383561643835616	NA	0	1	20170419_T52_V3.5	2017-04-19	2	1	09:30:00	1	7407.092307802207	0.5867999251479227	13769	0.173892781652048	13799	0.17810584173067437	0.19418773494001754	0.3736358485507541	1	0.004830917874396135	0.9724435695126351	0.5930517061946895	1	0	1	918	NA	NA	NA	NA	NA	52_801x513	52_801x513_2	459.96666666666664	1:4
52	1	4	1	4	1	M	855x391	CG	2017-04-14	17:22:00	0.4383561643835616	103	1	1	20170418_T52_V1.5	2017-04-18	1	0	09:30:00	1	9339.09331041254	0.7458297076218865	12129	0.1465972071967112	12323	0.1521034458459587	0.21201891578128293	0.4181513852883905	6	0.028985507246376812	0.9691132323227857	0.5835634132637788	1	0	1	940	NA	NA	NA	NA	NA	52_855x391	52_855x391_1	410.76666666666665	1:4
52	1	4	1	4	1	M	855x391	CG	2017-04-14	17:22:00	0.4383561643835616	103	1	1	20170419_T52_V3.5	2017-04-19	2	1	09:30:00	1	4802.714751251011	0.3724244689557059	18897	0.25924138275385716	19953	0.2865196251145092	0.2921896543362484	0.6182976060685589	20	0.0966183574879227	0.9597495565063132	0.5568858445996904	1	0	1	918	NA	NA	NA	NA	NA	52_855x391	52_855x391_2	665.1	1:4
53	2	2	0.3333333333333333	4	1	F	136x427	PP	2017-04-14	17:25:00	0.4794520547945205	35	1	1	20170418_T53_V1	2017-04-18	1	0	09:00:00	0	4864.379116632447	0.3775002792683068	16676	0.2222758517384285	13642	0.17534000422803186	0.23291084531881448	0.4703080800764234	4	0.01932367149758454	1.0216569231016095	0.7332629485841687	1	-0.014210526315789337	1	1114	122	2017-06-15	Stuck	62	1.967741935483871	53_136x427	53_136x427_1	454.73333333333335	1:2
53	2	2	0.3333333333333333	4	1	F	208x313	TW	2017-04-14	17:25:00	0.4794520547945205	50	1	1	20170418_T53_V1	2017-04-18	1	0	09:00:00	0	6840.876742836013	0.5401927349817239	13615	0.17132966063612004	13032	0.16459375660629977	0.18981370224645674	0.3627160774601475	8	0.03864734299516908	0.9836166334834102	0.624884309876274	1	-0.014210526315789337	1	1114	212	2017-06-26	Natural/Stuck	73	2.904109589041096	53_208x313	53_208x313_1	434.4	1:2
53	2	2	0.3333333333333333	4	1	F	237x714	NR	2017-04-14	17:25:00	0.4794520547945205	8	1	1	20170418_T53_V1	2017-04-18	1	0	09:00:00	0	5160.348114519172	0.40186252612499546	16928	0.22647004976449245	16625	0.22789091677823972	0.24636794900142792	0.5039037347163686	3	0.014492753623188406	0.9773661838752888	0.607076474377661	1	-0.014210526315789337	1	1114	259	2017-06-22	Natural/Stuck	69	3.753623188405797	53_237x714	53_237x714_1	554.1666666666666	1:2
53	2	2	0.3333333333333333	4	1	F	306x774	CO	2017-04-14	17:25:00	0.4794520547945205	35	1	1	20170418_T53_V1	2017-04-18	1	0	09:00:00	0	5280.06321874171	0.411716696468404	17499	0.2359735698949786	12832	0.16107039673032203	0.2460807049813825	0.5031866301207265	6	0.028985507246376812	1.0478281519130814	0.8078260547110782	1	-0.014210526315789337	1	1114	156	2017-05-25	Natural/Stuck	41	3.8048780487804876	53_306x774	53_306x774_1	427.73333333333335	1:2
53	2	2	0.3333333333333333	4	1	F	315x229	CY	2017-04-14	17:25:00	0.4794520547945205	NA	0	1	20170418_T53_V1	2017-04-18	1	0	09:00:00	0	6947.597475459123	0.5489772929977833	27491	0.40227685035700617	19534	0.27913818617433583	0.38399856036517055	0.847498507879539	1	0.004830917874396135	1.0552903142376826	0.8290861187819547	1	-0.014210526315789337	1	1114	127	2017-05-25	Stuck	41	3.097560975609756	53_315x229	53_315x229_1	651.1333333333333	1:2
53	2	2	0.3333333333333333	4	1	F	335x365	LG	2017-04-14	17:25:00	0.4794520547945205	13	1	1	20170418_T53_V1	2017-04-18	1	0	09:00:00	0	1313.6244090991868	0.08522519866820233	10827	0.1249271840620475	9731	0.1064407018532873	0.1491662041510741	0.2612396126726586	74	0.357487922705314	0.9989088222379399	0.6684525007789844	1	-0.014210526315789337	1	1114	210	2017-06-29	Natural/Stuck	76	2.763157894736842	53_335x365	53_335x365_1	324.3666666666667	1:2
53	2	2	0.3333333333333333	4	1	F	360x380	CG	2017-04-14	17:25:00	0.4794520547945205	120	1	1	20170418_T53_V1	2017-04-18	1	0	09:00:00	0	6993.888976525869	0.5527877089008244	13054	0.16199257693523958	13083	0.1654922133746741	0.18717924182632945	0.35613914794213003	2	0.00966183574879227	0.9724331976311928	0.5930221561990708	1	-0.014210526315789337	1	1114	147	2017-06-01	Stuck	48	3.0625	53_360x380	53_360x380_1	436.1	1:2
53	2	2	0.3333333333333333	4	1	F	387x324	UB	2017-04-14	17:25:00	0.4794520547945205	45	1	1	20170418_T53_V1	2017-04-18	1	0	09:00:00	0	6732.234448848776	0.5312500065064699	14806	0.19115223940216033	14383	0.18839405256852934	0.21017557881299218	0.4135494951913594	13	0.06280193236714976	0.9800230186677136	0.6146459261606203	1	-0.014210526315789337	1	1114	113	2017-05-29	Natural/Stuck	45	2.511111111111111	53_387x324	53_387x324_1	479.43333333333334	1:2
53	2	2	0.3333333333333333	4	1	F	786x716	BB	2017-04-14	17:25:00	0.4794520547945205	35	1	1	20170418_T53_V1	2017-04-18	1	0	09:00:00	0	5440.8090770658	0.424948252170669	16232	0.21488607426393488	14246	0.1859805510534846	0.2310102875329753	0.4655633382283832	0	0	1.0046732867127905	0.6848757409523569	1	-0.014210526315789337	1	1114	235	2017-06-26	Natural/Stuck	73	3.219178082191781	53_786x716	53_786x716_1	474.8666666666667	1:2
53	2	2	0.3333333333333333	4	1	F	852x721	BP	2017-04-14	17:25:00	0.4794520547945205	18	1	1	20170418_T53_V1	2017-04-18	1	0	09:00:00	0	9209.631397276646	0.7351732432324543	17134	0.22989864021437012	15623	0.2102388837995913	0.24600657163352949	0.5030015562437234	0	0	0.9954134003955416	0.6584938736288977	1	-0.014210526315789337	1	1114	95	2017-05-01	Natural	17	5.588235294117647	53_852x721	53_852x721_1	520.7666666666667	1:2
53	2	2	0.3333333333333333	4	1	M	153x517	BB	2017-04-14	17:25:00	0.4794520547945205	45	1	1	20170418_T53_V1	2017-04-18	1	0	09:00:00	0	7221.9522636432475	0.571560398403351	12042	0.14514921025914151	12701	0.15876259601155662	0.16493169450724024	0.30059815383627136	15	0.07246376811594203	0.9600159914188124	0.5576449306479498	1	-0.014210526315789337	1	1114	NA	NA	NA	NA	NA	53_153x517	53_153x517_1	423.3666666666667	1:2
53	2	2	0.3333333333333333	4	1	M	235x712	BP	2017-04-14	17:25:00	0.4794520547945205	18	3	1	20170418_T53_V1	2017-04-18	1	0	09:00:00	0	4510.536143084541	0.3483742223784629	14488	0.1858595609406987	18390	0.2589845676837432	0.2130577377154621	0.4207448038839665	0	0	0.9152361802766329	0.4300650667221984	1	-0.014210526315789337	1	1114	NA	NA	NA	NA	NA	53_235x712	53_235x712_1	613	1:2
53	2	2	0.3333333333333333	4	1	M	307x176	PP	2017-04-14	17:25:00	0.4794520547945205	NA	0	1	20170418_T53_V1	2017-04-18	1	0	09:00:00	0	8357.255577685035	0.6650111982891161	11963	0.14383436246525638	11970	0.145884715664858	0.16725144813111276	0.3063894179474391	0	0	0.9728306838572999	0.594154613825524	1	-0.014210526315789337	1	1114	NA	NA	NA	NA	NA	53_307x176	53_307x176_1	399	1:2
53	2	2	0.3333333333333333	4	1	M	378x765	TW	2017-04-14	17:25:00	0.4794520547945205	NA	0	1	20170418_T53_V1	2017-04-18	1	0	09:00:00	0	4041.0357780340287	0.3097279997188731	14060	0.17873608175357422	19095	0.2714044112465647	0.21372069295857812	0.42239987141668106	15	0.07246376811594203	0.89909393634322	0.38407502719429015	1	-0.014210526315789337	1	1114	NA	NA	NA	NA	NA	53_378x765	53_378x765_1	636.5	1:2
53	2	2	0.3333333333333333	4	1	M	57x862	CG	2017-04-14	17:25:00	0.4794520547945205	8	2	1	20170418_T53_V1	2017-04-18	1	0	09:00:00	0	3055.103044081934	0.22857241646476553	9559	0.1038230447880432	11743	0.14188570220562327	0.14204697794089885	0.24346646692735918	56	0.27053140096618356	0.9230956616178662	0.4524571120315864	1	-0.014210526315789337	1	1114	NA	NA	NA	NA	NA	53_57x862	53_57x862_1	391.43333333333334	1:2
53	2	2	0.3333333333333333	4	1	M	59x820	UB	2017-04-14	17:25:00	0.4794520547945205	NA	0	1	20170418_T53_V1	2017-04-18	1	0	09:00:00	0	8494.628946920575	0.676318882393693	14983	0.19409816420618145	15750	0.21247621732083716	0.2210076583254557	0.44059177790805754	7	0.033816425120772944	0.9608317848320451	0.5599691658333393	1	-0.014210526315789337	1	1114	NA	NA	NA	NA	NA	53_59x820	53_59x820_1	525	1:2
53	2	2	0.3333333333333333	4	1	M	637x318	NR	2017-04-14	17:25:00	0.4794520547945205	NA	0	1	20170418_T53_V1	2017-04-18	1	0	09:00:00	0	8664.499103472315	0.6903014911028718	9819	0.10815039195779172	9661	0.10520752589669509	0.13966465025170122	0.23751898668397897	41	0.19806763285024154	0.9769188079249681	0.605801878495951	1	-0.014210526315789337	1	1114	NA	NA	NA	NA	NA	53_637x318	53_637x318_1	322.03333333333336	1:2
53	2	2	0.3333333333333333	4	1	M	732x40	CO	2017-04-14	17:25:00	0.4794520547945205	NA	0	1	20170418_T53_V1	2017-04-18	1	0	09:00:00	0	7262.846717425802	0.5749265644046339	16617	0.2212938768037548	24786	0.3716616165175111	0.2523904336664733	0.5189388655775985	1	0.004830917874396135	0.8769869790085717	0.3210912285442286	1	-0.014210526315789337	1	1114	NA	NA	NA	NA	NA	53_732x40	53_732x40_1	826.2	1:2
53	2	2	0.3333333333333333	4	1	M	801x513	CY	2017-04-14	17:25:00	0.4794520547945205	50	1	1	20170418_T53_V1	2017-04-18	1	0	09:00:00	0	5790.952310188572	0.4537697704426632	17760	0.2403175607076877	16047	0.21770840673666408	0.25875237933956	0.5348214607267509	0	0	0.9976232333140665	0.6647897952920977	1	-0.014210526315789337	1	1114	NA	NA	NA	NA	NA	53_801x513	53_801x513_1	534.9	1:2
53	2	2	0.3333333333333333	4	1	M	855x391	LG	2017-04-14	17:25:00	0.4794520547945205	13	2	1	20170418_T53_V1	2017-04-18	1	0	09:00:00	0	5327.114187827539	0.4155896268492883	17235	0.2315796481533878	19914	0.28583256993869355	0.2454441363564781	0.5015974367711543	0	0	0.9378900017678989	0.49460690800146273	1	-0.014210526315789337	1	1114	NA	NA	NA	NA	NA	53_855x391	53_855x391_1	663.8	1:2
55	3	1	0	4	1	F	136x427	BB	2017-04-14	17:33:00	0.589041095890411	15	1	1	20170418_T55_V1	2017-04-18	1	0	09:00:00	0	4114.95010332572	0.31581214722033185	16862	0.22537156932909475	15083	0.20072581213445143	0.3308954979930366	0.7149267312287686	0	0	0.998477740759788	0.6672243286424628	0.9789473684210527	0	0.9817184643510055	636	190	2017-05-29	Stuck	45	4.222222222222222	55_136x427	55_136x427_1	502.76666666666665	1:1
55	3	1	0	4	1	F	136x427	BB	2017-04-14	17:33:00	0.589041095890411	15	1	1	20170419_T55_V3	2017-04-19	2	1	09:00:00	0	1172.8248174937667	0.07363549017675748	14561	0.1870745468768204	15579	0.2094637446268762	0.17356405450811047	0.3221488375611509	40	0.1932367149758454	0.9498636991337721	0.5287205552380704	0.9894736842105264	-0.009789497510185572	0.9898477157360406	982	190	2017-05-29	Stuck	45	4.222222222222222	55_136x427	55_136x427_2	519.3	1:1
55	3	1	0	4	1	F	208x313	BP	2017-04-14	17:33:00	0.589041095890411	72	1	1	20170418_T55_V1	2017-04-18	1	0	09:00:00	0	1857.2633571389886	0.12997402826732513	13480	0.1690827688364429	13248	0.16839898527235572	0.2599266130624813	0.5377529348055907	2	0.00966183574879227	0.9450854251437909	0.5151070198101029	0.9789473684210527	0	0.9817184643510055	636	159	2017-06-29	Natural/Stuck	76	2.0921052631578947	55_208x313	55_208x313_1	441.6	1:1
55	3	1	0	4	1	F	208x313	BP	2017-04-14	17:33:00	0.589041095890411	72	1	1	20170419_T55_V3	2017-04-19	2	1	09:00:00	0	2694.958624250307	0.19892766541771487	15191	0.19756004194198026	15823	0.21376224367556904	0.1885647881218097	0.3595981637845026	23	0.1111111111111111	0.9550665000461867	0.5435435885539344	0.9894736842105264	-0.009789497510185572	0.9898477157360406	982	159	2017-06-29	Natural/Stuck	76	2.0921052631578947	55_208x313	55_208x313_2	527.4333333333333	1:1
55	3	1	0	4	1	F	237x714	PP	2017-04-14	17:33:00	0.589041095890411	NA	0	1	20170418_T55_V1	2017-04-18	1	0	09:00:00	0	1139.5822862562748	0.07089918077296338	5441	0.035284523076410966	4463	0.013635402720033824	0.10323774429977035	0.14657922870738205	46	0.2222222222222222	1.0131886802963623	0.709136512200742	0.9789473684210527	0	0.9817184643510055	636	NA	2017-05-18	Escape	NA	NA	55_237x714	55_237x714_1	148.76666666666668	1:1
55	3	1	0	4	1	F	237x714	PP	2017-04-14	17:33:00	0.589041095890411	NA	0	1	20170419_T55_V3	2017-04-19	2	1	09:00:00	0	1353.0772141523532	0.08847269750340774	27516	0.4026929414310204	24877	0.37326474526108094	0.34256381441621464	0.7440566791007733	0	0	0.9958936717282297	0.6598621900578625	0.9894736842105264	-0.009789497510185572	0.9898477157360406	982	NA	2017-05-18	Escape	NA	NA	55_237x714	55_237x714_2	829.2333333333333	1:1
55	3	1	0	4	1	F	306x774	TW	2017-04-14	17:33:00	0.589041095890411	10	1	1	20170418_T55_V1	2017-04-18	1	0	09:00:00	0	6318.975189350125	0.4972331866111248	13147	0.1635404357305727	13886	0.17963850327672468	0.26632048748862097	0.5537152400755795	2	0.00966183574879227	0.9412709791136159	0.5042394772039782	0.9789473684210527	0	0.9817184643510055	636	118	2017-06-08	Natural/Stuck	55	2.1454545454545455	55_306x774	55_306x774_1	462.8666666666667	1:1
55	3	1	0	4	1	F	306x774	TW	2017-04-14	17:33:00	0.589041095890411	10	1	1	20170419_T55_V3	2017-04-19	2	1	09:00:00	0	2226.633807638668	0.1603782062754675	26787	0.390559725712764	25772	0.3890317807060813	0.333027586390536	0.7202494891678911	0	0	0.9646739340036397	0.5709156360392565	0.9894736842105264	-0.009789497510185572	0.9898477157360406	982	118	2017-06-08	Natural/Stuck	55	2.1454545454545455	55_306x774	55_306x774_2	859.0666666666667	1:1
55	3	1	0	4	1	F	315x229	NR	2017-04-14	17:33:00	0.589041095890411	NA	0	1	20170418_T55_V1	2017-04-18	1	0	09:00:00	0	7670.766607414733	0.6085038820582452	11795	0.14103823044788044	11307	0.13420477767599182	0.22682252793193777	0.45510859784815233	0	0	0.965521880637455	0.5733314773168131	0.9789473684210527	0	0.9817184643510055	636	NA	2017-06-08	Escape	NA	NA	55_315x229	55_315x229_1	376.9	1:1
55	3	1	0	4	1	F	315x229	NR	2017-04-14	17:33:00	0.589041095890411	NA	0	1	20170419_T55_V3	2017-04-19	2	1	09:00:00	0	5042.727392706612	0.39218075174754463	16262	0.21538538355275202	16396	0.22385666972024523	0.1957809128066893	0.3776132165380322	1	0.004830917874396135	0.9596729744626126	0.5566676586255811	0.9894736842105264	-0.009789497510185572	0.9898477157360406	982	NA	2017-06-08	Escape	NA	NA	55_315x229	55_315x229_2	546.5333333333333	1:1
55	3	1	0	4	1	F	335x365	CO	2017-04-14	17:33:00	0.589041095890411	15	1	1	20170418_T55_V1	2017-04-18	1	0	09:00:00	0	1262.3641224345938	0.08100578458569968	10305	0.11623920243662933	10334	0.11706363187936016	0.19600535548630307	0.37817353760923794	47	0.22705314009661837	0.944654766690718	0.5138800528926439	0.9789473684210527	0	0.9817184643510055	636	221	2017-07-06	Natural/Stuck	83	2.6626506024096384	55_335x365	55_335x365_1	344.46666666666664	1:1
55	3	1	0	4	1	F	335x365	CO	2017-04-14	17:33:00	0.589041095890411	15	1	1	20170419_T55_V3	2017-04-19	2	1	09:00:00	0	3149.6867650657236	0.23635793446051573	20180	0.28059517667227	19008	0.2698717497005144	0.23567328074691626	0.4772044991571177	25	0.12077294685990338	0.9791531605096983	0.6121676578829373	0.9894736842105264	-0.009789497510185572	0.9898477157360406	982	221	2017-07-06	Natural/Stuck	83	2.6626506024096384	55_335x365	55_335x365_2	633.6	1:1
55	3	1	0	4	1	F	360x380	CY	2017-04-14	17:33:00	0.589041095890411	15	1	1	20170418_T55_V1	2017-04-18	1	0	09:00:00	0	1362.1341180589936	0.089218203047253	12784	0.15749879333588535	12282	0.15138115707138328	0.24921346422387416	0.5110075624746048	2	0.00966183574879227	0.9811560337850931	0.6178739414383565	0.9789473684210527	0	0.9817184643510055	636	230	2017-06-08	Natural/Stuck	55	4.181818181818182	55_360x380	55_360x380_1	409.4	1:1
55	3	1	0	4	1	F	360x380	CY	2017-04-14	17:33:00	0.589041095890411	15	1	1	20170419_T55_V3	2017-04-19	2	1	09:00:00	0	1904.7949132586973	0.13388651745348676	15866	0.20879450094036583	14758	0.1950003523359876	0.20724730064157965	0.4062390497599573	28	0.13526570048309178	0.9890020898641588	0.6402277375216577	0.9894736842105264	-0.009789497510185572	0.9898477157360406	982	230	2017-06-08	Natural/Stuck	55	4.181818181818182	55_360x380	55_360x380_2	491.93333333333334	1:1
55	3	1	0	4	1	F	387x324	LG	2017-04-14	17:33:00	0.589041095890411	NA	0	1	20170418_T55_V1	2017-04-18	1	0	09:00:00	0	1510.3053340795154	0.10141469581346245	11106	0.12957076044804686	10772	0.1247797900077514	0.2185613175353133	0.4344844889805433	11	0.05314009661835749	0.9788437177595236	0.6112860404095016	0.9789473684210527	0	0.9817184643510055	636	187	2017-07-10	Natural/Stuck	87	2.1494252873563218	55_387x324	55_387x324_1	359.06666666666666	1:1
55	3	1	0	4	1	F	387x324	LG	2017-04-14	17:33:00	0.589041095890411	NA	0	1	20170419_T55_V3	2017-04-19	2	1	09:00:00	0	1219.3391904888606	0.07746425145034289	14852	0.19191784697834663	14950	0.19838277781692623	0.1724322977957218	0.3193234073242587	66.5	0.321256038647343	0.9497847958689513	0.5284957559918838	0.9894736842105264	-0.009789497510185572	0.9898477157360406	982	187	2017-07-10	Natural/Stuck	87	2.1494252873563218	55_387x324	55_387x324_2	498.3333333333333	1:1
55	3	1	0	4	1	F	786x716	CG	2017-04-14	17:33:00	0.589041095890411	57	1	1	20170418_T55_V1	2017-04-18	1	0	09:00:00	0	1175.4720198860318	0.07385339069546203	8188	0.08100461028910008	7988	0.07573462053414136	0.15392048746588335	0.27310867930630195	129	0.6231884057971014	0.9774339409354246	0.6072695175435796	0.9789473684210527	0	0.9817184643510055	636	30	2017-04-24	Natural/Stuck	10	3	55_786x716	55_786x716_1	266.26666666666665	1:1
55	3	1	0	4	1	F	786x716	CG	2017-04-14	17:33:00	0.589041095890411	57	1	1	20170419_T55_V3	2017-04-19	2	1	09:00:00	0	1332.0320073049313	0.08674039267409181	16808	0.22447281260922392	15204	0.20285744485941795	0.18762078746578092	0.3572414664766859	51	0.2463768115942029	0.9939908897799689	0.6544410715705887	0.9894736842105264	-0.009789497510185572	0.9898477157360406	982	30	2017-04-24	Natural/Stuck	10	3	55_786x716	55_786x716_2	506.8	1:1
55	3	1	0	4	1	F	852x721	UB	2017-04-14	17:33:00	0.589041095890411	47	1	1	20170418_T55_V1	2017-04-18	1	0	09:00:00	0	7175.192663496081	0.5677114516223056	11178	0.13076910274120798	11569	0.13882037911352266	0.21790482857712545	0.4328455645258918	0	0	0.9475250077527301	0.5220575095362848	0.9789473684210527	0	0.9817184643510055	636	129	2017-07-06	Natural/Stuck	83	1.5542168674698795	55_852x721	55_852x721_1	385.6333333333333	1:1
55	3	1	0	4	1	F	852x721	UB	2017-04-14	17:33:00	0.589041095890411	47	1	1	20170419_T55_V3	2017-04-19	2	1	09:00:00	0	3735.099339486819	0.284545297842794	23163	0.33024316362365397	19383	0.27647804946797266	0.2911099011515371	0.6156020026203364	24	0.11594202898550725	1.0102375679868276	0.7007286494323034	0.9894736842105264	-0.009789497510185572	0.9898477157360406	982	129	2017-07-06	Natural/Stuck	83	1.5542168674698795	55_852x721	55_852x721_2	646.1	1:1
55	3	1	0	4	1	M	153x517	CG	2017-04-14	17:33:00	0.589041095890411	15	1	1	20170418_T55_V1	2017-04-18	1	0	09:00:00	0	6416.227272227994	0.5052383468384286	8990	0.0943528119434782	9014	0.09380945669790712	0.17453288102274034	0.32456751261628775	0	0	0.9539952082720357	0.5404914260886438	0.9789473684210527	0	0.9817184643510055	636	NA	NA	NA	NA	NA	55_153x517	55_153x517_1	300.46666666666664	1:1
55	3	1	0	4	1	M	153x517	CG	2017-04-14	17:33:00	0.589041095890411	15	1	1	20170419_T55_V3	2017-04-19	2	1	09:00:00	0	4813.5914622814225	0.37331976921013715	14426	0.18482765507714327	14502	0.1904904516947361	0.16873058145557399	0.31008207377495095	7	0.033816425120772944	0.953438920114805	0.5389065340224926	0.9894736842105264	-0.009789497510185572	0.9898477157360406	982	NA	NA	NA	NA	NA	55_153x517	55_153x517_2	483.4	1:1
55	3	1	0	4	1	M	235x712	UB	2017-04-14	17:33:00	0.589041095890411	72	1	1	20170418_T55_V1	2017-04-18	1	0	09:00:00	0	10130.785759347138	0.8109966913709846	8291	0.08271890551403892	9140	0.0960291734197731	0.16114372535338445	0.29114149016768986	0	0	0.9342023453089944	0.48410059506195124	0.9789473684210527	0	0.9817184643510055	636	NA	NA	NA	NA	NA	55_235x712	55_235x712_1	304.6666666666667	1:1
55	3	1	0	4	1	M	235x712	UB	2017-04-14	17:33:00	0.589041095890411	72	1	1	20170419_T55_V3	2017-04-19	2	1	09:00:00	0	6802.105939552273	0.5370013741055011	15904	0.20942695937286754	16509	0.22584736805017264	0.19440765463490434	0.3741848779921698	0	0	0.9475293946956551	0.5220700081504405	0.9894736842105264	-0.009789497510185572	0.9898477157360406	982	NA	NA	NA	NA	NA	55_235x712	55_235x712_2	550.3	1:1
55	3	1	0	4	1	M	307x176	BB	2017-04-14	17:33:00	0.589041095890411	NA	0	1	20170418_T55_V1	2017-04-18	1	0	09:00:00	0	6170.403360536524	0.4850037180000511	10236	0.11509079107234992	11738	0.14179761820872383	0.19715582055268607	0.38104567324533783	14	0.06763285024154589	0.92584356450744	0.4602860212607901	0.9789473684210527	0	0.9817184643510055	636	NA	NA	NA	NA	NA	55_307x176	55_307x176_1	391.26666666666665	1:1
55	3	1	0	4	1	M	307x176	BB	2017-04-14	17:33:00	0.589041095890411	NA	0	1	20170419_T55_V3	2017-04-19	2	1	09:00:00	0	3400.1132795468684	0.25697141968637294	18239	0.2482898656858013	20872	0.30270946374462687	0.2326569649366292	0.4696742677910374	23.5	0.11352657004830918	0.9304840623395506	0.47350702570157843	0.9894736842105264	-0.009789497510185572	0.9898477157360406	982	NA	NA	NA	NA	NA	55_307x176	55_307x176_2	695.7333333333333	1:1
55	3	1	0	4	1	M	378x765	BP	2017-04-14	17:33:00	0.589041095890411	NA	0	1	20170418_T55_V1	2017-04-18	1	0	09:00:00	0	4088.1552483559753	0.3136065686768929	9370	0.10067739626849524	9314	0.09909449651187373	0.17597459948989788	0.32816676226561864	15	0.07246376811594203	0.9509220202861821	0.5317357637700026	0.9789473684210527	0	0.9817184643510055	636	NA	NA	NA	NA	NA	55_378x765	55_378x765_1	310.46666666666664	1:1
55	3	1	0	4	1	M	378x765	BP	2017-04-14	17:33:00	0.589041095890411	NA	0	1	20170419_T55_V3	2017-04-19	2	1	09:00:00	0	3030.493736332685	0.22654673798276154	19157	0.2635687299236057	19094	0.27138679444718483	0.22686386131290312	0.45521178661928496	12	0.057971014492753624	0.9625885067834298	0.5649741522724608	0.9894736842105264	-0.009789497510185572	0.9898477157360406	982	NA	NA	NA	NA	NA	55_378x765	55_378x765_2	636.4666666666667	1:1
55	3	1	0	4	1	M	57x862	CY	2017-04-14	17:33:00	0.589041095890411	15	2	1	20170418_T55_V1	2017-04-18	1	0	09:00:00	0	7287.95013228814	0.5769929145770806	13131	0.16327413744320357	12618	0.15730040166302586	0.2582280399056235	0.5335124475132021	0	0	0.972600352886966	0.59349838966772706	0.9789473684210527	0	0.9817184643510055	636	NA	NA	NA	NA	NA	55_57x862	55_57x862_1	420.6	1:1
55	3	1	0	4	1	M	57x862	CY	2017-04-14	17:33:00	0.589041095890411	15	2	1	20170419_T55_V3	2017-04-19	2	1	09:00:00	0	4726.850115432848	0.36617978455061073	12807	0.1578815971239785	12666	0.1581460080332605	0.1642868568915089	0.29898831695399	32	0.15458937198067632	0.9635034869989528	0.5675809754906417	0.9894736842105264	-0.009789497510185572	0.9898477157360406	982	NA	NA	NA	NA	NA	55_57x862	55_57x862_2	422.2	1:1
55	3	1	0	4	1	M	59x820	LG	2017-04-14	17:33:00	0.589041095890411	NA	0	1	20170418_T55_V1	2017-04-18	1	0	09:00:00	0	7069.094271652641	0.5589781206597944	13189	0.1642394687349167	14024	0.1820696215911493	0.25730441206898236	0.5312066109418657	0	0	0.941544234124986	0.5050179940462431	0.9789473684210527	0	0.9817184643510055	636	NA	NA	NA	NA	NA	55_59x820	55_59x820_1	467.46666666666664	1:1
55	3	1	0	4	1	M	59x820	LG	2017-04-14	17:33:00	0.589041095890411	NA	0	1	20170419_T55_V3	2017-04-19	2	1	09:00:00	0	3444.712639289558	0.26064254949881877	23559	0.33683404623604013	26693	0.4052568529349588	0.2834068083171704	0.5963712340518236	3	0.014492753623188406	0.93041341907058694	0.47330575958607296	0.9894736842105264	-0.009789497510185572	0.9898477157360406	982	NA	NA	NA	NA	NA	55_59x820	55_59x820_2	889.7666666666667	1:1
55	3	1	0	4	1	M	637x318	PP	2017-04-14	17:33:00	0.589041095890411	10	1	1	20170418_T55_V1	2017-04-18	1	0	09:00:00	0	6413.129817520462	0.5049833844715892	11359	0.13378160211707138	11238	0.1329892185187795	0.21888144935887746	0.4352836979661747	12	0.057971014492753624	0.9571086331718274	0.5493617253357151	0.9789473684210527	0	0.9817184643510055	636	NA	NA	NA	NA	NA	55_637x318	55_637x318_1	374.6	1:1
55	3	1	0	4	1	M	637x318	PP	2017-04-14	17:33:00	0.589041095890411	10	1	1	20170419_T55_V3	2017-04-19	2	1	09:00:00	0	5715.190387285668	0.44753354069807233	11866	0.14221992909808098	12101	0.14819251638362343	0.1490544676275901	0.2609606624808364	10	0.04830917874396135	0.9598783913466602	0.5572529013375622	0.9894736842105264	-0.009789497510185572	0.9898477157360406	982	NA	NA	NA	NA	NA	55_637x318	55_637x318_2	403.3666666666667	1:1
55	3	1	0	4	1	M	732x40	TW	2017-04-14	17:33:00	0.589041095890411	NA	0	1	20170418_T55_V1	2017-04-18	1	0	09:00:00	0	7900.137435707279	0.6273841998634393	12612	0.15463608674666712	12994	0.163924318229864	0.24559149315499326	0.5019653129671413	1	0.004830917874396135	0.9520435455372579	0.5349310438587739	0.9789473684210527	0	0.9817184643510055	636	NA	NA	NA	NA	NA	55_732x40	55_732x40_1	433.1333333333333	1:1
55	3	1	0	4	1	M	732x40	TW	2017-04-14	17:33:00	0.589041095890411	NA	0	1	20170419_T55_V3	2017-04-19	2	1	09:00:00	0	2703.6523760104474	0.19964327863397605	14421	0.18474443686234043	15143	0.20178282009724474	0.17736823210734687	0.3316459656079597	15	0.07246376811594203	0.9424491803398581	0.5075962299076436	0.9894736842105264	-0.009789497510185572	0.9898477157360406	982	NA	NA	NA	NA	NA	55_732x40	55_732x40_2	504.76666666666665	1:1
55	3	1	0	4	1	M	801x513	NR	2017-04-14	17:33:00	0.589041095890411	NA	0	1	20170418_T55_V1	2017-04-18	1	0	09:00:00	0	4728.611337200363	0.3663247568949304	10402	0.11785363580380474	10359	0.11750405186385737	0.20065514139560078	0.38978172650654697	47	0.22705314009661837	0.9648027681841082	0.5712826908971024	0.9789473684210527	0	0.9817184643510055	636	NA	NA	NA	NA	NA	55_801x513	55_801x513_1	345.3	1:1
55	3	1	0	4	1	M	801x513	NR	2017-04-14	17:33:00	0.589041095890411	NA	0	1	20170419_T55_V3	2017-04-19	2	1	09:00:00	0	4180.634316256054	0.32121884529148775	18882	0.2589917281094486	20085	0.2888450426326545	0.23619241633835367	0.47850052097968626	0	0	0.9435232445471878	0.5106562911701524	0.9894736842105264	-0.009789497510185572	0.9898477157360406	982	NA	NA	NA	NA	NA	55_801x513	55_801x513_2	669.5	1:1
55	3	1	0	4	1	M	855x391	CO	2017-04-14	17:33:00	0.589041095890411	15	2	1	20170418_T55_V1	2017-04-18	1	0	09:00:00	0	7352.085171161726	0.5822720946951268	12534	0.15333788259574255	13029	0.16454090620816011	0.2506075826438395	0.5144879786227581	0	0	0.9433619748136823	0.51019682584122	0.9789473684210527	0	0.9817184643510055	636	NA	NA	NA	NA	NA	55_855x391	55_855x391_1	434.3	1:1
55	3	1	0	4	1	M	855x391	CO	2017-04-14	17:33:00	0.589041095890411	15	2	1	20170419_T55_V3	2017-04-19	2	1	09:00:00	0	6794.6159752550275	0.5363848488597484	14122	0.17976798761712964	15154	0.20197660489042352	0.17585383359705822	0.3278652702563561	6	0.028985507246376812	0.9448316673005838	0.5143840513499709	0.9894736842105264	-0.009789497510185572	0.9898477157360406	982	NA	NA	NA	NA	NA	55_855x391	55_855x391_2	505.1333333333333	1:1
6	3	1	0	4	1	F	136x427	UB	2017-02-24	NA	NA	NA	NA	1	20170228_T6_V1	2017-02-28	1	0	09:00:00	0	4279.703895796257	0.3293736100471886	28886	0.42549473228700296	26379	0.3997251779296737	0.25116661153563163	0.5158835940557183	2	0.00966183574879227	0.9950415809820496	0.6574345420022492	1	0	1	2027	NA	NA	NA	NA	NA	6_136x427	6_136x427_1	879.3	1:1
6	3	1	0	4	1	F	208x313	BB	2017-02-24	NA	NA	NA	NA	1	20170228_T6_V1	2017-02-28	1	0	09:00:00	0	2898.2425533944293	0.21566067900754415	25021	0.36116705224439527	24985	0.37516735959410896	0.22320427738324372	0.4460756366180349	2	0.00966183574879227	0.9733232012158541	0.5955578197788925	1	0	1	2027	NA	NA	NA	NA	NA	6_208x313	6_208x313_1	832.8333333333334	1:1
6	3	1	0	4	1	F	237x714	BP	2017-02-24	NA	NA	NA	NA	1	20170228_T6_V1	2017-02-28	1	0	09:00:00	0	4469.071463484903	0.34496111908908894	29839	0.44135612402842733	30442	0.4713022338101614	0.2583853761202768	0.5339052373180899	0	0	0.9681065747488004	0.5806953967841848	1	0	1	2027	NA	NA	NA	NA	NA	6_237x714	6_237x714_1	1014.7333333333333	1:1
6	3	1	0	4	1	F	306x774	PP	2017-02-24	NA	NA	NA	NA	NA	20170228_T6_V1	2017-02-28	1	0	09:00:00	0	4081.948031817648	0.31309563090070885	26337	0.383070086380507	24916	0.37395180043689663	0.23143267241612175	0.4666178219415209	0	0	0.9864609111872686	0.6329877956474211	1	0	1	2027	NA	NA	NA	NA	NA	6_306x774	6_306x774_1	830.5333333333333	1:1
6	3	1	0	4	1	F	315x229	TW	2017-02-24	NA	NA	NA	NA	1	20170228_T6_V1	2017-02-28	1	0	09:00:00	0	4512.8498189618485	0.3485646691592804	32331	0.4828320822861708	28383	0.4350292438869706	0.29358425648578723	0.6217792298474234	0	0	1.0046073348771243	0.6846878409589149	1	0	1	2027	NA	NA	NA	NA	NA	6_315x229	6_315x229_1	946.1	1:1
6	3	1	0	4	1	F	335x365	NR	2017-02-24	NA	NA	NA	NA	1	20170228_T6_V1	2017-02-28	1	0	09:00:00	0	2641.0551765591317	0.1944906834754994	19704	0.2726728026230381	18933	0.2685504897470228	0.17277268206958976	0.3201731765449946	22	0.10628019323671498	0.9826807940015487	0.6222180575918874	1	0	1	2027	NA	NA	NA	NA	NA	6_335x365	6_335x365_1	631.1	1:1
6	3	1	0	4	1	F	360x380	CO	2017-02-24	NA	NA	NA	NA	1	20170228_T6_V1	2017-02-28	1	0	09:00:00	0	4813.611980144916	0.3733214581074844	21768	0.3070252816936571	21549	0.3146360369248115	0.19157503375996762	0.36711324096798426	27.5	0.13285024154589373	0.9754325278946098	0.6015673942676316	1	0	1	2027	NA	NA	NA	NA	NA	6_360x380	6_360x380_1	718.3	1:1
6	3	1	0	4	1	F	387x324	CY	2017-02-24	NA	NA	NA	NA	1	20170228_T6_V1	2017-02-28	1	0	09:00:00	0	2927.727970529668	0.21808772716478406	20803	0.2909641662367059	19980	0.2869952786977662	0.18612743506904705	0.35351331274021547	22.5	0.10869565217391304	0.9827902590573311	0.6225299288697049	1	0	1	2027	NA	NA	NA	NA	NA	6_387x324	6_387x324_1	666	1:1
6	3	1	0	4	1	F	786x716	LG	2017-02-24	NA	NA	NA	NA	1	20170228_T6_V1	2017-02-28	1	0	09:00:00	0	3998.6027574507825	0.3062351888849504	30599	0.45400529267846146	30810	0.4777852159819604	0.26861488470191486	0.5594432019166006	0	0	0.971301415894228	0.5897976548822349	1	0	1	2027	NA	NA	NA	NA	NA	6_786x716	6_786x716_1	1027	1:1
6	3	1	0	4	1	F	852x721	CG	2017-02-24	NA	NA	NA	NA	1	20170228_T6_V1	2017-02-28	1	0	09:00:00	0	4017.844576925818	0.3078190505710384	28841	0.42474576835377725	29002	0.4459340427031217	0.25466400173867343	0.5246148274751595	0	0	0.9716188882207242	0.5907021490098668	1	0	1	2027	NA	NA	NA	NA	NA	6_852x721	6_852x721_1	966.7333333333333	1:1
6	3	1	0	4	1	M	153x517	PP	2017-02-24	NA	NA	NA	NA	1	20170228_T6_V1	2017-02-28	1	0	09:00:00	0	5652.755345737493	0.44239429332566205	22093	0.31243446565584276	22854	0.3376259601155662	0.19458938079516214	0.3746385572877342	0	0	0.9647362449106726	0.571093162849611	1	0	1	2027	NA	NA	NA	NA	NA	6_153x517	6_153x517_1	761.8	1:1
6	3	1	0	4	1	M	235x712	TW	2017-02-24	NA	NA	NA	NA	1	20170228_T6_V1	2017-02-28	1	0	09:00:00	0	5773.322637317594	0.45231861020104286	21496	0.30249821080838174	22188	0.32589317172856036	0.18793466986216936	0.3580250737695575	5	0.024154589371980676	0.9652665209848618	0.5726039452236888	1	0	1	2027	NA	NA	NA	NA	NA	6_235x712	6_235x712_1	739.6	1:1
6	3	1	0	4	1	M	307x176	NR	2017-02-24	NA	NA	NA	NA	1	20170228_T6_V1	2017-02-28	1	0	09:00:00	0	3828.727048566641	0.2922521231438069	26752	0.389977198209144	26893	0.4087802128109365	0.23756075496047593	0.48191657787153525	6	0.028985507246376812	0.9716942965894406	0.5909169911267566	1	0	1	2027	NA	NA	NA	NA	NA	6_307x176	6_307x176_1	896.4333333333333	1:1
6	3	1	0	4	1	M	378x765	CO	2017-02-24	NA	NA	NA	NA	1	20170228_T6_V1	2017-02-28	1	0	09:00:00	0	3632.95189419512	0.2761371831559682	32673	0.48852420817868614	36865	0.5844549362271863	0.2925688583309537	0.6192442887087964	0	0	0.9436458230498899	0.5110055232972218	1	0	1	2027	NA	NA	NA	NA	NA	6_378x765	6_378x765_1	1228.8333333333333	1:1
6	3	1	0	4	1	M	57x862	BB	2017-02-24	NA	NA	NA	NA	1	20170228_T6_V1	2017-02-28	1	0	09:00:00	0	3531.730950044072	0.26780533202938933	23573	0.33706705723748814	22638	0.33382073144951024	0.21013791853007066	0.41345547630820934	5	0.024154589371980676	0.9828161891956226	0.622603805097193	1	0	1	2027	NA	NA	NA	NA	NA	6_57x862	6_57x862_1	754.6	1:1
6	3	1	0	4	1	M	59x820	BP	2017-02-24	NA	NA	NA	NA	1	20170228_T6_V1	2017-02-28	1	0	09:00:00	0	8611.105981664137	0.6859065158749665	19620	0.27127473661435014	20788	0.30122965259671625	0.17416192516313436	0.3236414214424427	17	0.0821256038647343	0.9589109996950028	0.5544967553839875	1	0	1	2027	NA	NA	NA	NA	NA	6_59x820	6_59x820_1	692.9333333333333	1:1
6	3	1	0	4	1	M	637x318	CY	2017-02-24	NA	NA	NA	NA	1	20170228_T6_V1	2017-02-28	1	0	09:00:00	0	3417.960203414196	0.2584404626198993	24593	0.3540435730572708	24363	0.3642097103798182	0.21788163469491537	0.43278766100706134	0	0	0.9752585333106617	0.6010716752197458	1	0	1	2027	NA	NA	NA	NA	NA	6_637x318	6_637x318_1	812.1	1:1
6	3	1	0	4	1	M	732x40	LG	2017-02-24	NA	NA	NA	NA	1	20170228_T6_V1	2017-02-28	1	0	09:00:00	0	5188.019835392001	0.40414028257809287	20971	0.29376029825408184	23672	0.35203650200831516	0.18577845397684675	0.35264208156551774	18	0.08695652173913043	0.9435394671601915	0.5107025101850777	1	0	1	2027	NA	NA	NA	NA	NA	6_732x40	6_732x40_1	789.0666666666667	1:1
6	3	1	0	4	1	M	801x513	CG	2017-02-24	NA	NA	NA	NA	1	20170228_T6_V1	2017-02-28	1	0	09:00:00	0	8690.097805590021	0.6924086101074138	18747	0.25674483630977146	18878	0.2675815657811289	0.16380363352871732	0.2977819499976832	12.5	0.06038647342995169	0.9712791595582293	0.5897342454964921	1	0	1	2027	NA	NA	NA	NA	NA	6_801x513	6_801x513_1	629.2666666666667	1:1
6	3	1	0	4	1	M	855x391	UB	2017-02-24	NA	NA	NA	NA	0	20170228_T6_V1	2017-02-28	1	0	09:00:00	0	6184.965066718002	0.48620234313707816	23614	0.33774944659887157	23743	0.3532872947642872	0.2094104817399567	0.4116394306159528	0	0	0.9716477885914294	0.5907844875742317	1	0	1	2027	NA	NA	NA	NA	NA	6_855x391	6_855x391_1	791.4333333333333	1:1
61	3	1	0	4	1	F	136x427	NR	2017-04-21	17:18:00	0.3835616438356164	4	1	1	20170425_T61_V1	2017-04-25	1	0	09:00:00	0	1579.503425230937	0.10711063353220887	6654	0.055473261987583844	5880	0.03859840744133606	0.11640557635658652	0.1794527168346344	112	0.5410628019323671	0.9931180736783047	0.6519543759673189	0.9789473684210527	0	0.979871912168344	677	137	2017-07-10	Natural/Stuck	80	1.7125	61_136x427	61_136x427_1	196	1:1
61	3	1	0	4	1	F	136x427	NR	2017-04-21	17:18:00	0.3835616438356164	4	1	1	20170426_T61_V3	2017-04-26	2	1	09:00:00	0	894.1190318991818	0.05069423890542908	35620	0.5375730239834895	34264	0.5386336410400958	0.3373257265983983	0.7309797946944784	0	0	0.9398949920099253	0.5003192228979685	0.9578947368421052	0	0.9644218551461246	1685	137	2017-07-10	Natural/Stuck	80	1.7125	61_136x427	61_136x427_2	1142.1333333333334	1:1
61	3	1	0	4	1	F	208x313	CO	2017-04-21	17:18:00	0.3835616438356164	72	1	1	20170425_T61_V1	2017-04-25	1	0	09:00:00	0	1417.9205457268847	0.09381017967927216	20119	0.2795799144516752	19823	0.28422944119512367	0.3591799683026661	0.7855389014704085	2	0.00966183574879227	0.9522158481149018	0.5354219422982529	0.9789473684210527	0	0.979871912168344	677	211	2017-06-19	Natural/Stuck	59	3.5762711864406778	61_208x313	61_208x313_1	660.7666666666667	1:1
61	3	1	0	4	1	F	208x313	CO	2017-04-21	17:18:00	0.3835616438356164	72	1	1	20170426_T61_V3	2017-04-26	2	1	09:00:00	0	4518.040589363795	0.3489919396869761	26940	0.3931062030857314	26235	0.39718835881896974	0.23195007990447072	0.4679095295553332	0	0	0.9503937788281935	0.5302307781166209	0.9578947368421052	0	0.9644218551461246	1685	211	2017-06-19	Natural/Stuck	59	3.5762711864406778	61_208x313	61_208x313_2	874.5	1:1
61	3	1	0	4	1	F	237x714	CY	2017-04-21	17:18:00	0.3835616438356164	NA	0	1	20170425_T61_V1	2017-04-25	1	0	09:00:00	0	1869.6848263315967	0.13099648298708905	17401	0.23434249288484263	16393	0.22380381932210555	0.32045925291311644	0.688872649034558	2	0.00966183574879227	0.9810820179406319	0.6176630666909233	0.9789473684210527	0	0.979871912168344	677	165	2017-06-29	Natural/Stuck	69	2.391304347826087	61_237x714	61_237x714_1	546.4333333333333	1:1
61	3	1	0	4	1	F	237x714	CY	2017-04-21	17:18:00	0.3835616438356164	NA	0	1	20170426_T61_V3	2017-04-26	2	1	09:00:00	0	1823.6159923055939	0.12720439558957436	31736	0.47292911472463095	30075	0.46483686843774225	0.26740725253419134	0.5564283486319859	1	0.004830917874396135	0.9484610235123898	0.5247242640447081	0.9578947368421052	0	0.9644218551461246	1685	165	2017-06-29	Natural/Stuck	69	2.391304347826087	61_237x714	61_237x714_2	1002.5	1:1
61	3	1	0	4	1	F	306x774	LG	2017-04-21	17:18:00	0.3835616438356164	97	1	1	20170425_T61_V1	2017-04-25	1	0	09:00:00	0	819.2346952395537	0.044530246364225604	7589	0.07103506815571792	7009	0.05848777394123036	0.14131092159610367	0.24162890251985386	109	0.5265700483091788	0.9772395435773981	0.6067156699981802	0.9789473684210527	0	0.979871912168344	677	220	2017-06-12	Stuck	52	4.230769230769231	61_306x774	61_306x774_1	233.63333333333333	1:1
61	3	1	0	4	1	F	306x774	LG	2017-04-21	17:18:00	0.3835616438356164	97	1	1	20170426_T61_V3	2017-04-26	2	1	09:00:00	0	909.8089081849555	0.05198572768281521	40353	0.616347386115873	38702	0.6168169966880417	0.3737463282557236	0.8219038140017961	5	0.024154589371980676	0.964699440714873	0.5709883059024234	0.9578947368421052	0	0.9644218551461246	1685	220	2017-06-12	Stuck	52	4.230769230769231	61_306x774	61_306x774_2	1290.0666666666666	1:1
61	3	1	0	4	1	F	315x229	CG	2017-04-21	17:18:00	0.3835616438356164	NA	0	1	20170425_T61_V1	2017-04-25	1	0	09:00:00	0	7472.0961885767665	0.5921506226918549	14349	0.1835460945691793	14716	0.19426044676203227	0.23590420616515875	0.47778100438304405	0	0	0.9534296381363301	0.5388800892135354	0.9789473684210527	0	0.979871912168344	677	56	2017-05-29	Stuck	38	1.4736842105263157	61_315x229	61_315x229_1	490.53333333333336	1:1
61	3	1	0	4	1	F	315x229	CG	2017-04-21	17:18:00	0.3835616438356164	NA	0	1	20170426_T61_V3	2017-04-26	2	1	09:00:00	0	2542.7269557549234	0.18639694255899997	19442	0.26831216816736847	19737	0.28271439644845325	0.1631221954276622	0.2960807400165841	17.666666666666664	0.08534621578099838	0.9287090505600422	0.4684499306509254	0.9578947368421052	0	0.9644218551461246	1685	56	2017-05-29	Stuck	38	1.4736842105263157	61_315x229	61_315x229_2	657.9	1:1
61	3	1	0	4	1	F	335x365	UB	2017-04-21	17:18:00	0.3835616438356164	72	1	1	20170425_T61_V1	2017-04-25	1	0	09:00:00	0	1448.9237560860183	0.09636216272314536	9340	0.10017808697967812	9286	0.09860122612923684	0.15156062050247887	0.2672172722570136	25	0.12077294685990338	0.9514511827407779	0.5332433733875955	0.9789473684210527	0	0.979871912168344	677	212	2017-07-13	Natural/Stuck	83	2.5542168674698793	61_335x365	61_335x365_1	309.53333333333336	1:1
61	3	1	0	4	1	F	335x365	UB	2017-04-21	17:18:00	0.3835616438356164	72	1	1	20170426_T61_V3	2017-04-26	2	1	09:00:00	0	845.7841529114226	0.04671562539490646	9915	0.10974818168200656	9766	0.1070572898315834	0.08273346682159552	0.09539030715003614	45	0.21739130434782608	0.9666081405830402	0.5764262848318724	0.9578947368421052	0	0.9644218551461246	1685	212	2017-07-13	Natural/Stuck	83	2.5542168674698793	61_335x365	61_335x365_2	325.53333333333336	1:1
61	3	1	0	4	1	F	360x380	BB	2017-04-21	17:18:00	0.3835616438356164	97	1	1	20170425_T61_V1	2017-04-25	1	0	09:00:00	0	1544.0172683557275	0.10418964342864435	12405	0.15119085265382887	11947	0.14547952927912056	0.20178883643584908	0.3926119957782632	9	0.043478260869565216	0.9671308898066454	0.5779156228418763	0.9789473684210527	0	0.979871912168344	677	180	2017-06-29	Stuck	69	2.608695652173913	61_360x380	61_360x380_1	398.23333333333335	1:1
61	3	1	0	4	1	F	360x380	BB	2017-04-21	17:18:00	0.3835616438356164	97	1	1	20170426_T61_V3	2017-04-26	2	1	09:00:00	0	1199.03978854688	0.07579333644003848	20434	0.2848226619842551	19034	0.27032978648439154	0.16960131304230489	0.3122558548768754	4	0.01932367149758454	0.9296796035926471	0.471215083532864	0.9578947368421052	0	0.9644218551461246	1685	180	2017-06-29	Stuck	69	2.608695652173913	61_360x380	61_360x380_2	634.4666666666667	1:1
61	3	1	0	4	1	F	387x324	BP	2017-04-21	17:18:00	0.3835616438356164	NA	0	1	20170425_T61_V1	2017-04-25	1	0	09:00:00	0	6565.3015380625675	0.5175091728038951	9561	0.10385633207396434	9463	0.10171939961947714	0.15828280384022747	0.2839992006100794	10	0.04830917874396135	0.9567061805287205	0.5482151181452312	0.9789473684210527	0	0.979871912168344	677	197	2017-07-13	Natural/Stuck	83	2.3734939759036147	61_387x324	61_387x324_1	315.43333333333334	1:1
61	3	1	0	4	1	F	387x324	BP	2017-04-21	17:18:00	0.3835616438356164	NA	0	1	20170426_T61_V3	2017-04-26	2	1	09:00:00	0	1351.920276874652	0.08837746593605333	36312	0.5490904249122048	36239	0.5734268198153759	0.3425672581032914	0.7440652762643568	0	0	0.9302272734892547	0.47277542175455906	0.9578947368421052	0	0.9644218551461246	1685	197	2017-07-13	Natural/Stuck	83	2.3734939759036147	61_387x324	61_387x324_2	1207.9666666666667	1:1
61	3	1	0	4	1	F	786x716	PP	2017-04-21	17:18:00	0.3835616438356164	87	1	1	20170425_T61_V1	2017-04-25	1	0	09:00:00	0	1321.7093862598674	0.08589070151081618	18493	0.2525173509977864	18293	0.25727573814389404	0.3331980395526051	0.7206750254274176	18	0.08695652173913043	0.962268988936743	0.5640638303581338	0.9789473684210527	0	0.979871912168344	677	149	2017-06-19	Natural	59	2.5254237288135593	61_786x716	61_786x716_1	609.7666666666667	1:1
61	3	1	0	4	1	F	786x716	PP	2017-04-21	17:18:00	0.3835616438356164	87	1	1	20170426_T61_V3	2017-04-26	2	1	09:00:00	0	1544.357550636211	0.10421765325729966	29952	0.4432368556829719	26501	0.40187442745402013	0.25783945643152095	0.5325423490059278	24.666666666666664	0.11916264090177132	0.9659932371391461	0.5746743949578752	0.9578947368421052	0	0.9644218551461246	1685	149	2017-06-19	Natural	59	2.5254237288135593	61_786x716	61_786x716_2	883.3666666666667	1:1
61	3	1	0	4	1	F	852x721	TW	2017-04-21	17:18:00	0.3835616438356164	82	1	1	20170425_T61_V1	2017-04-25	1	0	09:00:00	0	2346.0209992199684	0.1702053849786356	16997	0.22761846112877188	15650	0.2107145373828483	0.2953355036762165	0.6261512178462119	20	0.0966183574879227	0.9722424725089595	0.5924787710323827	0.9789473684210527	0	0.979871912168344	677	NA	2017-06-15	Escape	NA	NA	61_852x721	61_852x721_1	521.6666666666666	1:1
61	3	1	0	4	1	F	852x721	TW	2017-04-21	17:18:00	0.3835616438356164	82	1	1	20170426_T61_V3	2017-04-26	2	1	09:00:00	0	962.9330087412906	0.05635855882740799	16037	0.2116405638866235	14490	0.19027905010217744	0.1420797910016055	0.2435483847219441	20	0.0966183574879227	0.979667919567765	0.613634231521986	0.9578947368421052	0	0.9644218551461246	1685	NA	2017-06-15	Escape	NA	NA	61_852x721	61_852x721_2	483	1:1
61	3	1	0	4	1	M	153x517	TW	2017-04-21	17:18:00	0.3835616438356164	97	1	1	20170425_T61_V1	2017-04-25	1	0	09:00:00	0	8254.094885422608	0.6565196796883537	9284	0.09924604297388613	9490	0.10219505320273413	0.15964006461815253	0.2873876016677621	3	0.014492753623188406	0.9508549777006153	0.5315447561769451	0.9789473684210527	0	0.979871912168344	677	NA	NA	NA	NA	NA	61_153x517	61_153x517_1	316.3333333333333	1:1
61	3	1	0	4	1	M	153x517	TW	2017-04-21	17:18:00	0.3835616438356164	97	1	1	20170426_T61_V3	2017-04-26	2	1	09:00:00	0	1438.0270629234758	0.0954652176692953	26227	0.3812392856548441	27118	0.41274399267141143	0.2278360742030074	0.45763891575960997	1	0.004830917874396135	0.9300985679652847	0.47240873344534634	0.9578947368421052	0	0.9644218551461246	1685	NA	NA	NA	NA	NA	61_153x517	61_153x517_2	903.9333333333333	1:1
61	3	1	0	4	1	M	235x712	NR	2017-04-21	17:18:00	0.3835616438356164	NA	0	1	20170425_T61_V1	2017-04-25	1	0	09:00:00	0	2406.511874819911	0.17518460122920745	17919	0.24296389993841852	18926	0.2684271721513635	0.2926834936334551	0.6195304757014224	0	0	0.9258016599854026	0.460166633235628	0.9789473684210527	0	0.979871912168344	677	NA	NA	NA	NA	NA	61_235x712	61_235x712_1	630.8666666666667	1:1
61	3	1	0	4	1	M	235x712	NR	2017-04-21	17:18:00	0.3835616438356164	NA	0	1	20170426_T61_V3	2017-04-26	2	1	09:00:00	0	1851.0357723930106	0.1294614139124915	18143	0.24669207596158646	19556	0.2795257557606934	0.1514260318542528	0.2668812717437603	61.666666666666664	0.29790660225442833	0.9515243150087576	0.5334517307825789	0.9578947368421052	0	0.9644218551461246	1685	NA	NA	NA	NA	NA	61_235x712	61_235x712_2	651.8666666666667	1:1
61	3	1	0	4	1	M	307x176	CO	2017-04-21	17:18:00	0.3835616438356164	NA	0	1	20170425_T61_V1	2017-04-25	1	0	09:00:00	0	5195.887843362654	0.404787925925268	13342	0.16678594610788408	15928	0.21561200761045735	0.22423727191958454	0.44865450711694427	0	0	0.9056907265995069	0.4028696040756352	0.9789473684210527	0	0.979871912168344	677	NA	NA	NA	NA	NA	61_307x176	61_307x176_1	530.9333333333333	1:1
61	3	1	0	4	1	M	307x176	CO	2017-04-21	17:18:00	0.3835616438356164	NA	0	1	20170426_T61_V3	2017-04-26	2	1	09:00:00	0	1551.287614563331	0.1047880911387353	22887	0.3256495181665363	25209	0.379113522655204	0.18544618449373484	0.35181257091706797	28	0.13526570048309178	0.9183322544100987	0.4388859327905581	0.9578947368421052	0	0.9644218551461246	1685	NA	NA	NA	NA	NA	61_307x176	61_307x176_2	840.3	1:1
61	3	1	0	4	1	M	378x765	CY	2017-04-21	17:18:00	0.3835616438356164	87	1	1	20170425_T61_V1	2017-04-25	1	0	09:00:00	0	7820.128040197559	0.6207983457429741	10083	0.11254431369938252	9505	0.10245930519343245	0.15888416484549084	0.28550049814952394	6	0.028985507246376812	0.9688750420831287	0.5828847976647225	0.9789473684210527	0	0.979871912168344	677	NA	NA	NA	NA	NA	61_378x765	61_378x765_1	316.8333333333333	1:1
61	3	1	0	4	1	M	378x765	CY	2017-04-21	17:18:00	0.3835616438356164	87	1	1	20170426_T61_V3	2017-04-26	2	1	09:00:00	0	1575.7796352915734	0.10680411531444625	22977	0.3271474460329877	22602	0.33318652667183424	0.2032431807692598	0.396242765898282	25	0.12077294685990338	0.9736860476016667	0.5965915868124544	0.9578947368421052	0	0.9644218551461246	1685	NA	NA	NA	NA	NA	61_378x765	61_378x765_2	753.4	1:1
61	3	1	0	4	1	M	57x862	BP	2017-04-21	17:18:00	0.3835616438356164	NA	0	1	20170425_T61_V1	2017-04-25	1	0	09:00:00	0	6760.863596016189	0.5336065720777596	13008	0.1612269693590533	12993	0.1639067014304841	0.22103697131553804	0.4406649577775522	0	0	0.956345753853542	0.5471882449851708	0.9789473684210527	0	0.979871912168344	677	NA	NA	NA	NA	NA	61_57x862	61_57x862_1	433.1	1:1
61	3	1	0	4	1	M	57x862	BP	2017-04-21	17:18:00	0.3835616438356164	NA	0	1	20170426_T61_V3	2017-04-26	2	1	09:00:00	0	1702.845492484993	0.11726335193080162	16444	0.21841452657157598	16630	0.22797900077513916	0.138463274186761	0.23451975175777603	35	0.16908212560386474	0.9471315405281663	0.5209365022410618	0.9578947368421052	0	0.9644218551461246	1685	NA	NA	NA	NA	NA	61_57x862	61_57x862_2	554.3333333333334	1:1
61	3	1	0	4	1	M	59x820	PP	2017-04-21	17:18:00	0.3835616438356164	NA	0	1	20170425_T61_V1	2017-04-25	1	0	09:00:00	0	8172.58617942993	0.649810412060523	10921	0.1264916865003412	11932	0.14521527728842223	0.18084612247161708	0.3403285176867235	0	0	0.9332206665160763	0.48130374434675655	0.9789473684210527	0	0.979871912168344	677	NA	NA	NA	NA	NA	61_59x820	61_59x820_1	397.73333333333335	1:1
61	3	1	0	4	1	M	59x820	PP	2017-04-21	17:18:00	0.3835616438356164	NA	0	1	20170426_T61_V3	2017-04-26	2	1	09:00:00	0	1743.2324001118986	0.12058774002688703	27644	0.40482332772997354	32646	0.5101296596434359	0.23648176954190606	0.47922289115121636	11	0.05314009661835749	0.9087218085559435	0.41150530426477105	0.9578947368421052	0	0.9644218551461246	1685	NA	NA	NA	NA	NA	61_59x820	61_59x820_2	1088.2	1:1
61	3	1	0	4	1	M	637x318	LG	2017-04-21	17:18:00	0.3835616438356164	NA	0	1	20170425_T61_V1	2017-04-25	1	0	09:00:00	0	6977.826391694463	0.5514655411751055	9265	0.09892981375763527	9857	0.10866041857515327	0.15098331011268115	0.2657760170706725	3	0.014492753623188406	0.9383121747414186	0.4958096993742033	0.9789473684210527	0	0.979871912168344	677	NA	NA	NA	NA	NA	61_637x318	61_637x318_1	328.56666666666666	1:1
61	3	1	0	4	1	M	637x318	LG	2017-04-21	17:18:00	0.3835616438356164	NA	0	1	20170426_T61_V3	2017-04-26	2	1	09:00:00	0	4805.0464420144335	0.37261639860501905	17440	0.23499159496030492	18126	0.2543337326474526	0.14735881959794603	0.2567274777675146	3	0.014492753623188406	0.9287149433637653	0.4684667195358706	0.9578947368421052	0	0.9644218551461246	1685	NA	NA	NA	NA	NA	61_637x318	61_637x318_2	604.2	1:1
61	3	1	0	4	1	M	732x40	CG	2017-04-21	17:18:00	0.3835616438356164	82	1	1	20170425_T61_V1	2017-04-25	1	0	09:00:00	0	7653.135304274205	0.6070525876234172	10295	0.11607276600702361	9795	0.10756817701360016	0.16739722613728228	0.30675335268888715	40	0.1932367149758454	0.9687299046184064	0.5824712939556288	0.9789473684210527	0	0.979871912168344	677	NA	NA	NA	NA	NA	61_732x40	61_732x40_1	326.5	1:1
61	3	1	0	4	1	M	732x40	CG	2017-04-21	17:18:00	0.3835616438356164	82	1	1	20170426_T61_V3	2017-04-26	2	1	09:00:00	0	1877.2676618741327	0.13162065279095356	25371	0.36699232728059517	25806	0.3896307518849975	0.2508093216485364	0.5149916199774697	0	0	0.9655758002085454	0.5734850968021834	0.9578947368421052	0	0.9644218551461246	1685	NA	NA	NA	NA	NA	61_732x40	61_732x40_2	860.2	1:1
61	3	1	0	4	1	M	801x513	UB	2017-04-21	17:18:00	0.3835616438356164	4	3	1	20170425_T61_V1	2017-04-25	1	0	09:00:00	0	8599.313626643969	0.6849358457504794	11722	0.13982324451175873	12043	0.14717074201958988	0.18810247500194982	0.358443999242366	6	0.028985507246376812	0.9531686957312878	0.5381366515866537	0.9789473684210527	0	0.979871912168344	677	NA	NA	NA	NA	NA	61_801x513	61_801x513_1	401.43333333333334	1:1
61	3	1	0	4	1	M	801x513	UB	2017-04-21	17:18:00	0.3835616438356164	4	3	1	20170426_T61_V3	2017-04-26	2	1	09:00:00	0	7473.927646067675	0.5923013763850444	18740	0.2566283308090475	19481	0.27820449580720175	0.161023259574776	0.29084074739350063	0	0	0.9300865450364417	0.47237447953523265	0.9578947368421052	0	0.9644218551461246	1685	NA	NA	NA	NA	NA	61_801x513	61_801x513_2	649.3666666666667	1:1
61	3	1	0	4	1	M	855x391	BB	2017-04-21	17:18:00	0.3835616438356164	72	1	1	20170425_T61_V1	2017-04-25	1	0	09:00:00	0	6690.791693781755	0.5278387079023152	12005	0.1445333954696004	11823	0.14329504615601438	0.19416716552249577	0.37358449700710067	29	0.14009661835748793	0.9675855536103983	0.579210982173129	0.9789473684210527	0	0.979871912168344	677	NA	NA	NA	NA	NA	61_855x391	61_855x391_1	394.1	1:1
61	3	1	0	4	1	M	855x391	BB	2017-04-21	17:18:00	0.3835616438356164	72	1	1	20170426_T61_V3	2017-04-26	2	1	09:00:00	0	2696.600522276353	0.19906281580613275	15757	0.20698034385766356	16154	0.21959340427031218	0.13710494460784803	0.23112868243880058	62.33333333333333	0.3011272141706924	0.9278093549034604	0.4658866538859376	0.9578947368421052	0	0.9644218551461246	1685	NA	NA	NA	NA	NA	61_855x391	61_855x391_2	538.4666666666667	1:1
64	2	2	0.3333333333333333	4	1	F	136x427	BP	2017-04-21	17:30:00	0.547945205479452	5	1	1	20170425_T64_V1.5	2017-04-25	1	0	09:30:00	1	3778.2468854678214	0.2880969237696818	10762	0.12384534726961037	10698	0.12347614685363963	0.13833617349939373	0.23420244493618952	57	0.2753623188405797	0.9744238180398479	0.5986935307401041	1	0	1	1305	NA	NA	NA	NA	NA	64_136x427	64_136x427_1	356.6	1:2
64	2	2	0.3333333333333333	4	1	F	136x427	BP	2017-04-21	17:30:00	0.547945205479452	5	1	1	20170426_T64_V3.5	2017-04-26	2	1	09:30:00	1	1451.3003168854088	0.09655778578258094	13768	0.17387613800908744	14065	0.18279191036572476	0.11051921030754287	0.16475740605067493	57	0.2753623188405797	0.8357715148000061	0.20366636271194405	0.863157894736842	-0.0297627900059489	0.8809801633605601	1668	NA	NA	NA	NA	NA	64_136x427	64_136x427_2	468.8333333333333	1:2
64	2	2	0.3333333333333333	4	1	F	208x313	PP	2017-04-21	17:30:00	0.547945205479452	90	1	1	20170425_T64_V1.5	2017-04-25	1	0	09:30:00	1	3369.1366954718815	0.2544216283453872	11912	0.14298553667426728	11804	0.14296032696779648	0.16542685052816947	0.3018343106694479	61	0.2946859903381642	0.9751883777857804	0.6008717987108971	1	0	1	1305	NA	NA	NA	NA	NA	64_208x313	64_208x313_1	393.46666666666664	1:2
64	2	2	0.3333333333333333	4	1	F	208x313	PP	2017-04-21	17:30:00	0.547945205479452	90	1	1	20170426_T64_V3.5	2017-04-26	2	1	09:30:00	1	2232.0669368891354	0.16082542621049206	38368	0.5833097548391392	37090	0.5884187160876612	0.3422042924375963	0.7431591326068174	0	0	0.8030094421596979	0.11032562136524754	0.863157894736842	-0.0297627900059489	0.8809801633605601	1668	NA	NA	NA	NA	NA	64_208x313	64_208x313_2	1236.3333333333333	1:2
64	2	2	0.3333333333333333	4	1	F	237x714	TW	2017-04-21	17:30:00	0.547945205479452	NA	0	0	20170425_T64_V1.5	2017-04-25	1	0	09:30:00	1	4405.796467706053	0.33975273213630997	17259	0.23197909558444152	16721	0.22958212951870904	0.2287560524487968	0.45993564112866064	2	0.00966183574879227	0.9806754370615466	0.6165046979549808	1	0	1	1305	NA	NA	NA	NA	NA	64_237x714	64_237x714_1	557.3666666666667	1:2
64	2	2	0.3333333333333333	4	1	F	237x714	TW	2017-04-21	17:30:00	0.547945205479452	NA	0	0	20170426_T64_V3.5	2017-04-26	2	1	09:30:00	1	672.782700127579	0.03247526870424103	53408	0.8336301449661302	48073	0.7819040236769784	0.44508468633034814	1	11	0.05314009661835749	0.891134420445326	0.3613979785586012	0.863157894736842	-0.0297627900059489	0.8809801633605601	1668	NA	NA	NA	NA	NA	64_237x714	64_237x714_2	1602.4333333333334	1:2
64	2	2	0.3333333333333333	4	1	F	306x774	NR	2017-04-21	17:30:00	0.547945205479452	60	1	1	20170425_T64_V1.5	2017-04-25	1	0	09:30:00	1	1535.7605801524733	0.10351000644753265	19605	0.2710250819699416	18584	0.2624022267634416	0.2597434953116696	0.5372957814046949	6	0.028985507246376812	0.9859794068335795	0.6316159662815432	1	0	1	1305	NA	NA	NA	NA	NA	64_306x774	64_306x774_1	619.4666666666667	1:2
64	2	2	0.3333333333333333	4	1	F	306x774	NR	2017-04-21	17:30:00	0.547945205479452	60	1	1	20170426_T64_V3.5	2017-04-26	2	1	09:30:00	1	736.5114341103169	0.0377210044408803	45340	0.6993492335602417	44128	0.7124057501233176	0.4073993805026498	0.9059186471734016	0	0	0.9278356507354585	0.4659615719926147	0.863157894736842	-0.0297627900059489	0.8809801633605601	1668	NA	NA	NA	NA	NA	64_306x774	64_306x774_2	1470.9333333333334	1:2
64	2	2	0.3333333333333333	4	1	F	315x229	CO	2017-04-21	17:30:00	0.547945205479452	NA	0	1	20170425_T64_V1.5	2017-04-25	1	0	09:30:00	1	1112.7061193760662	0.06868690916082719	26569	0.3869314115473595	26433	0.40067648509618775	0.3472980893115509	0.7558757947221959	0	0	0.9742212685497844	0.5981164573733031	1	0	1	1305	NA	NA	NA	NA	NA	64_315x229	64_315x229_1	881.1	1:2
64	2	2	0.3333333333333333	4	1	F	315x229	CO	2017-04-21	17:30:00	0.547945205479452	NA	0	1	20170426_T64_V3.5	2017-04-26	2	1	09:30:00	1	1076.9053720284398	0.06574002401148926	8379	0.08418354609456918	6228	0.044729053625537314	0.04452384514903302	0	28	0.13526570048309178	1.011298930530627	0.7037525230365016	0.863157894736842	-0.0297627900059489	0.8809801633605601	1668	NA	NA	NA	NA	NA	64_315x229	64_315x229_2	207.6	1:2
64	2	2	0.3333333333333333	4	1	F	335x365	CY	2017-04-21	17:30:00	0.547945205479452	NA	0	1	20170425_T64_V1.5	2017-04-25	1	0	09:30:00	1	1115.0348702863084	0.06887859682050826	20915	0.29282825424828984	19631	0.280847015714185	0.30839915313319244	0.6587646141493781	57	0.2753623188405797	0.9883788983083611	0.6384522344129931	1	0	1	1305	NA	NA	NA	NA	NA	64_335x365	64_335x365_1	654.3666666666667	1:2
64	2	2	0.3333333333333333	4	1	F	335x365	CY	2017-04-21	17:30:00	0.547945205479452	NA	0	1	20170426_T64_V3.5	2017-04-26	2	1	09:30:00	1	1144.722329419413	0.0713222757636162	24247	0.34828487259291313	25395	0.3823902473398633	0.21300003352825486	0.42060074540077313	5	0.024154589371980676	0.8475020541013047	0.23708724077423854	0.863157894736842	-0.0297627900059489	0.8809801633605601	1668	NA	NA	NA	NA	NA	64_335x365	64_335x365_2	846.5	1:2
64	2	2	0.3333333333333333	4	1	F	360x380	LG	2017-04-21	17:30:00	0.547945205479452	NA	0	0	20170425_T64_V1.5	2017-04-25	1	0	09:30:00	1	5744.006008038614	0.4499054555645769	10835	0.12506033320573207	10359	0.11750405186385737	0.1413486989952302	0.24172321378356879	52	0.25120772946859904	0.983899063732979	0.6256889674192478	1	0	1	1305	NA	NA	NA	NA	NA	64_360x380	64_360x380_1	345.3	1:2
64	2	2	0.3333333333333333	4	1	F	360x380	LG	2017-04-21	17:30:00	0.547945205479452	NA	0	0	20170426_T64_V3.5	2017-04-26	2	1	09:30:00	1	356.586394819707	0.0064480411902582534	22391	0.317394271258093	22205	0.32619265731801844	0.2077599221520137	0.40751880918157785	8	0.03864734299516908	0.9315221096062427	0.4764644729452166	0.863157894736842	-0.0297627900059489	0.8809801633605601	1668	NA	NA	NA	NA	NA	64_360x380	64_360x380_2	740.1666666666666	1:2
64	2	2	0.3333333333333333	4	1	F	387x324	CG	2017-04-21	17:30:00	0.547945205479452	NA	0	1	20170425_T64_V1.5	2017-04-25	1	0	09:30:00	1	6048.744988962407	0.4749895905014482	14087	0.17918546011350964	13957	0.18088929603269677	0.18083870056369342	0.3403099888961863	2	0.00966183574879227	0.9752281164347917	0.6009850160582718	1	0	1	1305	NA	NA	NA	NA	NA	64_387x324	64_387x324_1	465.23333333333335	1:2
64	2	2	0.3333333333333333	4	1	F	387x324	CG	2017-04-21	17:30:00	0.547945205479452	NA	0	1	20170426_T64_V3.5	2017-04-26	2	1	09:30:00	1	966.5818553591557	0.05665890819738034	19572	0.2704758417522427	19918	0.28590303713621307	0.14553165971700474	0.25216597376339694	48	0.2318840579710145	0.7642857726333331	0	0.863157894736842	-0.0297627900059489	0.8809801633605601	1668	NA	NA	NA	NA	NA	64_387x324	64_387x324_2	663.9333333333333	1:2
64	2	2	0.3333333333333333	4	1	F	786x716	UB	2017-04-21	17:30:00	0.547945205479452	NA	0	1	20170425_T64_V1.5	2017-04-25	1	0	09:30:00	1	5058.121026192464	0.39344785574046776	15310	0.19954063545428824	14127	0.18388415192727786	0.19374681557110085	0.37253509350036934	1	0.004830917874396135	0.9925236579447266	0.6502608565783149	1	0	1	1305	NA	NA	NA	NA	NA	64_786x716	64_786x716_1	470.9	1:2
64	2	2	0.3333333333333333	4	1	F	786x716	UB	2017-04-21	17:30:00	0.547945205479452	NA	0	1	20170426_T64_V3.5	2017-04-26	2	1	09:30:00	1	1045.4161371648158	0.06314803458505122	33042	0.49466571243113694	31203	0.48470861813825666	0.3014975974724139	0.6415348828545646	0	0	0.9603516710008293	0.5586012981337435	0.863157894736842	-0.0297627900059489	0.8809801633605601	1668	NA	NA	NA	NA	NA	64_786x716	64_786x716_2	1040.1	1:2
64	2	2	0.3333333333333333	4	1	F	852x721	BB	2017-04-21	17:30:00	0.547945205479452	25	1	1	20170425_T64_V1.5	2017-04-25	1	0	09:30:00	1	6639.028157578706	0.5235778695842543	15853	0.2085781335818784	16144	0.21941723627651327	0.20819680907041557	0.40860949722066187	0	0	0.968548571698867	0.5819546676320688	1	0	1	1305	NA	NA	NA	NA	NA	64_852x721	64_852x721_1	538.1333333333333	1:2
64	2	2	0.3333333333333333	4	1	F	852x721	BB	2017-04-21	17:30:00	0.547945205479452	25	1	1	20170426_T64_V3.5	2017-04-26	2	1	09:30:00	1	781.1850375263161	0.0413982455106187	21306	0.2993359186458732	19170	0.27272567120005636	0.1632877717446779	0.2964941012341394	14	0.06763285024154589	0.946231511677702	0.5183722761904673	0.863157894736842	-0.0297627900059489	0.8809801633605601	1668	NA	NA	NA	NA	NA	64_852x721	64_852x721_2	639	1:2
64	2	2	0.3333333333333333	4	1	M	153x517	BB	2017-04-21	17:30:00	0.547945205479452	NA	0	1	20170425_T64_V1.5	2017-04-25	1	0	09:30:00	1	7196.548150824	0.5694692967268351	13696	0.1726777957159263	14559	0.19149460925938974	0.18323095826743171	0.34628225941739643	1	0.004830917874396135	0.9581140864807473	0.5522263108054575	1	0	1	1305	NA	NA	NA	NA	NA	64_153x517	64_153x517_1	485.3	1:2
64	2	2	0.3333333333333333	4	1	M	153x517	BB	2017-04-21	17:30:00	0.547945205479452	NA	0	1	20170426_T64_V3.5	2017-04-26	2	1	09:30:00	1	1367.9075336674834	0.08969343314656941	17566	0.23708869397333687	19254	0.27420548234796704	0.13860080036552694	0.23486308581499532	33	0.15942028985507245	0.8982854689772389	0.38177166427449616	0.863157894736842	-0.0297627900059489	0.8809801633605601	1668	NA	NA	NA	NA	NA	64_153x517	64_153x517_2	641.8	1:2
64	2	2	0.3333333333333333	4	1	M	235x712	BP	2017-04-21	17:30:00	0.547945205479452	NA	0	1	20170425_T64_V1.5	2017-04-25	1	0	09:30:00	1	1826.3893206708785	0.1274326779797306	22733	0.32308639715060833	23376	0.34682192939186807	0.3066621472584286	0.6544281795901709	3	0.014492753623188406	0.966188813463749	0.5752316014364981	1	0	1	1305	NA	NA	NA	NA	NA	64_235x712	64_235x712_1	779.2	1:2
64	2	2	0.3333333333333333	4	1	M	235x712	BP	2017-04-21	17:30:00	0.547945205479452	NA	0	1	20170426_T64_V3.5	2017-04-26	2	1	09:30:00	1	1524.9014415845575	0.10261615264415622	13673	0.17229499192783315	16601	0.2274681135931224	0.08762825640896584	0.10761014764401662	57	0.2753623188405797	0.791447206423754	0.0773842483615607	0.863157894736842	-0.0297627900059489	0.8809801633605601	1668	NA	NA	NA	NA	NA	64_235x712	64_235x712_2	553.3666666666667	1:2
64	2	2	0.3333333333333333	4	1	M	307x176	PP	2017-04-21	17:30:00	0.547945205479452	25	1	1	20170425_T64_V1.5	2017-04-25	1	0	09:30:00	1	2517.982090949631	0.1843601059000042	16278	0.21565168184012118	18932	0.2685328729476429	0.21986700945339133	0.437744148397643	0	0	0.9363034150310492	0.49008664507871386	1	0	1	1305	NA	NA	NA	NA	NA	64_307x176	64_307x176_1	631.0666666666667	1:2
64	2	2	0.3333333333333333	4	1	M	307x176	PP	2017-04-21	17:30:00	0.547945205479452	25	1	1	20170426_T64_V3.5	2017-04-26	2	1	09:30:00	1	1508.8264375277731	0.10129296264841373	13927	0.17652247723981826	14760	0.19503558593474737	0.1260947708688046	0.20364178754769555	44	0.21256038647342995	0.8023156332634493	0.10834892601267392	0.863157894736842	-0.0297627900059489	0.8809801633605601	1668	NA	NA	NA	NA	NA	64_307x176	64_307x176_2	492	1:2
64	2	2	0.3333333333333333	4	1	M	378x765	TW	2017-04-21	17:30:00	0.547945205479452	NA	0	1	20170425_T64_V1.5	2017-04-25	1	0	09:30:00	1	7555.114811010888	0.5989841768407133	11806	0.1412213105204467	12286	0.15145162426890282	0.15018707326831168	0.26378821206701497	15	0.07246376811594203	0.9632803981135377	0.5669453843856628	1	0	1	1305	NA	NA	NA	NA	NA	64_378x765	64_378x765_1	409.53333333333336	1:2
64	2	2	0.3333333333333333	4	1	M	378x765	TW	2017-04-21	17:30:00	0.547945205479452	NA	0	1	20170426_T64_V3.5	2017-04-26	2	1	09:30:00	1	1125.2630028664917	0.06972051030665227	18570	0.2537989115057504	18476	0.26049961243041364	0.16549027298736185	0.30199264481665344	20	0.0966183574879227	0.8549101117529558	0.2581931579955269	0.863157894736842	-0.0297627900059489	0.8809801633605601	1668	NA	NA	NA	NA	NA	64_378x765	64_378x765_2	615.8666666666667	1:2
64	2	2	0.3333333333333333	4	1	M	57x862	CG	2017-04-21	17:30:00	0.547945205479452	5	1	1	20170425_T64_V1.5	2017-04-25	1	0	09:30:00	1	4786.474009241885	0.37108763648748383	13573	0.17063062763177606	14466	0.1898562469170601	0.1795009048868893	0.33697018245664834	2	0.00966183574879227	0.9574791096956652	0.5504172310043041	1	0	1	1305	NA	NA	NA	NA	NA	64_57x862	64_57x862_1	482.2	1:2
64	2	2	0.3333333333333333	4	1	M	57x862	CG	2017-04-21	17:30:00	0.547945205479452	5	1	1	20170426_T64_V3.5	2017-04-26	2	1	09:30:00	1	1559.1438957302607	0.1054347692115433	15324	0.19977364645573623	16319	0.2225001761679938	0.10668591867651266	0.15518759483366917	44	0.21256038647342995	0.8402354842641794	0.2163844292307975	0.863157894736842	-0.0297627900059489	0.8809801633605601	1668	NA	NA	NA	NA	NA	64_57x862	64_57x862_2	543.9666666666667	1:2
64	2	2	0.3333333333333333	4	1	M	59x820	UB	2017-04-21	17:30:00	0.547945205479452	NA	0	1	20170425_T64_V1.5	2017-04-25	1	0	09:30:00	1	1843.62923214695	0.12885175559315096	16048	0.2118236439591898	16979	0.2341272637587203	0.20484218076090174	0.4002346688185132	28	0.13526570048309178	0.9592593774626657	0.5554893006194299	1	0	1	1305	NA	NA	NA	NA	NA	64_59x820	64_59x820_1	565.9666666666667	1:2
64	2	2	0.3333333333333333	4	1	M	59x820	UB	2017-04-21	17:30:00	0.547945205479452	NA	0	1	20170426_T64_V3.5	2017-04-26	2	1	09:30:00	1	1293.796043661483	0.083593056325568	31652	0.4715310487159429	32516	0.5078394757240504	0.31261628767731847	0.669292689064762	21	0.10144927536231885	0.7711462767378489	0.019545910484909206	0.863157894736842	-0.0297627900059489	0.8809801633605601	1668	NA	NA	NA	NA	NA	64_59x820	64_59x820_2	1083.8666666666666	1:2
64	2	2	0.3333333333333333	4	1	M	637x318	NR	2017-04-21	17:30:00	0.547945205479452	60	1	1	20170425_T64_V1.5	2017-04-25	1	0	09:30:00	1	1412.1837072921228	0.09333796037548515	22245	0.3149642993858496	20657	0.29892185187795084	0.3022345788302393	0.6433747565567766	1	0.004830917874396135	0.9909800714891387	0.6458631035521515	1	0	1	1305	NA	NA	NA	NA	NA	64_637x318	64_637x318_1	688.5666666666667	1:2
64	2	2	0.3333333333333333	4	1	M	637x318	NR	2017-04-21	17:30:00	0.547945205479452	60	1	1	20170426_T64_V3.5	2017-04-26	2	1	09:30:00	1	843.5785468800099	0.04653407422235276	19492	0.269144350315397	18850	0.267088295398492	0.1382449207717412	0.2339746325335008	3	0.014492753623188406	0.8376888703423574	0.20912900207890756	0.863157894736842	-0.0297627900059489	0.8809801633605601	1668	NA	NA	NA	NA	NA	64_637x318	64_637x318_2	628.3333333333334	1:2
64	2	2	0.3333333333333333	4	1	M	732x40	CO	2017-04-21	17:30:00	0.547945205479452	90	1	1	20170425_T64_V1.5	2017-04-25	1	0	09:30:00	1	2094.083748604638	0.14946754575996446	16377	0.21729940249321772	15699	0.21157776055246283	0.24159534628233714	0.4919889336963398	22	0.10628019323671498	0.9832559832559833	0.6238567998049647	1	0	1	1305	NA	NA	NA	NA	NA	64_732x40	64_732x40_1	523.3	1:2
64	2	2	0.3333333333333333	4	1	M	732x40	CO	2017-04-21	17:30:00	0.547945205479452	90	1	1	20170426_T64_V3.5	2017-04-26	2	1	09:30:00	1	1471.6265513955893	0.09823090947573707	14091	0.17925203468535192	15874	0.21466070044394334	0.11826639883330037	0.18409825949733202	0	0	0.7945326690662916	0.08617488177520083	0.863157894736842	-0.0297627900059489	0.8809801633605601	1668	NA	NA	NA	NA	NA	64_732x40	64_732x40_2	529.1333333333333	1:2
64	2	2	0.3333333333333333	4	1	M	801x513	CY	2017-04-21	17:30:00	0.547945205479452	NA	0	1	20170425_T64_V1.5	2017-04-25	1	0	09:30:00	1	8792.710958697135	0.7008550588388295	14049	0.17855300168100793	14442	0.1894334437319428	0.18471773140972703	0.3499939880474607	0	0	0.9662624612608818	0.5754414275991588	1	0	1	1305	NA	NA	NA	NA	NA	64_801x513	64_801x513_1	481.4	1:2
64	2	2	0.3333333333333333	4	1	M	801x513	CY	2017-04-21	17:30:00	0.547945205479452	NA	0	1	20170426_T64_V3.5	2017-04-26	2	1	09:30:00	1	1683.947055115555	0.11570775523085222	23574	0.3370837008804487	27869	0.4259742090057078	0.20855472510922454	0.40950303448644504	3	0.014492753623188406	0.7973679606554828	0.09425276566779532	0.863157894736842	-0.0297627900059489	0.8809801633605601	1668	NA	NA	NA	NA	NA	64_801x513	64_801x513_2	928.9666666666667	1:2
64	2	2	0.3333333333333333	4	1	M	855x391	LG	2017-04-21	17:30:00	0.547945205479452	NA	0	1	20170425_T64_V1.5	2017-04-25	1	0	09:30:00	1	7852.546090858011	0.6234667892571317	13247	0.16520480002662982	13305	0.16940314283700939	0.16697518694513447	0.30569973199320666	0	0	0.9719102953510907	0.5915323821236492	1	0	1	1305	NA	NA	NA	NA	NA	64_855x391	64_855x391_1	443.5	1:2
64	2	2	0.3333333333333333	4	1	M	855x391	LG	2017-04-21	17:30:00	0.547945205479452	NA	0	1	20170426_T64_V3.5	2017-04-26	2	1	09:30:00	1	4700.610065593207	0.36401987396440194	18293	0.24918862240567216	17989	0.25192023113240786	0.14651977049323192	0.25463279197087096	1	0.004830917874396135	0.8157831222987498	0.14671845850332738	0.863157894736842	-0.0297627900059489	0.8809801633605601	1668	NA	NA	NA	NA	NA	64_855x391	64_855x391_2	599.6333333333333	1:2
65	3	1	0	4	1	F	136x427	BB	2017-04-21	17:35:00	0.6164383561643836	20	1	1	20170425_T65_V1	2017-04-25	1	0	09:00:00	0	1796.502985019757	0.12497262881250956	12174	0.14734617112993692	11721	0.14149813261926572	0.1978100057492467	0.38267884635989224	51	0.2463768115942029	0.9535653669991397	0.5392667873573277	0.9710526315789473	0	0.975669849091469	1103	NA	NA	NA	NA	NA	65_136x427	65_136x427_1	390.7	1:1
65	3	1	0	4	1	F	136x427	BB	2017-04-21	17:35:00	0.6164383561643836	20	1	1	20170426_T65_V3	2017-04-26	2	1	09:00:00	0	906.2345208236678	0.05169150731555078	28576	0.4203352029692259	29047	0.4467267986752167	0.31688315102860015	0.679944911929828	16	0.07729468599033816	0.9287526558095601	0.468574164131551	0.9526315789473685	-0.024774121669057757	0.9605346912794398	1133	NA	NA	NA	NA	NA	65_136x427	65_136x427_2	968.2333333333333	1:1
65	3	1	0	4	1	F	208x313	BP	2017-04-21	17:35:00	0.6164383561643836	25	1	1	20170425_T65_V1	2017-04-25	1	0	09:00:00	0	2379.076031437536	0.17292626068011158	13431	0.16826723033137495	13373	0.1706010851948418	0.21265503169363542	0.4197394484412352	22	0.10628019323671498	0.966618239595495	0.5764550574104496	0.9710526315789473	0	0.975669849091469	1103	NA	NA	NA	NA	NA	65_208x313	65_208x313_1	445.76666666666665	1:1
65	3	1	0	4	1	F	208x313	BP	2017-04-21	17:35:00	0.6164383561643836	25	1	1	20170426_T65_V3	2017-04-26	2	1	09:00:00	0	1239.2634231603754	0.07910428496141798	20625	0.28800159778972423	18274	0.2569410189556761	0.2020966501206089	0.39338045253467513	8	0.03864734299516908	0.9499827342188328	0.5290596919956199	0.9526315789473685	-0.024774121669057757	0.9605346912794398	1133	NA	NA	NA	NA	NA	65_208x313	65_208x313_2	609.1333333333333	1:1
65	3	1	0	4	1	F	237x714	PP	2017-04-21	17:35:00	0.6164383561643836	10	1	1	20170425_T65_V1	2017-04-25	1	0	09:00:00	0	5353.333776662654	0.41774785321841096	14577	0.18734084516418953	14829	0.1962511450919597	0.23775435641758735	0.48239990384154385	1	0.004830917874396135	0.9408500011948288	0.5030400906004019	0.9710526315789473	0	0.975669849091469	1103	NA	NA	NA	NA	NA	65_237x714	65_237x714_1	494.3	1:1
65	3	1	0	4	1	F	237x714	PP	2017-04-21	17:35:00	0.6164383561643836	10	1	1	20170426_T65_V3	2017-04-26	2	1	09:00:00	0	908.4929612414298	0.051877407471856	23010	0.32769668625068654	23361	0.3465576774011698	0.25149134330517214	0.5166942868048717	3	0.014492753623188406	0.9434969497924032	0.5105813761325089	0.9526315789473685	-0.024774121669057757	0.9605346912794398	1133	NA	NA	NA	NA	NA	65_237x714	65_237x714_2	778.7	1:1
65	3	1	0	4	1	F	306x774	TW	2017-04-21	17:35:00	0.6164383561643836	10	1	1	20170425_T65_V1	2017-04-25	1	0	09:00:00	0	4283.017982964166	0.32964640419206753	17587	0.2374382104755089	16782	0.23065675428088225	0.28310866007961016	0.595626907080967	10	0.04830917874396135	0.9535179801408089	0.5391317798889281	0.9710526315789473	0	0.975669849091469	1103	NA	NA	NA	NA	NA	65_306x774	65_306x774_1	559.4	1:1
65	3	1	0	4	1	F	306x774	TW	2017-04-21	17:35:00	0.6164383561643836	10	1	1	20170426_T65_V3	2017-04-26	2	1	09:00:00	0	806.973931282242	0.04352101985634001	29335	0.43296772797629945	26879	0.40853357761961806	0.331966706523019	0.7176010029494473	0	0	0.9709020941861572	0.5886599678782296	0.9526315789473685	-0.024774121669057757	0.9605346912794398	1133	NA	NA	NA	NA	NA	65_306x774	65_306x774_2	895.9666666666667	1:1
65	3	1	0	4	1	F	315x229	NR	2017-04-21	17:35:00	0.6164383561643836	NA	0	1	20170425_T65_V1	2017-04-25	1	0	09:00:00	0	6245.715771474931	0.4912029468373771	17725	0.2397350332040677	17114	0.2365055316750053	0.2947754889967065	0.6247531413945586	4	0.01932367149758454	0.9537152755959266	0.5396938842541558	0.9710526315789473	0	0.975669849091469	1103	NA	NA	NA	NA	NA	65_315x229	65_315x229_1	570.4666666666667	1:1
65	3	1	0	4	1	F	315x229	NR	2017-04-21	17:35:00	0.6164383561643836	NA	0	1	20170426_T65_V3	2017-04-26	2	1	09:00:00	0	1334.7401693561171	0.08696331099624714	16241	0.21503586705058003	15255	0.20375590162779225	0.15960549991309558	0.28730131089366895	105	0.5072463768115942	0.9417386334772669	0.5055718472733706	0.9526315789473685	-0.024774121669057757	0.9605346912794398	1133	NA	NA	NA	NA	NA	65_315x229	65_315x229_2	508.5	1:1
65	3	1	0	4	1	F	335x365	CO	2017-04-21	17:35:00	0.6164383561643836	15	1	1	20170425_T65_V1	2017-04-25	1	0	09:00:00	0	2423.722602987366	0.17660127666208295	8166	0.0806384501439675	7857	0.07342681981537594	0.1332766108705544	0.22157124860177524	89	0.42995169082125606	0.9537910874739184	0.5399098759886326	0.9710526315789473	0	0.975669849091469	1103	NA	NA	NA	NA	NA	65_335x365	65_335x365_1	261.9	1:1
65	3	1	0	4	1	F	335x365	CO	2017-04-21	17:35:00	0.6164383561643836	15	1	1	20170426_T65_V3	2017-04-26	2	1	09:00:00	0	797.9755768417133	0.042780333724517366	34585	0.5203468535192983	34049	0.5348460291734197	0.36514190449658257	0.8004228730946288	0	0	0.9188939135831347	0.4404861271424517	0.9526315789473685	-0.024774121669057757	0.9605346912794398	1133	NA	NA	NA	NA	NA	65_335x365	65_335x365_2	1134.9666666666667	1:1
65	3	1	0	4	1	F	360x380	CY	2017-04-21	17:35:00	0.6164383561643836	100	1	1	20170425_T65_V1	2017-04-25	1	0	09:00:00	0	1730.3251416337393	0.11952529828625462	12721	0.15645024382936937	11976	0.14599041646113733	0.19243987847666041	0.3692723255009162	10	0.04830917874396135	0.9601929673355353	0.5581491436581821	0.9710526315789473	0	0.975669849091469	1103	NA	NA	NA	NA	NA	65_360x380	65_360x380_1	399.2	1:1
65	3	1	0	4	1	F	360x380	CY	2017-04-21	17:35:00	0.6164383561643836	100	1	1	20170426_T65_V3	2017-04-26	2	1	09:00:00	0	1163.120719425936	0.07283671181031355	10485	0.11923505816953214	10466	0.11938904939750546	0.09976293799911855	0.1379043759923636	53	0.2560386473429952	0.937022181477635	0.49213444570830256	0.9526315789473685	-0.024774121669057757	0.9605346912794398	1133	NA	NA	NA	NA	NA	65_360x380	65_360x380_2	348.8666666666667	1:1
65	3	1	0	4	1	F	387x324	LG	2017-04-21	17:35:00	0.6164383561643836	4	1	0	20170425_T65_V1	2017-04-25	1	0	09:00:00	0	3559.843264505104	0.27011935528690173	18838	0.25825940781918344	17570	0.2445387921922345	0.30615435204771185	0.6531604690241075	0	0	0.9580545855677695	0.5520567898050883	0.9710526315789473	0	0.975669849091469	1103	NA	NA	NA	NA	NA	65_387x324	65_387x324_1	585.6666666666666	1:1
65	3	1	0	4	1	F	387x324	LG	2017-04-21	17:35:00	0.6164383561643836	4	1	0	20170426_T65_V3	2017-04-26	2	1	09:00:00	0	969.6545198728832	0.056911829996371815	17290	0.23249504851621924	17761	0.24790360087379326	0.1791359810724321	0.3360591502814087	23	0.1111111111111111	0.940883200445737	0.5031346768839363	0.9526315789473685	-0.024774121669057757	0.9605346912794398	1133	NA	NA	NA	NA	NA	65_387x324	65_387x324_2	592.0333333333333	1:1
65	3	1	0	4	1	F	786x716	CG	2017-04-21	17:35:00	0.6164383561643836	NA	0	1	20170425_T65_V1	2017-04-25	1	0	09:00:00	0	1399.5893570833484	0.09230127521259122	20204	0.2809946241033237	19459	0.2778169262208442	0.32554225793768127	0.7015623693017071	0	0	0.9721585812079675	0.5922397606280929	0.9710526315789473	0	0.975669849091469	1103	NA	NA	NA	NA	NA	65_786x716	65_786x716_1	648.6333333333333	1:1
65	3	1	0	4	1	F	786x716	CG	2017-04-21	17:35:00	0.6164383561643836	NA	0	1	20170426_T65_V3	2017-04-26	2	1	09:00:00	0	1000.0562206110284	0.05941430067247059	22503	0.31925835926967694	20976	0.3045416108801353	0.23973991528770458	0.48735685086677355	17	0.0821256038647343	0.9372433911866741	0.4927646829482197	0.9526315789473685	-0.024774121669057757	0.9605346912794398	1133	NA	NA	NA	NA	NA	65_786x716	65_786x716_2	699.2	1:1
65	3	1	0	4	1	F	852x721	UB	2017-04-21	17:35:00	0.6164383561643836	10	1	1	20170425_T65_V1	2017-04-25	1	0	09:00:00	0	1199.7623309033283	0.07585281143700742	11429	0.13494665712431136	10072	0.11244803044182933	0.17425082431000974	0.3238633581315439	89	0.42995169082125606	0.9931539477374555	0.6520565829098712	0.9710526315789473	0	0.975669849091469	1103	NA	NA	NA	NA	NA	65_852x721	65_852x721_1	335.73333333333335	1:1
65	3	1	0	4	1	F	852x721	UB	2017-04-21	17:35:00	0.6164383561643836	10	1	1	20170426_T65_V3	2017-04-26	2	1	09:00:00	0	3853.016786541684	0.2942514967162334	15558	0.2036682589085099	13868	0.1793214008878867	0.14231724019359504	0.24414117654674972	2	0.00966183574879227	0.9489883923208194	0.5262267634769748	0.9526315789473685	-0.024774121669057757	0.9605346912794398	1133	NA	NA	NA	NA	NA	65_852x721	65_852x721_2	462.26666666666665	1:1
65	3	1	0	4	1	M	153x517	UB	2017-04-21	17:35:00	0.6164383561643836	20	2	1	20170425_T65_V1	2017-04-25	1	0	09:00:00	0	10372.877440899685	0.8309241072491548	11450	0.13529617362648336	11681	0.1407934606440702	0.18921211802005025	0.3612142226491971	6	0.028985507246376812	0.9281822568753527	0.4669490697742184	0.9710526315789473	0	0.975669849091469	1103	NA	NA	NA	NA	NA	65_153x517	65_153x517_1	389.3666666666667	1:1
65	3	1	0	4	1	M	153x517	UB	2017-04-21	17:35:00	0.6164383561643836	20	2	1	20170426_T65_V3	2017-04-26	2	1	09:00:00	0	1914.4189895215773	0.13467870894434558	17788	0.2407835827105837	17652	0.24598336974138538	0.180677959540997	0.33990869898920895	2	0.00966183574879227	0.9337476058553936	0.48280502020059574	0.9526315789473685	-0.024774121669057757	0.9605346912794398	1133	NA	NA	NA	NA	NA	65_153x517	65_153x517_2	588.4	1:1
65	3	1	0	4	1	M	235x712	BB	2017-04-21	17:35:00	0.6164383561643836	15	1	1	20170425_T65_V1	2017-04-25	1	0	09:00:00	0	2478.0435102661054	0.18107262116793704	16385	0.21743255163690228	20006	0.28745331548164327	0.24929346841762742	0.5112072929163457	32	0.15458937198067632	0.8911555203358121	0.36145809317472866	0.9710526315789473	0	0.975669849091469	1103	NA	NA	NA	NA	NA	65_235x712	65_235x712_1	666.8666666666667	1:1
65	3	1	0	4	1	M	235x712	BB	2017-04-21	17:35:00	0.6164383561643836	15	1	1	20170426_T65_V3	2017-04-26	2	1	09:00:00	0	1448.805104416734	0.0963523960878636	34272	0.5151373932726395	36311	0.5746952293707279	0.36643596996479744	0.8036535070837089	0	0	0.9104654904762579	0.41647313901997307	0.9526315789473685	-0.024774121669057757	0.9605346912794398	1133	NA	NA	NA	NA	NA	65_235x712	65_235x712_2	1210.3666666666666	1:1
65	3	1	0	4	1	M	307x176	BP	2017-04-21	17:35:00	0.6164383561643836	NA	0	1	20170425_T65_V1	2017-04-25	1	0	09:00:00	0	6745.915683858797	0.5323761569715468	13560	0.17041426027328863	13329	0.1698259460221267	0.21043642085315195	0.41420068725344544	0	0	0.942846115109866	0.5087271164087996	0.9710526315789473	0	0.975669849091469	1103	NA	NA	NA	NA	NA	65_307x176	65_307x176_1	444.3	1:1
65	3	1	0	4	1	M	307x176	BP	2017-04-21	17:35:00	0.6164383561643836	NA	0	1	20170426_T65_V3	2017-04-26	2	1	09:00:00	0	2203.6965842600935	0.15849016292584037	14688	0.18918828953281294	16490	0.22551264886195477	0.1381906025425835	0.23383902709339463	26	0.12560386473429952	0.8966712639254175	0.37717271542663794	0.9526315789473685	-0.024774121669057757	0.9605346912794398	1133	NA	NA	NA	NA	NA	65_307x176	65_307x176_2	549.6666666666666	1:1
65	3	1	0	4	1	M	378x765	PP	2017-04-21	17:35:00	0.6164383561643836	10	1	1	20170425_T65_V1	2017-04-25	1	0	09:00:00	0	761.5041722598371	0.03977824442469855	12012	0.14464990097032437	11860	0.14394686773307025	0.1767333665158557	0.33006102388070835	6	0.028985507246376812	0.9708228833347747	0.5884342923029411	0.9710526315789473	0	0.975669849091469	1103	NA	NA	NA	NA	NA	65_378x765	65_378x765_1	395.3333333333333	1:1
65	3	1	0	4	1	M	378x765	PP	2017-04-21	17:35:00	0.6164383561643836	10	1	1	20170426_T65_V3	2017-04-26	2	1	09:00:00	0	1229.8100850110134	0.07832614752385213	23743	0.33989647654078525	23942	0.35679303784088506	0.2962455151498403	0.6284230611720348	4	0.01932367149758454	0.9132904845707613	0.42452168484843716	0.9526315789473685	-0.024774121669057757	0.9605346912794398	1133	NA	NA	NA	NA	NA	65_378x765	65_378x765_2	798.0666666666667	1:1
65	3	1	0	4	1	M	57x862	LG	2017-04-21	17:35:00	0.6164383561643836	NA	0	1	20170425_T65_V1	2017-04-25	1	0	09:00:00	0	6004.250442054979	0.4713270882012913	10609	0.12129886989664297	11498	0.13756958635755057	0.1699799164062948	0.31320103804274196	0	0	0.9182404008024853	0.43862423738672524	0.9710526315789473	0	0.975669849091469	1103	NA	NA	NA	NA	NA	65_57x862	65_57x862_1	383.26666666666665	1:1
65	3	1	0	4	1	M	57x862	LG	2017-04-21	17:35:00	0.6164383561643836	NA	0	1	20170426_T65_V3	2017-04-26	2	1	09:00:00	0	1618.1966410379498	0.11029560791094549	9442	0.10187573856165638	10867	0.1264533859488408	0.09563325692080736	0.12759462862381873	50	0.24154589371980675	0.9060815949141322	0.40398320694980666	0.9526315789473685	-0.024774121669057757	0.9605346912794398	1133	NA	NA	NA	NA	NA	65_57x862	65_57x862_2	362.23333333333335	1:1
65	3	1	0	4	1	M	59x820	CG	2017-04-21	17:35:00	0.6164383561643836	NA	0	1	20170425_T65_V1	2017-04-25	1	0	09:00:00	0	7477.562554778062	0.5926005784769401	12134	0.14668042541151408	13177	0.16714819251638363	0.1982263575895687	0.3837182685837275	14	0.06763285024154589	0.9137384984842611	0.42579809831833026	0.9710526315789473	0	0.975669849091469	1103	NA	NA	NA	NA	NA	65_59x820	65_59x820_1	439.23333333333335	1:1
65	3	1	0	4	1	M	59x820	CG	2017-04-21	17:35:00	0.6164383561643836	NA	0	1	20170426_T65_V3	2017-04-26	2	1	09:00:00	0	2624.3934961286755	0.1931192020886232	16262	0.21538538355275202	18528	0.26141568599816783	0.1491763343782907	0.261264902781364	6	0.028985507246376812	0.9016293680450047	0.39129859565641895	0.9526315789473685	-0.024774121669057757	0.9605346912794398	1133	NA	NA	NA	NA	NA	65_59x820	65_59x820_2	617.6	1:1
65	3	1	0	4	1	M	637x318	TW	2017-04-21	17:35:00	0.6164383561643836	10	2	1	20170425_T65_V1	2017-04-25	1	0	09:00:00	0	6657.701791814765	0.5251149619493962	14092	0.1792686783283125	13476	0.17241561553097035	0.23978532553836612	0.48747021754167774	5	0.024154589371980676	0.9476606249313736	0.5224438894864458	0.9710526315789473	0	0.975669849091469	1103	NA	NA	NA	NA	NA	65_637x318	65_637x318_1	449.2	1:1
65	3	1	0	4	1	M	637x318	TW	2017-04-21	17:35:00	0.6164383561643836	10	2	1	20170426_T65_V3	2017-04-26	2	1	09:00:00	0	7235.393482327735	0.5726667922823868	18816	0.2578932476740509	18570	0.2621555915721232	0.19364771216944252	0.37228768189276923	0	0	0.9279947978792467	0.46641498996001524	0.9526315789473685	-0.024774121669057757	0.9605346912794398	1133	NA	NA	NA	NA	NA	65_637x318	65_637x318_2	619	1:1
65	3	1	0	4	1	M	732x40	NR	2017-04-21	17:35:00	0.6164383561643836	NA	0	1	20170425_T65_V1	2017-04-25	1	0	09:00:00	0	2989.815518747147	0.2231983711416904	12126	0.1465472762678295	13036	0.16466422380381932	0.19086260523225768	0.3653346633975735	17	0.0821256038647343	0.9233485930091924	0.4531777258900391	0.9710526315789473	0	0.975669849091469	1103	NA	NA	NA	NA	NA	65_732x40	65_732x40_1	434.53333333333336	1:1
65	3	1	0	4	1	M	732x40	NR	2017-04-21	17:35:00	0.6164383561643836	NA	0	1	20170426_T65_V3	2017-04-26	2	1	09:00:00	0	1604.149172506866	0.10913931147953071	14500	0.18605928465622557	15719	0.2119300965400606	0.16827102823542817	0.3089347993214858	24	0.11594202898550725	0.919025400292153	0.4408607391833855	0.9526315789473685	-0.024774121669057757	0.9605346912794398	1133	NA	NA	NA	NA	NA	65_732x40	65_732x40_2	523.9666666666667	1:1
65	3	1	0	4	1	M	801x513	CO	2017-04-21	17:35:00	0.6164383561643836	4	1	1	20170425_T65_V1	2017-04-25	1	0	09:00:00	0	8216.219304168475	0.6534020076789803	11179	0.13078574638416857	11683	0.14082869424282995	0.17697406922813905	0.33066193811779027	0	0	0.9260817549243758	0.4609646373649226	0.9710526315789473	0	0.975669849091469	1103	NA	NA	NA	NA	NA	65_801x513	65_801x513_1	389.43333333333334	1:1
65	3	1	0	4	1	M	801x513	CO	2017-04-21	17:35:00	0.6164383561643836	4	1	1	20170426_T65_V3	2017-04-26	2	1	09:00:00	0	6377.832265683726	0.502077919110611	13058	0.16205915150708186	13339	0.17000211401592558	0.13349328393395463	0.22211217282881957	18	0.08695652173913043	0.9204347545636329	0.44487605817630593	0.9526315789473685	-0.024774121669057757	0.9605346912794398	1133	NA	NA	NA	NA	NA	65_801x513	65_801x513_2	444.6333333333333	1:1
65	3	1	0	4	1	M	855x391	CY	2017-04-21	17:35:00	0.6164383561643836	10	1	1	20170425_T65_V1	2017-04-25	1	0	09:00:00	0	6318.355926112421	0.49718221288085596	12295	0.14936005192816604	12195	0.14984849552533297	0.20077996594980624	0.3900933509624906	7	0.033816425120772944	0.9408986569256067	0.5031787131482315	0.9710526315789473	0	0.975669849091469	1103	NA	NA	NA	NA	NA	65_855x391	65_855x391_1	406.5	1:1
65	3	1	0	4	1	M	855x391	CY	2017-04-21	17:35:00	0.6164383561643836	10	1	1	20170426_T65_V3	2017-04-26	2	1	09:00:00	0	5718.972805521614	0.44784488481667023	13058	0.16205915150708186	12481	0.15488690014798112	0.1338122020335837	0.22290835175307125	30	0.14492753623188406	0.9351124882664881	0.4866936366963018	0.9526315789473685	-0.024774121669057757	0.9605346912794398	1133	NA	NA	NA	NA	NA	65_855x391	65_855x391_2	416.03333333333336	1:1
69	3	1	0	4	1	F	136x427	CY	2017-05-12	17:40:00	0.684931506849315	30	1	1	20170516_T69_V1	2017-05-16	1	0	09:00:00	0	3577.8306031432226	0.27159995625296784	9972	0.11069686933075912	8889	0.09160735677542105	0.17256811459177038	0.3196624739081215	46	0.2222222222222222	0.9976571131334929	0.6648863205485023	0.994736842105263	0	0.9946808510638298	825	NA	NA	NA	NA	NA	69_136x427	69_136x427_1	296.3	1:1
69	3	1	0	4	1	F	208x313	LG	2017-05-12	17:40:00	0.684931506849315	16	1	1	20170516_T69_V1	2017-05-16	1	0	09:00:00	0	5688.904921392351	0.4453698917571074	9007	0.0946357538738079	9131	0.0958706222253541	0.15549100010241257	0.27702946355445146	25	0.12077294685990338	0.9626377949236037	0.5651145765854749	0.994736842105263	0	0.9946808510638298	825	NA	NA	NA	NA	NA	69_208x313	69_208x313_1	304.3666666666667	1:1
69	3	1	0	4	1	F	237x714	CG	2017-05-12	17:40:00	0.684931506849315	80	1	1	20170516_T69_V1	2017-05-16	1	0	09:00:00	0	1242.6336571186089	0.07938170074564382	18884	0.25902501539536976	18370	0.25863223169614546	0.33606539381998585	0.7278333743536993	0	0	0.9781300569833344	0.6092527860836566	0.994736842105263	0	0.9946808510638298	825	NA	NA	NA	NA	NA	69_237x714	69_237x714_1	612.3333333333334	1:1
69	3	1	0	4	1	F	306x774	UB	2017-05-12	17:40:00	0.684931506849315	10	1	1	20170516_T69_V1	2017-05-16	1	0	09:00:00	0	6820.0912531275035	0.5384818083815343	11490	0.1359619193449062	11471	0.13709393277429358	0.19885069123747173	0.3852769173174923	5	0.024154589371980676	0.968032751186795	0.5804850698588377	0.994736842105263	0	0.9946808510638298	825	NA	NA	NA	NA	NA	69_306x774	69_306x774_1	382.3666666666667	1:1
69	3	1	0	4	1	F	315x229	BB	2017-05-12	17:40:00	0.684931506849315	80	1	1	20170516_T69_V1	2017-05-16	1	0	09:00:00	0	3680.1115116039846	0.28001905676159994	14828	0.1915183995472929	13996	0.18157635120851243	0.2639493312632727	0.5477956493877943	1	0.004830917874396135	0.9795318840905852	0.6132466598189128	0.994736842105263	0	0.9946808510638298	825	NA	NA	NA	NA	NA	69_315x229	69_315x229_1	466.53333333333336	1:1
69	3	1	0	4	1	F	335x365	BP	2017-05-12	17:40:00	0.684931506849315	40	1	1	20170516_T69_V1	2017-05-16	1	0	09:00:00	0	3075.233644982247	0.2302294368689587	10635	0.12173160461361783	9657	0.10513705869917553	0.16856249566097545	0.3096624476474872	68	0.3285024154589372	0.97845243232588	0.6101712491429221	0.994736842105263	0	0.9946808510638298	825	NA	NA	NA	NA	NA	69_335x365	69_335x365_1	321.9	1:1
69	3	1	0	4	1	F	360x380	PP	2017-05-12	17:40:00	0.684931506849315	4	1	0	20170516_T69_V1	2017-05-16	1	0	09:00:00	0	2645.7921915310912	0.19488060380139405	14384	0.1841286220727993	14497	0.19040236769783667	0.26198184672288594	0.5428838249204192	16	0.07729468599033816	0.9651327862608635	0.5722229284785385	0.994736842105263	0	0.9946808510638298	825	NA	NA	NA	NA	NA	69_360x380	69_360x380_1	483.23333333333335	1:1
69	3	1	0	4	1	F	387x324	TW	2017-05-12	17:40:00	0.684931506849315	55	1	1	20170516_T69_V1	2017-05-16	1	0	09:00:00	0	4730.641189820729	0.3664918411874514	11624	0.13819216750162275	11125	0.13099852018885208	0.19803291269280857	0.3832353334665811	4	0.01932367149758454	0.9766309894227605	0.6049818695586562	0.994736842105263	0	0.9946808510638298	825	NA	NA	NA	NA	NA	69_387x324	69_387x324_1	370.8333333333333	1:1
69	3	1	0	4	1	F	786x716	NR	2017-05-12	17:40:00	0.684931506849315	85	1	1	20170516_T69_V1	2017-05-16	1	0	09:00:00	0	5475.0322163955425	0.42776527886777305	15283	0.19909125709435282	14780	0.19538792192234514	0.2740852910133047	0.5731000693608989	2	0.00966183574879227	0.9747206541937606	0.5995392314065091	0.994736842105263	0	0.9946808510638298	825	NA	NA	NA	NA	NA	69_786x716	69_786x716_1	492.6666666666667	1:1
69	3	1	0	4	1	F	852x721	CO	2017-05-12	17:40:00	0.684931506849315	16	1	1	20170516_T69_V1	2017-05-16	1	0	09:00:00	0	6161.561168756384	0.4842758861648249	12061	0.14546543947539237	11704	0.1411986470298076	0.20994413061966366	0.4129716848576135	0	0	0.9719881042414179	0.5917540634435778	0.994736842105263	0	0.9946808510638298	825	NA	NA	NA	NA	NA	69_852x721	69_852x721_1	390.1333333333333	1:1
69	3	1	0	4	1	M	153x517	CO	2017-05-12	17:40:00	0.684931506849315	4	2	1	20170516_T69_V1	2017-05-16	1	0	09:00:00	0	8274.40793466885	0.6581917180561642	12478	0.15240583858995058	12032	0.1469769572264111	0.23289314111070644	0.4702638815270699	26	0.12560386473429952	0.9729994376261206	0.5946354015357435	0.994736842105263	0	0.9946808510638298	825	NA	NA	NA	NA	NA	69_153x517	69_153x517_1	401.06666666666666	1:1
69	3	1	0	4	1	M	235x712	CY	2017-05-12	17:40:00	0.684931506849315	16	2	1	20170516_T69_V1	2017-05-16	1	0	09:00:00	0	9915.60662448637	0.7932845416549084	11479	0.13577883927233994	12136	0.14880910436191952	0.20777531382051057	0.4075572344766004	1	0.004830917874396135	0.9532511974180405	0.5383717029122642	0.994736842105263	0	0.9946808510638298	825	NA	NA	NA	NA	NA	69_235x712	69_235x712_1	404.53333333333336	1:1
69	3	1	0	4	1	M	307x176	LG	2017-05-12	17:40:00	0.684931506849315	NA	0	1	20170516_T69_V1	2017-05-16	1	0	09:00:00	0	9245.534998933374	0.7381285946809197	12861	0.15878035384384934	12894	0.16216263829187513	0.22793062163797015	0.45787495339794704	0	0	0.9654593440266125	0.573153307465307	0.994736842105263	0	0.9946808510638298	825	NA	NA	NA	NA	NA	69_307x176	69_307x176_1	429.8	1:1
69	3	1	0	4	1	M	378x765	CG	2017-05-12	17:40:00	0.684931506849315	NA	0	1	20170516_T69_V1	2017-05-16	1	0	09:00:00	0	5889.198283733405	0.46185674129861415	12258	0.1487442371386249	12175	0.14949615953773518	0.22360356929700326	0.44707246874116996	2	0.00966183574879227	0.9686467460379792	0.5822343711079313	0.994736842105263	0	0.9946808510638298	825	NA	NA	NA	NA	NA	69_378x765	69_378x765_1	405.8333333333333	1:1
69	3	1	0	4	1	M	57x862	TW	2017-05-12	17:40:00	0.684931506849315	40	1	1	20170516_T69_V1	2017-05-16	1	0	09:00:00	0	7013.6746629063455	0.5544163381804852	11094	0.12937103673252	11964	0.14577901486857867	0.19661993503559644	0.3797078352392331	4	0.01932367149758454	0.9471204225302586	0.5209048265232773	0.994736842105263	0	0.9946808510638298	825	NA	NA	NA	NA	NA	69_57x862	69_57x862_1	398.8	1:1
69	3	1	0	4	1	M	59x820	NR	2017-05-12	17:40:00	0.684931506849315	NA	0	1	20170516_T69_V1	2017-05-16	1	0	09:00:00	0	7483.557704692224	0.5930940603050862	10928	0.12660819200106518	11715	0.1413924318229864	0.19326828058180892	0.37134043106686576	0	0	0.950608206581355	0.5308416932337792	0.994736842105263	0	0.9946808510638298	825	NA	NA	NA	NA	NA	69_59x820	69_59x820_1	390.5	1:1
69	3	1	0	4	1	M	637x318	UB	2017-05-12	17:40:00	0.684931506849315	30	1	1	20170516_T69_V1	2017-05-16	1	0	09:00:00	0	6264.974463233077	0.4927881973402976	13850	0.17524091673185427	14349	0.18779508138961312	0.24716061605181042	0.5058826277305855	0	0	0.9582187599138555	0.5525245305167956	0.994736842105263	0	0.9946808510638298	825	NA	NA	NA	NA	NA	69_637x318	69_637x318_1	478.3	1:1
69	3	1	0	4	1	M	732x40	BB	2017-05-12	17:40:00	0.684931506849315	10	2	1	20170516_T69_V1	2017-05-16	1	0	09:00:00	0	2366.420870614123	0.17188456998212473	9066	0.0956177288084816	10314	0.11671129589176238	0.14429236677752522	0.24907207937315987	59	0.28502415458937197	0.9401503759398496	0.5010468241583917	0.994736842105263	0	0.9946808510638298	825	NA	NA	NA	NA	NA	69_732x40	69_732x40_1	343.8	1:1
69	3	1	0	4	1	M	801x513	BP	2017-05-12	17:40:00	0.684931506849315	16	1	1	20170516_T69_V1	2017-05-16	1	0	09:00:00	0	9207.532998398696	0.7350005166569229	12894	0.1593295940615482	13210	0.16772954689591996	0.23290299650905555	0.47028848552560365	2	0.00966183574879227	0.9619111909948563	0.5630444465873119	0.994736842105263	0	0.9946808510638298	825	NA	NA	NA	NA	NA	69_801x513	69_801x513_1	440.3333333333333	1:1
69	3	1	0	4	1	M	855x391	PP	2017-05-12	17:40:00	0.684931506849315	80	1	1	20170516_T69_V1	2017-05-16	1	0	09:00:00	0	8170.45853899515	0.6496352785098319	13381	0.16743504818334637	14048	0.18249242477626665	0.23854279672253328	0.4843682447872556	2	0.00966183574879227	0.9546248643918993	0.5422853470553304	0.994736842105263	0	0.9946808510638298	825	NA	NA	NA	NA	NA	69_855x391	69_855x391_1	468.26666666666665	1:1
71	3	1	0	4	1	F	136x427	NR	2017-05-12	17:50:00	0.821917808219178	13	1	1	20170516_T71_V1	2017-05-16	1	0	09:00:00	0	4307.278263095206	0.33164335298597813	18898	0.2592580263968177	16542	0.22642872242970896	0.25230256170951787	0.5187194932677734	0	0	1.0053138917698736	0.6867008559746896	1	0	1	1160	NA	NA	NA	NA	NA	71_136x427	71_136x427_1	551.4	1:1
71	3	1	0	4	1	F	208x313	CO	2017-05-12	17:50:00	0.821917808219178	6	1	1	20170516_T71_V1	2017-05-16	1	0	09:00:00	0	4423.403734763095	0.3412020480767568	12847	0.15854734284240135	12392	0.15331900500317103	0.17575836754718166	0.32762693929620773	49	0.23671497584541062	0.9817431838114116	0.6195467604733423	1	0	1	1160	NA	NA	NA	NA	NA	71_208x313	71_208x313_1	413.06666666666666	1:1
71	3	1	0	4	1	F	237x714	CY	2017-05-12	17:50:00	0.821917808219178	NA	0	1	20170516_T71_V1	2017-05-16	1	0	09:00:00	0	1153.508465546383	0.0720454934613145	20296	0.2825258392556963	20284	0.2923507857092523	0.27253950743442484	0.5692410211965273	1	0.004830917874396135	0.9731168329492628	0.5949698665316864	1	0	1	1160	NA	NA	NA	NA	NA	71_237x714	71_237x714_1	676.1333333333333	1:1
71	3	1	0	4	1	F	306x774	LG	2017-05-12	17:50:00	0.821917808219178	115	1	0	20170516_T71_V1	2017-05-16	1	0	09:00:00	0	2798.931702075709	0.20748605432506118	17629	0.23813724347985288	16971	0.23398632936368122	0.23881946140087024	0.48505893806002043	7	0.033816425120772944	0.9822246523980628	0.6209184879371866	1	0	1	1160	NA	NA	NA	NA	NA	71_306x774	71_306x774_1	565.7	1:1
71	3	1	0	4	1	F	315x229	CG	2017-05-12	17:50:00	0.821917808219178	50	1	1	20170516_T71_V1	2017-05-16	1	0	09:00:00	0	4893.867893785567	0.37992760400040976	18585	0.25404856615015897	18726	0.2649038122753858	0.2536253737130921	0.5220218929723303	5	0.024154589371980676	0.9711345179705717	0.5893221545653184	1	0	1	1160	NA	NA	NA	NA	NA	71_315x229	71_315x229_1	624.2	1:1
71	3	1	0	4	1	F	335x365	UB	2017-05-12	17:50:00	0.821917808219178	50	1	1	20170516_T71_V1	2017-05-16	1	0	09:00:00	0	4991.243628924812	0.38794294247927896	15712	0.20623137992443785	16236	0.22103798181946305	0.21813283300330139	0.433414777496145	6	0.028985507246376812	0.9649937905853769	0.5718269230262478	1	0	1	1160	NA	NA	NA	NA	NA	71_335x365	71_335x365_1	541.2	1:1
71	3	1	0	4	1	F	360x380	BB	2017-05-12	17:50:00	0.821917808219178	25	1	1	20170516_T71_V1	2017-05-16	1	0	09:00:00	0	4125.461946686151	0.31667741393642107	17526	0.23642294825491403	16715	0.2294764287224297	0.23570387976339754	0.47728088959106785	19	0.09178743961352658	0.9844954326131862	0.627388051418169	1	0	1	1160	NA	NA	NA	NA	NA	71_360x380	71_360x380_1	557.1666666666666	1:1
71	3	1	0	4	1	F	387x324	BP	2017-05-12	17:50:00	0.821917808219178	NA	0	1	20170516_T71_V1	2017-05-16	1	0	09:00:00	0	5726.430878666721	0.4484587849897751	16016	0.2112910473844515	15939	0.21580579240363612	0.22468567938155481	0.44977395618901994	3	0.014492753623188406	0.9741452295669163	0.5978998186059674	1	0	1	1160	NA	NA	NA	NA	NA	71_387x324	71_387x324_1	531.3	1:1
71	3	1	0	4	1	F	786x716	PP	2017-05-12	17:50:00	0.821917808219178	60	1	1	20170516_T71_V1	2017-05-16	1	0	09:00:00	0	4429.465514053602	0.34170101440269146	17263	0.2320456701562838	15766	0.21275808611091537	0.23081337620896702	0.4650717491768235	0	0	0.9950223922793483	0.6573798724532469	1	0	1	1160	NA	NA	NA	NA	NA	71_786x716	71_786x716_1	525.5333333333333	1:1
71	3	1	0	4	1	F	852x721	TW	2017-05-12	17:50:00	0.821917808219178	60	1	1	20170516_T71_V1	2017-05-16	1	0	09:00:00	0	5640.093546571631	0.4413520562024124	13522	0.16978180184078692	13792	0.17798252413501514	0.18514429249881503	0.35105889765727183	3	0.014492753623188406	0.9681640342839728	0.5808591017997166	1	0	1	1160	NA	NA	NA	NA	NA	71_852x721	71_852x721_1	459.73333333333335	1:1
71	3	1	0	4	1	M	153x517	NR	2017-05-12	17:50:00	0.821917808219178	50	2	1	20170516_T71_V1	2017-05-16	1	0	09:00:00	0	1390.6376774796365	0.09156443105038245	16943	0.22671970440890102	15656	0.21082023817912762	0.23726618871065225	0.481181193331811	7	0.033816425120772944	0.9921793323124652	0.6492798560740791	1	0	1	1160	NA	NA	NA	NA	NA	71_153x517	71_153x517_1	521.8666666666667	1:1
71	3	1	0	4	1	M	235x712	CO	2017-05-12	17:50:00	0.821917808219178	NA	0	1	20170516_T71_V1	2017-05-16	1	0	09:00:00	0	10561.312807037997	0.8464348835100828	15244	0.19844215501889054	17231	0.23856669720245227	0.20625019104097136	0.4037497659905612	4	0.01932367149758454	0.9432070407590039	0.5097554111699838	1	0	1	1160	NA	NA	NA	NA	NA	71_235x712	71_235x712_1	574.3666666666667	1:1
71	3	1	0	4	1	M	307x176	CY	2017-05-12	17:50:00	0.821917808219178	NA	0	1	20170516_T71_V1	2017-05-16	1	0	09:00:00	0	7120.151769025295	0.5631808424440313	14082	0.1791022418987068	13609	0.1747586498484955	0.1926589556731372	0.36981925164534585	9	0.043478260869565216	0.981282824842104	0.6182351753379167	1	0	1	1160	NA	NA	NA	NA	NA	71_307x176	71_307x176_1	453.6333333333333	1:1
71	3	1	0	4	1	M	378x765	LG	2017-05-12	17:50:00	0.821917808219178	6	1	1	20170516_T71_V1	2017-05-16	1	0	09:00:00	0	6191.602648937586	0.4867487058227638	17172	0.23053109864687182	16577	0.22704531040800507	0.22729746240019014	0.45629427158213914	2	0.00966183574879227	0.9815498036778667	0.6189958110500573	1	0	1	1160	NA	NA	NA	NA	NA	71_378x765	71_378x765_1	552.5666666666667	1:1
71	3	1	0	4	1	M	57x862	PP	2017-05-12	17:50:00	0.821917808219178	60	1	1	20170516_T71_V1	2017-05-16	1	0	09:00:00	0	3164.9078971820995	0.23761083926036014	15619	0.20468352112910473	16010	0.2170565851596082	0.2183245325242172	0.4338933552831061	12	0.057971014492753624	0.9669589916199041	0.5774258765317832	1	0	1	1160	NA	NA	NA	NA	NA	71_57x862	71_57x862_1	533.6666666666666	1:1
71	3	1	0	4	1	M	59x820	TW	2017-05-12	17:50:00	0.821917808219178	NA	0	1	20170516_T71_V1	2017-05-16	1	0	09:00:00	0	8938.824079088095	0.7128821425313182	15263	0.1987583842351414	16064	0.2180078923261222	0.20544336724554188	0.4017355306672829	6	0.028985507246376812	0.9605340009783461	0.5591207651240646	1	0	1	1160	NA	NA	NA	NA	NA	71_59x820	71_59x820_1	535.4666666666667	1:1
71	3	1	0	4	1	M	637x318	CG	2017-05-12	17:50:00	0.821917808219178	NA	0	1	20170516_T71_V1	2017-05-16	1	0	09:00:00	0	6028.372242311637	0.47331263823077563	16788	0.22413993975001248	17454	0.24249524346416743	0.22494852932587467	0.45043016098313976	10	0.04830917874396135	0.9635109088412049	0.5676021206808614	1	0	1	1160	NA	NA	NA	NA	NA	71_637x318	71_637x318_1	581.8	1:1
71	3	1	0	4	1	M	732x40	UB	2017-05-12	17:50:00	0.821917808219178	13	1	1	20170516_T71_V1	2017-05-16	1	0	09:00:00	0	3580.2584166713764	0.27179979810436855	18338	0.24993758633889787	20342	0.2933725600732859	0.24843555610036144	0.5090655151161597	24	0.11594202898550725	0.9477682439419771	0.5227505012915967	1	0	1	1160	NA	NA	NA	NA	NA	71_732x40	71_732x40_1	678.0666666666667	1:1
71	3	1	0	4	1	M	801x513	BB	2017-05-12	17:50:00	0.821917808219178	25	2	1	20170516_T71_V1	2017-05-16	1	0	09:00:00	0	10319.265895318465	0.8265111527939785	13002	0.1611271075012899	14240	0.18587485025720527	0.17700116792736187	0.33072959001092817	3	0.014492753623188406	0.9508648212120792	0.5315728008207493	1	0	1	1160	NA	NA	NA	NA	NA	71_801x513	71_801x513_1	474.6666666666667	1:1
71	3	1	0	4	1	M	855x391	BP	2017-05-12	17:50:00	0.821917808219178	60	1	1	20170516_T71_V1	2017-05-16	1	0	09:00:00	0	7813.860614092179	0.6202824519060333	15940	0.2100261305194481	16139	0.21932915227961383	0.2179423810873073	0.43293931435443495	10	0.04830917874396135	0.9699550855447236	0.5859618941139835	1	0	1	1160	NA	NA	NA	NA	NA	71_855x391	71_855x391_1	537.9666666666667	1:1
73	2	2	0.3333333333333333	4	1	F	136x427	PP	2017-05-12	18:03:00	1	7	1	1	20170517_T73_V3	2017-05-17	2	1	09:00:00	0	5059.577544810995	0.39356774689930324	14596	0.18765707438044038	12409	0.15361849059262914	0.16796355667098786	0.30816719666833203	31.5	0.15217391304347827	1.0123710824321823	0.7068071360466783	1	-0.009736842105263262	1	1228	NA	2017-05-25	Escape	NA	NA	73_136x427	73_136x427_2	413.6333333333333	1:2
73	2	2	0.3333333333333333	4	1	F	208x313	TW	2017-05-12	18:03:00	1	27	1	1	20170517_T73_V3	2017-05-17	2	1	09:00:00	0	2367.428946966857	0.17196754828434913	20149	0.2800792237404923	18110	0.2540518638573744	0.2305688111318793	0.46446119254735746	55	0.26570048309178745	0.998900099817531	0.6684276501782231	1	-0.009736842105263262	1	1228	132	2017-07-17	Natural	66	2	73_208x313	73_208x313_2	603.6666666666666	1:2
73	2	2	0.3333333333333333	4	1	F	237x714	NR	2017-05-12	18:03:00	1	7	1	1	20170517_T73_V3	2017-05-17	2	1	09:00:00	0	1877.4838000097218	0.13163844387938498	24166	0.3469367375131069	20496	0.29608554717778873	0.2724749556449222	0.5690798676765969	18.5	0.0893719806763285	1.01294891237124	0.7084534016989195	1	-0.009736842105263262	1	1228	167	2017-07-20	Stuck	69	2.420289855072464	73_237x714	73_237x714_2	683.2	1:2
73	2	2	0.3333333333333333	4	1	F	306x774	CO	2017-05-12	18:03:00	1	7	1	1	20170517_T73_V3	2017-05-17	2	1	09:00:00	0	3031.890740323772	0.2266617302837581	20415	0.28450643276800425	15567	0.20925234303431753	0.22817141250082898	0.4584760877029098	2	0.00966183574879227	1.038519259629815	0.7813045670025257	1	-0.009736842105263262	1	1228	118	2017-07-13	Stuck	62	1.903225806451613	73_306x774	73_306x774_2	518.9	1:2
73	2	2	0.3333333333333333	4	1	F	315x229	CY	2017-05-12	18:03:00	1	47	1	1	20170517_T73_V3	2017-05-17	2	1	09:00:00	0	6149.425183576711	0.4832769306360115	27444	0.4014945991378593	19109	0.2716510464378832	0.2936836550945108	0.6220273784393587	12	0.057971014492753624	1.0600750902342637	0.842718178743548	1	-0.009736842105263262	1	1228	16	2017-06-22	Stuck	41	0.3902439024390244	73_315x229	73_315x229_2	636.9666666666667	1:2
73	2	2	0.3333333333333333	4	1	F	335x365	LG	2017-05-12	18:03:00	1	7	1	1	20170517_T73_V3	2017-05-17	2	1	09:00:00	0	1395.5738428589243	0.09197074414518058	23563	0.3369006208078824	22183	0.3258050877316609	0.27195814326737305	0.5677896457566884	25	0.12077294685990338	0.9876486025657538	0.6363715862572524	1	-0.009736842105263262	1	1228	NA	2017-06-29	Escape	NA	NA	73_335x365	73_335x365_2	739.4333333333333	1:2
73	2	2	0.3333333333333333	4	1	F	360x380	CG	2017-05-12	18:03:00	1	7	1	1	20170517_T73_V3	2017-05-17	2	1	09:00:00	0	2816.104061668014	0.20889957150586966	17825	0.24139939750012482	16542	0.22642872242970896	0.21016119604749264	0.4135135886223171	5	0.024154589371980676	0.9911346444066786	0.646303489326083	1	-0.009736842105263262	1	1228	NA	2017-06-15	Escape	NA	NA	73_360x380	73_360x380_2	551.4	1:2
73	2	2	0.3333333333333333	4	1	F	387x324	UB	2017-05-12	18:03:00	1	7	1	1	20170517_T73_V3	2017-05-17	2	1	09:00:00	0	896.594810540932	0.050898028933653326	22082	0.3122513855832765	17139	0.2369459516595025	0.2530385737844945	0.5205569471556922	45	0.21739130434782608	1.0342845841685748	0.7692397702708162	1	-0.009736842105263262	1	1228	73	2017-07-20	Stuck	69	1.0579710144927537	73_387x324	73_387x324_2	571.3	1:2
73	2	2	0.3333333333333333	4	1	F	786x716	BB	2017-05-12	18:03:00	1	17	1	1	20170517_T73_V3	2017-05-17	2	1	09:00:00	0	3058.3228536973975	0.22883745029345554	20783	0.2906312933774945	18816	0.2664893242195758	0.24073687630588253	0.48984576370018423	2	0.00966183574879227	0.9971382023706578	0.6634079185002686	1	-0.009736842105263262	1	1228	225	2017-07-20	Stuck	69	3.260869565217391	73_786x716	73_786x716_2	627.2	1:2
73	2	2	0.3333333333333333	4	1	F	852x721	BP	2017-05-12	18:03:00	1	7	1	1	20170517_T73_V3	2017-05-17	2	1	09:00:00	0	6237.067775619529	0.4904910999502056	17740	0.23998468784847626	16152	0.2195581706715524	0.21193210892000786	0.41793467198955914	2.5	0.012077294685990338	0.9957671586374525	0.6595017480976465	1	-0.009736842105263262	1	1228	120	2017-08-03	Natural	83	1.4457831325301205	73_852x721	73_852x721_2	538.4	1:2
73	2	2	0.3333333333333333	4	1	M	153x517	PP	2017-05-12	18:03:00	1	7	1	1	20170517_T73_V3	2017-05-17	2	1	09:00:00	0	4118.152472204194	0.3160757454407557	18346	0.2500707354825824	19578	0.27991332534705093	0.21530205439077685	0.42634773967942746	3	0.014492753623188406	0.9571689609660288	0.5495336021609817	1	-0.009736842105263262	1	1228	NA	NA	NA	NA	NA	73_153x517	73_153x517_2	652.6	1:2
73	2	2	0.3333333333333333	4	1	M	235x712	TW	2017-05-12	18:03:00	1	7	1	1	20170517_T73_V3	2017-05-17	2	1	09:00:00	0	7139.709827312162	0.5647907348564946	18462	0.2520013980660087	23833	0.3548728067084772	0.22091503029756646	0.44036053206880854	0	0	0.9111945377224961	0.41855023014872295	1	-0.009736842105263262	1	1228	NA	NA	NA	NA	NA	73_235x712	73_235x712_2	794.4333333333333	1:2
73	2	2	0.3333333333333333	4	1	M	307x176	NR	2017-05-12	18:03:00	1	17	1	1	20170517_T73_V3	2017-05-17	2	1	09:00:00	0	6383.120876012535	0.5025132431860352	17479	0.23564069703576718	20376	0.2939715312522021	0.2027573595735831	0.3950299134530856	6	0.028985507246376812	0.9357427166963556	0.4884891882020762	1	-0.009736842105263262	1	1228	NA	NA	NA	NA	NA	73_307x176	73_307x176_2	679.2	1:2
73	2	2	0.3333333333333333	4	1	M	378x765	CO	2017-05-12	18:03:00	1	NA	0	1	20170517_T73_V3	2017-05-17	2	1	09:00:00	0	6229.688392353954	0.4898836770172305	15651	0.20521611770384302	17758	0.24785075047565358	0.18065605917582625	0.3398540247352151	5	0.024154589371980676	0.9422918084057298	0.5071478695990644	1	-0.009736842105263262	1	1228	NA	NA	NA	NA	NA	73_378x765	73_378x765_2	591.9333333333333	1:2
73	2	2	0.3333333333333333	4	1	M	57x862	BB	2017-05-12	18:03:00	1	7	2	1	20170517_T73_V3	2017-05-17	2	1	09:00:00	0	4604.797956729998	0.35613324305152916	12706	0.1562005891849608	15268	0.20398492001973081	0.14859808694469517	0.2598213082655092	4	0.01932367149758454	0.9284180870654024	0.46762096147694565	1	-0.009736842105263262	1	1228	NA	NA	NA	NA	NA	73_57x862	73_57x862_2	508.93333333333334	1:2
73	2	2	0.3333333333333333	4	1	M	59x820	BP	2017-05-12	18:03:00	1	7	1	1	20170517_T73_V3	2017-05-17	2	1	09:00:00	0	5375.617703049227	0.41958212140001877	16585	0.22076128022901653	22412	0.32983933478965544	0.19275968497316284	0.37007072230765164	5	0.024154589371980676	0.9002813106205675	0.38745791436752886	1	-0.009736842105263262	1	1228	NA	NA	NA	NA	NA	73_59x820	73_59x820_2	747.0666666666667	1:2
73	2	2	0.3333333333333333	4	1	M	637x318	CY	2017-05-12	18:03:00	1	27	1	1	20170517_T73_V3	2017-05-17	2	1	09:00:00	0	3983.9042539030816	0.3050253034766481	21099	0.29589068455303497	23957	0.3570572898315834	0.2512946237683868	0.5162031765500471	3	0.014492753623188406	0.9421140778562653	0.5066415066033803	1	-0.009736842105263262	1	1228	NA	NA	NA	NA	NA	73_637x318	73_637x318_2	798.5666666666667	1:2
73	2	2	0.3333333333333333	4	1	M	732x40	LG	2017-05-12	18:03:00	1	7	1	1	20170517_T73_V3	2017-05-17	2	1	09:00:00	0	5128.971738867192	0.3992798265363233	16022	0.21139090924221493	19945	0.2863786907194701	0.18638002430197473	0.3541439016719312	29.5	0.14251207729468598	0.9199108191517901	0.4433833406582138	1	-0.009736842105263262	1	1228	NA	NA	NA	NA	NA	73_732x40	73_732x40_2	664.8333333333334	1:2
73	2	2	0.3333333333333333	4	1	M	801x513	CG	2017-05-12	18:03:00	1	7	1	1	20170517_T73_V3	2017-05-17	2	1	09:00:00	0	6185.529810966021	0.4862488292179831	16828	0.22480568546843532	19437	0.27742935663448665	0.19384367483503617	0.37277690261892843	2	0.00966183574879227	0.9379738486590824	0.4948457918800441	1	-0.009736842105263262	1	1228	NA	NA	NA	NA	NA	73_801x513	73_801x513_2	647.9	1:2
73	2	2	0.3333333333333333	4	1	M	855x391	UB	2017-05-12	18:03:00	1	7	1	1	20170517_T73_V3	2017-05-17	2	1	09:00:00	0	8214.067644521647	0.6532248970226551	20662	0.2886174125792654	23516	0.3492882813050525	0.23966496915516844	0.4871697478730932	1	0.004830917874396135	0.9415448315353245	0.5050196960974075	1	-0.009736842105263262	1	1228	NA	NA	NA	NA	NA	73_855x391	73_855x391_2	783.8666666666667	1:2
75	3	1	0	4	1	F	136x427	BB	2017-05-19	16:58:00	0.1095890410958904	19	1	1	20170524_T75_V3	2017-05-24	2	1	09:00:00	0	1039.3084232420983	0.06264528721834145	20354	0.2834911705474094	18730	0.26497427947290536	0.2673591092572131	0.5563081589578374	0	0	0.9218679181835461	0.44895921116306864	0.9105263157894737	-0.011928230144675683	0.921864050455501	917	165	2017-08-24	Natural	97	1.7010309278350515	75_136x427	75_136x427_2	624.3333333333334	1:1
75	3	1	0	4	1	F	208x313	BP	2017-05-19	16:58:00	0.1095890410958904	62	1	1	20170524_T75_V3	2017-05-24	2	1	09:00:00	0	987.8240625994912	0.058407428820368215	17139	0.229981858429173	14976	0.19884081460080333	0.22293397709450635	0.44540083204168085	31	0.1497584541062802	0.9800806577169748	0.6148101426205381	0.9105263157894737	-0.011928230144675683	0.921864050455501	917	247	2017-08-10	Natural/Stuck	83	2.9759036144578315	75_208x313	75_208x313_2	499.2	1:1
75	3	1	0	4	1	F	237x714	PP	2017-05-19	16:58:00	0.1095890410958904	47	1	1	20170524_T75_V3	2017-05-24	2	1	09:00:00	0	756.3007536386987	0.03934993277769496	15398	0.2010052760348185	12789	0.16031287435698682	0.20070216404405375	0.38989911853197384	4	0.01932367149758454	1.0007897566099697	0.6738113744570112	0.9105263157894737	-0.011928230144675683	0.921864050455501	917	284	2017-08-24	Natural	97	2.9278350515463916	75_237x714	75_237x714_2	426.3	1:1
75	3	1	0	4	1	F	306x774	TW	2017-05-19	16:58:00	0.1095890410958904	52	1	1	20170524_T75_V3	2017-05-24	2	1	09:00:00	0	997.9241418209813	0.059238801785182	13985	0.17748780853153137	13766	0.17752448735113804	0.15478622215808643	0.27526998566278427	10	0.04830917874396135	0.9031696900639803	0.3956870481436078	0.9105263157894737	-0.011928230144675683	0.921864050455501	917	168	2017-07-24	Natural	66	2.5454545454545454	75_306x774	75_306x774_2	458.8666666666667	1:1
75	3	1	0	4	1	F	315x229	NR	2017-05-19	16:58:00	0.1095890410958904	NA	0	1	20170524_T75_V3	2017-05-24	2	1	09:00:00	0	1355.0378789007239	0.08863408669938458	17873	0.24219829236223225	17469	0.24275949545486575	0.24195234822295178	0.4928801889163003	64	0.30917874396135264	0.9130450409664942	0.4238224040601724	0.9105263157894737	-0.011928230144675683	0.921864050455501	917	59	2017-06-01	Natural/Stuck	13	4.538461538461538	75_315x229	75_315x229_2	582.3	1:1
75	3	1	0	4	1	F	335x365	CO	2017-05-19	16:58:00	0.1095890410958904	42	1	1	20170524_T75_V3	2017-05-24	2	1	09:00:00	0	645.0790474947785	0.030194883835922656	14748	0.19018690811044722	13408	0.1712176731731379	0.16559817228885446	0.3022620153851154	132	0.6376811594202898	0.8873591373408063	0.3506420130359568	0.9105263157894737	-0.011928230144675683	0.921864050455501	917	231	2017-08-03	Natural	76	3.039473684210526	75_335x365	75_335x365_2	446.93333333333334	1:1
75	3	1	0	4	1	F	360x380	CY	2017-05-19	16:58:00	0.1095890410958904	11	1	1	20170524_T75_V3	2017-05-24	2	1	09:00:00	0	1010.5399673763368	0.060277254659216205	14543	0.1867749613035301	13274	0.16885702205623282	0.16270465228251235	0.2950383437006625	2	0.00966183574879227	0.936501659656565	0.49065145367665564	0.9105263157894737	-0.011928230144675683	0.921864050455501	917	NA	2017-07-20	Escape	NA	NA	75_360x380	75_360x380_2	442.46666666666664	1:1
75	3	1	0	4	1	F	387x324	LG	2017-05-19	16:58:00	0.1095890410958904	52	1	1	20170524_T75_V3	2017-05-24	2	1	09:00:00	0	876.4235366637583	0.04923766059400155	25096	0.3624153254664381	23089	0.34176590796984	0.32242354885352836	0.6937765131632105	32	0.15458937198067632	0.9464381282997035	0.5189609370143384	0.9105263157894737	-0.011928230144675683	0.921864050455501	917	146	2017-06-08	Natural/Stuck	20	7.3	75_387x324	75_387x324_2	769.6333333333333	1:1
75	3	1	0	4	1	F	786x716	CG	2017-05-19	16:58:00	0.1095890410958904	47	1	1	20170524_T75_V3	2017-05-24	2	1	09:00:00	0	1040.5603600263253	0.06274833852845867	17515	0.23623986818234774	13763	0.1774716369529984	0.21551918362630984	0.4268898027400418	68	0.3285024154589372	0.9681788148122312	0.5809012122449342	0.9105263157894737	-0.011928230144675683	0.921864050455501	917	183	2017-08-07	Natural/Stuck	80	2.2875	75_786x716	75_786x716_2	458.76666666666665	1:1
75	3	1	0	4	1	F	852x721	UB	2017-05-19	16:58:00	0.1095890410958904	15	1	1	20170524_T75_V3	2017-05-24	2	1	09:00:00	0	6066.870890183381	0.4764815970399652	19224	0.2646838540019639	14686	0.1937319427806356	0.2360324591772903	0.47810118798300183	22	0.10628019323671498	0.9514344693937734	0.5331957562475901	0.9105263157894737	-0.011928230144675683	0.921864050455501	917	135	2017-07-27	Natural	69	1.9565217391304348	75_852x721	75_852x721_2	489.53333333333336	1:1
75	3	1	0	4	1	M	153x517	BB	2017-05-19	16:58:00	0.1095890410958904	11	1	1	20170524_T75_V3	2017-05-24	2	1	09:00:00	0	1603.476609167643	0.1090839504308604	27489	0.402243563071085	30658	0.4751074624762173	0.3349296441344982	0.7249979756608612	0	0	0.8623823403777657	0.2794819014461977	0.9105263157894737	-0.011928230144675683	0.921864050455501	917	NA	NA	NA	NA	NA	75_153x517	75_153x517_2	1021.9333333333333	1:1
75	3	1	0	4	1	M	235x712	BP	2017-05-19	16:58:00	0.1095890410958904	NA	0	1	20170524_T75_V3	2017-05-24	2	1	09:00:00	0	2036.7481167480846	0.1447480486945719	22811	0.3243846013015329	27510	0.4196497780283278	0.2933395167036281	0.6211682370668078	0	0	0.8646182934134287	0.28585224059587644	0.9105263157894737	-0.011928230144675683	0.921864050455501	917	NA	NA	NA	NA	NA	75_235x712	75_235x712_2	917	1:1
75	3	1	0	4	1	M	307x176	PP	2017-05-19	16:58:00	0.1095890410958904	42	1	1	20170524_T75_V3	2017-05-24	2	1	09:00:00	0	2301.9293807207014	0.16657604912974647	13657	0.17202869364046403	15514	0.2083186526671834	0.16588136529602213	0.3029690066285243	20	0.0966183574879227	0.8817318569812485	0.3346096170916112	0.9105263157894737	-0.011928230144675683	0.921864050455501	917	NA	NA	NA	NA	NA	75_307x176	75_307x176_2	517.1333333333333	1:1
75	3	1	0	4	1	M	378x765	TW	2017-05-19	16:58:00	0.1095890410958904	NA	0	1	20170524_T75_V3	2017-05-24	2	1	09:00:00	0	1286.235205215767	0.08297069717993691	12152	0.14698001098480434	11955	0.14562046367415968	0.1294290341724528	0.21196577471981887	4	0.01932367149758454	0.914097488204594	0.42682087752401726	0.9105263157894737	-0.011928230144675683	0.921864050455501	917	NA	NA	NA	NA	NA	75_378x765	75_378x765_2	398.5	1:1
75	3	1	0	4	1	M	57x862	CG	2017-05-19	16:58:00	0.1095890410958904	47	1	1	20170524_T75_V3	2017-05-24	2	1	09:00:00	0	1766.5560250229594	0.1225075894426476	11760	0.14045570294426044	13001	0.16404763582552323	0.13221739176122874	0.21892690846557555	1	0.004830917874396135	0.8504203038187934	0.2454014764166456	0.9105263157894737	-0.011928230144675683	0.921864050455501	917	NA	NA	NA	NA	NA	75_57x862	75_57x862_2	433.3666666666667	1:1
75	3	1	0	4	1	M	59x820	UB	2017-05-19	16:58:00	0.1095890410958904	62	1	1	20170524_T75_V3	2017-05-24	2	1	09:00:00	0	1773.595475712354	0.1230870313323558	19757	0.2735549156999484	23253	0.34465506306814175	0.2526927158963286	0.5196935130587746	0	0	0.8594107682598732	0.2710157476868043	0.9105263157894737	-0.011928230144675683	0.921864050455501	917	NA	NA	NA	NA	NA	75_59x820	75_59x820_2	775.1	1:1
75	3	1	0	4	1	M	637x318	NR	2017-05-19	16:58:00	0.1095890410958904	19	2	1	20170524_T75_V3	2017-05-24	2	1	09:00:00	0	1680.9293634844507	0.11545935844274517	17059	0.22865036699232727	19890	0.2854097667535762	0.2081574973738804	0.40851135558400253	26	0.12560386473429952	0.838763145402026	0.2121896640700041	0.9105263157894737	-0.011928230144675683	0.921864050455501	917	NA	NA	NA	NA	NA	75_637x318	75_637x318_2	663	1:1
75	3	1	0	4	1	M	732x40	CO	2017-05-19	16:58:00	0.1095890410958904	NA	0	1	20170524_T75_V3	2017-05-24	2	1	09:00:00	0	1845.6387053871244	0.12901716238737126	23501	0.335868714944327	23842	0.3550313579028962	0.3031124471460515	0.645566354500358	5	0.024154589371980676	0.9066519152065061	0.40560807725272363	0.9105263157894737	-0.011928230144675683	0.921864050455501	917	NA	NA	NA	NA	NA	75_732x40	75_732x40_2	794.7333333333333	1:1
75	3	1	0	4	1	M	801x513	CY	2017-05-19	16:58:00	0.1095890410958904	15	2	1	20170524_T75_V3	2017-05-24	2	1	09:00:00	0	6794.110959897005	0.5363432792733849	8776	0.09079107234991594	9139	0.096011556620393207	0.10011526887554548	0.13878396990221223	146	0.7053140096618358	0.8721681212331506	0.3073620679340203	0.9105263157894737	-0.011928230144675683	0.921864050455501	917	NA	NA	NA	NA	NA	75_801x513	75_801x513_2	304.6333333333333	1:1
75	3	1	0	4	1	M	855x391	LG	2017-05-19	16:58:00	0.1095890410958904	52	1	1	20170524_T75_V3	2017-05-24	2	1	09:00:00	0	3780.733775686466	0.28830162843079393	14078	0.17903566732686452	16203	0.22045662743992672	0.16421595010790602	0.2988112981935096	12	0.057971014492753624	0.8390606186914102	0.21303717996641303	0.9105263157894737	-0.011928230144675683	0.921864050455501	917	NA	NA	NA	NA	NA	75_855x391	75_855x391_2	540.1	1:1
82	3	1	0	4	1	F	136x427	TW	2017-05-19	17:26:00	0.4931506849315068	24	1	1	20170523_T82_V1.5	2017-05-23	1	0	09:30:00	1	3328.323442976792	0.2510621463070344	39715	0.6057287419070286	39870	0.6373934183637516	0.19789686091306538	0.38289568024600684	0	0	0.9720254903392429	0.5918605782579902	1	0	1	2619	209	2017-08-24	Natural	97	2.154639175257732	82_136x427	82_136x427_1	1329	1:1
82	3	1	0	4	1	F	136x427	TW	2017-05-19	17:26:00	0.4931506849315068	24	1	1	20170524_T82_V3.5	2017-05-24	2	1	09:30:00	1	3583.7926500857093	0.2720907132593473	33251	0.4981442338098963	32366	0.5051969558170671	0.2464234081978361	0.5040421885808168	0	0	0.9795343906016445	0.6132538009910552	1	0	1	2231	209	2017-08-24	Natural	97	2.154639175257732	82_136x427	82_136x427_2	1078.8666666666666	1:1
82	3	1	0	4	1	F	208x313	NR	2017-05-19	17:26:00	0.4931506849315068	NA	0	1	20170523_T82_V1.5	2017-05-23	1	0	09:30:00	1	1694.548879803355	0.11658042862576762	41800	0.6404307374798196	42281	0.6798675216686633	0.2117562361971497	0.41749560579841705	0	0	0.970189942323956	0.5866310125218607	1	0	1	2619	141	2017-07-20	Natural/Stuck	62	2.274193548387097	82_208x313	82_208x313_1	1409.3666666666666	1:1
82	3	1	0	4	1	F	208x313	NR	2017-05-19	17:26:00	0.4931506849315068	NA	0	1	20170524_T82_V3.5	2017-05-24	2	1	09:30:00	1	2387.34374721308	0.17360680537939735	28594	0.4206347885425162	28063	0.42939186808540625	0.21332495800315163	0.42141191923878113	6	0.028985507246376812	0.9775324153070946	0.607550075826819	1	0	1	2231	141	2017-07-20	Natural/Stuck	62	2.274193548387097	82_208x313	82_208x313_2	935.4333333333333	1:1
82	3	1	0	4	1	F	237x714	CO	2017-05-19	17:26:00	0.4931506849315068	59	1	1	20170523_T82_V1.5	2017-05-23	1	0	09:30:00	1	1570.6745180656424	0.10638389520025013	63404	1	60453	1	0.328189075114514	0.7081701474585206	0	0	0.9845639336907492	0.6275832143259917	1	0	1	2619	192	2017-08-21	Natural	94	2.0425531914893615	82_237x714	82_237x714_1	2015.1	1:1
82	3	1	0	4	1	F	237x714	CO	2017-05-19	17:26:00	0.4931506849315068	59	1	1	20170524_T82_V3.5	2017-05-24	2	1	09:30:00	1	1718.3671721989886	0.11854099585811437	40791	0.6236373017326032	40724	0.6524381650341766	0.2995542769135252	0.6366833837585534	0	0	0.9733728330551001	0.5956992233073104	1	0	1	2231	192	2017-08-21	Natural	94	2.0425531914893615	82_237x714	82_237x714_2	1357.4666666666667	1:1
82	3	1	0	4	1	F	306x774	CY	2017-05-19	17:26:00	0.4931506849315068	NA	0	1	20170523_T82_V1.5	2017-05-23	1	0	09:30:00	1	2257.5323568582185	0.16292157429365547	54834	0.8573639798279047	53927	0.8850327672468465	0.2949453115313706	0.6251771032929889	19	0.09178743961352658	0.9770299717431502	0.6061185896306208	1	0	1	2619	147	2017-07-20	Natural/Stuck	62	2.370967741935484	82_306x774	82_306x774_1	1797.5666666666666	1:1
82	3	1	0	4	1	F	306x774	CY	2017-05-19	17:26:00	0.4931506849315068	NA	0	1	20170524_T82_V3.5	2017-05-24	2	1	09:30:00	1	2889.2923195468998	0.2149239538506003	33303	0.499009703243846	32612	0.5095306884645198	0.24877588832358488	0.5099151543924798	0	0	0.9780729071634024	0.6090899634619364	1	0	1	2231	147	2017-07-20	Natural/Stuck	62	2.370967741935484	82_306x774	82_306x774_2	1087.0666666666666	1:1
82	3	1	0	4	1	F	315x229	LG	2017-05-19	17:26:00	0.4931506849315068	NA	0	1	20170523_T82_V1.5	2017-05-23	1	0	09:30:00	1	2709.4630238978634	0.2001215734528297	46028	0.7108000599171147	44445	0.7179902755267423	0.24063658350096773	0.48959538274777004	0	0	0.9814849943286051	0.618811166056052	1	0	1	2619	85	2017-07-10	Natural/Stuck	52	1.6346153846153846	82_315x229	82_315x229_1	1481.5	1:1
82	3	1	0	4	1	F	315x229	LG	2017-05-19	17:26:00	0.4931506849315068	NA	0	1	20170524_T82_V3.5	2017-05-24	2	1	09:30:00	1	1651.5048411115731	0.11303732274709248	27785	0.40717008138741406	26552	0.4027728842223945	0.20853457018580843	0.4094527177271815	13	0.06280193236714976	0.9840121882008626	0.6260112645404535	1	0	1	2231	85	2017-07-10	Natural/Stuck	52	1.6346153846153846	82_315x229	82_315x229_2	885.0666666666667	1:1
82	3	1	0	4	1	F	335x365	CG	2017-05-19	17:26:00	0.4931506849315068	NA	0	1	20170523_T82_V1.5	2017-05-23	1	0	09:30:00	1	784.8038535272347	0.041696122955124065	57071	0.8945958091307026	54765	0.8997956451271933	0.2896888823479679	0.6120544296739185	0	0	0.9830040706323835	0.6231390884654059	1	0	1	2619	135	2017-08-07	Stuck	80	1.6875	82_335x365	82_335x365_1	1825.5	1:1
82	3	1	0	4	1	F	335x365	CG	2017-05-19	17:26:00	0.4931506849315068	NA	0	1	20170524_T82_V3.5	2017-05-24	2	1	09:30:00	1	2758.0170342112892	0.204118224431763	20591	0.2874357139290648	20050	0.2882284546543584	0.15094365316283598	0.2656770135092454	45	0.21739130434782608	0.9794489255624562	0.6130103069299608	1	0	1	2231	135	2017-08-07	Stuck	80	1.6875	82_335x365	82_335x365_2	668.3333333333334	1:1
82	3	1	0	4	1	F	360x380	UB	2017-05-19	17:26:00	0.4931506849315068	NA	0	1	20170523_T82_V1.5	2017-05-23	1	0	09:30:00	1	3234.8986523949143	0.2433720239396868	45079	0.6950052427475326	45173	0.7308153054753013	0.23365267202018364	0.4721600501770987	0	0	0.9724662835951229	0.5931164197224842	1	0	1	2619	239	2017-08-07	Natural/Stuck	80	2.9875	82_360x380	82_360x380_1	1505.7666666666667	1:1
82	3	1	0	4	1	F	360x380	UB	2017-05-19	17:26:00	0.4931506849315068	NA	0	1	20170524_T82_V3.5	2017-05-24	2	1	09:30:00	1	1376.4046766743052	0.09039286280638806	27753	0.4066374848126758	26630	0.4041469945740258	0.20884596508515704	0.41023011498456263	10	0.04830917874396135	0.9830188388561409	0.6231811638545008	1	0	1	2231	239	2017-08-07	Natural/Stuck	80	2.9875	82_360x380	82_360x380_2	887.6666666666666	1:1
82	3	1	0	4	1	F	387x324	BB	2017-05-19	17:26:00	0.4931506849315068	89	1	1	20170523_T82_V1.5	2017-05-23	1	0	09:30:00	1	5148.259945944629	0.4008675065487526	35007	0.5273704708486594	34146	0.536554858713269	0.17954111042686585	0.33707055557314664	0	0	0.9790300473568011	0.6118169025114102	1	0	1	2619	151	2017-07-31	Stuck	73	2.0684931506849313	82_387x324	82_387x324_1	1138.2	1:1
82	3	1	0	4	1	F	387x324	BB	2017-05-19	17:26:00	0.4931506849315068	89	1	1	20170524_T82_V3.5	2017-05-24	2	1	09:30:00	1	3957.111343482717	0.3028198849958926	29339	0.43303430254814174	29405	0.4530336128532168	0.22471809666660209	0.44985488592980954	0	0	0.9724263961632884	0.5930027784855966	1	0	1	2231	151	2017-07-31	Stuck	73	2.0684931506849313	82_387x324	82_387x324_2	980.1666666666666	1:1
82	3	1	0	4	1	F	786x716	BP	2017-05-19	17:26:00	0.4931506849315068	NA	0	1	20170523_T82_V1.5	2017-05-23	1	0	09:30:00	1	2260.8330659756607	0.16319326724425304	48903	0.7586505334287569	50058	0.8168733704460573	0.255146586801046	0.5258196009146934	0	0	0.9672950605439161	0.5783833532718927	1	0	1	2619	21	2017-05-29	Natural/Stuck	10	2.1	82_786x716	82_786x716_1	1668.6	1:1
82	3	1	0	4	1	F	786x716	BP	2017-05-19	17:26:00	0.4931506849315068	NA	0	1	20170524_T82_V3.5	2017-05-24	2	1	09:30:00	1	793.5438888290233	0.0424155459321206	37198	0.5638366925752709	38082	0.6058945810725107	0.2877912427128432	0.6073169729881169	0	0	0.967260246431341	0.5782841661687822	1	0	1	2231	21	2017-05-29	Natural/Stuck	10	2.1	82_786x716	82_786x716_2	1269.4	1:1
82	3	1	0	4	1	F	852x721	PP	2017-05-19	17:26:00	0.4931506849315068	114	1	1	20170523_T82_V1.5	2017-05-23	1	0	09:30:00	1	3505.5623898596155	0.2656513060075766	51656	0.8044704824992094	50824	0.830367838771052	0.2693849753343194	0.5613657329112265	0	0	0.9769225900373442	0.605812653918401	1	0	1	2619	173	2017-08-10	Stuck	83	2.0843373493975905	82_852x721	82_852x721_1	1694.1333333333334	1:1
82	3	1	0	4	1	F	852x721	PP	2017-05-19	17:26:00	0.4931506849315068	114	1	1	20170524_T82_V3.5	2017-05-24	2	1	09:30:00	1	4112.671332798124	0.315624573621342	36683	0.5552652164505767	36648	0.5806320907617504	0.2736729930450064	0.5720707676271538	0	0	0.9732051670931544	0.5952215348118833	1	0	1	2231	173	2017-08-10	Stuck	83	2.0843373493975905	82_852x721	82_852x721_2	1221.6	1:1
82	3	1	0	4	1	M	153x517	NR	2017-05-19	17:26:00	0.4931506849315068	89	2	1	20170523_T82_V1.5	2017-05-23	1	0	09:30:00	1	3477.731390290499	0.2633604387660329	44628	0.687498959772315	42447	0.6827919103657247	0.2311283465141713	0.4658580724336735	0	0	0.9851581814372512	0.6292762551116303	1	0	1	2619	NA	NA	NA	NA	NA	82_153x517	82_153x517_1	1414.9	1:1
82	3	1	0	4	1	M	153x517	NR	2017-05-19	17:26:00	0.4931506849315068	89	2	1	20170524_T82_V3.5	2017-05-24	2	1	09:30:00	1	1761.8954314656053	0.12212395963157392	39521	0.6024998751726778	40689	0.6518215770558805	0.2970696561521531	0.6304805288962443	0	0	0.9658888660509406	0.5743770366418974	1	0	1	2231	NA	NA	NA	NA	NA	82_153x517	82_153x517_2	1356.3	1:1
82	3	1	0	4	1	M	235x712	CO	2017-05-19	17:26:00	0.4931506849315068	NA	0	1	20170523_T82_V1.5	2017-05-23	1	0	09:30:00	1	3689.8793642977594	0.2808230829950387	48628	0.7540735316145998	50789	0.829751250792756	0.2603725200949485	0.5388661415562858	1	0.004830917874396135	0.9623983499477631	0.5644323861818921	1	0	1	2619	NA	NA	NA	NA	NA	82_235x712	82_235x712_1	1692.9666666666667	1:1
82	3	1	0	4	1	M	235x712	CO	2017-05-19	17:26:00	0.4931506849315068	NA	0	1	20170524_T82_V3.5	2017-05-24	2	1	09:30:00	1	4878.018847839509	0.37862301340971344	20923	0.29296140339197446	20808	0.301581988584314	0.15460415748160658	0.2748154612615899	55	0.26570048309178745	0.9743136057386854	0.5983795305237877	1	0	1	2231	NA	NA	NA	NA	NA	82_235x712	82_235x712_2	693.6	1:1
82	3	1	0	4	1	M	307x176	CY	2017-05-19	17:26:00	0.4931506849315068	NA	0	1	20170523_T82_V1.5	2017-05-23	1	0	09:30:00	1	3404.2575347977922	0.2573125478794642	39651	0.604663548757552	39766	0.6355612712282432	0.2067575813270467	0.40501646566239874	0	0	0.9722685149105185	0.5925529671033899	1	0	1	2619	NA	NA	NA	NA	NA	82_307x176	82_307x176_1	1325.5333333333333	1:1
82	3	1	0	4	1	M	307x176	CY	2017-05-19	17:26:00	0.4931506849315068	NA	0	1	20170524_T82_V3.5	2017-05-24	2	1	09:30:00	1	4929.945294568021	0.38289726146482517	22743	0.32325283358021406	23897	0.35600028186879007	0.17345877607062798	0.32188600997877415	29	0.14009661835748793	0.9609359788605072	0.5602660196974805	1	0	1	2231	NA	NA	NA	NA	NA	82_307x176	82_307x176_2	796.5666666666667	1:1
82	3	1	0	4	1	M	378x765	LG	2017-05-19	17:26:00	0.4931506849315068	NA	0	1	20170523_T82_V1.5	2017-05-23	1	0	09:30:00	1	3321.9651755091986	0.2505387749987812	44138	0.6793435747216351	46156	0.7481326192657318	0.23258912459999087	0.4695049044143322	5	0.024154589371980676	0.9621003819953916	0.5635834609665291	1	0	1	2619	NA	NA	NA	NA	NA	82_378x765	82_378x765_1	1538.5333333333333	1:1
82	3	1	0	4	1	M	378x765	LG	2017-05-19	17:26:00	0.4931506849315068	NA	0	1	20170524_T82_V3.5	2017-05-24	2	1	09:30:00	1	4049.096657048399	0.31039151895849676	31465	0.46841868748231613	30953	0.48030441829328446	0.2266762700617002	0.45474346512622615	2	0.00966183574879227	0.9769635058494042	0.6059292250606609	1	0	1	2231	NA	NA	NA	NA	NA	82_378x765	82_378x765_2	1031.7666666666667	1:1
82	3	1	0	4	1	M	57x862	PP	2017-05-19	17:26:00	0.4931506849315068	NA	0	1	20170523_T82_V1.5	2017-05-23	1	0	09:30:00	1	3497.5950939575678	0.2649954899223383	27846	0.4081853436080089	28328	0.43406031992107674	0.14341244640385123	0.24687535846784378	13	0.06280193236714976	0.9687986843966478	0.5826672508952646	1	0	1	2619	NA	NA	NA	NA	NA	82_57x862	82_57x862_1	944.2666666666667	1:1
82	3	1	0	4	1	M	57x862	PP	2017-05-19	17:26:00	0.4931506849315068	NA	0	1	20170524_T82_V3.5	2017-05-24	2	1	09:30:00	1	2552.5321978904976	0.18720404644860358	24501	0.3525123579048982	24666	0.3695476005919245	0.1830481785806771	0.345825949993301	8	0.03864734299516908	0.9713403683749647	0.5899086323978876	1	0	1	2231	NA	NA	NA	NA	NA	82_57x862	82_57x862_2	822.2	1:1
82	3	1	0	4	1	M	59x820	TW	2017-05-19	17:26:00	0.4931506849315068	NA	0	1	20170523_T82_V1.5	2017-05-23	1	0	09:30:00	1	3545.543296516789	0.2689422747390688	37540	0.5695288184677862	38674	0.6163237263054049	0.19528816203917432	0.37638306441916364	0	0	0.965734464619184	0.5739371394393188	1	0	1	2619	NA	NA	NA	NA	NA	82_59x820	82_59x820_1	1289.1333333333334	1:1
82	3	1	0	4	1	M	59x820	TW	2017-05-19	17:26:00	0.4931506849315068	NA	0	1	20170524_T82_V3.5	2017-05-24	2	1	09:30:00	1	6258.061713743295	0.49221918467096065	21577	0.303846345888188	23161	0.34303431752519203	0.1601041876043872	0.2885462845406707	1	0.004830917874396135	0.9557483631425248	0.5454862497404811	1	0	1	2231	NA	NA	NA	NA	NA	82_59x820	82_59x820_2	772.0333333333333	1:1
82	3	1	0	4	1	M	637x318	CG	2017-05-19	17:26:00	0.4931506849315068	NA	0	1	20170523_T82_V1.5	2017-05-23	1	0	09:30:00	1	5175.209531541804	0.4030858215131297	24531	0.35301166719371535	25329	0.3812275385807906	0.12351747896450956	0.19720757920947096	6	0.028985507246376812	0.9651868474973168	0.5723769515754306	1	0	1	2619	NA	NA	NA	NA	NA	82_637x318	82_637x318_1	844.3	1:1
82	3	1	0	4	1	M	637x318	CG	2017-05-19	17:26:00	0.4931506849315068	NA	0	1	20170524_T82_V3.5	2017-05-24	2	1	09:30:00	1	2995.672532100393	0.22368048246474626	30573	0.4535725579614866	30276	0.4683778451130999	0.2412094764253695	0.4910256097332942	4	0.01932367149758454	0.9753474817814413	0.6013250937471806	1	0	1	2231	NA	NA	NA	NA	NA	82_637x318	82_637x318_2	1009.2	1:1
82	3	1	0	4	1	M	732x40	UB	2017-05-19	17:26:00	0.4931506849315068	NA	0	1	20170523_T82_V1.5	2017-05-23	1	0	09:30:00	1	1373.2495740137597	0.09013315523423276	36212	0.5474260606161476	38127	0.6066873370446058	0.1813081650837564	0.3414820069064303	0	0	0.9604409020327986	0.5588555216917763	1	0	1	2619	NA	NA	NA	NA	NA	82_732x40	82_732x40_1	1270.9	1:1
82	3	1	0	4	1	M	732x40	UB	2017-05-19	17:26:00	0.4931506849315068	NA	0	1	20170524_T82_V3.5	2017-05-24	2	1	09:30:00	1	992.3769437373425	0.058782192444198654	24086	0.3456052460762612	24520	0.36697554788246073	0.18370292913792044	0.3474605345306022	71	0.34299516908212563	0.9686291649012301	0.5821842815926588	1	0	1	2231	NA	NA	NA	NA	NA	82_732x40	82_732x40_2	817.3333333333334	1:1
82	3	1	0	4	1	M	801x513	BB	2017-05-19	17:26:00	0.4931506849315068	24	2	1	20170523_T82_V1.5	2017-05-23	1	0	09:30:00	1	4511.398811170118	0.348445231615938	28621	0.4210841669024516	31563	0.49105066591501656	0.14772328932459303	0.2576373763126947	15	0.07246376811594203	0.94919184770308	0.5268064177747864	1	0	1	2619	NA	NA	NA	NA	NA	82_801x513	82_801x513_1	1052.1	1:1
82	3	1	0	4	1	M	801x513	BB	2017-05-19	17:26:00	0.4931506849315068	24	2	1	20170524_T82_V3.5	2017-05-24	2	1	09:30:00	1	3064.9415394516095	0.22938225754476324	27971	0.4102657989780803	27965	0.42766542174617717	0.20890621577209809	0.4103805308034513	2	0.00966183574879227	0.973025156163028	0.5947086749005773	1	0	1	2231	NA	NA	NA	NA	NA	82_801x513	82_801x513_2	932.1666666666666	1:1
82	3	1	0	4	1	M	855x391	BP	2017-05-19	17:26:00	0.4931506849315068	NA	0	1	20170523_T82_V1.5	2017-05-23	1	0	09:30:00	1	2252.3307657774285	0.16249341307791132	18738	0.25659504352312634	16909	0.2328940878021281	0.09086549041683849	0.11569190121315122	174	0.8405797101449275	0.9979339453909544	0.6656750291391895	1	0	1	2619	NA	NA	NA	NA	NA	82_855x391	82_855x391_1	563.6333333333333	1:1
82	3	1	0	4	1	M	855x391	BP	2017-05-19	17:26:00	0.4931506849315068	NA	0	1	20170524_T82_V3.5	2017-05-24	2	1	09:30:00	1	5171.362725154956	0.40276917737987444	25632	0.37133631809330425	26213	0.3968007892326122	0.18896047995863616	0.3605860083168326	15	0.07246376811594203	0.9675211714752654	0.579027554332993	1	0	1	2231	NA	NA	NA	NA	NA	82_855x391	82_855x391_2	873.7666666666667	1:1
84	2	2	0.3333333333333333	4	1	F	136x427	BP	2017-07-07	17:10:00	0.273972602739726	8	1	1	20170712_T84_V3.5	2017-07-12	2	1	09:30:00	1	1520.3436284925253	0.1022409830538695	14418	0.1846945059334587	13054	0.16498132619265732	0.20138569231508602	0.39160554662169034	25	0.12077294685990338	0.9789687583623227	0.6116422871797179	0.9868421052631579	0	0.9898477157360406	880	1	2017-07-17	Natural	10	0.1	84_136x427	84_136x427_2	435.1333333333333	1:2
84	2	2	0.3333333333333333	4	1	F	208x313	PP	2017-07-07	17:10:00	0.273972602739726	13	1	1	20170712_T84_V3.5	2017-07-12	2	1	09:30:00	1	1335.1024529651395	0.08699313183146354	12723	0.1564835311152905	12251	0.1508350362906067	0.18541903596479542	0.35174479462406	101	0.48792270531400966	0.9705549326855485	0.5876708878468891	0.9868421052631579	0	0.9898477157360406	880	166	2017-09-25	Stuck	80	2.075	84_208x313	84_208x313_2	408.3666666666667	1:2
84	2	2	0.3333333333333333	4	1	F	237x714	TW	2017-07-07	17:10:00	0.273972602739726	28	1	1	20170712_T84_V3.5	2017-07-12	2	1	09:30:00	1	1581.7894327396461	0.10729880283251082	14386	0.18416190935872043	12475	0.1547811993517018	0.1961145773796294	0.3784462100277505	71	0.34299516908212563	1.0040297404096221	0.6830422461766094	0.9868421052631579	0	0.9898477157360406	880	80	2017-10-09	Natural/Stuck	94	0.851063829787234	84_237x714	84_237x714_2	415.8333333333333	1:2
84	2	2	0.3333333333333333	4	1	F	306x774	NR	2017-07-07	17:10:00	0.273972602739726	3	1	1	20170712_T84_V3.5	2017-07-12	2	1	09:30:00	1	1054.1414711719567	0.0638662474468942	19553	0.27015961253599186	19293	0.2748925375237827	0.27525873767045095	0.5760295785303063	0	0	0.9689746146009339	0.5831684846198103	0.9868421052631579	0	0.9898477157360406	880	134	2017-08-24	Natural	48	2.7916666666666665	84_306x774	84_306x774_2	643.1	1:2
84	2	2	0.3333333333333333	4	1	F	315x229	CO	2017-07-07	17:10:00	0.273972602739726	28	1	1	20170712_T84_V3.5	2017-07-12	2	1	09:30:00	1	4684.29515614482	0.3626769365139793	15986	0.21079173809563437	14838	0.1964096962863787	0.21462894312435243	0.42466731763807336	0	0	0.9672228028703502	0.5781774876390106	0.9868421052631579	0	0.9898477157360406	880	110	2017-09-11	Natural	66	1.6666666666666667	84_315x229	84_315x229_2	494.6	1:2
84	2	2	0.3333333333333333	4	1	F	335x365	CY	2017-07-07	17:10:00	0.273972602739726	28	1	1	20170712_T84_V3.5	2017-07-12	2	1	09:30:00	1	5228.401853864712	0.40746426823073906	17739	0.2399680442055157	15642	0.21057360298780917	0.2528963456476411	0.520201874661751	2	0.00966183574879227	0.9905404190925895	0.6446105124514815	0.9868421052631579	0	0.9898477157360406	880	113	2017-10-12	Natural/Stuck	97	1.1649484536082475	84_335x365	84_335x365_2	521.4	1:2
84	2	2	0.3333333333333333	4	1	F	360x380	LG	2017-07-07	17:10:00	0.273972602739726	3	1	1	20170712_T84_V3.5	2017-07-12	2	1	09:30:00	1	1324.0710627922008	0.0860850993939971	13964	0.17713829202935938	12229	0.15044746670424916	0.19065441673014638	0.36481492087482137	7	0.033816425120772944	0.9993738785171611	0.6697774687792396	0.9868421052631579	0	0.9898477157360406	880	NA	2017-08-17	Escape	NA	NA	84_360x380	84_360x380_2	407.6333333333333	1:2
84	2	2	0.3333333333333333	4	1	F	387x324	CG	2017-07-07	17:10:00	0.273972602739726	13	1	1	20170712_T84_V3.5	2017-07-12	2	1	09:30:00	1	2538.572214681879	0.18605495124109217	21044	0.2949752841902036	19734	0.2826615460503136	0.2971369578814663	0.6306485476399506	0	0	0.9666287995779388	0.5764851433149873	0.9868421052631579	0	0.9898477157360406	880	1	2017-07-17	Natural/Stuck	10	0.1	84_387x324	84_387x324_2	657.8	1:2
84	2	2	0.3333333333333333	4	1	F	786x716	UB	2017-07-07	17:10:00	0.273972602739726	42	1	1	20170712_T84_V3.5	2017-07-12	2	1	09:30:00	1	2886.791357759141	0.2147180909092532	11889	0.14260273288617412	10050	0.11206046085547178	0.17015017406415267	0.31362608622607346	63	0.30434782608695654	1.0019427331064141	0.6770962606763596	0.9868421052631579	0	0.9898477157360406	880	45	2017-07-17	Natural/Stuck	10	4.5	84_786x716	84_786x716_2	335	1:2
84	2	2	0.3333333333333333	4	1	F	852x721	BB	2017-07-07	17:10:00	0.273972602739726	19	1	1	20170712_T84_V3.5	2017-07-12	2	1	09:30:00	1	5909.583103974752	0.4635346873888968	18696	0.25589601051878236	16896	0.23266506941018955	0.25769785420131297	0.5321888390877082	0	0	0.9883545042007618	0.6383827344117932	0.9868421052631579	0	0.9898477157360406	880	30	2017-07-17	Natural/Stuck	10	3	84_852x721	84_852x721_2	563.2	1:2
84	2	2	0.3333333333333333	4	1	M	153x517	PP	2017-07-07	17:10:00	0.273972602739726	13	1	1	20170712_T84_V3.5	2017-07-12	2	1	09:30:00	1	6036.994920976923	0.4740224011711833	9882	0.10919894146430771	10001	0.11119723768585724	0.13839842714265144	0.2343578611348227	17	0.0821256038647343	0.9559816820290592	0.5461509866171254	0.9868421052631579	0	0.9898477157360406	880	NA	NA	NA	NA	NA	84_153x517	84_153x517_2	333.3666666666667	1:2
84	2	2	0.3333333333333333	4	1	M	235x712	TW	2017-07-07	17:10:00	0.273972602739726	NA	0	1	20170712_T84_V3.5	2017-07-12	2	1	09:30:00	1	5083.215836498289	0.39551349764167204	17450	0.23515803138991062	24037	0.35846663378197446	0.24178866243346414	0.492471547400058	8	0.03864734299516908	0.885517377960794	0.3453947508190642	0.9868421052631579	0	0.9898477157360406	880	NA	NA	NA	NA	NA	84_235x712	84_235x712_2	801.2333333333333	1:2
84	2	2	0.3333333333333333	4	1	M	307x176	NR	2017-07-07	17:10:00	0.273972602739726	NA	0	1	20170712_T84_V3.5	2017-07-12	2	1	09:30:00	1	4068.376197568138	0.31197848559614844	17593	0.23753807233327232	17959	0.2513917271510112	0.24165134126414609	0.4921287251488537	0	0	0.9478669995377916	0.5230318607961271	0.9868421052631579	0	0.9898477157360406	880	NA	NA	NA	NA	NA	84_307x176	84_307x176_2	598.6333333333333	1:2
84	2	2	0.3333333333333333	4	1	M	378x765	CO	2017-07-07	17:10:00	0.273972602739726	8	1	1	20170712_T84_V3.5	2017-07-12	2	1	09:30:00	1	4389.439897814821	0.33840636546863834	15040	0.195046851854934	14923	0.19790712423366924	0.21708543807409134	0.430799956421471	0	0	0.964677606886331	0.5709261002610123	0.9868421052631579	0	0.9898477157360406	880	NA	NA	NA	NA	NA	84_378x765	84_378x765_2	497.43333333333334	1:2
84	2	2	0.3333333333333333	4	1	M	57x862	BB	2017-07-07	17:10:00	0.273972602739726	NA	0	1	20170712_T84_V3.5	2017-07-12	2	1	09:30:00	1	3871.3208675017104	0.295758169854356	15808	0.2078291696486527	16156	0.21962863786907194	0.23309495677140804	0.4707677142534702	24	0.11594202898550725	0.9446268944454403	0.5138006435077195	0.9868421052631579	0	0.9898477157360406	880	NA	NA	NA	NA	NA	84_57x862	84_57x862_2	538.5333333333333	1:2
84	2	2	0.3333333333333333	4	1	M	59x820	BP	2017-07-07	17:10:00	0.273972602739726	19	2	1	20170712_T84_V3.5	2017-07-12	2	1	09:30:00	1	2495.933476993101	0.18254520711029246	14699	0.18937136960537923	18664	0.2638115707138327	0.2025720642811709	0.3945673238203453	0	0	0.9021638309472138	0.3928213065075365	0.9868421052631579	0	0.9898477157360406	880	NA	NA	NA	NA	NA	84_59x820	84_59x820_2	622.1333333333333	1:2
84	2	2	0.3333333333333333	4	1	M	637x318	CY	2017-07-07	17:10:00	0.273972602739726	13	2	1	20170712_T84_V3.5	2017-07-12	2	1	09:30:00	1	5669.7949776465975	0.44379688522508653	17229	0.23147978629562438	17820	0.24894299203720668	0.24121158845846005	0.49103088242316656	22	0.10628019323671498	0.9710841330074403	0.5891786053502538	0.9868421052631579	0	0.9898477157360406	880	NA	NA	NA	NA	NA	84_637x318	84_637x318_2	594	1:2
84	2	2	0.3333333333333333	4	1	M	732x40	LG	2017-07-07	17:10:00	0.273972602739726	3	2	1	20170712_T84_V3.5	2017-07-12	2	1	09:30:00	1	6580.422207793933	0.5187538081922778	16421	0.21803172278348285	16284	0.2218835881896977	0.23219409536963134	0.4685187140788153	18	0.08695652173913043	0.9608308507253622	0.5599665045178835	0.9868421052631579	0	0.9898477157360406	880	NA	NA	NA	NA	NA	84_732x40	84_732x40_2	542.8	1:2
84	2	2	0.3333333333333333	4	1	M	801x513	CG	2017-07-07	17:10:00	0.273972602739726	NA	0	1	20170712_T84_V3.5	2017-07-12	2	1	09:30:00	1	7042.066758654167	0.5567533912175465	13227	0.16487192716741841	14335	0.1875484461982947	0.1860408176402764	0.3532970723595652	0	0	0.9400001372826277	0.5006187869033013	0.9868421052631579	0	0.9898477157360406	880	NA	NA	NA	NA	NA	84_801x513	84_801x513_2	477.8333333333333	1:2
84	2	2	0.3333333333333333	4	1	M	855x391	UB	2017-07-07	17:10:00	0.273972602739726	3	2	1	20170712_T84_V3.5	2017-07-12	2	1	09:30:00	1	6934.877554858611	0.5479302716952826	16400	0.21768220628131085	17506	0.24341131703192165	0.23579660844295827	0.4775123867071795	0	0	0.9454062981757195	0.5160212027132178	0.9868421052631579	0	0.9898477157360406	880	NA	NA	NA	NA	NA	84_855x391	84_855x391_2	583.5333333333333	1:2
85	1	4	1	4	1	F	136x427	BB	2017-07-07	17:13:00	0.3150684931506849	5	1	1	20170712_T85_V3	2017-07-12	2	1	09:00:00	0	5304.403280162633	0.4137202123402603	11852	0.141986918096633	12014	0.1466598548375731	0.20720537539497869	0.40613438339647223	6	0.028985507246376812	0.9696707517875707	0.5851518133851502	1	0	1	940	112	2017-09-21	Natural/Stuck	76	1.4736842105263157	85_136x427	85_136x427_2	400.46666666666664	1:4
85	1	4	1	4	1	F	208x313	BP	2017-07-07	17:13:00	0.3150684931506849	5	1	1	20170712_T85_V3	2017-07-12	2	1	09:00:00	0	5938.446869623765	0.46591056523075103	11535	0.1367108832781319	12023	0.14681840603199212	0.19947939176588095	0.38684646796691446	8	0.03864734299516908	0.9628954873882287	0.5658487549737484	1	0	1	940	74	2017-07-27	Natural	20	3.7	85_208x313	85_208x313_2	400.76666666666665	1:4
85	1	4	1	4	1	F	237x714	PP	2017-07-07	17:13:00	0.3150684931506849	25	1	1	20170712_T85_V3	2017-07-12	2	1	09:00:00	0	3181.2036491488207	0.2389521997912377	15865	0.20877785729740525	14405	0.1887816221548869	0.2705318823456968	0.5642289858642486	1	0.004830917874396135	0.9964374681916803	0.6614114926797529	1	0	1	940	151	2017-09-25	Natural	80	1.8875	85_237x714	85_237x714_2	480.1666666666667	1:4
85	1	4	1	4	1	F	306x774	TW	2017-07-07	17:13:00	0.3150684931506849	16	1	1	20170712_T85_V3	2017-07-12	2	1	09:00:00	0	3436.796877052533	0.259990975330395	15285	0.19912454438027397	14217	0.18546966387146782	0.267555049129101	0.556797322779518	0	0	0.9905842389063866	0.6447353572361934	1	0	1	940	7	2017-07-17	Natural/Stuck	10	0.7	85_306x774	85_306x774_2	473.9	1:4
85	1	4	1	4	1	F	315x229	NR	2017-07-07	17:13:00	0.3150684931506849	10	1	1	20170712_T85_V3	2017-07-12	2	1	09:00:00	0	2884.699844279284	0.21454593109500175	12935	0.1600119834229316	12740	0.15944965118737228	0.22184375802131895	0.4426791005065358	10	0.04830917874396135	0.9766678070475538	0.6050867647657014	1	0	1	940	12	2017-07-17	Natural/Stuck	10	1.2	85_315x229	85_315x229_2	424.6666666666667	1:4
85	1	4	1	4	1	F	335x365	CO	2017-07-07	17:13:00	0.3150684931506849	10	1	1	20170712_T85_V3	2017-07-12	2	1	09:00:00	0	1740.6428967044003	0.12037458891410104	11626	0.1382254547875439	10945	0.12782749630047213	0.19455957810404845	0.3745641548797859	5	0.024154589371980676	0.9876509800305822	0.6363783597703949	1	0	1	940	119	2017-09-25	Natural/Stuck	80	1.4875	85_335x365	85_335x365_2	364.8333333333333	1:4
85	1	4	1	4	1	F	360x380	CY	2017-07-07	17:13:00	0.3150684931506849	10	1	1	20170712_T85_V3	2017-07-12	2	1	09:00:00	0	2653.1447947859333	0.19548582237770692	14029	0.17822012882179653	12896	0.16219787189063492	0.23410954469963643	0.4733006326616606	0	0	0.9934442520514943	0.6528836740461992	1	0	1	940	128	2017-10-09	Natural/Stuck	94	1.3617021276595744	85_360x380	85_360x380_2	429.8666666666667	1:4
85	1	4	1	4	1	F	387x324	LG	2017-07-07	17:13:00	0.3150684931506849	10	1	1	20170712_T85_V3	2017-07-12	2	1	09:00:00	0	5115.458899223683	0.39816753728481197	14917	0.19299968377078375	14441	0.1894158269325629	0.2656652628999103	0.5520794721188858	0	0	0.9808606890151954	0.6170324897976809	1	0	1	940	258	2017-09-28	Natural/Stuck	83	3.108433734939759	85_387x324	85_387x324_2	481.3666666666667	1:4
85	1	4	1	4	1	F	786x716	CG	2017-07-07	17:13:00	0.3150684931506849	25	1	1	20170712_T85_V3	2017-07-12	2	1	09:00:00	0	3874.9544119992593	0.29605725965310553	9683	0.10588685651515403	9392	0.10046860686350503	0.17242210290090806	0.31929795577291964	63	0.30434782608695654	0.9803946016790054	0.6157045842658814	1	0	1	940	1	2017-07-17	Natural/Stuck	10	0.1	85_786x716	85_786x716_2	313.06666666666666	1:4
85	1	4	1	4	1	F	852x721	UB	2017-07-07	17:13:00	0.3150684931506849	16	1	1	20170712_T85_V3	2017-07-12	2	1	09:00:00	0	6306.165683039057	0.4961787911944062	13454	0.16865003411946808	13103	0.16584454936227186	0.23193625044038824	0.46787500430308515	0	0	0.9794027939902851	0.6128788758329964	1	0	1	940	3	2017-07-17	Natural/Stuck	10	0.3	85_852x721	85_852x721_2	436.76666666666665	1:4
85	1	4	1	4	1	M	153x517	BP	2017-07-07	17:13:00	0.3150684931506849	10	1	1	20170712_T85_V3	2017-07-12	2	1	09:00:00	0	5902.214298909197	0.46292813518468734	10657	0.1220977647587504	10884	0.12675287153829892	0.18593354337128223	0.35302926218451713	37	0.178743961352657	0.9678463571040518	0.5799540240346952	1	0	1	940	NA	NA	NA	NA	NA	85_153x517	85_153x517_2	362.8	1:4
85	1	4	1	4	1	M	235x712	PP	2017-07-07	17:13:00	0.3150684931506849	5	1	1	20170712_T85_V3	2017-07-12	2	1	09:00:00	0	9266.468028931295	0.7398516658400923	11084	0.1292046003029143	11719	0.14146289902050596	0.19534114513091172	0.3765153366891667	5	0.024154589371980676	0.9594256801203256	0.5559631049945172	1	0	1	940	NA	NA	NA	NA	NA	85_235x712	85_235x712_2	390.6333333333333	1:4
85	1	4	1	4	1	M	307x176	TW	2017-07-07	17:13:00	0.3150684931506849	5	1	1	20170712_T85_V3	2017-07-12	2	1	09:00:00	0	6358.731644925866	0.5005056799864407	15563	0.20375147712331276	16937	0.233387358184765	0.2710591991287581	0.5655454320288466	3	0.014492753623188406	0.9524058212058212	0.5359631848910834	1	0	1	940	NA	NA	NA	NA	NA	85_307x176	85_307x176_2	564.5666666666667	1:4
85	1	4	1	4	1	M	378x765	NR	2017-07-07	17:13:00	0.3150684931506849	16	1	1	20170712_T85_V3	2017-07-12	2	1	09:00:00	0	6420.273797759022	0.5055714305553135	9227	0.09829735532513356	10201	0.11472059756183496	0.16196430227470188	0.29319006016494026	29	0.14009661835748793	0.9485835433951555	0.5250733291607224	1	0	1	940	NA	NA	NA	NA	NA	85_378x765	85_378x765_2	340.03333333333336	1:4
85	1	4	1	4	1	M	57x862	UB	2017-07-07	17:13:00	0.3150684931506849	10	1	1	20170712_T85_V3	2017-07-12	2	1	09:00:00	0	2311.891422692844	0.16739605976415392	9721	0.10651931494765575	10906	0.12714044112465647	0.16819142621308766	0.3087360729005363	67	0.32367149758454106	0.9450248231457327	0.514934361764687	1	0	1	940	NA	NA	NA	NA	NA	85_57x862	85_57x862_2	363.53333333333336	1:4
85	1	4	1	4	1	M	59x820	BB	2017-07-07	17:13:00	0.3150684931506849	16	1	1	20170712_T85_V3	2017-07-12	2	1	09:00:00	0	7315.960306882257	0.579298530343709	14203	0.18111612269693592	14597	0.19216404763582554	0.24754012961226135	0.5068300832015987	1	0.004830917874396135	0.9663175675675676	0.5755984281520666	1	0	1	940	NA	NA	NA	NA	NA	85_59x820	85_59x820_2	486.56666666666666	1:4
85	1	4	1	4	1	M	637x318	CO	2017-07-07	17:13:00	0.3150684931506849	25	1	1	20170712_T85_V3	2017-07-12	2	1	09:00:00	0	4368.470947431245	0.3366803375764675	13635	0.17166253349533145	12879	0.1618983863011768	0.231398393591617	0.4665322448681264	13	0.06280193236714976	0.9868442780866407	0.6340800266240152	1	0	1	940	NA	NA	NA	NA	NA	85_637x318	85_637x318_2	429.3	1:4
85	1	4	1	4	1	M	732x40	CY	2017-07-07	17:13:00	0.3150684931506849	10	1	1	20170712_T85_V3	2017-07-12	2	1	09:00:00	0	6892.113019718198	0.5444101727347793	10295	0.11607276600702361	10694	0.12340567965612008	0.17760541788856776	0.3322380998278735	11	0.05314009661835749	0.9637248854934309	0.5682117505894736	1	0	1	940	NA	NA	NA	NA	NA	85_732x40	85_732x40_2	356.46666666666664	1:4
85	1	4	1	4	1	M	801x513	LG	2017-07-07	17:13:00	0.3150684931506849	10	1	1	20170712_T85_V3	2017-07-12	2	1	09:00:00	0	8525.96791361686	0.6788985027199429	13829	0.17489140022968228	14637	0.19286871961102106	0.2420178010517089	0.4930435918804145	0	0	0.9591641806916169	0.5552180803800678	1	0	1	940	NA	NA	NA	NA	NA	85_801x513	85_801x513_2	487.9	1:4
85	1	4	1	4	1	M	855x391	CG	2017-07-07	17:13:00	0.3150684931506849	25	1	1	20170712_T85_V3	2017-07-12	2	1	09:00:00	0	7141.272093366985	0.5649193304579095	15385	0.20078890867633106	15150	0.20190613769290394	0.2662001936014104	0.5534149264282049	7	0.033816425120772944	0.9767170150337008	0.605226960715987	1	0	1	940	NA	NA	NA	NA	NA	85_855x391	85_855x391_2	505	1:4
