# Supplementary material for: Selection on heritable social network positions is context-dependent in Drosophila melanogaster
Source: Nat Commun. 2021 Jun 7;12:3357. doi: 10.1038/s41467-021-23672-1 (PMC8185000; doi:10.1038/s41467-021-23672-1)
Supplement: Supplementary file 4 — Source Data [file 41467_2021_23672_MOESM4_ESM.zip › Wice and Saltz 2021_Source Data/Source Data 6.csv]

trial	food	pc	pc.rescaled	dilution	dilution.rescaled	sex	genotype	color	emerged	setuptime	setuptime.rescaled	latency	matings	lifestatus	video	videodate	videoday	videoday.rescaled	videotime	videotime.rescaled	activity	activity.rescaled	indegree	indegree.rescaled	outdegree	outdegree.rescaled	eigencentrality	eigencentrality.rescaled	betweenness	betweenness.rescaled	clusteringcoeff	clusteringcoeff.rescaled	density	modularity	transitivity	diameter	offspring	deathdate	causeofdeath	lifespan	reprorate
10	5	4	1	1	0	F	136x427	CO	2017-03-03	NA	NA	NA	NA	1	NA	NA	NA	NA	NA	NA	NA	NA	NA	NA	NA	NA	NA	NA	NA	NA	NA	NA	NA	NA	NA	NA	149	2017-06-12	Stuck	101	1.4752475247524752
10	5	4	1	1	0	F	208x313	CY	2017-03-03	NA	NA	NA	NA	1	NA	NA	NA	NA	NA	NA	NA	NA	NA	NA	NA	NA	NA	NA	NA	NA	NA	NA	NA	NA	NA	NA	110	2017-04-27	Stuck	55	2
10	5	4	1	1	0	F	237x714	LG	2017-03-03	NA	NA	NA	NA	1	NA	NA	NA	NA	NA	NA	NA	NA	NA	NA	NA	NA	NA	NA	NA	NA	NA	NA	NA	NA	NA	NA	122	2017-04-10	Natural	38	3.210526315789474
10	5	4	1	1	0	F	315x229	UB	2017-03-03	NA	NA	NA	NA	1	NA	NA	NA	NA	NA	NA	NA	NA	NA	NA	NA	NA	NA	NA	NA	NA	NA	NA	NA	NA	NA	NA	110	2017-05-18	Natural	76	1.4473684210526316
10	5	4	1	1	0	F	335x365	BB	2017-03-03	NA	NA	NA	NA	1	NA	NA	NA	NA	NA	NA	NA	NA	NA	NA	NA	NA	NA	NA	NA	NA	NA	NA	NA	NA	NA	NA	187	2017-05-18	Natural/Stuck	76	2.460526315789474
10	5	4	1	1	0	F	387x324	PP	2017-03-03	NA	NA	NA	NA	1	NA	NA	NA	NA	NA	NA	NA	NA	NA	NA	NA	NA	NA	NA	NA	NA	NA	NA	NA	NA	NA	NA	196	2017-06-01	Natural	90	2.1777777777777776
10	5	4	1	1	0	F	786x716	TW	2017-03-03	NA	NA	NA	NA	1	NA	NA	NA	NA	NA	NA	NA	NA	NA	NA	NA	NA	NA	NA	NA	NA	NA	NA	NA	NA	NA	NA	171	2017-05-18	Natural/Stuck	76	2.25
10	5	4	1	1	0	F	852x721	NR	2017-03-03	NA	NA	NA	NA	1	NA	NA	NA	NA	NA	NA	NA	NA	NA	NA	NA	NA	NA	NA	NA	NA	NA	NA	NA	NA	NA	NA	7	2017-03-16	Stuck	13	0.5384615384615384
12	1	4	1	4	1	F	136x427	TW	2017-03-10	NA	NA	NA	NA	1	20170314_T12_V1.5	2017-03-14	1	0	09:30:00	1	1314.495432943757	0.08529689569752295	11862	0.1421533545262387	10143	0.11369882319780142	0.24408986688387063	0.4982165035061513	26	0.12560386473429952	1.0201317882299477	0.7289177650196995	0.9868421052631579	0	0.989247311827957	728	139	2017-06-08	Natural	90	1.5444444444444445
12	1	4	1	4	1	F	208x313	NR	2017-03-10	NA	NA	NA	NA	1	20170314_T12_V1.5	2017-03-14	1	0	09:30:00	1	1545.5543942372244	0.10431616965416868	7662	0.07225005409183963	7657	0.06990345993939821	0.15523465810773193	0.2763895058543312	54	0.2608695652173913	0.9677869685637817	0.5797848231896459	0.9868421052631579	0	0.989247311827957	728	163	2017-05-08	Natural	59	2.76271186440678
12	1	4	1	4	1	F	237x714	CO	2017-03-10	NA	NA	NA	NA	1	20170314_T12_V1.5	2017-03-14	1	0	09:30:00	1	3999.12840060628	0.30627845641771295	10916	0.12640846828553834	10932	0.12759847790853357	0.2148532038027315	0.4252271843432603	1	0.004830917874396135	0.9902198612876129	0.6436972276453128	0.9868421052631579	0	0.989247311827957	728	155	2017-05-04	Stuck	55	2.8181818181818183
12	1	4	1	4	1	F	306x774	CY	2017-03-10	NA	NA	NA	NA	1	20170314_T12_V1.5	2017-03-14	1	0	09:30:00	1	4293.7722200804865	0.3305316231888337	10542	0.12018374581828471	10028	0.11167289126911423	0.19862118931070902	0.3847039658375476	50.5	0.24396135265700483	0.9739426349052017	0.5973226165429314	0.9868421052631579	0	0.989247311827957	728	379	2017-05-29	Stuck	80	4.7375
12	1	4	1	4	1	F	315x229	LG	2017-03-10	NA	NA	NA	NA	1	20170314_T12_V1.5	2017-03-14	1	0	09:30:00	1	8099.335228289253	0.6437808692134056	11460	0.1354626100560891	11513	0.1378338383482489	0.2121956298263435	0.4185925518401169	0	0	0.9625759263812631	0.5649383100936839	0.9868421052631579	0	0.989247311827957	728	80	2017-04-20	Stuck	41	1.951219512195122
12	1	4	1	4	1	F	335x365	CG	2017-03-10	NA	NA	NA	NA	1	20170314_T12_V1.5	2017-03-14	1	0	09:30:00	1	2961.3896885514705	0.2208585413038422	6448	0.05204467153770617	6483	0.04922133746740892	0.12510247925784357	0.20116453188776978	108	0.5217391304347826	0.9679728669752643	0.5803144568222144	0.9868421052631579	0	0.989247311827957	728	184	2017-05-18	Stuck	69	2.6666666666666665
12	1	4	1	4	1	F	360x380	UB	2017-03-10	NA	NA	NA	NA	1	20170314_T12_V1.5	2017-03-14	1	0	09:30:00	1	721.1799200543354	0.036459013716224856	7144	0.06362864703826374	6769	0.05425974209005708	0.13836853878919708	0.23428324487087088	39.5	0.19082125603864733	0.9800207411362446	0.614639437362488	0.9868421052631579	0	0.989247311827957	728	126	2017-06-08	Natural	90	1.4
12	1	4	1	4	1	F	786x716	BP	2017-03-10	NA	NA	NA	NA	1	20170314_T12_V1.5	2017-03-14	1	0	09:30:00	1	5867.810351832895	0.4600962255674574	13435	0.16833380490321723	13338	0.1699844972165457	0.25428804174908304	0.5236762434925575	0	0	0.9656693259950273	0.5737515563250927	0.9868421052631579	0	0.989247311827957	728	165	2017-05-11	Natural	62	2.661290322580645
12	1	4	1	4	1	F	852x721	PP	2017-03-10	NA	NA	NA	NA	1	20170314_T12_V1.5	2017-03-14	1	0	09:30:00	1	10101.05272815616	0.8085492612318677	12642	0.15513539603548424	13651	0.17549855542245085	0.23254981580290152	0.46940677001613834	0	0	0.9423523474031213	0.507320348152511	0.9868421052631579	0	0.989247311827957	728	108	2017-06-05	Natural	87	1.2413793103448276
13	2	2	0.3333333333333333	4	1	F	208x313	TW	2017-03-10	NA	NA	NA	NA	1	20170315_T13_V3	2017-03-15	2	1	09:00:00	0	6219.921792970548	0.48907975394816644	12921	0.15977897242148362	12997	0.16397716862800366	0.2340027456716047	0.4730340089255092	5	0.024154589371980676	0.9715464364742858	0.5904957304539146	1	-0.02236842105263153	1	612	81	2017-04-27	Natural	48	1.6875
13	2	2	0.3333333333333333	4	1	F	237x714	NR	2017-03-10	NA	NA	NA	NA	1	20170315_T13_V3	2017-03-15	2	1	09:00:00	0	2828.4121568606415	0.20991269401383308	10645	0.12189804104322353	10600	0.12174970051441054	0.18943441333054853	0.36176918281415654	45	0.21739130434782608	0.9740034221088587	0.5974958022481225	1	-0.02236842105263153	1	612	83	2017-03-30	Natural	20	4.15
13	2	2	0.3333333333333333	4	1	F	306x774	CO	2017-03-10	NA	NA	NA	NA	1	20170315_T13_V3	2017-03-15	2	1	09:00:00	0	3199.3376312003033	0.24044487149127183	10377	0.11743754472979046	9897	0.1093650905503488	0.17031327706108565	0.3140332728009068	57	0.2753623188405797	0.9844908536829223	0.6273750058227302	1	-0.02236842105263153	1	612	165	2017-05-04	Natural	55	3
13	2	2	0.3333333333333333	4	1	F	315x229	CY	2017-03-10	NA	NA	NA	NA	1	20170315_T13_V3	2017-03-15	2	1	09:00:00	0	3614.1504015333026	0.27458956631511	18349	0.25012066641146413	16705	0.22930026072863083	0.31763494327445885	0.6818217610088382	0	0	0.99578873675981	0.6595632252196781	1	-0.02236842105263153	1	612	238	2017-05-25	Natural/Stuck	76	3.1315789473684212
13	2	2	0.3333333333333333	4	1	F	335x365	LG	2017-03-10	NA	NA	NA	NA	1	20170315_T13_V3	2017-03-15	2	1	09:00:00	0	1875.4401111765187	0.13147022067963013	8661	0.08887705340945026	7763	0.0717708406736664	0.13841931447954003	0.23441000636406428	73	0.3526570048309179	0.9995721488658654	0.6703423506637991	1	-0.02236842105263153	1	612	242	2017-06-12	Natural/Stuck	94	2.574468085106383
13	2	2	0.3333333333333333	4	1	F	360x380	CG	2017-03-10	NA	NA	NA	NA	1	20170315_T13_V3	2017-03-15	2	1	09:00:00	0	1597.5750251526326	0.10859817034022334	14497	0.18600935372734384	14418	0.18901064054682545	0.26249291877323355	0.5441597161154755	18	0.08695652173913043	0.9743021250543298	0.5983468214946402	1	-0.02236842105263153	1	612	123	2017-04-10	Natural/Stuck	31	3.967741935483871
13	2	2	0.3333333333333333	4	1	F	387x324	UB	2017-03-10	NA	NA	NA	NA	1	20170315_T13_V3	2017-03-15	2	1	09:00:00	0	5541.674245967091	0.4332508181879224	11574	0.1373599853535942	10968	0.12823268268620958	0.19952883506611485	0.38696990314866636	0	0	0.9860512628678718	0.6318206876245641	1	-0.02236842105263153	1	612	135	2017-06-05	Natural	87	1.5517241379310345
13	2	2	0.3333333333333333	4	1	F	786x716	BB	2017-03-10	NA	NA	NA	NA	1	20170315_T13_V3	2017-03-15	2	1	09:00:00	0	4070.346880159935	0.3121406993959732	15807	0.20781252600569214	13803	0.17817630892819392	0.26734957870206943	0.5562843659302524	1	0.004830917874396135	1.0058982995153207	0.68836586211785	1	-0.02236842105263153	1	612	92	2017-05-08	Natural	59	1.5593220338983051
13	2	2	0.3333333333333333	4	1	F	852x721	BP	2017-03-10	NA	NA	NA	NA	1	20170315_T13_V3	2017-03-15	2	1	09:00:00	0	2126.9569608844326	0.1521734552243037	9942	0.11019756004194198	8924	0.09222394475371715	0.17250215067528324	0.31949779501366793	27	0.13043478260869565	0.9992235424229488	0.6693491539214159	1	-0.02236842105263153	1	612	231	2017-06-19	Natural/Stuck	101	2.287128712871287
14	2	2	0.3333333333333333	4	1	F	136x427	BP	2017-03-10	NA	NA	NA	NA	1	20170314_T14_V1.5	2017-03-14	1	0	09:30:00	1	5084.014854807748	0.39557926764270945	12284	0.14917697185559975	11538	0.13827425833274612	0.193854194526345	0.3728031650246039	0	0	0.9882075846310587	0.6379641533987731	1	0	1	919	136	2017-06-08	Natural	90	1.511111111111111
14	2	2	0.3333333333333333	4	1	F	208x313	PP	2017-03-10	NA	NA	NA	NA	1	20170314_T14_V1.5	2017-03-14	1	0	09:30:00	1	4632.888323965941	0.3584454597559253	15567	0.20381805169515504	15519	0.20840673666408288	0.2564884656358199	0.5291696009566758	0	0	0.9737241584375342	0.5967001664408642	1	0	1	919	107	2017-04-10	Natural	31	3.4516129032258065
14	2	2	0.3333333333333333	4	1	F	237x714	TW	2017-03-10	NA	NA	NA	NA	1	20170314_T14_V1.5	2017-03-14	1	0	09:30:00	1	3344.198241587346	0.25236885668991893	10874	0.12570943528119435	10433	0.11880769501796913	0.17417509020353372	0.323674287961198	12	0.057971014492753624	0.9830419897533992	0.6232471218888611	1	0	1	919	163	2017-06-12	Natural	94	1.7340425531914894
14	2	2	0.3333333333333333	4	1	F	306x774	NR	2017-03-10	NA	NA	NA	NA	1	20170314_T14_V1.5	2017-03-14	1	0	09:30:00	1	2012.1715304019492	0.142725063626087	10412	0.11802007223341045	9970	0.11065111690508068	0.1622050723058394	0.293791142463518	96	0.463768115942029	0.9835228222040114	0.6246170369701334	1	0	1	919	190	2017-05-18	Natural/Stuck	69	2.753623188405797
14	2	2	0.3333333333333333	4	1	F	315x229	CO	2017-03-10	NA	NA	NA	NA	1	20170314_T14_V1.5	2017-03-14	1	0	09:30:00	1	3160.1190097218823	0.23721664912792145	14118	0.17970141304528736	13868	0.1793214008878867	0.24284096542006445	0.4950986214382912	7	0.033816425120772944	0.9773187752177247	0.6069414048021835	1	0	1	919	80	2017-04-03	Stuck	24	3.3333333333333335
14	2	2	0.3333333333333333	4	1	F	335x365	CY	2017-03-10	NA	NA	NA	NA	1	20170314_T14_V1.5	2017-03-14	1	0	09:30:00	1	3774.772183879422	0.2878109088882099	9644	0.10523775443969176	10235	0.11531956874075118	0.15452625351379043	0.2746209740331669	55.5	0.26811594202898553	0.9585097950709903	0.5533537038607156	1	0	1	919	177	2017-05-29	Stuck	80	2.2125
14	2	2	0.3333333333333333	4	1	F	360x380	LG	2017-03-10	NA	NA	NA	NA	1	20170314_T14_V1.5	2017-03-14	1	0	09:30:00	1	6013.524875814204	0.4720904993906778	14902	0.19275002912637518	15519	0.20840673666408288	0.23889510783557424	0.4852477893578181	4	0.01932367149758454	0.9631060336165362	0.566448611437463	1	0	1	919	114	2017-05-18	Stuck	69	1.6521739130434783
14	2	2	0.3333333333333333	4	1	F	387x324	CG	2017-03-10	NA	NA	NA	NA	1	20170314_T14_V1.5	2017-03-14	1	0	09:30:00	1	4028.611878110575	0.30870534491712315	14690	0.18922157681873408	14136	0.18404270312169685	0.23375519410134932	0.47241599651689403	0	0	0.9823226404090901	0.6211976605552562	1	0	1	919	220	2017-05-15	Natural/Stuck	66	3.3333333333333335
14	2	2	0.3333333333333333	4	1	F	786x716	UB	2017-03-10	NA	NA	NA	NA	1	20170314_T14_V1.5	2017-03-14	1	0	09:30:00	1	5321.938095727414	0.41516356454412595	13344	0.16681923339380525	12965	0.16341343104784722	0.21315732424382075	0.4209934216172051	2	0.00966183574879227	0.9799811594634659	0.6145266672480489	1	0	1	919	260	2017-05-22	Natural	73	3.5616438356164384
14	2	2	0.3333333333333333	4	1	F	852x721	BB	2017-03-10	NA	NA	NA	NA	1	20170314_T14_V1.5	2017-03-14	1	0	09:30:00	1	3846.321894944765	0.29370041669458424	11579	0.13744320356839704	11437	0.13649496159537736	0.1887367990239897	0.36002758894167153	19	0.09178743961352658	0.9759744102809796	0.6031112435906519	1	0	1	919	165	2017-06-12	Natural	94	1.7553191489361701
18	4	4	1	2	0.3333333333333333	F	136x427	LG	2017-03-10	NA	NA	NA	NA	1	20170315_T18_V3.5	2017-03-15	2	1	09:30:00	1	1683.7207755373197	0.11568912936468732	7152	0.0637617961819483	5454	0.03109365090550349	0.1587477850929751	0.2851600261450376	87.5	0.4227053140096618	1.0305437476406965	0.7585819447234982	0.9657894736842106	0	0.9719887955182073	614	12	2017-04-27	Stuck	48	0.25
18	4	4	1	2	0.3333333333333333	F	208x313	CG	2017-03-10	NA	NA	NA	NA	1	20170315_T18_V3.5	2017-03-15	2	1	09:30:00	1	6668.451781746697	0.5259998313455108	11963	0.14383436246525638	11308	0.1342223944753717	0.21633891458077978	0.42893626078135316	8	0.03864734299516908	0.9640464236313147	0.5691278284118632	0.9657894736842106	0	0.9719887955182073	614	101	2017-06-12	Natural	94	1.074468085106383
18	4	4	1	2	0.3333333333333333	F	237x714	UB	2017-03-10	NA	NA	NA	NA	1	20170315_T18_V3.5	2017-03-15	2	1	09:30:00	1	4273.799488919832	0.32888759759692227	11393	0.1343474859777308	11186	0.1320731449510253	0.24719639033036106	0.5059719382044828	33.5	0.16183574879227053	0.9568859128848499	0.5487271843856457	0.9657894736842106	0	0.9719887955182073	614	111	2017-05-22	Stuck	73	1.5205479452054795
18	4	4	1	2	0.3333333333333333	F	306x774	BB	2017-03-10	NA	NA	NA	NA	1	20170315_T18_V3.5	2017-03-15	2	1	09:30:00	1	5782.1461775410935	0.4530449067611883	13074	0.16232544979445102	12182	0.1496194771333944	0.23437073112111836	0.47395268447159705	0	0	0.9576546969839653	0.5509174877444967	0.9657894736842106	0	0.9719887955182073	614	79	2017-06-12	Natural	94	0.8404255319148937
18	4	4	1	2	0.3333333333333333	F	315x229	BP	2017-03-10	NA	NA	NA	NA	1	20170315_T18_V3.5	2017-03-15	2	1	09:30:00	1	4597.187385820763	0.3555067902523002	15172	0.1972438127257294	14039	0.18233387358184766	0.2524690552085311	0.519135144229865	0	0	0.9659439659439659	0.574534018921974	0.9657894736842106	0	0.9719887955182073	614	108	2017-04-20	Stuck	41	2.6341463414634148
18	4	4	1	2	0.3333333333333333	F	335x365	PP	2017-03-10	NA	NA	NA	NA	1	20170315_T18_V3.5	2017-03-15	2	1	09:30:00	1	1321.8461969412087	0.08590196287810556	7978	0.07750944526738013	7512	0.06734902402931435	0.12521717324827197	0.201450865394785	25.5	0.12318840579710146	0.9776364257775415	0.6078464067252308	0.9657894736842106	0	0.9719887955182073	614	119	2017-03-30	Natural/Stuck	20	5.95
18	4	4	1	2	0.3333333333333333	F	360x380	TW	2017-03-10	NA	NA	NA	NA	1	20170315_T18_V3.5	2017-03-15	2	1	09:30:00	1	2782.482418992501	0.20613205610920063	9304	0.09957891583309755	9096	0.095254034247058	0.17372197639050443	0.32254308948534854	8	0.03864734299516908	0.9700658761528327	0.5862775419549697	0.9657894736842106	0	0.9719887955182073	614	115	2017-06-22	Natural/Stuck	104	1.1057692307692308
18	4	4	1	2	0.3333333333333333	F	387x324	NR	2017-03-10	NA	NA	NA	NA	1	20170315_T18_V3.5	2017-03-15	2	1	09:30:00	1	2237.1367446756694	0.16124273988082038	6785	0.05765357921541867	6591	0.0511239518004369	0.1333094903925504	0.2216533323169458	38.5	0.1859903381642512	0.9666908749145591	0.5766619989737576	0.9657894736842106	0	0.9719887955182073	614	144	2017-04-27	Natural/Stuck	48	3
18	4	4	1	2	0.3333333333333333	F	786x716	CO	2017-03-10	NA	NA	NA	NA	1	20170315_T18_V3.5	2017-03-15	2	1	09:30:00	1	2281.588359005911	0.16490170824988631	10648	0.12194797197210526	9426	0.10106757804242125	0.1778582178105592	0.3328692147447632	20	0.0966183574879227	0.9975001585044426	0.6644391491624244	0.9657894736842106	0	0.9719887955182073	614	155	2017-06-12	Natural	94	1.648936170212766
21	1	4	1	4	1	F	136x427	NR	2017-03-17	NA	NA	NA	NA	1	20170321_T21_V1	2017-03-21	1	0	09:00:00	0	5476.84029408649	0.4279141080875814	14545	0.18680824858945125	12916	0.16255020787823268	0.15745502485950627	0.28193265067404477	8.5	0.04106280193236715	0.9969135589834035	0.6627678985438038	0.994736842105263	0	0.9946808510638298	910	92	2017-05-18	Natural/Stuck	62	1.4838709677419355
21	1	4	1	4	1	F	208x313	CO	2017-03-17	NA	NA	NA	NA	1	20170321_T21_V1	2017-03-21	1	0	09:00:00	0	2473.1336664875807	0.18066847469646782	19420	0.2679460080222359	12135	0.14879148756253963	0.19746765041515643	0.38182415638800027	37	0.178743961352657	1.0821902555383778	0.9057253622985666	0.994736842105263	0	0.9946808510638298	910	40	2017-05-18	Natural/Stuck	62	0.6451612903225806
21	1	4	1	4	1	F	237x714	CY	2017-03-17	NA	NA	NA	NA	1	20170321_T21_V1	2017-03-21	1	0	09:00:00	0	2011.114576632159	0.14263806205213975	29749	0.4398581961619759	28934	0.44473610034528926	0.4423246343131466	0.9931095311037851	5	0.024154589371980676	0.9718869731139043	0.5914659359334845	0.994736842105263	0	0.9946808510638298	910	4	2017-03-30	Stuck	13	0.3076923076923077
21	1	4	1	4	1	F	306x774	LG	2017-03-17	NA	NA	NA	NA	1	20170321_T21_V1	2017-03-21	1	0	09:00:00	0	2140.4153898454006	0.1532812657415924	23155	0.33011001447996935	20673	0.299203720668029	0.36207581482517304	0.7927683813016538	0	0	0.9948052460601516	0.6567612122938921	0.994736842105263	0	0.9946808510638298	910	22	2017-03-30	Stuck	13	1.6923076923076923
21	1	4	1	4	1	F	315x229	CG	2017-03-17	NA	NA	NA	NA	1	20170321_T21_V1	2017-03-21	1	0	09:00:00	0	4248.367824835246	0.32679422807907105	12530	0.15327130802390027	11274	0.1336234232964555	0.1521094057044395	0.26858731432188987	15	0.07246376811594203	0.9933363459241463	0.6525762442314529	0.994736842105263	0	0.9946808510638298	910	224	2017-04-27	Stuck	41	5.463414634146342
21	1	4	1	4	1	F	335x365	UB	2017-03-17	NA	NA	NA	NA	1	20170321_T21_V1	2017-03-21	1	0	09:00:00	0	4421.03259003753	0.3410068708333644	10419	0.11813657773413445	9682	0.10557747868367275	0.121267775099427	0.19159119429663768	35	0.16908212560386474	0.9844246017073239	0.6271862507159965	0.994736842105263	0	0.9946808510638298	910	80	2017-03-30	Natural/Stuck	13	6.153846153846154
21	1	4	1	4	1	F	360x380	BB	2017-03-17	NA	NA	NA	NA	1	20170321_T21_V1	2017-03-21	1	0	09:00:00	0	3341.11534006758	0.2521150922470358	24842	0.358187840154453	26839	0.40782890564442253	0.3846655846379954	0.8491637337434993	4.5	0.021739130434782608	0.9438316240429203	0.5115348793798732	0.994736842105263	0	0.9946808510638298	910	186	2017-06-08	Natural/Stuck	83	2.2409638554216866
21	1	4	1	4	1	F	786x716	PP	2017-03-17	NA	NA	NA	NA	1	20170321_T21_V1	2017-03-21	1	0	09:00:00	0	5583.934827700121	0.43672943497494604	24672	0.3553584208511559	19886	0.28533929955605664	0.3089981076221468	0.6602599038216985	0	0	1.0167131088177814	0.719177780792765	0.994736842105263	0	0.9946808510638298	910	0	2017-05-11	Natural	55	0
21	1	4	1	4	1	F	852x721	TW	2017-03-17	NA	NA	NA	NA	1	20170321_T21_V1	2017-03-21	1	0	09:00:00	0	2914.926625565696	0.21703400353718552	10398	0.11778706123196245	8659	0.08755549291804665	0.12527199605764097	0.2015877305192123	103.5	0.5	1.0059536894295775	0.6885236706825468	0.994736842105263	0	0.9946808510638298	910	159	2017-05-29	Stuck	73	2.1780821917808217
28	4	4	1	2	0.3333333333333333	F	208x313	CG	2017-03-24	17:10:00	0.273972602739726	28	1	1	20170328_T28_V1.5	2017-03-28	1	0	09:30:00	1	6807.202380322127	0.5374208800301493	14145	0.18015079140522278	14655	0.19318582199985906	0.22477348396990657	0.4499931603131495	0	0	0.9643581081081081	0.5700158326736681	1	0	1	1023	44	2017-04-10	Natural/Stuck	17	2.588235294117647
28	4	4	1	2	0.3333333333333333	F	237x714	UB	2017-03-24	17:10:00	0.273972602739726	100	1	1	20170328_T28_V1.5	2017-03-28	1	0	09:30:00	1	5541.591458051446	0.43324400362405896	10980	0.1274736614350149	9933	0.1099992953280248	0.17143202971304775	0.3168262384054894	48.5	0.23429951690821257	0.9973287015318287	0.6639506598928795	1	0	1	1023	1	2017-04-03	Natural	10	0.1
28	4	4	1	2	0.3333333333333333	F	335x365	PP	2017-03-24	17:10:00	0.273972602739726	NA	0	1	20170328_T28_V1.5	2017-03-28	1	0	09:30:00	1	5231.389413063473	0.40771018471259646	11289	0.1326165471098314	10897	0.12698188993023748	0.17594497798437292	0.32809281218742925	3	0.014492753623188406	0.9815686054755738	0.6190493782878782	1	0	1	1023	96	2017-06-19	Natural/Stuck	87	1.103448275862069
28	4	4	1	2	0.3333333333333333	F	360x380	TW	2017-03-24	17:10:00	0.273972602739726	90	1	1	20170328_T28_V1.5	2017-03-28	1	0	09:30:00	1	5354.815572301372	0.41786982501748243	13395	0.16766805918479435	13572	0.17410682827143964	0.2075790629949932	0.40706729435929245	1	0.004830917874396135	0.9697798811159586	0.5854627281592619	1	0	1	1023	18	2017-04-06	Natural/Stuck	13	1.3846153846153846
29	5	4	1	1	0	F	136x427	CY	2017-03-24	17:15:00	0.3424657534246575	100	1	1	20170328_T29_V1	2017-03-28	1	0	09:00:00	0	4397.30221015071	0.3390535399881285	14033	0.1782867033936388	12711	0.1589387640053555	0.21078899438133686	0.41508088694332307	16.5	0.07971014492753623	0.9935529868785926	0.653193464866914	0.9973684210526316	0	1	1172	83	2017-05-04	Natural	41	2.024390243902439
29	5	4	1	1	0	F	208x313	LG	2017-03-24	17:15:00	0.3424657534246575	65	1	1	20170328_T29_V1	2017-03-28	1	0	09:00:00	0	2498.213529851512	0.18273288626243178	11122	0.129837058735416	11005	0.12888450426326545	0.16105855968747979	0.29092887411252705	24.5	0.11835748792270531	0.9727036432193028	0.593792668857573	0.9973684210526316	0	1	1172	52	2017-06-26	Natural/Stuck	94	0.5531914893617021
29	5	4	1	1	0	F	237x714	CG	2017-03-24	17:15:00	0.3424657534246575	100	1	1	20170328_T29_V1	2017-03-28	1	0	09:00:00	0	6613.080315457292	0.5214420116407741	15060	0.19537972471414544	14540	0.19115989007117187	0.22384774575574645	0.44768205518507465	0	0	0.9783902483564646	0.6099940839840252	0.9973684210526316	0	1	1172	188	2017-06-26	Stuck	94	2
29	5	4	1	1	0	F	306x774	UB	2017-03-24	17:15:00	0.3424657534246575	75	1	1	20170328_T29_V1	2017-03-28	1	0	09:00:00	0	4415.447930382656	0.3405471778989892	18538	0.2532663149310121	18481	0.2605876964273131	0.27624871981794374	0.5785010686154909	0	0	0.9719680105833163	0.5916968156325445	0.9973684210526316	0	1	1172	69	2017-07-03	Natural/Stuck	101	0.6831683168316832
29	5	4	1	1	0	F	315x229	BB	2017-03-24	17:15:00	0.3424657534246575	NA	0	1	20170328_T29_V1	2017-03-28	1	0	09:00:00	0	6017.916221719036	0.4724519664826047	17341	0.23334387430720835	16570	0.22692199281234585	0.24498479044629165	0.5004506798669303	0	0	0.9805910862057835	0.6162643782567554	0.9973684210526316	0	1	1172	104	2017-05-08	Stuck	45	2.311111111111111
29	5	4	1	1	0	F	335x365	BP	2017-03-24	17:15:00	0.3424657534246575	6	1	1	20170328_T29_V1	2017-03-28	1	0	09:00:00	0	3229.9969505087065	0.24296854765594644	11761	0.14047234658722102	10945	0.12782749630047213	0.1783986429039004	0.33421838580139324	55.5	0.26811594202898553	1.0047699090793427	0.6851510227827732	0.9973684210526316	0	1	1172	90	2017-06-05	Natural	73	1.2328767123287672
29	5	4	1	1	0	F	360x380	PP	2017-03-24	17:15:00	0.3424657534246575	NA	0	1	20170328_T29_V1	2017-03-28	1	0	09:00:00	0	4871.078216346758	0.37805170567486607	17294	0.23256162308806153	14649	0.19308012120357973	0.2456086524001716	0.5020081510167314	0	0	1.0112429995659498	0.7035931729927931	0.9973684210526316	0	1	1172	2	2017-04-03	Natural	10	0.2
29	5	4	1	1	0	F	387x324	TW	2017-03-24	17:15:00	0.3424657534246575	NA	0	1	20170328_T29_V1	2017-03-28	1	0	09:00:00	0	6438.086994436285	0.5070376972854672	16706	0.22277516102724565	16516	0.22597068564583186	0.25053922008288887	0.5143173115132399	0	0	0.9723042529616487	0.5926547865524646	0.9973684210526316	0	1	1172	133	2017-06-22	Stuck	90	1.4777777777777779
29	5	4	1	1	0	F	852x721	CO	2017-03-24	17:15:00	0.3424657534246575	75	1	1	20170328_T29_V1	2017-03-28	1	0	09:00:00	0	7057.098982332899	0.5579907463009542	12656	0.15536840703693225	13006	0.16413571982242267	0.19110524097253864	0.3659404034383758	1	0.004830917874396135	0.9638407404364852	0.5685418269674881	0.9973684210526316	0	1	1172	98	2017-05-18	Natural/Stuck	55	1.7818181818181817
30	5	4	1	1	0	F	136x427	CO	2017-03-24	17:20:00	0.410958904109589	11	1	1	20170328_T30_V1.5	2017-03-28	1	0	09:30:00	1	4299.5440236299755	0.33100672059391656	13478	0.16904948155052177	12702	0.15878021281093652	0.2532270833825157	0.5210275613012618	0	0	0.983739392562922	0.6252340564754733	0.994736842105263	0	0.9946808510638298	732	4	2017-04-03	Natural	10	0.4
30	5	4	1	1	0	F	208x313	CY	2017-03-24	17:20:00	0.410958904109589	18	1	1	20170328_T30_V1.5	2017-03-28	1	0	09:30:00	1	2239.2279892500346	0.16141487756051714	11829	0.14160411430853986	12060	0.147470227609048	0.23481294528674115	0.475056671981506	0	0	0.9650172588763573	0.571893785330788	0.994736842105263	0	0.9946808510638298	732	206	2017-06-22	Stuck	90	2.2888888888888888
30	5	4	1	1	0	F	237x714	LG	2017-03-24	17:20:00	0.410958904109589	95	1	1	20170328_T30_V1.5	2017-03-28	1	0	09:30:00	1	3766.252958426886	0.2871096615447909	11376	0.1340645440474011	11229	0.13283066732436052	0.22230848657395252	0.44383929517574766	12	0.057971014492753624	0.9731451424882082	0.5950505217875781	0.994736842105263	0	0.9946808510638298	732	166	2017-06-22	Stuck	90	1.8444444444444446
30	5	4	1	1	0	F	306x774	CG	2017-03-24	17:20:00	0.410958904109589	60	1	1	20170328_T30_V1.5	2017-03-28	1	0	09:30:00	1	3862.251944215283	0.295011674953181	13023	0.16147662400346188	13757	0.17736593615671906	0.2547160113697638	0.5247446695009975	9	0.043478260869565216	0.9485073572452213	0.5248562711072444	0.994736842105263	0	0.9946808510638298	732	98	2017-05-18	Stuck	55	1.7818181818181817
30	5	4	1	1	0	F	315x229	UB	2017-03-24	17:20:00	0.410958904109589	NA	0	1	20170328_T30_V1.5	2017-03-28	1	0	09:30:00	1	6586.409049903186	0.5192466061758473	12103	0.14616447247973635	12681	0.15841026002395886	0.23598399647734306	0.4779802008695228	0	0	0.9584060335351491	0.5530580821891252	0.994736842105263	0	0.9946808510638298	732	68	2017-06-26	Stuck	94	0.723404255319149
30	5	4	1	1	0	F	335x365	BB	2017-03-24	17:20:00	0.410958904109589	70	1	1	20170328_T30_V1.5	2017-03-28	1	0	09:30:00	1	937.7198048895809	0.05428317153796475	8025	0.07829169648652697	7820	0.07277499823832007	0.1714441264694116	0.31685643795352353	193	0.9323671497584541	0.9777126628499301	0.6080636098592626	0.994736842105263	0	0.9946808510638298	732	157	2017-07-06	Natural/Stuck	104	1.5096153846153846
30	5	4	1	1	0	F	360x380	BP	2017-03-24	17:20:00	0.410958904109589	70	1	1	20170328_T30_V1.5	2017-03-28	1	0	09:30:00	1	2154.412607146066	0.15443342581788536	8735	0.09010868298853253	7700	0.07066098231273342	0.18161961179155128	0.3422595335035794	11	0.05314009661835749	1.0020166021991395	0.6773067173209465	0.994736842105263	0	0.9946808510638298	732	84	2017-04-17	Natural	24	3.5
30	5	4	1	1	0	F	387x324	PP	2017-03-24	17:20:00	0.410958904109589	NA	0	1	20170328_T30_V1.5	2017-03-28	1	0	09:30:00	1	3822.7876817995325	0.29176323302225404	11585	0.1375430654261605	11973	0.14593756606299768	0.22614057289751094	0.45340609734307136	0	0	0.9621428882826285	0.5637045634500669	0.994736842105263	0	0.9946808510638298	732	188	2017-06-26	Natural	94	2
30	5	4	1	1	0	F	786x716	TW	2017-03-24	17:20:00	0.410958904109589	NA	0	1	20170328_T30_V1.5	2017-03-28	1	0	09:30:00	1	4670.760898453966	0.3615628842678288	13509	0.1695654344822995	13602	0.1746353322528363	0.25601298719512355	0.5279825691956725	0	0	0.9661212612413232	0.5750391418631964	0.994736842105263	0	0.9946808510638298	732	197	2017-06-01	Natural/Stuck	69	2.8550724637681157
31	1	4	1	4	1	F	136x427	NR	2017-03-24	17:25:00	0.4794520547945205	35	1	1	20170328_T31_V1	2017-03-28	1	0	09:00:00	0	5208.910949721737	0.4058599035115229	13407	0.16786778290032123	10419	0.11856105982665069	0.1884793878107279	0.35938496193773706	14	0.06763285024154589	1.0339828622377099	0.7683801497878056	1	0	1	1255	110	2017-04-13	Stuck	20	5.5
31	1	4	1	4	1	F	208x313	CO	2017-03-24	17:25:00	0.4794520547945205	6	1	1	20170328_T31_V1	2017-03-28	1	0	09:00:00	0	6815.460508916842	0.5381006355749368	13091	0.16260839172478073	11142	0.1312980057783102	0.1803842119686892	0.33917535827761697	6	0.028985507246376812	1.0120998727444483	0.7060344464311151	1	0	1	1255	167	2017-05-04	Natural	41	4.073170731707317
31	1	4	1	4	1	F	237x714	CY	2017-03-24	17:25:00	0.4794520547945205	65	1	1	20170328_T31_V1	2017-03-28	1	0	09:00:00	0	3575.728712697233	0.2714269422742182	10228	0.11495764192866535	8690	0.0881016136988232	0.1435668504395902	0.24726082808909683	90	0.43478260869565216	1.0125234654254636	0.7072412826196885	1	0	1	1255	177	2017-05-29	Natural	66	2.6818181818181817
31	1	4	1	4	1	F	306x774	LG	2017-03-24	17:25:00	0.4794520547945205	NA	0	1	20170328_T31_V1	2017-03-28	1	0	09:00:00	0	5831.681250950524	0.45712231248638735	19405	0.2676963533778273	13903	0.17993798886618279	0.26889269460694987	0.5601367542474168	7	0.033816425120772944	1.0533335064378657	0.8235110780110851	1	0	1	1255	7	2017-06-22	Natural	90	0.07777777777777778
31	1	4	1	4	1	F	315x229	CG	2017-03-24	17:25:00	0.4794520547945205	NA	0	1	20170328_T31_V1	2017-03-28	1	0	09:00:00	0	6113.422336419831	0.48031340994214733	22888	0.32566616180949687	14514	0.19070185328729478	0.32578187013484966	0.7021605610681857	6	0.028985507246376812	1.081893293753622	0.9048793037037685	1	0	1	1255	135	2017-06-05	Stuck	73	1.8493150684931507
31	1	4	1	4	1	F	360x380	BB	2017-03-24	17:25:00	0.4794520547945205	40	1	1	20170328_T31_V1	2017-03-28	1	0	09:00:00	0	7457.767096764939	0.5909711448599048	16144	0.21342143368340463	11691	0.14096962863786908	0.22773496248495906	0.45738649039084417	2	0.00966183574879227	1.0508003243049049	0.8162939186801502	1	0	1	1255	70	2017-06-01	Natural/Stuck	69	1.0144927536231885
31	1	4	1	4	1	F	387x324	BP	2017-03-24	17:25:00	0.4794520547945205	6	1	1	20170328_T31_V1	2017-03-28	1	0	09:00:00	0	5061.908250319784	0.3937595954488499	18004	0.24437860959006708	14117	0.18370798393347895	0.25462911653606496	0.5245277365790411	0	0	1.0318432750486548	0.7622843616307223	1	0	1	1255	127	2017-05-18	Stuck	55	2.309090909090909
31	1	4	1	4	1	F	786x716	PP	2017-03-24	17:25:00	0.4794520547945205	80	1	1	20170328_T31_V1	2017-03-28	1	0	09:00:00	0	6242.366408129587	0.4909272489865392	18019	0.24462826423447565	13788	0.1779120569374956	0.25202066796256134	0.5180157456270276	1	0.004830917874396135	1.0376859079974747	0.7789303075953412	1	0	1	1255	176	2017-06-15	Stuck	83	2.1204819277108435
32	1	4	1	4	1	F	136x427	TW	2017-03-24	17:30:00	0.547945205479452	70	1	1	NA	NA	NA	NA	NA	NA	NA	NA	NA	NA	NA	NA	NA	NA	NA	NA	NA	NA	NA	NA	NA	NA	76	2017-05-04	Stuck	41	1.853658536585366
32	1	4	1	4	1	F	208x313	NR	2017-03-24	17:30:00	0.547945205479452	90	1	1	NA	NA	NA	NA	NA	NA	NA	NA	NA	NA	NA	NA	NA	NA	NA	NA	NA	NA	NA	NA	NA	NA	244	2017-05-18	Natural/Stuck	55	4.4363636363636365
32	1	4	1	4	1	F	306x774	CY	2017-03-24	17:30:00	0.547945205479452	8	1	1	NA	NA	NA	NA	NA	NA	NA	NA	NA	NA	NA	NA	NA	NA	NA	NA	NA	NA	NA	NA	NA	NA	164	2017-05-08	Natural	45	3.6444444444444444
32	1	4	1	4	1	F	315x229	LG	2017-03-24	17:30:00	0.547945205479452	NA	0	1	NA	NA	NA	NA	NA	NA	NA	NA	NA	NA	NA	NA	NA	NA	NA	NA	NA	NA	NA	NA	NA	NA	74	2017-04-13	Stuck	20	3.7
32	1	4	1	4	1	F	360x380	UB	2017-03-24	17:30:00	0.547945205479452	25	1	1	NA	NA	NA	NA	NA	NA	NA	NA	NA	NA	NA	NA	NA	NA	NA	NA	NA	NA	NA	NA	NA	NA	139	2017-05-29	Stuck	66	2.106060606060606
32	1	4	1	4	1	F	387x324	BB	2017-03-24	17:30:00	0.547945205479452	NA	0	1	NA	NA	NA	NA	NA	NA	NA	NA	NA	NA	NA	NA	NA	NA	NA	NA	NA	NA	NA	NA	NA	NA	147	2017-06-12	Natural	80	1.8375
32	1	4	1	4	1	F	786x716	BP	2017-03-24	17:30:00	0.547945205479452	NA	0	1	NA	NA	NA	NA	NA	NA	NA	NA	NA	NA	NA	NA	NA	NA	NA	NA	NA	NA	NA	NA	NA	NA	145	2017-05-04	Natural/Stuck	41	3.5365853658536586
32	1	4	1	4	1	F	852x721	PP	2017-03-24	17:30:00	0.547945205479452	8	1	1	NA	NA	NA	NA	NA	NA	NA	NA	NA	NA	NA	NA	NA	NA	NA	NA	NA	NA	NA	NA	NA	NA	144	2017-06-19	Natural/Stuck	87	1.6551724137931034
34	2	2	0.3333333333333333	4	1	F	136x427	BP	2017-03-24	17:40:00	0.684931506849315	30	1	1	20170328_T34_V1.5	2017-03-28	1	0	09:30:00	1	5737.236833695712	0.44934826106942627	12935	0.1600119834229316	12460	0.15451694736100346	0.1873059774805406	0.3564555434585699	22	0.10628019323671498	0.965777472688282	0.574059671523829	0.9736842105263158	0	0.9747225647348952	626	1	2017-04-03	Natural	10	0.1
34	2	2	0.3333333333333333	4	1	F	208x313	PP	2017-03-24	17:40:00	0.684931506849315	35	1	1	20170328_T34_V1.5	2017-03-28	1	0	09:30:00	1	1903.306152758372	0.1337639723522147	13264	0.16548774195695953	12000	0.14641321964625467	0.18550509197157306	0.35195963341490094	0	0	0.9825935095092789	0.6219693798203075	0.9736842105263158	0	0.9747225647348952	626	77	2017-04-10	Stuck	17	4.529411764705882
34	2	2	0.3333333333333333	4	1	F	237x714	TW	2017-03-24	17:40:00	0.684931506849315	35	1	1	20170328_T34_V1.5	2017-03-28	1	0	09:30:00	1	4263.764220942206	0.3280615594730323	23467	0.3353028310836676	22528	0.3318828835177225	0.351702126201961	0.7668704712797494	0	0	0.9655168158701152	0.5733170475478714	0.9736842105263158	0	0.9747225647348952	626	0	2017-06-19	Natural/Stuck	87	0
34	2	2	0.3333333333333333	4	1	F	315x229	CO	2017-03-24	17:40:00	0.684931506849315	NA	0	1	20170328_T34_V1.5	2017-03-28	1	0	09:30:00	1	5703.401747226475	0.4465631763650599	16249	0.2151690161942646	16204	0.22047424423930662	0.2278151238134312	0.45758661311935583	4	0.01932367149758454	0.9638360530173306	0.5685284722819132	0.9736842105263158	0	0.9747225647348952	626	168	2017-05-08	Stuck	45	3.7333333333333334
34	2	2	0.3333333333333333	4	1	F	335x365	CY	2017-03-24	17:40:00	0.684931506849315	NA	0	1	20170328_T34_V1.5	2017-03-28	1	0	09:30:00	1	5080.880301997729	0.39532125160086634	16093	0.2125726078924155	15573	0.20935804383059686	0.22933153516947846	0.4613723335396923	0	0	0.9599220581030724	0.5573773100543266	0.9736842105263158	0	0.9747225647348952	626	161	2017-06-05	Natural	73	2.2054794520547945
34	2	2	0.3333333333333333	4	1	F	360x380	LG	2017-03-24	17:40:00	0.684931506849315	NA	0	1	20170328_T34_V1.5	2017-03-28	1	0	09:30:00	1	4894.822292673889	0.38000616392216874	21778	0.30719171812326285	22886	0.33818969769572266	0.3339213068484416	0.7224806619786679	0	0	0.9502187763875029	0.5297321876357656	0.9736842105263158	0	0.9747225647348952	626	126	2017-04-24	Natural/Stuck	31	4.064516129032258
34	2	2	0.3333333333333333	4	1	F	387x324	CG	2017-03-24	17:40:00	0.684931506849315	NA	0	1	20170328_T34_V1.5	2017-03-28	1	0	09:30:00	1	6058.81427062779	0.47581842841134137	14804	0.1911189521162392	15041	0.19998590656049609	0.21774386933515844	0.4324437298345817	63	0.30434782608695654	0.9523112658646249	0.5356937921166258	0.9736842105263158	0	0.9747225647348952	626	151	2017-04-27	Natural	34	4.4411764705882355
34	2	2	0.3333333333333333	4	1	F	786x716	UB	2017-03-24	17:40:00	0.684931506849315	NA	0	1	20170328_T34_V1.5	2017-03-28	1	0	09:30:00	1	6281.409290451918	0.4941410056432324	18399	0.2509528485594927	17027	0.23497287012895496	0.2657059046088458	0.5521809341310376	0	0	0.9753273286836207	0.6012676765894917	0.9736842105263158	0	0.9747225647348952	626	211	2017-06-12	Natural/Stuck	80	2.6375
34	2	2	0.3333333333333333	4	1	F	852x721	BB	2017-03-24	17:40:00	0.684931506849315	110	1	1	20170328_T34_V1.5	2017-03-28	1	0	09:30:00	1	1918.926184629371	0.1350497119907165	15624	0.2047667393439076	14888	0.19729053625537313	0.20941358329925575	0.41164717365765885	14	0.06763285024154589	0.9548879306679516	0.5430348356942093	0.9736842105263158	0	0.9747225647348952	626	142	2017-05-25	Natural/Stuck	62	2.2903225806451615
35	3	1	0	4	1	F	136x427	BB	2017-03-31	17:13:00	0.3150684931506849	NA	0	1	20170405_T35_V3	2017-04-05	2	1	09:00:00	0	3744.8371987129685	0.28534685520865677	21105	0.2959905464107984	18686	0.26419914030019026	0.31349807142851566	0.6714940618914134	21	0.10144927536231885	1.0025477715658913	0.6788200447290625	1	0	1	1110	105	2017-05-25	Natural/Stuck	55	1.9090909090909092
35	3	1	0	4	1	F	208x313	BP	2017-03-31	17:13:00	0.3150684931506849	112	1	1	20170405_T35_V3	2017-04-05	2	1	09:00:00	0	5828.111194166128	0.4568284485841041	16164	0.21375430654261604	16009	0.21703896836022832	0.24231950705921035	0.4937968008226858	10	0.04830917874396135	0.9753167210040986	0.6012374547936539	1	0	1	1110	192	2017-05-18	Stuck	48	4
35	3	1	0	4	1	F	237x714	PP	2017-03-31	17:13:00	0.3150684931506849	NA	0	1	20170405_T35_V3	2017-04-05	2	1	09:00:00	0	2971.268940625453	0.22167173721119843	8770	0.09069121049215252	8673	0.0878021281093651	0.12393229800366538	0.19824317479573064	83	0.40096618357487923	0.9756783097378179	0.6022676387151206	1	0	1	1110	199	2017-06-15	Natural	76	2.6184210526315788
35	3	1	0	4	1	F	306x774	TW	2017-03-31	17:13:00	0.3150684931506849	NA	0	1	20170405_T35_V3	2017-04-05	2	1	09:00:00	0	3601.674965857926	0.2735626694247655	14587	0.18750728159379526	14114	0.1836551335353393	0.21104792911824052	0.4157273174234969	0	0	0.9809903977354589	0.6174020362620164	1	0	1	1110	167	2017-06-01	Natural/Stuck	62	2.693548387096774
35	3	1	0	4	1	F	315x229	NR	2017-03-31	17:13:00	0.3150684931506849	NA	0	1	20170405_T35_V3	2017-04-05	2	1	09:00:00	0	4117.117427414318	0.31599054727183007	14180	0.18073331890884275	13048	0.16487562539637798	0.20005550350437679	0.38828473072069936	5	0.024154589371980676	0.9931985753933749	0.6521837292761532	1	0	1	1110	98	2017-04-27	Natural/Stuck	27	3.6296296296296298
35	3	1	0	4	1	F	335x365	CO	2017-03-31	17:13:00	0.3150684931506849	11	1	1	20170405_T35_V3	2017-04-05	2	1	09:00:00	0	5461.079476021273	0.4266167798433741	14682	0.18908842767504952	13646	0.1754104714255514	0.21522190040716346	0.4261476352873531	10	0.04830917874396135	0.9907645572711938	0.6452490930438854	1	0	1	1110	182	2017-06-05	Natural/Stuck	66	2.757575757575758
35	3	1	0	4	1	F	360x380	CY	2017-03-31	17:13:00	0.3150684931506849	24	1	1	20170405_T35_V3	2017-04-05	2	1	09:00:00	0	3620.707442745061	0.2751292993877999	15141	0.1967278597939517	14402	0.18872877175674724	0.2198291016577445	0.4376495115990607	0	0	0.9851421336375471	0.6292305341483138	1	0	1	1110	127	2017-04-17	Natural/Stuck	17	7.470588235294118
35	3	1	0	4	1	F	387x324	LG	2017-03-31	17:13:00	0.3150684931506849	112	1	1	20170405_T35_V3	2017-04-05	2	1	09:00:00	0	4427.4503707230815	0.3415351408834368	17262	0.23202902651332324	16290	0.22198928898597703	0.2446495674422064	0.49961379575440285	0	0	0.9870664656072381	0.6347130496967078	1	0	1	1110	114	2017-04-20	Natural/Stuck	20	5.7
35	3	1	0	4	1	F	786x716	CG	2017-03-31	17:13:00	0.3150684931506849	NA	0	1	20170405_T35_V3	2017-04-05	2	1	09:00:00	0	2630.6210429577372	0.19363181332238244	13867	0.17552385866218398	12621	0.15735325206116552	0.1890118536188452	0.3607142626415877	19	0.09178743961352658	0.9958573795783098	0.6597587919543364	1	0	1	1110	121	2017-05-25	Natural	55	2.2
35	3	1	0	4	1	F	852x721	UB	2017-03-31	17:13:00	0.3150684931506849	4	1	1	20170405_T35_V3	2017-04-05	2	1	09:00:00	0	8819.965552039745	0.7030984800610937	16561	0.22036183279796281	16138	0.21931153548023394	0.24558066088267305	0.5019382702030801	0	0	0.9792662475007501	0.6124898482308232	1	0	1	1110	151	2017-06-08	Stuck	69	2.1884057971014492
37	4	4	1	2	0.3333333333333333	F	136x427	CG	2017-03-31	17:17:00	0.3698630136986301	7	1	1	NA	NA	NA	NA	NA	NA	NA	NA	NA	NA	NA	NA	NA	NA	NA	NA	NA	NA	NA	NA	NA	NA	142	2017-05-18	Natural/Stuck	48	2.9583333333333335
37	4	4	1	2	0.3333333333333333	F	208x313	UB	2017-03-31	17:17:00	0.3698630136986301	7	1	1	NA	NA	NA	NA	NA	NA	NA	NA	NA	NA	NA	NA	NA	NA	NA	NA	NA	NA	NA	NA	NA	NA	160	2017-05-11	Stuck	41	3.902439024390244
37	4	4	1	2	0.3333333333333333	F	237x714	BB	2017-03-31	17:17:00	0.3698630136986301	NA	0	1	NA	NA	NA	NA	NA	NA	NA	NA	NA	NA	NA	NA	NA	NA	NA	NA	NA	NA	NA	NA	NA	NA	84	2017-06-01	Natural	62	1.3548387096774193
37	4	4	1	2	0.3333333333333333	F	306x774	BP	2017-03-31	17:17:00	0.3698630136986301	26	1	1	NA	NA	NA	NA	NA	NA	NA	NA	NA	NA	NA	NA	NA	NA	NA	NA	NA	NA	NA	NA	NA	NA	80	2017-06-26	Natural	87	0.9195402298850575
37	4	4	1	2	0.3333333333333333	F	315x229	PP	2017-03-31	17:17:00	0.3698630136986301	NA	0	1	NA	NA	NA	NA	NA	NA	NA	NA	NA	NA	NA	NA	NA	NA	NA	NA	NA	NA	NA	NA	NA	NA	100	2017-05-18	Stuck	48	2.0833333333333335
37	4	4	1	2	0.3333333333333333	F	335x365	TW	2017-03-31	17:17:00	0.3698630136986301	7	1	1	NA	NA	NA	NA	NA	NA	NA	NA	NA	NA	NA	NA	NA	NA	NA	NA	NA	NA	NA	NA	NA	NA	279	2017-06-22	Natural/Stuck	83	3.36144578313253
37	4	4	1	2	0.3333333333333333	F	360x380	NR	2017-03-31	17:17:00	0.3698630136986301	7	1	1	NA	NA	NA	NA	NA	NA	NA	NA	NA	NA	NA	NA	NA	NA	NA	NA	NA	NA	NA	NA	NA	NA	73	2017-06-22	Natural	83	0.8795180722891566
37	4	4	1	2	0.3333333333333333	F	387x324	CO	2017-03-31	17:17:00	0.3698630136986301	7	1	1	NA	NA	NA	NA	NA	NA	NA	NA	NA	NA	NA	NA	NA	NA	NA	NA	NA	NA	NA	NA	NA	NA	140	2017-06-08	Stuck	69	2.028985507246377
37	4	4	1	2	0.3333333333333333	F	852x721	LG	2017-03-31	17:17:00	0.3698630136986301	4	1	1	NA	NA	NA	NA	NA	NA	NA	NA	NA	NA	NA	NA	NA	NA	NA	NA	NA	NA	NA	NA	NA	NA	111	2017-07-06	Natural	97	1.1443298969072164
39	5	4	1	1	0	F	136x427	CY	2017-03-31	17:24:00	0.4657534246575342	NA	0	1	20170404_T39_V1	2017-04-04	1	0	09:00:00	0	5302.923683558787	0.41359842155146626	12003	0.14450010818367925	12217	0.15023606511169052	0.19165723390295472	0.3673184535962199	0	0	0.9686745374606647	0.5823135502253524	1	0	1	845	201	2017-06-22	Natural/Stuck	83	2.4216867469879517
39	5	4	1	1	0	F	208x313	LG	2017-03-31	17:24:00	0.4657534246575342	13	1	1	20170404_T39_V1	2017-04-04	1	0	09:00:00	0	4437.138016490169	0.3423325650032707	14785	0.19080272289998834	14766	0.1951412867310267	0.24902325701584063	0.5105327102462328	0	0	0.9732857624976335	0.5954511550464091	1	0	1	845	60	2017-04-17	Stuck	17	3.5294117647058822
39	5	4	1	1	0	F	237x714	CG	2017-03-31	17:24:00	0.4657534246575342	81	1	1	20170404_T39_V1	2017-04-04	1	0	09:00:00	0	3715.562877614627	0.28293718310701077	19645	0.27169082768836444	18484	0.26064054682545273	0.3142538461681048	0.6733808532646297	0	0	0.9877861285975844	0.636763404623156	1	0	1	845	159	2017-05-25	Natural/Stuck	55	2.890909090909091
39	5	4	1	1	0	F	306x774	UB	2017-03-31	17:24:00	0.4657534246575342	NA	0	1	20170404_T39_V1	2017-04-04	1	0	09:00:00	0	5410.399379423942	0.42244512324136224	13954	0.17697185559975367	13753	0.17729546895919948	0.21874834068083895	0.4349513921979774	0	0	0.9765021816128034	0.6046148898316824	1	0	1	845	101	2017-07-03	Natural/Stuck	94	1.074468085106383
39	5	4	1	1	0	F	315x229	BB	2017-03-31	17:24:00	0.4657534246575342	NA	0	1	20170404_T39_V1	2017-04-04	1	0	09:00:00	0	1938.70339466339	0.1366776435525545	12754	0.15699948404706823	12225	0.15037699950672961	0.21402497018451472	0.4231594994048769	37	0.178743961352657	0.9832756813020235	0.623912920497958	1	0	1	845	121	2017-05-15	Stuck	45	2.688888888888889
39	5	4	1	1	0	F	335x365	BP	2017-03-31	17:24:00	0.4657534246575342	41	1	1	20170404_T39_V1	2017-04-04	1	0	09:00:00	0	3007.8992305233646	0.22468690491895454	10774	0.12404507098513723	9859	0.10869565217391304	0.17232084905633552	0.31904517558533585	75	0.36231884057971014	0.9945469144810006	0.6560252130371921	1	0	1	845	145	2017-06-22	Natural/Stuck	83	1.7469879518072289
39	5	4	1	1	0	F	360x380	PP	2017-03-31	17:24:00	0.4657534246575342	36	1	1	20170404_T39_V1	2017-04-04	1	0	09:00:00	0	3799.976426334603	0.2898855585336568	12683	0.15581778539686766	12337	0.15235008103727715	0.20292184641336744	0.3954405547911137	0	0	0.9797005638732258	0.6137272367388998	1	0	1	845	107	2017-07-03	Natural/Stuck	94	1.1382978723404256
39	5	4	1	1	0	F	387x324	TW	2017-03-31	17:24:00	0.4657534246575342	NA	0	1	20170404_T39_V1	2017-04-04	1	0	09:00:00	0	6117.753641249171	0.480669934842449	18150	0.24680858146231047	16754	0.23016348389824537	0.29827358930289377	0.6334861475862543	0	0	0.9924302023774864	0.6499945971134465	1	0	1	845	113	2017-06-29	Natural/Stuck	90	1.2555555555555555
39	5	4	1	1	0	F	786x716	NR	2017-03-31	17:24:00	0.4657534246575342	NA	0	1	20170404_T39_V1	2017-04-04	1	0	09:00:00	0	4115.043190851955	0.31581980958128725	12205	0.14786212406171462	12848	0.16135226552040025	0.19756005213192404	0.3820548372416132	0	0	0.9604870107803888	0.5589868877603973	1	0	1	845	72	2017-07-03	Natural/Stuck	94	0.7659574468085106
40	5	4	1	1	0	F	136x427	CO	2017-03-31	17:31:00	0.5616438356164384	29	1	1	20170404_T40_V1.5	2017-04-04	1	0	09:30:00	1	4624.407103959927	0.3577473407741815	17677	0.23893613834196029	15848	0.21420266366006624	0.23872893851172736	0.48483294769891594	0	0	0.9995138762923997	0.6701763292625531	1	0	1	1059	137	2017-06-26	Natural/Stuck	87	1.5747126436781609
40	5	4	1	1	0	F	208x313	CY	2017-03-31	17:31:00	0.5616438356164384	59	1	1	20170404_T40_V1.5	2017-04-04	1	0	09:30:00	1	4865.609116302021	0.37760152485753323	16189	0.21417039761663031	16099	0.2186244803044183	0.22530081855003656	0.4513096509081233	0	0	0.9743290118661774	0.5984234233317052	1	0	1	1059	168	2017-05-11	Natural/Stuck	41	4.097560975609756
40	5	4	1	1	0	F	237x714	LG	2017-03-31	17:31:00	0.5616438356164384	69	1	1	20170404_T40_V1.5	2017-04-04	1	0	09:30:00	1	4814.258767800722	0.3733746974691984	12529	0.1532546643809397	12826	0.1609646959340427	0.17189882371874904	0.3179915894775629	20	0.0966183574879227	0.9672744327841942	0.5783245837793181	1	0	1	1059	83	2017-06-15	Stuck	76	1.0921052631578947
40	5	4	1	1	0	F	315x229	UB	2017-03-31	17:31:00	0.5616438356164384	NA	0	1	20170404_T40_V1.5	2017-04-04	1	0	09:30:00	1	6868.381625600949	0.5424567584046776	19016	0.2612219762661651	17365	0.24092734831935733	0.25881187261440614	0.5349699856666092	0	0	0.9950501338313658	0.6574589094867046	1	0	1	1059	89	2017-06-15	Natural/Stuck	76	1.1710526315789473
40	5	4	1	1	0	F	335x365	BB	2017-03-31	17:31:00	0.5616438356164384	NA	0	1	20170404_T40_V1.5	2017-04-04	1	0	09:30:00	1	6216.080696906073	0.4887635798515848	18139	0.24662550138974418	17487	0.24307659784370375	0.2495384090110105	0.5118187870221118	6	0.028985507246376812	0.9818762792433707	0.6199259558443228	1	0	1	1059	236	2017-06-22	Stuck	83	2.8433734939759034
40	5	4	1	1	0	F	360x380	BP	2017-03-31	17:31:00	0.5616438356164384	NA	0	1	20170404_T40_V1.5	2017-04-04	1	0	09:30:00	1	3399.080778801437	0.2568864309266734	14960	0.19371536041808832	14069	0.1828623775632443	0.20192226464422214	0.39294509925382903	9	0.043478260869565216	0.9879049189394017	0.6371018440952793	1	0	1	1059	139	2017-05-15	Stuck	45	3.088888888888889
40	5	4	1	1	0	F	387x324	PP	2017-03-31	17:31:00	0.5616438356164384	NA	0	1	20170404_T40_V1.5	2017-04-04	1	0	09:30:00	1	5214.769077401268	0.4063421065586858	17939	0.24329677279762996	15718	0.21191247974068073	0.2406858398130207	0.4897183511135936	0	0	1.0050758486447942	0.686022659512233	1	0	1	1059	195	2017-06-26	Natural/Stuck	87	2.2413793103448274
40	5	4	1	1	0	F	786x716	TW	2017-03-31	17:31:00	0.5616438356164384	NA	0	1	20170404_T40_V1.5	2017-04-04	1	0	09:30:00	1	4330.2229731867665	0.3335320125932242	21621	0.30457866617845314	18156	0.25486223662884927	0.2823694895511506	0.593781568115032	0	0	1.0153511230515528	0.7152974169794263	1	0	1	1059	252	2017-06-12	Stuck	73	3.452054794520548
40	5	4	1	1	0	F	852x721	NR	2017-03-31	17:31:00	0.5616438356164384	6	1	1	20170404_T40_V1.5	2017-04-04	1	0	09:30:00	1	6106.147373222749	0.47971458219145	14737	0.19000382803788093	14869	0.19695581706715523	0.20457384962887717	0.3995647802412044	0	0	0.9708039458765663	0.5883803385617413	1	0	1	1059	126	2017-05-01	Natural	31	4.064516129032258
41	1	4	1	4	1	F	136x427	NR	2017-03-31	17:37:00	0.6438356164383562	98	1	1	20170404_T41_V1	2017-04-04	1	0	09:00:00	0	3580.6274619848846	0.2718301755192099	12214	0.14801191684835976	11607	0.13948981748995842	0.20172006917664156	0.39244031833968807	8	0.03864734299516908	0.98536948434098	0.6298782673804907	1	0	1	842	2	2017-04-10	Natural/Stuck	10	0.2
41	1	4	1	4	1	F	208x313	CO	2017-03-31	17:37:00	0.6438356164383562	6	1	1	20170404_T41_V1	2017-04-04	1	0	09:00:00	0	2385.7073819038387	0.1734721104083156	10034	0.11172877519431453	9449	0.1014727644281587	0.17587069448377474	0.3279073634541504	41	0.19806763285024154	0.9875803021622453	0.6361769950795894	1	0	1	842	183	2017-05-22	Stuck	52	3.519230769230769
41	1	4	1	4	1	F	237x714	CY	2017-03-31	17:37:00	0.6438356164383562	NA	0	1	20170404_T41_V1	2017-04-04	1	0	09:00:00	0	4146.806503727832	0.31843435933073266	13172	0.163956526804587	13260	0.1686103868649144	0.21498638502519907	0.42555967121859933	0	0	0.9713533145736536	0.5899455167487804	1	0	1	842	0	2017-04-10	Natural	10	0
41	1	4	1	4	1	F	306x774	LG	2017-03-31	17:37:00	0.6438356164383562	118	1	1	20170404_T41_V1	2017-04-04	1	0	09:00:00	0	5654.530213916906	0.4425403889540342	16260	0.21535209626683088	16953	0.2336692269748432	0.257523977254417	0.5317547553505582	0	0	0.9628222748988714	0.5656401690241513	1	0	1	842	201	2017-05-25	Natural/Stuck	55	3.6545454545454548
41	1	4	1	4	1	F	315x229	CG	2017-03-31	17:37:00	0.6438356164383562	NA	0	1	20170404_T41_V1	2017-04-04	1	0	09:00:00	0	3415.4008591981883	0.25822979401600216	19068	0.26208744570011483	17931	0.2508984567683743	0.31148495800634857	0.6664683249366224	0	0	0.9879229752739848	0.6371532874723358	1	0	1	842	146	2017-05-08	Stuck	38	3.8421052631578947
41	1	4	1	4	1	F	335x365	UB	2017-03-31	17:37:00	0.6438356164383562	83	1	1	20170404_T41_V1	2017-04-04	1	0	09:00:00	0	3619.545056783764	0.27503361932017767	11845	0.141870412595909	12423	0.15386512578394757	0.18920527029726436	0.3611971273116556	0	0	0.9613861430245145	0.5615485593358446	1	0	1	842	171	2017-05-29	Stuck	59	2.8983050847457625
41	1	4	1	4	1	F	360x380	BB	2017-03-31	17:37:00	0.6438356164383562	68	1	1	20170404_T41_V1	2017-04-04	1	0	09:00:00	0	3549.5240071491157	0.2692699410006781	16237	0.21496929247873775	16427	0.22440279050102177	0.26759639275443625	0.5569005371257165	3	0.014492753623188406	0.9701431777111424	0.5864977778612601	1	0	1	842	146	2017-06-05	Stuck	66	2.212121212121212
41	1	4	1	4	1	F	387x324	BP	2017-03-31	17:37:00	0.6438356164383562	28	1	1	20170404_T41_V1	2017-04-04	1	0	09:00:00	0	1291.3155101227283	0.08338887490508501	16868	0.22547143118685817	15823	0.21376224367556904	0.26447933550459657	0.5491188047910055	0	0	0.9885239924700326	0.638865614749585	1	0	1	842	0	2017-04-10	Natural	10	0
41	1	4	1	4	1	F	786x716	PP	2017-03-31	17:37:00	0.6438356164383562	58	1	1	20170404_T41_V1	2017-04-04	1	0	09:00:00	0	6475.604545723236	0.5101258985918115	14690	0.18922157681873408	14138	0.18407793672045664	0.24366906757112367	0.4971659781689617	0	0	0.9822882407869227	0.621099654355514	1	0	1	842	22	2017-04-10	Natural/Stuck	10	2.2
41	1	4	1	4	1	F	852x721	TW	2017-03-31	17:37:00	0.6438356164383562	58	1	1	20170404_T41_V1	2017-04-04	1	0	09:00:00	0	4139.491474034888	0.3178322335661561	12391	0.15095784165238088	12024	0.146836022831372	0.20838940468400738	0.4090903121026753	23	0.1111111111111111	0.9802857127043079	0.6153943542711452	1	0	1	842	48	2017-04-10	Natural/Stuck	10	4.8
42	1	4	1	4	1	F	136x427	TW	2017-03-31	17:43:00	0.726027397260274	27	1	1	NA	NA	NA	NA	NA	NA	NA	NA	NA	NA	NA	NA	NA	NA	NA	NA	NA	NA	NA	NA	NA	NA	161	2017-05-25	Stuck	55	2.9272727272727272
42	1	4	1	4	1	F	208x313	NR	2017-03-31	17:43:00	0.726027397260274	NA	0	1	NA	NA	NA	NA	NA	NA	NA	NA	NA	NA	NA	NA	NA	NA	NA	NA	NA	NA	NA	NA	NA	NA	110	2017-05-29	Natural	59	1.8644067796610169
42	1	4	1	4	1	F	237x714	CO	2017-03-31	17:43:00	0.726027397260274	NA	0	1	NA	NA	NA	NA	NA	NA	NA	NA	NA	NA	NA	NA	NA	NA	NA	NA	NA	NA	NA	NA	NA	NA	180	2017-06-12	Stuck	73	2.4657534246575343
42	1	4	1	4	1	F	306x774	CY	2017-03-31	17:43:00	0.726027397260274	117	1	1	NA	NA	NA	NA	NA	NA	NA	NA	NA	NA	NA	NA	NA	NA	NA	NA	NA	NA	NA	NA	NA	NA	221	2017-06-15	Natural/Stuck	76	2.9078947368421053
42	1	4	1	4	1	F	315x229	LG	2017-03-31	17:43:00	0.726027397260274	62	1	1	NA	NA	NA	NA	NA	NA	NA	NA	NA	NA	NA	NA	NA	NA	NA	NA	NA	NA	NA	NA	NA	NA	110	2017-05-11	Stuck	41	2.682926829268293
42	1	4	1	4	1	F	335x365	CG	2017-03-31	17:43:00	0.726027397260274	17	1	1	NA	NA	NA	NA	NA	NA	NA	NA	NA	NA	NA	NA	NA	NA	NA	NA	NA	NA	NA	NA	NA	NA	101	2017-06-08	Natural	69	1.463768115942029
42	1	4	1	4	1	F	360x380	UB	2017-03-31	17:43:00	0.726027397260274	NA	0	1	NA	NA	NA	NA	NA	NA	NA	NA	NA	NA	NA	NA	NA	NA	NA	NA	NA	NA	NA	NA	NA	NA	151	2017-06-26	Natural/Stuck	87	1.735632183908046
42	1	4	1	4	1	F	387x324	BB	2017-03-31	17:43:00	0.726027397260274	NA	0	1	NA	NA	NA	NA	NA	NA	NA	NA	NA	NA	NA	NA	NA	NA	NA	NA	NA	NA	NA	NA	NA	NA	0	2017-04-10	Natural	10	0
42	1	4	1	4	1	F	786x716	BP	2017-03-31	17:43:00	0.726027397260274	NA	0	1	NA	NA	NA	NA	NA	NA	NA	NA	NA	NA	NA	NA	NA	NA	NA	NA	NA	NA	NA	NA	NA	NA	142	2017-06-22	Natural	83	1.7108433734939759
42	1	4	1	4	1	F	852x721	PP	2017-03-31	17:43:00	0.726027397260274	7	1	1	NA	NA	NA	NA	NA	NA	NA	NA	NA	NA	NA	NA	NA	NA	NA	NA	NA	NA	NA	NA	NA	NA	107	2017-05-11	Stuck	41	2.6097560975609757
43	2	2	0.3333333333333333	4	1	F	136x427	PP	2017-04-07	16:50:00	0	8	1	1	20170411_T43_V1	2017-04-11	1	0	09:00:00	0	4018.694054822856	0.30788897407780674	9754	0.10706855516535459	9302	0.09888309491931506	0.18889951661065016	0.3604338133398942	0	0	0.9845122200285928	0.6274358795826613	1	0	1	794	51	2017-05-22	Stuck	45	1.1333333333333333
43	2	2	0.3333333333333333	4	1	F	315x229	CY	2017-04-07	16:50:00	0	NA	0	1	20170411_T43_V1	2017-04-11	1	0	09:00:00	0	6070.9010824106745	0.4768133363053014	9304	0.09957891583309755	9086	0.0950778662532591	0.16985146834461684	0.3128803675016597	19	0.09178743961352658	0.9787399144658525	0.6109902997678193	1	0	1	794	165	2017-05-18	Natural/Stuck	41	4.024390243902439
43	2	2	0.3333333333333333	4	1	F	360x380	CG	2017-04-07	16:50:00	0	40	1	1	20170411_T43_V1	2017-04-11	1	0	09:00:00	0	4818.878634183341	0.3737549748835962	8282	0.08256911272739377	7492	0.06699668804171659	0.15496522679583555	0.27571687067835693	49.5	0.2391304347826087	0.99733739064283	0.6639754155935157	1	0	1	794	120	2017-06-01	Natural/Stuck	55	2.1818181818181817
43	2	2	0.3333333333333333	4	1	F	786x716	BB	2017-04-07	16:50:00	0	NA	0	1	20170411_T43_V1	2017-04-11	1	0	09:00:00	0	4937.979439687679	0.3835585801437581	15639	0.20501639398831617	15567	0.20925234303431753	0.31020744010605467	0.6632790019450732	3	0.014492753623188406	0.974095418240775	0.5977579037106389	1	0	1	794	73	2017-04-20	Natural/Stuck	13	5.615384615384615
48	4	4	1	2	0.3333333333333333	F	136x427	LG	2017-04-07	17:12:00	0.3013698630136986	33	1	1	NA	NA	NA	NA	NA	NA	NA	NA	NA	NA	NA	NA	NA	NA	NA	NA	NA	NA	NA	NA	NA	NA	97	2017-05-25	Natural/Stuck	48	2.0208333333333335
48	4	4	1	2	0.3333333333333333	F	208x313	CG	2017-04-07	17:12:00	0.3013698630136986	18	1	1	NA	NA	NA	NA	NA	NA	NA	NA	NA	NA	NA	NA	NA	NA	NA	NA	NA	NA	NA	NA	NA	NA	159	2017-07-03	Natural/Stuck	87	1.8275862068965518
48	4	4	1	2	0.3333333333333333	F	237x714	UB	2017-04-07	17:12:00	0.3013698630136986	83	1	1	NA	NA	NA	NA	NA	NA	NA	NA	NA	NA	NA	NA	NA	NA	NA	NA	NA	NA	NA	NA	NA	NA	200	2017-06-12	Stuck	66	3.0303030303030303
48	4	4	1	2	0.3333333333333333	F	306x774	BB	2017-04-07	17:12:00	0.3013698630136986	43	1	1	NA	NA	NA	NA	NA	NA	NA	NA	NA	NA	NA	NA	NA	NA	NA	NA	NA	NA	NA	NA	NA	NA	171	2017-06-05	Natural/Stuck	59	2.8983050847457625
48	4	4	1	2	0.3333333333333333	F	315x229	BP	2017-04-07	17:12:00	0.3013698630136986	53	1	1	NA	NA	NA	NA	NA	NA	NA	NA	NA	NA	NA	NA	NA	NA	NA	NA	NA	NA	NA	NA	NA	NA	84	2017-07-03	Natural/Stuck	87	0.9655172413793104
48	4	4	1	2	0.3333333333333333	F	335x365	PP	2017-04-07	17:12:00	0.3013698630136986	10	1	1	NA	NA	NA	NA	NA	NA	NA	NA	NA	NA	NA	NA	NA	NA	NA	NA	NA	NA	NA	NA	NA	NA	97	2017-06-08	Natural/Stuck	62	1.564516129032258
48	4	4	1	2	0.3333333333333333	F	387x324	NR	2017-04-07	17:12:00	0.3013698630136986	18	1	1	NA	NA	NA	NA	NA	NA	NA	NA	NA	NA	NA	NA	NA	NA	NA	NA	NA	NA	NA	NA	NA	NA	136	2017-06-29	Natural/Stuck	83	1.6385542168674698
48	4	4	1	2	0.3333333333333333	F	786x716	CO	2017-04-07	17:12:00	0.3013698630136986	83	1	1	NA	NA	NA	NA	NA	NA	NA	NA	NA	NA	NA	NA	NA	NA	NA	NA	NA	NA	NA	NA	NA	NA	102	2017-06-19	Natural/Stuck	73	1.3972602739726028
48	4	4	1	2	0.3333333333333333	F	852x721	CY	2017-04-07	17:12:00	0.3013698630136986	10	1	1	NA	NA	NA	NA	NA	NA	NA	NA	NA	NA	NA	NA	NA	NA	NA	NA	NA	NA	NA	NA	NA	NA	54	2017-06-19	Natural/Stuck	73	0.7397260273972602
51	1	4	1	4	1	F	136x427	NR	2017-04-14	17:18:00	0.3835616438356164	52	1	1	20170418_T51_V1	2017-04-18	1	0	09:00:00	0	3041.1617095705024	0.2274248562969632	11256	0.13206730689213256	10160	0.11399830878725953	0.18194803355675546	0.34307943832561744	89.5	0.4323671497584541	0.996198851073711	0.6607316608835841	0.994736842105263	0	0.9946808510638298	1029	192	2017-06-15	Natural/Stuck	62	3.096774193548387
51	1	4	1	4	1	F	208x313	CO	2017-04-14	17:18:00	0.3835616438356164	30	1	1	20170418_T51_V1	2017-04-18	1	0	09:00:00	0	4395.992799586598	0.3389457578094968	12197	0.14772897491803005	9988	0.11096821929391867	0.19132967806534731	0.3665007105621245	3	0.014492753623188406	1.0159786561409279	0.7170852893288021	0.994736842105263	0	0.9946808510638298	1029	172	2017-05-18	Natural/Stuck	34	5.0588235294117645
51	1	4	1	4	1	F	237x714	CY	2017-04-14	17:18:00	0.3835616438356164	92	1	1	20170418_T51_V1	2017-04-18	1	0	09:00:00	0	3660.2662126857576	0.2783855205647593	16092	0.21255596424945492	13406	0.17118243957437812	0.2651524976250279	0.5507993537893702	31	0.1497584541062802	1.0127686164705623	0.7079397298926269	0.994736842105263	0	0.9946808510638298	1029	33	2017-04-24	Natural	10	3.3
51	1	4	1	4	1	F	306x774	LG	2017-04-14	17:18:00	0.3835616438356164	42	1	1	20170418_T51_V1	2017-04-18	1	0	09:00:00	0	5154.103824313856	0.40134853668517945	15661	0.20538255413344872	14083	0.18310901275456276	0.24320321611559717	0.49600298017307015	10.5	0.050724637681159424	0.9906708416323801	0.6449820926224318	0.994736842105263	0	0.9946808510638298	1029	154	2017-06-19	Stuck	66	2.3333333333333335
51	1	4	1	4	1	F	315x229	CG	2017-04-14	17:18:00	0.3835616438356164	67	1	1	20170418_T51_V1	2017-04-18	1	0	09:00:00	0	3818.6483602735284	0.2914225109413748	18592	0.2541650716508829	14898	0.197466704249172	0.2967432547555071	0.6296656679236056	2	0.00966183574879227	1.0203586387223293	0.7295640731262177	0.994736842105263	0	0.9946808510638298	1029	132	2017-05-29	Stuck	45	2.933333333333333
51	1	4	1	4	1	F	335x365	UB	2017-04-14	17:18:00	0.3835616438356164	NA	0	1	20170418_T51_V1	2017-04-18	1	0	09:00:00	0	3260.8849116313763	0.24551104413072347	12552	0.15363746816903284	10679	0.12314142766542174	0.19876111294993473	0.38505328515396675	3	0.014492753623188406	1.0093700518994309	0.6982570538279345	0.994736842105263	0	0.9946808510638298	1029	211	2017-07-06	Natural	83	2.5421686746987953
51	1	4	1	4	1	F	387x324	BP	2017-04-14	17:18:00	0.3835616438356164	97	1	1	20170418_T51_V1	2017-04-18	1	0	09:00:00	0	3521.491077132995	0.26696245215540926	13026	0.16152655493234358	11687	0.14089916144034953	0.21526975510364665	0.4262671045203966	9	0.043478260869565216	0.9933310075340586	0.6525610348979697	0.994736842105263	0	0.9946808510638298	1029	38	2017-04-24	Stuck	10	3.8
51	1	4	1	4	1	F	786x716	PP	2017-04-14	17:18:00	0.3835616438356164	62	1	1	20170418_T51_V1	2017-04-18	1	0	09:00:00	0	5676.560339132521	0.44435376587059894	15064	0.19544629928598772	13560	0.17389542667888097	0.23805884003465796	0.4831600470851336	0	0	0.9930345731421751	0.6517164788711628	0.994736842105263	0	0.9946808510638298	1029	0	2017-04-24	Natural	10	0
51	1	4	1	4	1	F	852x721	TW	2017-04-14	17:18:00	0.3835616438356164	30	1	1	20170418_T51_V1	2017-04-18	1	0	09:00:00	0	5922.592520986333	0.4646055381569189	14197	0.18101626083917247	12353	0.15263194982735537	0.22194736646213134	0.4429377589428094	0	0	1.0023545579477784	0.678269569716357	0.994736842105263	0	0.9946808510638298	1029	32	2017-04-24	Natural/Stuck	10	3.2
52	1	4	1	4	1	F	136x427	TW	2017-04-14	17:22:00	0.4383561643835616	83	1	1	20170418_T52_V1.5	2017-04-18	1	0	09:30:00	1	5731.237294308519	0.4488544179283512	13161	0.1637734467320207	12741	0.15946726798675218	0.2237000365683173	0.44731329925028696	0	0	0.9808613338842664	0.6170343270610867	1	0	1	940	1	2017-04-24	Natural/Stuck	10	0.1
52	1	4	1	4	1	F	208x313	NR	2017-04-14	17:22:00	0.4383561643835616	3	1	1	20170418_T52_V1.5	2017-04-18	1	0	09:30:00	1	5031.92782616218	0.39129180152647663	12679	0.15575121082502538	12727	0.15922063279543372	0.2187051530972141	0.4348435744105535	1	0.004830917874396135	0.9720538455482957	0.5919413636302432	1	0	1	940	206	2017-07-03	Natural	80	2.575
52	1	4	1	4	1	F	237x714	CO	2017-04-14	17:22:00	0.4383561643835616	118	1	1	20170418_T52_V1.5	2017-04-18	1	0	09:30:00	1	6849.788455661491	0.5409262893381613	14159	0.18038380240667076	12855	0.16147558311605947	0.24322829587067718	0.4960655917728612	0	0	0.9964562919327116	0.6614651224351735	1	0	1	940	276	2017-06-19	Stuck	66	4.181818181818182
52	1	4	1	4	1	F	306x774	CY	2017-04-14	17:22:00	0.4383561643835616	48	1	1	20170418_T52_V1.5	2017-04-18	1	0	09:30:00	1	3340.537538534815	0.25206753137520166	10676	0.12241399397500125	9411	0.10080332605172292	0.17639322925737477	0.32921187133379987	12	0.057971014492753624	1.0036099722961873	0.6818463063674319	1	0	1	940	2	2017-04-24	Stuck	10	0.2
52	1	4	1	4	1	F	315x229	LG	2017-04-14	17:22:00	0.4383561643835616	NA	0	1	20170418_T52_V1.5	2017-04-18	1	0	09:30:00	1	7354.665227113931	0.5824844681547137	15701	0.2060482998518716	14734	0.19457754915087028	0.2700733165623408	0.5630841765463841	0	0	0.9884299282032155	0.6385976210699623	1	0	1	940	153	2017-05-18	Natural/Stuck	34	4.5
52	1	4	1	4	1	F	335x365	CG	2017-04-14	17:22:00	0.4383561643835616	83	1	1	20170418_T52_V1.5	2017-04-18	1	0	09:30:00	1	4247.577582286638	0.3267291804417059	13739	0.17339347236323085	11459	0.1368825311817349	0.23062258369387062	0.4645954357295735	0	0	1.0169919105548917	0.7199721005269384	1	0	1	940	141	2017-05-11	Stuck	27	5.222222222222222
52	1	4	1	4	1	F	360x380	UB	2017-04-14	17:22:00	0.4383561643835616	38	1	1	20170418_T52_V1.5	2017-04-18	1	0	09:30:00	1	4532.590073660561	0.35018955879778235	11760	0.14045570294426044	10336	0.11709886547811993	0.20544397702518913	0.4017370529819591	25	0.12077294685990338	1.0043251071491477	0.6838837604098253	1	0	1	940	176	2017-06-26	Natural/Stuck	73	2.410958904109589
52	1	4	1	4	1	F	387x324	BB	2017-04-14	17:22:00	0.4383561643835616	58	1	1	20170418_T52_V1.5	2017-04-18	1	0	09:30:00	1	2084.04198754525	0.14864097316772854	18298	0.249271840620475	17322	0.24016982594602213	0.3159774162144501	0.6776837452828863	4	0.01932367149758454	0.9863028665948373	0.6325375189025603	1	0	1	940	168	2017-07-03	Natural/Stuck	80	2.1
52	1	4	1	4	1	F	786x716	BP	2017-04-14	17:22:00	0.4383561643835616	103	1	1	20170418_T52_V1.5	2017-04-18	1	0	09:30:00	1	1931.9355335081307	0.13612055715048701	8971	0.09403658272722734	8807	0.09016277922627017	0.14192337949753686	0.24315790345670768	71.5	0.34541062801932365	0.9774607547135391	0.6073459113039804	1	0	1	940	222	2017-07-06	Natural/Stuck	83	2.674698795180723
52	1	4	1	4	1	F	852x721	PP	2017-04-14	17:22:00	0.4383561643835616	7	1	1	20170418_T52_V1.5	2017-04-18	1	0	09:30:00	1	3264.5898594245327	0.24581601138530926	9263	0.09889652647171412	8508	0.08489535621168347	0.16375438902421527	0.2976590111094064	96	0.463768115942029	0.9936413257554443	0.6534451466315446	1	0	1	940	129	2017-07-03	Natural/Stuck	80	1.6125
53	2	2	0.3333333333333333	4	1	F	136x427	PP	2017-04-14	17:25:00	0.4794520547945205	35	1	1	20170418_T53_V1	2017-04-18	1	0	09:00:00	0	4864.379116632447	0.3775002792683068	16676	0.2222758517384285	13642	0.17534000422803186	0.23291084531881448	0.4703080800764234	4	0.01932367149758454	1.0216569231016095	0.7332629485841687	1	-0.014210526315789337	1	1114	122	2017-06-15	Stuck	62	1.967741935483871
53	2	2	0.3333333333333333	4	1	F	208x313	TW	2017-04-14	17:25:00	0.4794520547945205	50	1	1	20170418_T53_V1	2017-04-18	1	0	09:00:00	0	6840.876742836013	0.5401927349817239	13615	0.17132966063612004	13032	0.16459375660629977	0.18981370224645674	0.3627160774601475	8	0.03864734299516908	0.9836166334834102	0.624884309876274	1	-0.014210526315789337	1	1114	212	2017-06-26	Natural/Stuck	73	2.904109589041096
53	2	2	0.3333333333333333	4	1	F	237x714	NR	2017-04-14	17:25:00	0.4794520547945205	8	1	1	20170418_T53_V1	2017-04-18	1	0	09:00:00	0	5160.348114519172	0.40186252612499546	16928	0.22647004976449245	16625	0.22789091677823972	0.24636794900142792	0.5039037347163686	3	0.014492753623188406	0.9773661838752888	0.607076474377661	1	-0.014210526315789337	1	1114	259	2017-06-22	Natural/Stuck	69	3.753623188405797
53	2	2	0.3333333333333333	4	1	F	306x774	CO	2017-04-14	17:25:00	0.4794520547945205	35	1	1	20170418_T53_V1	2017-04-18	1	0	09:00:00	0	5280.06321874171	0.411716696468404	17499	0.2359735698949786	12832	0.16107039673032203	0.2460807049813825	0.5031866301207265	6	0.028985507246376812	1.0478281519130814	0.8078260547110782	1	-0.014210526315789337	1	1114	156	2017-05-25	Natural/Stuck	41	3.8048780487804876
53	2	2	0.3333333333333333	4	1	F	315x229	CY	2017-04-14	17:25:00	0.4794520547945205	NA	0	1	20170418_T53_V1	2017-04-18	1	0	09:00:00	0	6947.597475459123	0.5489772929977833	27491	0.40227685035700617	19534	0.27913818617433583	0.38399856036517055	0.847498507879539	1	0.004830917874396135	1.0552903142376826	0.8290861187819547	1	-0.014210526315789337	1	1114	127	2017-05-25	Stuck	41	3.097560975609756
53	2	2	0.3333333333333333	4	1	F	335x365	LG	2017-04-14	17:25:00	0.4794520547945205	13	1	1	20170418_T53_V1	2017-04-18	1	0	09:00:00	0	1313.6244090991868	0.08522519866820233	10827	0.1249271840620475	9731	0.1064407018532873	0.1491662041510741	0.2612396126726586	74	0.357487922705314	0.9989088222379399	0.6684525007789844	1	-0.014210526315789337	1	1114	210	2017-06-29	Natural/Stuck	76	2.763157894736842
53	2	2	0.3333333333333333	4	1	F	360x380	CG	2017-04-14	17:25:00	0.4794520547945205	120	1	1	20170418_T53_V1	2017-04-18	1	0	09:00:00	0	6993.888976525869	0.5527877089008244	13054	0.16199257693523958	13083	0.1654922133746741	0.18717924182632945	0.35613914794213003	2	0.00966183574879227	0.9724331976311928	0.5930221561990708	1	-0.014210526315789337	1	1114	147	2017-06-01	Stuck	48	3.0625
53	2	2	0.3333333333333333	4	1	F	387x324	UB	2017-04-14	17:25:00	0.4794520547945205	45	1	1	20170418_T53_V1	2017-04-18	1	0	09:00:00	0	6732.234448848776	0.5312500065064699	14806	0.19115223940216033	14383	0.18839405256852934	0.21017557881299218	0.4135494951913594	13	0.06280193236714976	0.9800230186677136	0.6146459261606203	1	-0.014210526315789337	1	1114	113	2017-05-29	Natural/Stuck	45	2.511111111111111
53	2	2	0.3333333333333333	4	1	F	786x716	BB	2017-04-14	17:25:00	0.4794520547945205	35	1	1	20170418_T53_V1	2017-04-18	1	0	09:00:00	0	5440.8090770658	0.424948252170669	16232	0.21488607426393488	14246	0.1859805510534846	0.2310102875329753	0.4655633382283832	0	0	1.0046732867127905	0.6848757409523569	1	-0.014210526315789337	1	1114	235	2017-06-26	Natural/Stuck	73	3.219178082191781
53	2	2	0.3333333333333333	4	1	F	852x721	BP	2017-04-14	17:25:00	0.4794520547945205	18	1	1	20170418_T53_V1	2017-04-18	1	0	09:00:00	0	9209.631397276646	0.7351732432324543	17134	0.22989864021437012	15623	0.2102388837995913	0.24600657163352949	0.5030015562437234	0	0	0.9954134003955416	0.6584938736288977	1	-0.014210526315789337	1	1114	95	2017-05-01	Natural	17	5.588235294117647
55	3	1	0	4	1	F	136x427	BB	2017-04-14	17:33:00	0.589041095890411	15	1	1	20170418_T55_V1	2017-04-18	1	0	09:00:00	0	4114.95010332572	0.31581214722033185	16862	0.22537156932909475	15083	0.20072581213445143	0.3308954979930366	0.7149267312287686	0	0	0.998477740759788	0.6672243286424628	0.9789473684210527	0	0.9817184643510055	636	190	2017-05-29	Stuck	45	4.222222222222222
55	3	1	0	4	1	F	208x313	BP	2017-04-14	17:33:00	0.589041095890411	72	1	1	20170418_T55_V1	2017-04-18	1	0	09:00:00	0	1857.2633571389886	0.12997402826732513	13480	0.1690827688364429	13248	0.16839898527235572	0.2599266130624813	0.5377529348055907	2	0.00966183574879227	0.9450854251437909	0.5151070198101029	0.9789473684210527	0	0.9817184643510055	636	159	2017-06-29	Natural/Stuck	76	2.0921052631578947
55	3	1	0	4	1	F	306x774	TW	2017-04-14	17:33:00	0.589041095890411	10	1	1	20170418_T55_V1	2017-04-18	1	0	09:00:00	0	6318.975189350125	0.4972331866111248	13147	0.1635404357305727	13886	0.17963850327672468	0.26632048748862097	0.5537152400755795	2	0.00966183574879227	0.9412709791136159	0.5042394772039782	0.9789473684210527	0	0.9817184643510055	636	118	2017-06-08	Natural/Stuck	55	2.1454545454545455
55	3	1	0	4	1	F	335x365	CO	2017-04-14	17:33:00	0.589041095890411	15	1	1	20170418_T55_V1	2017-04-18	1	0	09:00:00	0	1262.3641224345938	0.08100578458569968	10305	0.11623920243662933	10334	0.11706363187936016	0.19600535548630307	0.37817353760923794	47	0.22705314009661837	0.944654766690718	0.5138800528926439	0.9789473684210527	0	0.9817184643510055	636	221	2017-07-06	Natural/Stuck	83	2.6626506024096384
55	3	1	0	4	1	F	360x380	CY	2017-04-14	17:33:00	0.589041095890411	15	1	1	20170418_T55_V1	2017-04-18	1	0	09:00:00	0	1362.1341180589936	0.089218203047253	12784	0.15749879333588535	12282	0.15138115707138328	0.24921346422387416	0.5110075624746048	2	0.00966183574879227	0.9811560337850931	0.6178739414383565	0.9789473684210527	0	0.9817184643510055	636	230	2017-06-08	Natural/Stuck	55	4.181818181818182
55	3	1	0	4	1	F	387x324	LG	2017-04-14	17:33:00	0.589041095890411	NA	0	1	20170418_T55_V1	2017-04-18	1	0	09:00:00	0	1510.3053340795154	0.10141469581346245	11106	0.12957076044804686	10772	0.1247797900077514	0.2185613175353133	0.4344844889805433	11	0.05314009661835749	0.9788437177595236	0.6112860404095016	0.9789473684210527	0	0.9817184643510055	636	187	2017-07-10	Natural/Stuck	87	2.1494252873563218
55	3	1	0	4	1	F	786x716	CG	2017-04-14	17:33:00	0.589041095890411	57	1	1	20170418_T55_V1	2017-04-18	1	0	09:00:00	0	1175.4720198860318	0.07385339069546203	8188	0.08100461028910008	7988	0.07573462053414136	0.15392048746588335	0.27310867930630195	129	0.6231884057971014	0.9774339409354246	0.6072695175435796	0.9789473684210527	0	0.9817184643510055	636	30	2017-04-24	Natural/Stuck	10	3
55	3	1	0	4	1	F	852x721	UB	2017-04-14	17:33:00	0.589041095890411	47	1	1	20170418_T55_V1	2017-04-18	1	0	09:00:00	0	7175.192663496081	0.5677114516223056	11178	0.13076910274120798	11569	0.13882037911352266	0.21790482857712545	0.4328455645258918	0	0	0.9475250077527301	0.5220575095362848	0.9789473684210527	0	0.9817184643510055	636	129	2017-07-06	Natural/Stuck	83	1.5542168674698795
58	4	4	1	2	0.3333333333333333	F	136x427	LG	2017-04-14	17:48:00	0.7945205479452054	37	1	1	20170419_T58_V3.5	2017-04-19	2	1	09:30:00	1	3561.8100211376022	0.2702812459272393	14871	0.19223407619459748	13368	0.17051300119794235	0.19287842949871634	0.37036716797419084	0	0	0.9850149735414795	0.628868248838499	0.9894736842105264	0	0.9898477157360406	955	177	2017-06-29	Natural/Stuck	76	2.3289473684210527
58	4	4	1	2	0.3333333333333333	F	208x313	CG	2017-04-14	17:48:00	0.7945205479452054	27	1	1	20170419_T58_V3.5	2017-04-19	2	1	09:30:00	1	2288.080225921927	0.1654360765975782	10806	0.12457766755987551	10033	0.11176097526601367	0.13270308369479314	0.2201394382079538	70	0.33816425120772947	0.982811594165306	0.6225907136319192	0.9894736842105264	0	0.9898477157360406	955	162	2017-06-29	Stuck	76	2.1315789473684212
58	4	4	1	2	0.3333333333333333	F	237x714	UB	2017-04-14	17:48:00	0.7945205479452054	12	1	1	20170419_T58_V3.5	2017-04-19	2	1	09:30:00	1	2345.2263677432406	0.17013997607319495	16128	0.21315513539603548	13259	0.1685927700655345	0.22108008250555428	0.44077258484835896	57	0.2753623188405797	1.0029420988688693	0.6799435024295968	0.9894736842105264	0	0.9898477157360406	955	106	2017-06-08	Stuck	55	1.9272727272727272
58	4	4	1	2	0.3333333333333333	F	306x774	BB	2017-04-14	17:48:00	0.7945205479452054	37	1	1	20170419_T58_V3.5	2017-04-19	2	1	09:30:00	1	4026.703958068896	0.3085482973230505	26742	0.38981076177953833	18796	0.266136988231978	0.3682610495177098	0.8082098175496295	16	0.07729468599033816	1.0483332601343933	0.8092651326459569	0.9894736842105264	0	0.9898477157360406	955	162	2017-06-19	Natural/Stuck	66	2.4545454545454546
58	4	4	1	2	0.3333333333333333	F	335x365	PP	2017-04-14	17:48:00	0.7945205479452054	7	1	1	20170419_T58_V3.5	2017-04-19	2	1	09:30:00	1	2306.2657489177864	0.16693299081361604	11547	0.13691060699365878	9927	0.10989359453174548	0.15403944620271473	0.2734056597512215	41	0.19806763285024154	1.0080708897138067	0.6945556774569365	0.9894736842105264	0	0.9898477157360406	955	211	2017-06-22	Natural/Stuck	69	3.0579710144927534
58	4	4	1	2	0.3333333333333333	F	360x380	TW	2017-04-14	17:48:00	0.7945205479452054	42	1	1	20170419_T58_V3.5	2017-04-19	2	1	09:30:00	1	1110.926988847548	0.06854046268354236	18210	0.24780720003994475	15874	0.21466070044394334	0.24609713484110549	0.5032276472597822	15	0.07246376811594203	1.0047177561319094	0.6850024364942838	0.9894736842105264	0	0.9898477157360406	955	240	2017-07-10	Natural/Stuck	87	2.7586206896551726
58	4	4	1	2	0.3333333333333333	F	387x324	NR	2017-04-14	17:48:00	0.7945205479452054	12	1	1	20170419_T58_V3.5	2017-04-19	2	1	09:30:00	1	1637.142875705853	0.11185513897426608	12329	0.14992593578882546	11188	0.13210837854978508	0.14528618502029236	0.25155314626885594	23	0.1111111111111111	0.9859675979078965	0.6315823220768596	0.9894736842105264	0	0.9898477157360406	955	175	2017-06-15	Natural/Stuck	62	2.8225806451612905
58	4	4	1	2	0.3333333333333333	F	786x716	CO	2017-04-14	17:48:00	0.7945205479452054	12	1	1	20170419_T58_V3.5	2017-04-19	2	1	09:30:00	1	2009.8253703094967	0.14253194295552438	12474	0.1523392640181083	11287	0.13385244168839405	0.1432508780621593	0.24647200315928333	39	0.18840579710144928	0.9922937541303771	0.6496058494087313	0.9894736842105264	0	0.9898477157360406	955	193	2017-07-17	Natural/Stuck	94	2.0531914893617023
58	4	4	1	2	0.3333333333333333	F	852x721	CY	2017-04-14	17:48:00	0.7945205479452054	7	1	1	20170419_T58_V3.5	2017-04-19	2	1	09:30:00	1	1087.8465307109118	0.06664062917832704	15659	0.20534926684752758	14575	0.19177647804946799	0.20889684725472368	0.4103571423031007	6	0.028985507246376812	0.9870805695374062	0.6347532324809977	0.9894736842105264	0	0.9898477157360406	955	119	2017-07-06	Natural/Stuck	83	1.4337349397590362
59	5	4	1	1	0	F	136x427	CY	2017-04-21	17:10:00	0.273972602739726	40	1	1	NA	NA	NA	NA	NA	NA	NA	NA	NA	NA	NA	NA	NA	NA	NA	NA	NA	NA	NA	NA	NA	NA	131	2017-07-17	Natural/Stuck	87	1.5057471264367817
59	5	4	1	1	0	F	208x313	LG	2017-04-21	17:10:00	0.273972602739726	50	1	1	NA	NA	NA	NA	NA	NA	NA	NA	NA	NA	NA	NA	NA	NA	NA	NA	NA	NA	NA	NA	NA	NA	79	2017-05-18	Natural/Stuck	27	2.925925925925926
59	5	4	1	1	0	F	237x714	CG	2017-04-21	17:10:00	0.273972602739726	75	1	1	NA	NA	NA	NA	NA	NA	NA	NA	NA	NA	NA	NA	NA	NA	NA	NA	NA	NA	NA	NA	NA	NA	124	2017-06-29	Stuck	69	1.7971014492753623
59	5	4	1	1	0	F	306x774	UB	2017-04-21	17:10:00	0.273972602739726	12	1	1	NA	NA	NA	NA	NA	NA	NA	NA	NA	NA	NA	NA	NA	NA	NA	NA	NA	NA	NA	NA	NA	NA	151	2017-06-22	Stuck	62	2.435483870967742
59	5	4	1	1	0	F	315x229	BB	2017-04-21	17:10:00	0.273972602739726	NA	0	1	NA	NA	NA	NA	NA	NA	NA	NA	NA	NA	NA	NA	NA	NA	NA	NA	NA	NA	NA	NA	NA	NA	113	2017-06-08	Stuck	48	2.3541666666666665
59	5	4	1	1	0	F	335x365	BP	2017-04-21	17:10:00	0.273972602739726	8	1	1	NA	NA	NA	NA	NA	NA	NA	NA	NA	NA	NA	NA	NA	NA	NA	NA	NA	NA	NA	NA	NA	NA	209	2017-07-17	Natural/Stuck	87	2.4022988505747125
59	5	4	1	1	0	F	360x380	PP	2017-04-21	17:10:00	0.273972602739726	NA	0	1	NA	NA	NA	NA	NA	NA	NA	NA	NA	NA	NA	NA	NA	NA	NA	NA	NA	NA	NA	NA	NA	NA	57	2017-07-06	Natural/Stuck	76	0.75
59	5	4	1	1	0	F	387x324	TW	2017-04-21	17:10:00	0.273972602739726	NA	0	1	NA	NA	NA	NA	NA	NA	NA	NA	NA	NA	NA	NA	NA	NA	NA	NA	NA	NA	NA	NA	NA	NA	188	2017-06-05	Stuck	45	4.177777777777778
59	5	4	1	1	0	F	786x716	NR	2017-04-21	17:10:00	0.273972602739726	NA	0	1	NA	NA	NA	NA	NA	NA	NA	NA	NA	NA	NA	NA	NA	NA	NA	NA	NA	NA	NA	NA	NA	NA	77	2017-06-05	Natural/Stuck	45	1.711111111111111
59	5	4	1	1	0	F	852x721	CO	2017-04-21	17:10:00	0.273972602739726	8	1	1	NA	NA	NA	NA	NA	NA	NA	NA	NA	NA	NA	NA	NA	NA	NA	NA	NA	NA	NA	NA	NA	NA	43	2017-06-29	Natural	69	0.6231884057971014
61	3	1	0	4	1	F	136x427	NR	2017-04-21	17:18:00	0.3835616438356164	4	1	1	20170425_T61_V1	2017-04-25	1	0	09:00:00	0	1579.503425230937	0.10711063353220887	6654	0.055473261987583844	5880	0.03859840744133606	0.11640557635658652	0.1794527168346344	112	0.5410628019323671	0.9931180736783047	0.6519543759673189	0.9789473684210527	0	0.979871912168344	677	137	2017-07-10	Natural/Stuck	80	1.7125
61	3	1	0	4	1	F	208x313	CO	2017-04-21	17:18:00	0.3835616438356164	72	1	1	20170425_T61_V1	2017-04-25	1	0	09:00:00	0	1417.9205457268847	0.09381017967927216	20119	0.2795799144516752	19823	0.28422944119512367	0.3591799683026661	0.7855389014704085	2	0.00966183574879227	0.9522158481149018	0.5354219422982529	0.9789473684210527	0	0.979871912168344	677	211	2017-06-19	Natural/Stuck	59	3.5762711864406778
61	3	1	0	4	1	F	237x714	CY	2017-04-21	17:18:00	0.3835616438356164	NA	0	1	20170425_T61_V1	2017-04-25	1	0	09:00:00	0	1869.6848263315967	0.13099648298708905	17401	0.23434249288484263	16393	0.22380381932210555	0.32045925291311644	0.688872649034558	2	0.00966183574879227	0.9810820179406319	0.6176630666909233	0.9789473684210527	0	0.979871912168344	677	165	2017-06-29	Natural/Stuck	69	2.391304347826087
61	3	1	0	4	1	F	306x774	LG	2017-04-21	17:18:00	0.3835616438356164	97	1	1	20170425_T61_V1	2017-04-25	1	0	09:00:00	0	819.2346952395537	0.044530246364225604	7589	0.07103506815571792	7009	0.05848777394123036	0.14131092159610367	0.24162890251985386	109	0.5265700483091788	0.9772395435773981	0.6067156699981802	0.9789473684210527	0	0.979871912168344	677	220	2017-06-12	Stuck	52	4.230769230769231
61	3	1	0	4	1	F	315x229	CG	2017-04-21	17:18:00	0.3835616438356164	NA	0	1	20170425_T61_V1	2017-04-25	1	0	09:00:00	0	7472.0961885767665	0.5921506226918549	14349	0.1835460945691793	14716	0.19426044676203227	0.23590420616515875	0.47778100438304405	0	0	0.9534296381363301	0.5388800892135354	0.9789473684210527	0	0.979871912168344	677	56	2017-05-29	Stuck	38	1.4736842105263157
61	3	1	0	4	1	F	335x365	UB	2017-04-21	17:18:00	0.3835616438356164	72	1	1	20170425_T61_V1	2017-04-25	1	0	09:00:00	0	1448.9237560860183	0.09636216272314536	9340	0.10017808697967812	9286	0.09860122612923684	0.15156062050247887	0.2672172722570136	25	0.12077294685990338	0.9514511827407779	0.5332433733875955	0.9789473684210527	0	0.979871912168344	677	212	2017-07-13	Natural/Stuck	83	2.5542168674698793
61	3	1	0	4	1	F	360x380	BB	2017-04-21	17:18:00	0.3835616438356164	97	1	1	20170425_T61_V1	2017-04-25	1	0	09:00:00	0	1544.0172683557275	0.10418964342864435	12405	0.15119085265382887	11947	0.14547952927912056	0.20178883643584908	0.3926119957782632	9	0.043478260869565216	0.9671308898066454	0.5779156228418763	0.9789473684210527	0	0.979871912168344	677	180	2017-06-29	Stuck	69	2.608695652173913
61	3	1	0	4	1	F	387x324	BP	2017-04-21	17:18:00	0.3835616438356164	NA	0	1	20170425_T61_V1	2017-04-25	1	0	09:00:00	0	6565.3015380625675	0.5175091728038951	9561	0.10385633207396434	9463	0.10171939961947714	0.15828280384022747	0.2839992006100794	10	0.04830917874396135	0.9567061805287205	0.5482151181452312	0.9789473684210527	0	0.979871912168344	677	197	2017-07-13	Natural/Stuck	83	2.3734939759036147
61	3	1	0	4	1	F	786x716	PP	2017-04-21	17:18:00	0.3835616438356164	87	1	1	20170425_T61_V1	2017-04-25	1	0	09:00:00	0	1321.7093862598674	0.08589070151081618	18493	0.2525173509977864	18293	0.25727573814389404	0.3331980395526051	0.7206750254274176	18	0.08695652173913043	0.962268988936743	0.5640638303581338	0.9789473684210527	0	0.979871912168344	677	149	2017-06-19	Natural	59	2.5254237288135593
63	2	2	0.3333333333333333	4	1	F	136x427	PP	2017-04-21	17:26:00	0.4931506849315068	114	1	1	NA	NA	NA	NA	NA	NA	NA	NA	NA	NA	NA	NA	NA	NA	NA	NA	NA	NA	NA	NA	NA	NA	127	2017-07-17	Natural/Stuck	87	1.4597701149425288
63	2	2	0.3333333333333333	4	1	F	237x714	NR	2017-04-21	17:26:00	0.4931506849315068	94	1	1	NA	NA	NA	NA	NA	NA	NA	NA	NA	NA	NA	NA	NA	NA	NA	NA	NA	NA	NA	NA	NA	NA	162	2017-06-29	Natural/Stuck	69	2.347826086956522
63	2	2	0.3333333333333333	4	1	F	306x774	CO	2017-04-21	17:26:00	0.4931506849315068	NA	0	1	NA	NA	NA	NA	NA	NA	NA	NA	NA	NA	NA	NA	NA	NA	NA	NA	NA	NA	NA	NA	NA	NA	116	2017-06-15	Natural	55	2.109090909090909
63	2	2	0.3333333333333333	4	1	F	315x229	CY	2017-04-21	17:26:00	0.4931506849315068	NA	0	1	NA	NA	NA	NA	NA	NA	NA	NA	NA	NA	NA	NA	NA	NA	NA	NA	NA	NA	NA	NA	NA	NA	119	2017-06-12	Natural	52	2.2884615384615383
63	2	2	0.3333333333333333	4	1	F	335x365	LG	2017-04-21	17:26:00	0.4931506849315068	NA	0	1	NA	NA	NA	NA	NA	NA	NA	NA	NA	NA	NA	NA	NA	NA	NA	NA	NA	NA	NA	NA	NA	NA	144	2017-07-17	Natural/Stuck	87	1.6551724137931034
63	2	2	0.3333333333333333	4	1	F	360x380	CG	2017-04-21	17:26:00	0.4931506849315068	34	1	1	NA	NA	NA	NA	NA	NA	NA	NA	NA	NA	NA	NA	NA	NA	NA	NA	NA	NA	NA	NA	NA	NA	203	2017-07-13	Natural/Stuck	83	2.4457831325301207
63	2	2	0.3333333333333333	4	1	F	387x324	UB	2017-04-21	17:26:00	0.4931506849315068	79	1	1	NA	NA	NA	NA	NA	NA	NA	NA	NA	NA	NA	NA	NA	NA	NA	NA	NA	NA	NA	NA	NA	NA	154	2017-07-06	Natural/Stuck	76	2.026315789473684
63	2	2	0.3333333333333333	4	1	F	852x721	BP	2017-04-21	17:26:00	0.4931506849315068	34	1	1	NA	NA	NA	NA	NA	NA	NA	NA	NA	NA	NA	NA	NA	NA	NA	NA	NA	NA	NA	NA	NA	NA	154	2017-07-06	Natural/Stuck	76	2.026315789473684
68	4	4	1	2	0.3333333333333333	F	136x427	LG	2017-05-12	17:36:00	0.6301369863013698	49	1	1	20170516_T68_V1.5	2017-05-16	1	0	09:30:00	1	3798.677322408382	0.289778624730559	17532	0.23652281011267745	17631	0.24561341695440772	0.27866312557423845	0.5845286317421666	0	0	0.9716032900061566	0.59065770893651115	1	0	1	1000	174	2017-07-27	Natural/Stuck	76	2.289473684210526
68	4	4	1	2	0.3333333333333333	F	208x313	CG	2017-05-12	17:36:00	0.6301369863013698	NA	0	1	20170516_T68_V1.5	2017-05-16	1	0	09:30:00	1	4510.3043317261545	0.3483551411720611	10847	0.12526005692125894	10913	0.1272637587203157	0.1708808442936908	0.31545020419872216	75	0.36231884057971014	0.9714974165341812	0.5903560702559664	1	0	1	1000	249	2017-07-27	Stuck	76	3.276315789473684
68	4	4	1	2	0.3333333333333333	F	237x714	UB	2017-05-12	17:36:00	0.6301369863013698	84	1	1	20170516_T68_V1.5	2017-05-16	1	0	09:30:00	1	5314.91584195928	0.4145855381933557	11273	0.13235024882246227	10727	0.1239870340356564	0.17397444925923736	0.3231733879138928	11	0.05314009661835749	0.9850466830466831	0.6289585907639301	1	0	1	1000	165	2017-07-27	Natural/Stuck	76	2.1710526315789473
68	4	4	1	2	0.3333333333333333	F	306x774	BB	2017-05-12	17:36:00	0.6301369863013698	39	1	1	20170516_T68_V1.5	2017-05-16	1	0	09:30:00	1	2746.9837729330893	0.20321003797705625	18007	0.2444285405189488	18278	0.2570114861531957	0.27813856015223076	0.5832190543494772	10	0.04830917874396135	0.9693395752097695	0.5842082751777845	1	0	1	1000	176	2017-07-27	Natural/Stuck	76	2.3157894736842106
68	4	4	1	2	0.3333333333333333	F	315x229	BP	2017-05-12	17:36:00	0.6301369863013698	4	2	1	20170516_T68_V1.5	2017-05-16	1	0	09:30:00	1	4367.092325824683	0.33656685839405026	13073	0.16230880615149043	13106	0.16589739976041154	0.20275961891624006	0.395035553901239	3	0.014492753623188406	0.9723597312886437	0.5928128470093608	1	0	1	1000	155	2017-06-29	Stuck	48	3.2291666666666665
68	4	4	1	2	0.3333333333333333	F	335x365	PP	2017-05-12	17:36:00	0.6301369863013698	44	1	1	20170516_T68_V1.5	2017-05-16	1	0	09:30:00	1	4673.397117166437	0.3617798806813046	15774	0.20726328578799327	14641	0.19293918680854064	0.24478217030102248	0.49994483874508816	0	0	0.9910952543863937	0.6461912652389372	1	0	1	1000	137	2017-07-24	Stuck	73	1.8767123287671232
68	4	4	1	2	0.3333333333333333	F	360x380	TW	2017-05-12	17:36:00	0.6301369863013698	69	1	1	20170516_T68_V1.5	2017-05-16	1	0	09:30:00	1	3206.361579953136	0.2410230373621808	17192	0.23086397150608326	15868	0.214554999647664	0.2769522695395323	0.580257480249523	0	0	0.9924559768479914	0.6500680298358256	1	0	1	1000	0	2017-05-22	Natural/Stuck	10	0
68	4	4	1	2	0.3333333333333333	F	387x324	NR	2017-05-12	17:36:00	0.6301369863013698	69	1	1	20170516_T68_V1.5	2017-05-16	1	0	09:30:00	1	4754.185147600231	0.368429826974825	15674	0.20559892149193615	13518	0.17315552110492566	0.2501181991344332	0.5132662328625809	17	0.0821256038647343	1.0089028463925696	0.6969259625734074	1	0	1	1000	149	2017-07-13	Natural	62	2.403225806451613
68	4	4	1	2	0.3333333333333333	F	786x716	CO	2017-05-12	17:36:00	0.6301369863013698	94	1	1	20170516_T68_V1.5	2017-05-16	1	0	09:30:00	1	5175.109155653201	0.40307755922149086	16336	0.2166170131318343	15411	0.2065041223310549	0.2457287043096307	0.5023078605667339	1	0.004830917874396135	0.9871475406486588	0.6349440364402515	1	0	1	1000	10	2017-05-22	Stuck	10	1
68	4	4	1	2	0.3333333333333333	F	852x721	CY	2017-05-12	17:36:00	0.6301369863013698	8	1	1	20170516_T68_V1.5	2017-05-16	1	0	09:30:00	1	6253.146060773014	0.4918145600245319	12172	0.14731288384401578	12208	0.1500775139172715	0.18986077092805	0.362833584407293	5	0.024154589371980676	0.9722546172094982	0.5925133718759913	1	0	1	1000	19	2017-05-25	Natural/Stuck	13	1.4615384615384615
72	3	1	0	4	1	F	136x427	TW	2017-05-12	17:56:00	0.9041095890410958	14	1	1	NA	NA	NA	NA	NA	NA	NA	NA	NA	NA	NA	NA	NA	NA	NA	NA	NA	NA	NA	NA	NA	NA	172	2017-06-08	Stuck	27	6.37037037037037
72	3	1	0	4	1	F	208x313	NR	2017-05-12	17:56:00	0.9041095890410958	24	1	1	NA	NA	NA	NA	NA	NA	NA	NA	NA	NA	NA	NA	NA	NA	NA	NA	NA	NA	NA	NA	NA	NA	152	2017-07-03	Natural	52	2.923076923076923
72	3	1	0	4	1	F	237x714	CO	2017-05-12	17:56:00	0.9041095890410958	19	1	1	NA	NA	NA	NA	NA	NA	NA	NA	NA	NA	NA	NA	NA	NA	NA	NA	NA	NA	NA	NA	NA	NA	143	2017-08-07	Stuck	87	1.6436781609195403
72	3	1	0	4	1	F	306x774	CY	2017-05-12	17:56:00	0.9041095890410958	39	1	1	NA	NA	NA	NA	NA	NA	NA	NA	NA	NA	NA	NA	NA	NA	NA	NA	NA	NA	NA	NA	NA	NA	151	2017-08-03	Natural/Stuck	83	1.819277108433735
72	3	1	0	4	1	F	315x229	LG	2017-05-12	17:56:00	0.9041095890410958	NA	0	1	NA	NA	NA	NA	NA	NA	NA	NA	NA	NA	NA	NA	NA	NA	NA	NA	NA	NA	NA	NA	NA	NA	81	2017-07-17	Stuck	66	1.2272727272727273
72	3	1	0	4	1	F	335x365	CG	2017-05-12	17:56:00	0.9041095890410958	14	1	1	NA	NA	NA	NA	NA	NA	NA	NA	NA	NA	NA	NA	NA	NA	NA	NA	NA	NA	NA	NA	NA	NA	211	2017-07-24	Stuck	73	2.8904109589041096
72	3	1	0	4	1	F	360x380	UB	2017-05-12	17:56:00	0.9041095890410958	64	1	1	NA	NA	NA	NA	NA	NA	NA	NA	NA	NA	NA	NA	NA	NA	NA	NA	NA	NA	NA	NA	NA	NA	126	2017-07-13	Stuck	62	2.032258064516129
72	3	1	0	4	1	F	387x324	BB	2017-05-12	17:56:00	0.9041095890410958	NA	0	1	NA	NA	NA	NA	NA	NA	NA	NA	NA	NA	NA	NA	NA	NA	NA	NA	NA	NA	NA	NA	NA	NA	180	2017-08-07	Natural/Stuck	87	2.0689655172413794
72	3	1	0	4	1	F	786x716	BP	2017-05-12	17:56:00	0.9041095890410958	NA	0	1	NA	NA	NA	NA	NA	NA	NA	NA	NA	NA	NA	NA	NA	NA	NA	NA	NA	NA	NA	NA	NA	NA	240	2017-08-10	Natural	90	2.6666666666666665
72	3	1	0	4	1	F	852x721	PP	2017-05-12	17:56:00	0.9041095890410958	14	1	1	NA	NA	NA	NA	NA	NA	NA	NA	NA	NA	NA	NA	NA	NA	NA	NA	NA	NA	NA	NA	NA	NA	207	2017-07-20	Natural/Stuck	69	3
73	2	2	0.3333333333333333	4	1	F	208x313	TW	2017-05-12	18:03:00	1	27	1	1	20170517_T73_V3	2017-05-17	2	1	09:00:00	0	2367.428946966857	0.17196754828434913	20149	0.2800792237404923	18110	0.2540518638573744	0.2305688111318793	0.46446119254735746	55	0.26570048309178745	0.998900099817531	0.6684276501782231	1	-0.009736842105263262	1	1228	132	2017-07-17	Natural	66	2
73	2	2	0.3333333333333333	4	1	F	237x714	NR	2017-05-12	18:03:00	1	7	1	1	20170517_T73_V3	2017-05-17	2	1	09:00:00	0	1877.4838000097218	0.13163844387938498	24166	0.3469367375131069	20496	0.29608554717778873	0.2724749556449222	0.5690798676765969	18.5	0.0893719806763285	1.01294891237124	0.7084534016989195	1	-0.009736842105263262	1	1228	167	2017-07-20	Stuck	69	2.420289855072464
73	2	2	0.3333333333333333	4	1	F	306x774	CO	2017-05-12	18:03:00	1	7	1	1	20170517_T73_V3	2017-05-17	2	1	09:00:00	0	3031.890740323772	0.2266617302837581	20415	0.28450643276800425	15567	0.20925234303431753	0.22817141250082898	0.4584760877029098	2	0.00966183574879227	1.038519259629815	0.7813045670025257	1	-0.009736842105263262	1	1228	118	2017-07-13	Stuck	62	1.903225806451613
73	2	2	0.3333333333333333	4	1	F	315x229	CY	2017-05-12	18:03:00	1	47	1	1	20170517_T73_V3	2017-05-17	2	1	09:00:00	0	6149.425183576711	0.4832769306360115	27444	0.4014945991378593	19109	0.2716510464378832	0.2936836550945108	0.6220273784393587	12	0.057971014492753624	1.0600750902342637	0.842718178743548	1	-0.009736842105263262	1	1228	16	2017-06-22	Stuck	41	0.3902439024390244
73	2	2	0.3333333333333333	4	1	F	387x324	UB	2017-05-12	18:03:00	1	7	1	1	20170517_T73_V3	2017-05-17	2	1	09:00:00	0	896.594810540932	0.050898028933653326	22082	0.3122513855832765	17139	0.2369459516595025	0.2530385737844945	0.5205569471556922	45	0.21739130434782608	1.0342845841685748	0.7692397702708162	1	-0.009736842105263262	1	1228	73	2017-07-20	Stuck	69	1.0579710144927537
73	2	2	0.3333333333333333	4	1	F	786x716	BB	2017-05-12	18:03:00	1	17	1	1	20170517_T73_V3	2017-05-17	2	1	09:00:00	0	3058.3228536973975	0.22883745029345554	20783	0.2906312933774945	18816	0.2664893242195758	0.24073687630588253	0.48984576370018423	2	0.00966183574879227	0.9971382023706578	0.6634079185002686	1	-0.009736842105263262	1	1228	225	2017-07-20	Stuck	69	3.260869565217391
73	2	2	0.3333333333333333	4	1	F	852x721	BP	2017-05-12	18:03:00	1	7	1	1	20170517_T73_V3	2017-05-17	2	1	09:00:00	0	6237.067775619529	0.4904910999502056	17740	0.23998468784847626	16152	0.2195581706715524	0.21193210892000786	0.41793467198955914	2.5	0.012077294685990338	0.9957671586374525	0.6595017480976465	1	-0.009736842105263262	1	1228	120	2017-08-03	Natural	83	1.4457831325301205
75	3	1	0	4	1	F	136x427	BB	2017-05-19	16:58:00	0.1095890410958904	19	1	1	20170524_T75_V3	2017-05-24	2	1	09:00:00	0	1039.3084232420983	0.06264528721834145	20354	0.2834911705474094	18730	0.26497427947290536	0.2673591092572131	0.5563081589578374	0	0	0.9218679181835461	0.44895921116306864	0.9105263157894737	-0.011928230144675683	0.921864050455501	917	165	2017-08-24	Natural	97	1.7010309278350515
75	3	1	0	4	1	F	208x313	BP	2017-05-19	16:58:00	0.1095890410958904	62	1	1	20170524_T75_V3	2017-05-24	2	1	09:00:00	0	987.8240625994912	0.058407428820368215	17139	0.229981858429173	14976	0.19884081460080333	0.22293397709450635	0.44540083204168085	31	0.1497584541062802	0.9800806577169748	0.6148101426205381	0.9105263157894737	-0.011928230144675683	0.921864050455501	917	247	2017-08-10	Natural/Stuck	83	2.9759036144578315
75	3	1	0	4	1	F	237x714	PP	2017-05-19	16:58:00	0.1095890410958904	47	1	1	20170524_T75_V3	2017-05-24	2	1	09:00:00	0	756.3007536386987	0.03934993277769496	15398	0.2010052760348185	12789	0.16031287435698682	0.20070216404405375	0.38989911853197384	4	0.01932367149758454	1.0007897566099697	0.6738113744570112	0.9105263157894737	-0.011928230144675683	0.921864050455501	917	284	2017-08-24	Natural	97	2.9278350515463916
75	3	1	0	4	1	F	306x774	TW	2017-05-19	16:58:00	0.1095890410958904	52	1	1	20170524_T75_V3	2017-05-24	2	1	09:00:00	0	997.9241418209813	0.059238801785182	13985	0.17748780853153137	13766	0.17752448735113804	0.15478622215808643	0.27526998566278427	10	0.04830917874396135	0.9031696900639803	0.3956870481436078	0.9105263157894737	-0.011928230144675683	0.921864050455501	917	168	2017-07-24	Natural	66	2.5454545454545454
75	3	1	0	4	1	F	315x229	NR	2017-05-19	16:58:00	0.1095890410958904	NA	0	1	20170524_T75_V3	2017-05-24	2	1	09:00:00	0	1355.0378789007239	0.08863408669938458	17873	0.24219829236223225	17469	0.24275949545486575	0.24195234822295178	0.4928801889163003	64	0.30917874396135264	0.9130450409664942	0.4238224040601724	0.9105263157894737	-0.011928230144675683	0.921864050455501	917	59	2017-06-01	Natural/Stuck	13	4.538461538461538
75	3	1	0	4	1	F	335x365	CO	2017-05-19	16:58:00	0.1095890410958904	42	1	1	20170524_T75_V3	2017-05-24	2	1	09:00:00	0	645.0790474947785	0.030194883835922656	14748	0.19018690811044722	13408	0.1712176731731379	0.16559817228885446	0.3022620153851154	132	0.6376811594202898	0.8873591373408063	0.3506420130359568	0.9105263157894737	-0.011928230144675683	0.921864050455501	917	231	2017-08-03	Natural	76	3.039473684210526
75	3	1	0	4	1	F	387x324	LG	2017-05-19	16:58:00	0.1095890410958904	52	1	1	20170524_T75_V3	2017-05-24	2	1	09:00:00	0	876.4235366637583	0.04923766059400155	25096	0.3624153254664381	23089	0.34176590796984	0.32242354885352836	0.6937765131632105	32	0.15458937198067632	0.9464381282997035	0.5189609370143384	0.9105263157894737	-0.011928230144675683	0.921864050455501	917	146	2017-06-08	Natural/Stuck	20	7.3
75	3	1	0	4	1	F	786x716	CG	2017-05-19	16:58:00	0.1095890410958904	47	1	1	20170524_T75_V3	2017-05-24	2	1	09:00:00	0	1040.5603600263253	0.06274833852845867	17515	0.23623986818234774	13763	0.1774716369529984	0.21551918362630984	0.4268898027400418	68	0.3285024154589372	0.9681788148122312	0.5809012122449342	0.9105263157894737	-0.011928230144675683	0.921864050455501	917	183	2017-08-07	Natural/Stuck	80	2.2875
75	3	1	0	4	1	F	852x721	UB	2017-05-19	16:58:00	0.1095890410958904	15	1	1	20170524_T75_V3	2017-05-24	2	1	09:00:00	0	6066.870890183381	0.4764815970399652	19224	0.2646838540019639	14686	0.1937319427806356	0.2360324591772903	0.47810118798300183	22	0.10628019323671498	0.9514344693937734	0.5331957562475901	0.9105263157894737	-0.011928230144675683	0.921864050455501	917	135	2017-07-27	Natural	69	1.9565217391304348
79	5	4	1	1	0	F	136x427	CY	2017-05-19	17:13:00	0.3150684931506849	NA	0	1	20170523_T79_V1	2017-05-23	1	0	09:00:00	0	5198.272275874633	0.40498419693299087	18635	0.2548807482981875	18150	0.25475653583256996	0.23108076731283606	0.46573929097417055	0	0	0.979387162070321	0.6128343397313235	1	0	1	1433	204	2017-07-17	Natural/Stuck	59	3.457627118644068
79	5	4	1	1	0	F	208x313	LG	2017-05-19	17:13:00	0.3150684931506849	27	1	1	20170523_T79_V1	2017-05-23	1	0	09:00:00	0	4370.641388348013	0.33685899418503024	18577	0.25391541700647435	16703	0.22926502712987104	0.2318772266315943	0.46772765138506184	0	0	0.9988141202426917	0.668182690179987	1	0	1	1433	97	2017-08-10	Natural/Stuck	83	1.1686746987951808
79	5	4	1	1	0	F	237x714	CG	2017-05-19	17:13:00	0.3150684931506849	102	1	1	20170523_T79_V1	2017-05-23	1	0	09:00:00	0	3543.098518041175	0.2687410364433077	18671	0.25547991944476806	17798	0.24855542245084913	0.23576976053860157	0.4774453609233372	7	0.033816425120772944	0.9846185542256177	0.6277388308913218	1	0	1	1433	86	2017-08-07	Natural/Stuck	80	1.075
79	5	4	1	1	0	F	306x774	UB	2017-05-19	17:13:00	0.3150684931506849	62	1	1	20170523_T79_V1	2017-05-23	1	0	09:00:00	0	4879.489484736375	0.37874406669358374	18166	0.24707487974967962	17947	0.25118032555845254	0.2259859527114623	0.45302008810264577	0	0	0.975923172085219	0.602965263474251	1	0	1	1433	87	2017-08-07	Natural	80	1.0875
79	5	4	1	1	0	F	315x229	BB	2017-05-19	17:13:00	0.3150684931506849	NA	0	1	20170523_T79_V1	2017-05-23	1	0	09:00:00	0	4137.131171215102	0.3176379487580757	17941	0.2433300600835511	17306	0.2398879571559439	0.2250258398103756	0.4506231665806738	3	0.014492753623188406	0.9817373761539222	0.619530214174166	1	0	1	1433	55	2017-07-31	Natural	73	0.7534246575342466
79	5	4	1	1	0	F	335x365	BP	2017-05-19	17:13:00	0.3150684931506849	37	1	1	20170523_T79_V1	2017-05-23	1	0	09:00:00	0	4804.420099964658	0.372564842192887	22179	0.3138658189504519	19197	0.2732013247833134	0.2743160020621518	0.5736760394137045	1	0.004830917874396135	1.0080344265379069	0.6944517920920602	1	0	1	1433	77	2017-08-10	Natural/Stuck	83	0.927710843373494
79	5	4	1	1	0	F	360x380	PP	2017-05-19	17:13:00	0.3150684931506849	22	1	1	20170523_T79_V1	2017-05-23	1	0	09:00:00	0	6627.387255571849	0.5226196660887852	16531	0.21986252350914567	15428	0.206803607920513	0.20382079832210595	0.3976847879170662	19	0.09178743961352658	0.9897630663612077	0.6423957966417807	1	0	1	1433	58	2017-06-12	Stuck	24	2.4166666666666665
79	5	4	1	1	0	F	387x324	TW	2017-05-19	17:13:00	0.3150684931506849	47	1	1	20170523_T79_V1	2017-05-23	1	0	09:00:00	0	5340.963837947168	0.4167296401530543	20546	0.2866867499958391	20515	0.2964202663660066	0.2559154748964318	0.5277391297760724	0	0	0.9733402577707393	0.5956064147348734	1	0	1	1433	189	2017-08-03	Natural/Stuck	76	2.486842105263158
79	5	4	1	1	0	F	786x716	NR	2017-05-19	17:13:00	0.3150684931506849	87	1	1	20170523_T79_V1	2017-05-23	1	0	09:00:00	0	4781.823116899928	0.3707048052174938	19689	0.27242314797862954	18898	0.26793390176872667	0.2501151367596249	0.5132585876449424	0	0	0.9829455235939285	0.6229722851000317	1	0	1	1433	131	2017-08-07	Stuck	80	1.6375
79	5	4	1	1	0	F	852x721	CO	2017-05-19	17:13:00	0.3150684931506849	13	1	1	20170523_T79_V1	2017-05-23	1	0	09:00:00	0	2603.587511020789	0.19140658844018657	21130	0.29640663748481266	18634	0.26328306673243607	0.2684253884231081	0.5589701245227946	9	0.043478260869565216	1.0035098975849404	0.6815611886387583	1	0	1	1433	33	2017-08-07	Natural	80	0.4125
81	3	1	0	4	1	F	136x427	NR	2017-05-19	17:22:00	0.4383561643835616	38	1	1	NA	NA	NA	NA	NA	NA	NA	NA	NA	NA	NA	NA	NA	NA	NA	NA	NA	NA	NA	NA	NA	NA	89	2017-08-10	Natural/Stuck	83	1.072289156626506
81	3	1	0	4	1	F	208x313	CO	2017-05-19	17:22:00	0.4383561643835616	18	1	1	NA	NA	NA	NA	NA	NA	NA	NA	NA	NA	NA	NA	NA	NA	NA	NA	NA	NA	NA	NA	NA	NA	210	2017-08-03	Stuck	76	2.763157894736842
81	3	1	0	4	1	F	237x714	CY	2017-05-19	17:22:00	0.4383561643835616	38	1	1	NA	NA	NA	NA	NA	NA	NA	NA	NA	NA	NA	NA	NA	NA	NA	NA	NA	NA	NA	NA	NA	NA	192	2017-08-21	Natural/Stuck	94	2.0425531914893615
81	3	1	0	4	1	F	306x774	LG	2017-05-19	17:22:00	0.4383561643835616	8	1	1	NA	NA	NA	NA	NA	NA	NA	NA	NA	NA	NA	NA	NA	NA	NA	NA	NA	NA	NA	NA	NA	NA	165	2017-07-17	Stuck	59	2.7966101694915255
81	3	1	0	4	1	F	315x229	CG	2017-05-19	17:22:00	0.4383561643835616	18	1	1	NA	NA	NA	NA	NA	NA	NA	NA	NA	NA	NA	NA	NA	NA	NA	NA	NA	NA	NA	NA	NA	NA	147	2017-07-13	Natural/Stuck	55	2.672727272727273
81	3	1	0	4	1	F	335x365	UB	2017-05-19	17:22:00	0.4383561643835616	18	1	1	NA	NA	NA	NA	NA	NA	NA	NA	NA	NA	NA	NA	NA	NA	NA	NA	NA	NA	NA	NA	NA	NA	92	2017-08-07	Natural/Stuck	80	1.15
81	3	1	0	4	1	F	360x380	BB	2017-05-19	17:22:00	0.4383561643835616	38	1	1	NA	NA	NA	NA	NA	NA	NA	NA	NA	NA	NA	NA	NA	NA	NA	NA	NA	NA	NA	NA	NA	NA	163	2017-08-03	Natural	76	2.1447368421052633
81	3	1	0	4	1	F	387x324	BP	2017-05-19	17:22:00	0.4383561643835616	58	1	1	NA	NA	NA	NA	NA	NA	NA	NA	NA	NA	NA	NA	NA	NA	NA	NA	NA	NA	NA	NA	NA	NA	161	2017-08-03	Natural	76	2.1184210526315788
81	3	1	0	4	1	F	786x716	PP	2017-05-19	17:22:00	0.4383561643835616	53	1	1	NA	NA	NA	NA	NA	NA	NA	NA	NA	NA	NA	NA	NA	NA	NA	NA	NA	NA	NA	NA	NA	NA	205	2017-08-24	Natural	97	2.11340206185567
81	3	1	0	4	1	F	852x721	TW	2017-05-19	17:22:00	0.4383561643835616	18	1	1	NA	NA	NA	NA	NA	NA	NA	NA	NA	NA	NA	NA	NA	NA	NA	NA	NA	NA	NA	NA	NA	NA	19	2017-05-29	Natural/Stuck	10	1.9
82	3	1	0	4	1	F	136x427	TW	2017-05-19	17:26:00	0.4931506849315068	24	1	1	20170523_T82_V1.5	2017-05-23	1	0	09:30:00	1	3328.323442976792	0.2510621463070344	39715	0.6057287419070286	39870	0.6373934183637516	0.19789686091306538	0.38289568024600684	0	0	0.9720254903392429	0.5918605782579902	1	0	1	2619	209	2017-08-24	Natural	97	2.154639175257732
82	3	1	0	4	1	F	208x313	NR	2017-05-19	17:26:00	0.4931506849315068	NA	0	1	20170523_T82_V1.5	2017-05-23	1	0	09:30:00	1	1694.548879803355	0.11658042862576762	41800	0.6404307374798196	42281	0.6798675216686633	0.2117562361971497	0.41749560579841705	0	0	0.970189942323956	0.5866310125218607	1	0	1	2619	141	2017-07-20	Natural/Stuck	62	2.274193548387097
82	3	1	0	4	1	F	237x714	CO	2017-05-19	17:26:00	0.4931506849315068	59	1	1	20170523_T82_V1.5	2017-05-23	1	0	09:30:00	1	1570.6745180656424	0.10638389520025013	63404	1	60453	1	0.328189075114514	0.7081701474585206	0	0	0.9845639336907492	0.6275832143259917	1	0	1	2619	192	2017-08-21	Natural	94	2.0425531914893615
82	3	1	0	4	1	F	306x774	CY	2017-05-19	17:26:00	0.4931506849315068	NA	0	1	20170523_T82_V1.5	2017-05-23	1	0	09:30:00	1	2257.5323568582185	0.16292157429365547	54834	0.8573639798279047	53927	0.8850327672468465	0.2949453115313706	0.6251771032929889	19	0.09178743961352658	0.9770299717431502	0.6061185896306208	1	0	1	2619	147	2017-07-20	Natural/Stuck	62	2.370967741935484
82	3	1	0	4	1	F	315x229	LG	2017-05-19	17:26:00	0.4931506849315068	NA	0	1	20170523_T82_V1.5	2017-05-23	1	0	09:30:00	1	2709.4630238978634	0.2001215734528297	46028	0.7108000599171147	44445	0.7179902755267423	0.24063658350096773	0.48959538274777004	0	0	0.9814849943286051	0.618811166056052	1	0	1	2619	85	2017-07-10	Natural/Stuck	52	1.6346153846153846
82	3	1	0	4	1	F	335x365	CG	2017-05-19	17:26:00	0.4931506849315068	NA	0	1	20170523_T82_V1.5	2017-05-23	1	0	09:30:00	1	784.8038535272347	0.041696122955124065	57071	0.8945958091307026	54765	0.8997956451271933	0.2896888823479679	0.6120544296739185	0	0	0.9830040706323835	0.6231390884654059	1	0	1	2619	135	2017-08-07	Stuck	80	1.6875
82	3	1	0	4	1	F	360x380	UB	2017-05-19	17:26:00	0.4931506849315068	NA	0	1	20170523_T82_V1.5	2017-05-23	1	0	09:30:00	1	3234.8986523949143	0.2433720239396868	45079	0.6950052427475326	45173	0.7308153054753013	0.23365267202018364	0.4721600501770987	0	0	0.9724662835951229	0.5931164197224842	1	0	1	2619	239	2017-08-07	Natural/Stuck	80	2.9875
82	3	1	0	4	1	F	387x324	BB	2017-05-19	17:26:00	0.4931506849315068	89	1	1	20170523_T82_V1.5	2017-05-23	1	0	09:30:00	1	5148.259945944629	0.4008675065487526	35007	0.5273704708486594	34146	0.536554858713269	0.17954111042686585	0.33707055557314664	0	0	0.9790300473568011	0.6118169025114102	1	0	1	2619	151	2017-07-31	Stuck	73	2.0684931506849313
82	3	1	0	4	1	F	786x716	BP	2017-05-19	17:26:00	0.4931506849315068	NA	0	1	20170523_T82_V1.5	2017-05-23	1	0	09:30:00	1	2260.8330659756607	0.16319326724425304	48903	0.7586505334287569	50058	0.8168733704460573	0.255146586801046	0.5258196009146934	0	0	0.9672950605439161	0.5783833532718927	1	0	1	2619	21	2017-05-29	Natural/Stuck	10	2.1
82	3	1	0	4	1	F	852x721	PP	2017-05-19	17:26:00	0.4931506849315068	114	1	1	20170523_T82_V1.5	2017-05-23	1	0	09:30:00	1	3505.5623898596155	0.2656513060075766	51656	0.8044704824992094	50824	0.830367838771052	0.2693849753343194	0.5613657329112265	0	0	0.9769225900373442	0.605812653918401	1	0	1	2619	173	2017-08-10	Stuck	83	2.0843373493975905
83	2	2	0.3333333333333333	4	1	F	136x427	PP	2017-07-07	17:06:00	0.2191780821917808	17	1	1	NA	NA	NA	NA	NA	NA	NA	NA	NA	NA	NA	NA	NA	NA	NA	NA	NA	NA	NA	NA	NA	NA	151	2017-09-18	Natural/Stuck	73	2.0684931506849313
83	2	2	0.3333333333333333	4	1	F	208x313	TW	2017-07-07	17:06:00	0.2191780821917808	17	1	1	NA	NA	NA	NA	NA	NA	NA	NA	NA	NA	NA	NA	NA	NA	NA	NA	NA	NA	NA	NA	NA	NA	132	2017-10-09	Natural	94	1.4042553191489362
83	2	2	0.3333333333333333	4	1	F	237x714	NR	2017-07-07	17:06:00	0.2191780821917808	23	1	1	NA	NA	NA	NA	NA	NA	NA	NA	NA	NA	NA	NA	NA	NA	NA	NA	NA	NA	NA	NA	NA	NA	87	2017-10-12	Natural/Stuck	97	0.8969072164948454
83	2	2	0.3333333333333333	4	1	F	306x774	CO	2017-07-07	17:06:00	0.2191780821917808	12	1	1	NA	NA	NA	NA	NA	NA	NA	NA	NA	NA	NA	NA	NA	NA	NA	NA	NA	NA	NA	NA	NA	NA	47	2017-07-20	Natural/Stuck	13	3.6153846153846154
83	2	2	0.3333333333333333	4	1	F	315x229	CY	2017-07-07	17:06:00	0.2191780821917808	32	1	1	NA	NA	NA	NA	NA	NA	NA	NA	NA	NA	NA	NA	NA	NA	NA	NA	NA	NA	NA	NA	NA	NA	85	2017-09-25	Natural	80	1.0625
83	2	2	0.3333333333333333	4	1	F	335x365	LG	2017-07-07	17:06:00	0.2191780821917808	7	1	1	NA	NA	NA	NA	NA	NA	NA	NA	NA	NA	NA	NA	NA	NA	NA	NA	NA	NA	NA	NA	NA	NA	145	2017-10-05	Natural/Stuck	90	1.6111111111111112
83	2	2	0.3333333333333333	4	1	F	786x716	BB	2017-07-07	17:06:00	0.2191780821917808	46	1	1	NA	NA	NA	NA	NA	NA	NA	NA	NA	NA	NA	NA	NA	NA	NA	NA	NA	NA	NA	NA	NA	NA	21	2017-07-17	Natural/Stuck	10	2.1
83	2	2	0.3333333333333333	4	1	F	852x721	BP	2017-07-07	17:06:00	0.2191780821917808	12	1	1	NA	NA	NA	NA	NA	NA	NA	NA	NA	NA	NA	NA	NA	NA	NA	NA	NA	NA	NA	NA	NA	NA	93	2017-08-14	Natural/Stuck	38	2.4473684210526314
84	2	2	0.3333333333333333	4	1	F	136x427	BP	2017-07-07	17:10:00	0.273972602739726	8	1	1	20170712_T84_V3.5	2017-07-12	2	1	09:30:00	1	1520.3436284925253	0.1022409830538695	14418	0.1846945059334587	13054	0.16498132619265732	0.20138569231508602	0.39160554662169034	25	0.12077294685990338	0.9789687583623227	0.6116422871797179	0.9868421052631579	0	0.9898477157360406	880	1	2017-07-17	Natural	10	0.1
84	2	2	0.3333333333333333	4	1	F	208x313	PP	2017-07-07	17:10:00	0.273972602739726	13	1	1	20170712_T84_V3.5	2017-07-12	2	1	09:30:00	1	1335.1024529651395	0.08699313183146354	12723	0.1564835311152905	12251	0.1508350362906067	0.18541903596479542	0.35174479462406	101	0.48792270531400966	0.9705549326855485	0.5876708878468891	0.9868421052631579	0	0.9898477157360406	880	166	2017-09-25	Stuck	80	2.075
84	2	2	0.3333333333333333	4	1	F	237x714	TW	2017-07-07	17:10:00	0.273972602739726	28	1	1	20170712_T84_V3.5	2017-07-12	2	1	09:30:00	1	1581.7894327396461	0.10729880283251082	14386	0.18416190935872043	12475	0.1547811993517018	0.1961145773796294	0.3784462100277505	71	0.34299516908212563	1.0040297404096221	0.6830422461766094	0.9868421052631579	0	0.9898477157360406	880	80	2017-10-09	Natural/Stuck	94	0.851063829787234
84	2	2	0.3333333333333333	4	1	F	306x774	NR	2017-07-07	17:10:00	0.273972602739726	3	1	1	20170712_T84_V3.5	2017-07-12	2	1	09:30:00	1	1054.1414711719567	0.0638662474468942	19553	0.27015961253599186	19293	0.2748925375237827	0.27525873767045095	0.5760295785303063	0	0	0.9689746146009339	0.5831684846198103	0.9868421052631579	0	0.9898477157360406	880	134	2017-08-24	Natural	48	2.7916666666666665
84	2	2	0.3333333333333333	4	1	F	315x229	CO	2017-07-07	17:10:00	0.273972602739726	28	1	1	20170712_T84_V3.5	2017-07-12	2	1	09:30:00	1	4684.29515614482	0.3626769365139793	15986	0.21079173809563437	14838	0.1964096962863787	0.21462894312435243	0.42466731763807336	0	0	0.9672228028703502	0.5781774876390106	0.9868421052631579	0	0.9898477157360406	880	110	2017-09-11	Natural	66	1.6666666666666667
84	2	2	0.3333333333333333	4	1	F	335x365	CY	2017-07-07	17:10:00	0.273972602739726	28	1	1	20170712_T84_V3.5	2017-07-12	2	1	09:30:00	1	5228.401853864712	0.40746426823073906	17739	0.2399680442055157	15642	0.21057360298780917	0.2528963456476411	0.520201874661751	2	0.00966183574879227	0.9905404190925895	0.6446105124514815	0.9868421052631579	0	0.9898477157360406	880	113	2017-10-12	Natural/Stuck	97	1.1649484536082475
84	2	2	0.3333333333333333	4	1	F	387x324	CG	2017-07-07	17:10:00	0.273972602739726	13	1	1	20170712_T84_V3.5	2017-07-12	2	1	09:30:00	1	2538.572214681879	0.18605495124109217	21044	0.2949752841902036	19734	0.2826615460503136	0.2971369578814663	0.6306485476399506	0	0	0.9666287995779388	0.5764851433149873	0.9868421052631579	0	0.9898477157360406	880	1	2017-07-17	Natural/Stuck	10	0.1
84	2	2	0.3333333333333333	4	1	F	786x716	UB	2017-07-07	17:10:00	0.273972602739726	42	1	1	20170712_T84_V3.5	2017-07-12	2	1	09:30:00	1	2886.791357759141	0.2147180909092532	11889	0.14260273288617412	10050	0.11206046085547178	0.17015017406415267	0.31362608622607346	63	0.30434782608695654	1.0019427331064141	0.6770962606763596	0.9868421052631579	0	0.9898477157360406	880	45	2017-07-17	Natural/Stuck	10	4.5
84	2	2	0.3333333333333333	4	1	F	852x721	BB	2017-07-07	17:10:00	0.273972602739726	19	1	1	20170712_T84_V3.5	2017-07-12	2	1	09:30:00	1	5909.583103974752	0.4635346873888968	18696	0.25589601051878236	16896	0.23266506941018955	0.25769785420131297	0.5321888390877082	0	0	0.9883545042007618	0.6383827344117932	0.9868421052631579	0	0.9898477157360406	880	30	2017-07-17	Natural/Stuck	10	3
85	1	4	1	4	1	F	136x427	BB	2017-07-07	17:13:00	0.3150684931506849	5	1	1	20170712_T85_V3	2017-07-12	2	1	09:00:00	0	5304.403280162633	0.4137202123402603	11852	0.141986918096633	12014	0.1466598548375731	0.20720537539497869	0.40613438339647223	6	0.028985507246376812	0.9696707517875707	0.5851518133851502	1	0	1	940	112	2017-09-21	Natural/Stuck	76	1.4736842105263157
85	1	4	1	4	1	F	208x313	BP	2017-07-07	17:13:00	0.3150684931506849	5	1	1	20170712_T85_V3	2017-07-12	2	1	09:00:00	0	5938.446869623765	0.46591056523075103	11535	0.1367108832781319	12023	0.14681840603199212	0.19947939176588095	0.38684646796691446	8	0.03864734299516908	0.9628954873882287	0.5658487549737484	1	0	1	940	74	2017-07-27	Natural	20	3.7
85	1	4	1	4	1	F	237x714	PP	2017-07-07	17:13:00	0.3150684931506849	25	1	1	20170712_T85_V3	2017-07-12	2	1	09:00:00	0	3181.2036491488207	0.2389521997912377	15865	0.20877785729740525	14405	0.1887816221548869	0.2705318823456968	0.5642289858642486	1	0.004830917874396135	0.9964374681916803	0.6614114926797529	1	0	1	940	151	2017-09-25	Natural	80	1.8875
85	1	4	1	4	1	F	306x774	TW	2017-07-07	17:13:00	0.3150684931506849	16	1	1	20170712_T85_V3	2017-07-12	2	1	09:00:00	0	3436.796877052533	0.259990975330395	15285	0.19912454438027397	14217	0.18546966387146782	0.267555049129101	0.556797322779518	0	0	0.9905842389063866	0.6447353572361934	1	0	1	940	7	2017-07-17	Natural/Stuck	10	0.7
85	1	4	1	4	1	F	315x229	NR	2017-07-07	17:13:00	0.3150684931506849	10	1	1	20170712_T85_V3	2017-07-12	2	1	09:00:00	0	2884.699844279284	0.21454593109500175	12935	0.1600119834229316	12740	0.15944965118737228	0.22184375802131895	0.4426791005065358	10	0.04830917874396135	0.9766678070475538	0.6050867647657014	1	0	1	940	12	2017-07-17	Natural/Stuck	10	1.2
85	1	4	1	4	1	F	335x365	CO	2017-07-07	17:13:00	0.3150684931506849	10	1	1	20170712_T85_V3	2017-07-12	2	1	09:00:00	0	1740.6428967044003	0.12037458891410104	11626	0.1382254547875439	10945	0.12782749630047213	0.19455957810404845	0.3745641548797859	5	0.024154589371980676	0.9876509800305822	0.6363783597703949	1	0	1	940	119	2017-09-25	Natural/Stuck	80	1.4875
85	1	4	1	4	1	F	360x380	CY	2017-07-07	17:13:00	0.3150684931506849	10	1	1	20170712_T85_V3	2017-07-12	2	1	09:00:00	0	2653.1447947859333	0.19548582237770692	14029	0.17822012882179653	12896	0.16219787189063492	0.23410954469963643	0.4733006326616606	0	0	0.9934442520514943	0.6528836740461992	1	0	1	940	128	2017-10-09	Natural/Stuck	94	1.3617021276595744
85	1	4	1	4	1	F	387x324	LG	2017-07-07	17:13:00	0.3150684931506849	10	1	1	20170712_T85_V3	2017-07-12	2	1	09:00:00	0	5115.458899223683	0.39816753728481197	14917	0.19299968377078375	14441	0.1894158269325629	0.2656652628999103	0.5520794721188858	0	0	0.9808606890151954	0.6170324897976809	1	0	1	940	258	2017-09-28	Natural/Stuck	83	3.108433734939759
85	1	4	1	4	1	F	786x716	CG	2017-07-07	17:13:00	0.3150684931506849	25	1	1	20170712_T85_V3	2017-07-12	2	1	09:00:00	0	3874.9544119992593	0.29605725965310553	9683	0.10588685651515403	9392	0.10046860686350503	0.17242210290090806	0.31929795577291964	63	0.30434782608695654	0.9803946016790054	0.6157045842658814	1	0	1	940	1	2017-07-17	Natural/Stuck	10	0.1
85	1	4	1	4	1	F	852x721	UB	2017-07-07	17:13:00	0.3150684931506849	16	1	1	20170712_T85_V3	2017-07-12	2	1	09:00:00	0	6306.165683039057	0.4961787911944062	13454	0.16865003411946808	13103	0.16584454936227186	0.23193625044038824	0.46787500430308515	0	0	0.9794027939902851	0.6128788758329964	1	0	1	940	3	2017-07-17	Natural/Stuck	10	0.3
86	1	4	1	4	1	F	136x427	UB	2017-07-07	17:18:00	0.3835616438356164	5	1	1	NA	NA	NA	NA	NA	NA	NA	NA	NA	NA	NA	NA	NA	NA	NA	NA	NA	NA	NA	NA	NA	NA	157	2017-08-31	Natural/Stuck	55	2.8545454545454545
86	1	4	1	4	1	F	208x313	BB	2017-07-07	17:18:00	0.3835616438356164	20	1	1	NA	NA	NA	NA	NA	NA	NA	NA	NA	NA	NA	NA	NA	NA	NA	NA	NA	NA	NA	NA	NA	NA	42	2017-10-12	Natural/Stuck	97	0.4329896907216495
86	1	4	1	4	1	F	237x714	BP	2017-07-07	17:18:00	0.3835616438356164	5	1	1	NA	NA	NA	NA	NA	NA	NA	NA	NA	NA	NA	NA	NA	NA	NA	NA	NA	NA	NA	NA	NA	NA	90	2017-08-10	Natural	34	2.6470588235294117
86	1	4	1	4	1	F	306x774	PP	2017-07-07	17:18:00	0.3835616438356164	5	1	1	NA	NA	NA	NA	NA	NA	NA	NA	NA	NA	NA	NA	NA	NA	NA	NA	NA	NA	NA	NA	NA	NA	276	2017-09-11	Natural/Stuck	66	4.181818181818182
86	1	4	1	4	1	F	315x229	TW	2017-07-07	17:18:00	0.3835616438356164	107	1	1	NA	NA	NA	NA	NA	NA	NA	NA	NA	NA	NA	NA	NA	NA	NA	NA	NA	NA	NA	NA	NA	NA	1	2017-07-17	Natural/Stuck	10	0.1
86	1	4	1	4	1	F	360x380	CO	2017-07-07	17:18:00	0.3835616438356164	11	1	1	NA	NA	NA	NA	NA	NA	NA	NA	NA	NA	NA	NA	NA	NA	NA	NA	NA	NA	NA	NA	NA	NA	96	2017-08-03	Natural/Stuck	27	3.5555555555555554
86	1	4	1	4	1	F	387x324	CY	2017-07-07	17:18:00	0.3835616438356164	92	1	1	NA	NA	NA	NA	NA	NA	NA	NA	NA	NA	NA	NA	NA	NA	NA	NA	NA	NA	NA	NA	NA	NA	118	2017-10-02	Natural	87	1.3563218390804597
86	1	4	1	4	1	F	786x716	LG	2017-07-07	17:18:00	0.3835616438356164	20	1	1	NA	NA	NA	NA	NA	NA	NA	NA	NA	NA	NA	NA	NA	NA	NA	NA	NA	NA	NA	NA	NA	NA	27	2017-07-17	Natural/Stuck	10	2.7
86	1	4	1	4	1	F	852x721	CG	2017-07-07	17:18:00	0.3835616438356164	11	1	1	NA	NA	NA	NA	NA	NA	NA	NA	NA	NA	NA	NA	NA	NA	NA	NA	NA	NA	NA	NA	NA	NA	0	2017-07-17	Natural/Stuck	10	0
9	5	4	1	1	0	F	136x427	CY	2017-03-03	NA	NA	NA	NA	1	NA	NA	NA	NA	NA	NA	NA	NA	NA	NA	NA	NA	NA	NA	NA	NA	NA	NA	NA	NA	NA	NA	51	2017-06-08	Natural/Stuck	97	0.5257731958762887
9	5	4	1	1	0	F	208x313	LG	2017-03-03	NA	NA	NA	NA	1	NA	NA	NA	NA	NA	NA	NA	NA	NA	NA	NA	NA	NA	NA	NA	NA	NA	NA	NA	NA	NA	NA	57	2017-06-05	Natural	94	0.6063829787234043
9	5	4	1	1	0	F	306x774	UB	2017-03-03	NA	NA	NA	NA	1	NA	NA	NA	NA	NA	NA	NA	NA	NA	NA	NA	NA	NA	NA	NA	NA	NA	NA	NA	NA	NA	NA	103	2017-03-27	Natural	24	4.291666666666667
9	5	4	1	1	0	F	315x229	BB	2017-03-03	NA	NA	NA	NA	1	NA	NA	NA	NA	NA	NA	NA	NA	NA	NA	NA	NA	NA	NA	NA	NA	NA	NA	NA	NA	NA	NA	0	2017-03-13	Natural	10	0
9	5	4	1	1	0	F	335x365	BP	2017-03-03	NA	NA	NA	NA	1	NA	NA	NA	NA	NA	NA	NA	NA	NA	NA	NA	NA	NA	NA	NA	NA	NA	NA	NA	NA	NA	NA	111	2017-04-17	Natural	45	2.466666666666667
9	5	4	1	1	0	F	387x324	TW	2017-03-03	NA	NA	NA	NA	1	NA	NA	NA	NA	NA	NA	NA	NA	NA	NA	NA	NA	NA	NA	NA	NA	NA	NA	NA	NA	NA	NA	98	2017-04-03	Natural	31	3.161290322580645
9	5	4	1	1	0	F	786x716	NR	2017-03-03	NA	NA	NA	NA	1	NA	NA	NA	NA	NA	NA	NA	NA	NA	NA	NA	NA	NA	NA	NA	NA	NA	NA	NA	NA	NA	NA	30	2017-05-29	Natural	87	0.3448275862068966
9	5	4	1	1	0	F	852x721	CO	2017-03-03	NA	NA	NA	NA	1	NA	NA	NA	NA	NA	NA	NA	NA	NA	NA	NA	NA	NA	NA	NA	NA	NA	NA	NA	NA	NA	NA	115	2017-06-08	Natural/Stuck	97	1.1855670103092784
