# Supplementary material for: Selection on heritable social network positions is context-dependent in Drosophila melanogaster
Source: Nat Commun. 2021 Jun 7;12:3357. doi: 10.1038/s41467-021-23672-1 (PMC8185000; doi:10.1038/s41467-021-23672-1)
Supplement: Supplementary file 4 — Source Data [file 41467_2021_23672_MOESM4_ESM.zip › Wice and Saltz 2021_Source Data/Source Data 7.csv]

trial	food	pc	pc.rescaled	dilution	dilution.rescaled	sex	genotype	color	emerged	setuptime	setuptime.rescaled	latency	matings	lifestatus	video	videodate	videoday	videoday.rescaled	videotime	videotime.rescaled	activity	activity.rescaled	indegree	indegree.rescaled	outdegree	outdegree.rescaled	eigencentrality	eigencentrality.rescaled	betweenness	betweenness.rescaled	clusteringcoeff	clusteringcoeff.rescaled	density	modularity	transitivity	diameter	offspring	deathdate	causeofdeath	lifespan	reprorate
12	1	4	1	4	1	F	136x427	TW	2017-03-10	NA	NA	NA	NA	1	20170314_T12_V1.5	2017-03-14	1	0	09:30:00	1	1314.495432943757	0.08529689569752295	11862	0.1421533545262387	10143	0.11369882319780142	0.24408986688387063	0.4982165035061513	26	0.12560386473429952	1.0201317882299477	0.7289177650196995	0.9868421052631579	0	0.989247311827957	728	139	2017-06-08	Natural	90	1.5444444444444445
12	1	4	1	4	1	F	208x313	NR	2017-03-10	NA	NA	NA	NA	1	20170314_T12_V1.5	2017-03-14	1	0	09:30:00	1	1545.5543942372244	0.10431616965416868	7662	0.07225005409183963	7657	0.06990345993939821	0.15523465810773193	0.2763895058543312	54	0.2608695652173913	0.9677869685637817	0.5797848231896459	0.9868421052631579	0	0.989247311827957	728	163	2017-05-08	Natural	59	2.76271186440678
12	1	4	1	4	1	F	237x714	CO	2017-03-10	NA	NA	NA	NA	1	20170314_T12_V1.5	2017-03-14	1	0	09:30:00	1	3999.12840060628	0.30627845641771295	10916	0.12640846828553834	10932	0.12759847790853357	0.2148532038027315	0.4252271843432603	1	0.004830917874396135	0.9902198612876129	0.6436972276453128	0.9868421052631579	0	0.989247311827957	728	155	2017-05-04	Stuck	55	2.8181818181818183
12	1	4	1	4	1	F	306x774	CY	2017-03-10	NA	NA	NA	NA	1	20170314_T12_V1.5	2017-03-14	1	0	09:30:00	1	4293.7722200804865	0.3305316231888337	10542	0.12018374581828471	10028	0.11167289126911423	0.19862118931070902	0.3847039658375476	50.5	0.24396135265700483	0.9739426349052017	0.5973226165429314	0.9868421052631579	0	0.989247311827957	728	379	2017-05-29	Stuck	80	4.7375
12	1	4	1	4	1	F	315x229	LG	2017-03-10	NA	NA	NA	NA	1	20170314_T12_V1.5	2017-03-14	1	0	09:30:00	1	8099.335228289253	0.6437808692134056	11460	0.1354626100560891	11513	0.1378338383482489	0.2121956298263435	0.4185925518401169	0	0	0.9625759263812631	0.5649383100936839	0.9868421052631579	0	0.989247311827957	728	80	2017-04-20	Stuck	41	1.951219512195122
12	1	4	1	4	1	F	335x365	CG	2017-03-10	NA	NA	NA	NA	1	20170314_T12_V1.5	2017-03-14	1	0	09:30:00	1	2961.3896885514705	0.2208585413038422	6448	0.05204467153770617	6483	0.04922133746740892	0.12510247925784357	0.20116453188776978	108	0.5217391304347826	0.9679728669752643	0.5803144568222144	0.9868421052631579	0	0.989247311827957	728	184	2017-05-18	Stuck	69	2.6666666666666665
12	1	4	1	4	1	F	360x380	UB	2017-03-10	NA	NA	NA	NA	1	20170314_T12_V1.5	2017-03-14	1	0	09:30:00	1	721.1799200543354	0.036459013716224856	7144	0.06362864703826374	6769	0.05425974209005708	0.13836853878919708	0.23428324487087088	39.5	0.19082125603864733	0.9800207411362446	0.614639437362488	0.9868421052631579	0	0.989247311827957	728	126	2017-06-08	Natural	90	1.4
12	1	4	1	4	1	F	786x716	BP	2017-03-10	NA	NA	NA	NA	1	20170314_T12_V1.5	2017-03-14	1	0	09:30:00	1	5867.810351832895	0.4600962255674574	13435	0.16833380490321723	13338	0.1699844972165457	0.25428804174908304	0.5236762434925575	0	0	0.9656693259950273	0.5737515563250927	0.9868421052631579	0	0.989247311827957	728	165	2017-05-11	Natural	62	2.661290322580645
12	1	4	1	4	1	F	852x721	PP	2017-03-10	NA	NA	NA	NA	1	20170314_T12_V1.5	2017-03-14	1	0	09:30:00	1	10101.05272815616	0.8085492612318677	12642	0.15513539603548424	13651	0.17549855542245085	0.23254981580290152	0.46940677001613834	0	0	0.9423523474031213	0.507320348152511	0.9868421052631579	0	0.989247311827957	728	108	2017-06-05	Natural	87	1.2413793103448276
14	2	2	0.3333333333333333	4	1	F	136x427	BP	2017-03-10	NA	NA	NA	NA	1	20170314_T14_V1.5	2017-03-14	1	0	09:30:00	1	5084.014854807748	0.39557926764270945	12284	0.14917697185559975	11538	0.13827425833274612	0.193854194526345	0.3728031650246039	0	0	0.9882075846310587	0.6379641533987731	1	0	1	919	136	2017-06-08	Natural	90	1.511111111111111
14	2	2	0.3333333333333333	4	1	F	208x313	PP	2017-03-10	NA	NA	NA	NA	1	20170314_T14_V1.5	2017-03-14	1	0	09:30:00	1	4632.888323965941	0.3584454597559253	15567	0.20381805169515504	15519	0.20840673666408288	0.2564884656358199	0.5291696009566758	0	0	0.9737241584375342	0.5967001664408642	1	0	1	919	107	2017-04-10	Natural	31	3.4516129032258065
14	2	2	0.3333333333333333	4	1	F	237x714	TW	2017-03-10	NA	NA	NA	NA	1	20170314_T14_V1.5	2017-03-14	1	0	09:30:00	1	3344.198241587346	0.25236885668991893	10874	0.12570943528119435	10433	0.11880769501796913	0.17417509020353372	0.323674287961198	12	0.057971014492753624	0.9830419897533992	0.6232471218888611	1	0	1	919	163	2017-06-12	Natural	94	1.7340425531914894
14	2	2	0.3333333333333333	4	1	F	306x774	NR	2017-03-10	NA	NA	NA	NA	1	20170314_T14_V1.5	2017-03-14	1	0	09:30:00	1	2012.1715304019492	0.142725063626087	10412	0.11802007223341045	9970	0.11065111690508068	0.1622050723058394	0.293791142463518	96	0.463768115942029	0.9835228222040114	0.6246170369701334	1	0	1	919	190	2017-05-18	Natural/Stuck	69	2.753623188405797
14	2	2	0.3333333333333333	4	1	F	315x229	CO	2017-03-10	NA	NA	NA	NA	1	20170314_T14_V1.5	2017-03-14	1	0	09:30:00	1	3160.1190097218823	0.23721664912792145	14118	0.17970141304528736	13868	0.1793214008878867	0.24284096542006445	0.4950986214382912	7	0.033816425120772944	0.9773187752177247	0.6069414048021835	1	0	1	919	80	2017-04-03	Stuck	24	3.3333333333333335
14	2	2	0.3333333333333333	4	1	F	335x365	CY	2017-03-10	NA	NA	NA	NA	1	20170314_T14_V1.5	2017-03-14	1	0	09:30:00	1	3774.772183879422	0.2878109088882099	9644	0.10523775443969176	10235	0.11531956874075118	0.15452625351379043	0.2746209740331669	55.5	0.26811594202898553	0.9585097950709903	0.5533537038607156	1	0	1	919	177	2017-05-29	Stuck	80	2.2125
14	2	2	0.3333333333333333	4	1	F	360x380	LG	2017-03-10	NA	NA	NA	NA	1	20170314_T14_V1.5	2017-03-14	1	0	09:30:00	1	6013.524875814204	0.4720904993906778	14902	0.19275002912637518	15519	0.20840673666408288	0.23889510783557424	0.4852477893578181	4	0.01932367149758454	0.9631060336165362	0.566448611437463	1	0	1	919	114	2017-05-18	Stuck	69	1.6521739130434783
14	2	2	0.3333333333333333	4	1	F	387x324	CG	2017-03-10	NA	NA	NA	NA	1	20170314_T14_V1.5	2017-03-14	1	0	09:30:00	1	4028.611878110575	0.30870534491712315	14690	0.18922157681873408	14136	0.18404270312169685	0.23375519410134932	0.47241599651689403	0	0	0.9823226404090901	0.6211976605552562	1	0	1	919	220	2017-05-15	Natural/Stuck	66	3.3333333333333335
14	2	2	0.3333333333333333	4	1	F	786x716	UB	2017-03-10	NA	NA	NA	NA	1	20170314_T14_V1.5	2017-03-14	1	0	09:30:00	1	5321.938095727414	0.41516356454412595	13344	0.16681923339380525	12965	0.16341343104784722	0.21315732424382075	0.4209934216172051	2	0.00966183574879227	0.9799811594634659	0.6145266672480489	1	0	1	919	260	2017-05-22	Natural	73	3.5616438356164384
14	2	2	0.3333333333333333	4	1	F	852x721	BB	2017-03-10	NA	NA	NA	NA	1	20170314_T14_V1.5	2017-03-14	1	0	09:30:00	1	3846.321894944765	0.29370041669458424	11579	0.13744320356839704	11437	0.13649496159537736	0.1887367990239897	0.36002758894167153	19	0.09178743961352658	0.9759744102809796	0.6031112435906519	1	0	1	919	165	2017-06-12	Natural	94	1.7553191489361701
21	1	4	1	4	1	F	136x427	NR	2017-03-17	NA	NA	NA	NA	1	20170321_T21_V1	2017-03-21	1	0	09:00:00	0	5476.84029408649	0.4279141080875814	14545	0.18680824858945125	12916	0.16255020787823268	0.15745502485950627	0.28193265067404477	8.5	0.04106280193236715	0.9969135589834035	0.6627678985438038	0.994736842105263	0	0.9946808510638298	910	92	2017-05-18	Natural/Stuck	62	1.4838709677419355
21	1	4	1	4	1	F	208x313	CO	2017-03-17	NA	NA	NA	NA	1	20170321_T21_V1	2017-03-21	1	0	09:00:00	0	2473.1336664875807	0.18066847469646782	19420	0.2679460080222359	12135	0.14879148756253963	0.19746765041515643	0.38182415638800027	37	0.178743961352657	1.0821902555383778	0.9057253622985666	0.994736842105263	0	0.9946808510638298	910	40	2017-05-18	Natural/Stuck	62	0.6451612903225806
21	1	4	1	4	1	F	237x714	CY	2017-03-17	NA	NA	NA	NA	1	20170321_T21_V1	2017-03-21	1	0	09:00:00	0	2011.114576632159	0.14263806205213975	29749	0.4398581961619759	28934	0.44473610034528926	0.4423246343131466	0.9931095311037851	5	0.024154589371980676	0.9718869731139043	0.5914659359334845	0.994736842105263	0	0.9946808510638298	910	4	2017-03-30	Stuck	13	0.3076923076923077
21	1	4	1	4	1	F	306x774	LG	2017-03-17	NA	NA	NA	NA	1	20170321_T21_V1	2017-03-21	1	0	09:00:00	0	2140.4153898454006	0.1532812657415924	23155	0.33011001447996935	20673	0.299203720668029	0.36207581482517304	0.7927683813016538	0	0	0.9948052460601516	0.6567612122938921	0.994736842105263	0	0.9946808510638298	910	22	2017-03-30	Stuck	13	1.6923076923076923
21	1	4	1	4	1	F	315x229	CG	2017-03-17	NA	NA	NA	NA	1	20170321_T21_V1	2017-03-21	1	0	09:00:00	0	4248.367824835246	0.32679422807907105	12530	0.15327130802390027	11274	0.1336234232964555	0.1521094057044395	0.26858731432188987	15	0.07246376811594203	0.9933363459241463	0.6525762442314529	0.994736842105263	0	0.9946808510638298	910	224	2017-04-27	Stuck	41	5.463414634146342
21	1	4	1	4	1	F	335x365	UB	2017-03-17	NA	NA	NA	NA	1	20170321_T21_V1	2017-03-21	1	0	09:00:00	0	4421.03259003753	0.3410068708333644	10419	0.11813657773413445	9682	0.10557747868367275	0.121267775099427	0.19159119429663768	35	0.16908212560386474	0.9844246017073239	0.6271862507159965	0.994736842105263	0	0.9946808510638298	910	80	2017-03-30	Natural/Stuck	13	6.153846153846154
21	1	4	1	4	1	F	360x380	BB	2017-03-17	NA	NA	NA	NA	1	20170321_T21_V1	2017-03-21	1	0	09:00:00	0	3341.11534006758	0.2521150922470358	24842	0.358187840154453	26839	0.40782890564442253	0.3846655846379954	0.8491637337434993	4.5	0.021739130434782608	0.9438316240429203	0.5115348793798732	0.994736842105263	0	0.9946808510638298	910	186	2017-06-08	Natural/Stuck	83	2.2409638554216866
21	1	4	1	4	1	F	786x716	PP	2017-03-17	NA	NA	NA	NA	1	20170321_T21_V1	2017-03-21	1	0	09:00:00	0	5583.934827700121	0.43672943497494604	24672	0.3553584208511559	19886	0.28533929955605664	0.3089981076221468	0.6602599038216985	0	0	1.0167131088177814	0.719177780792765	0.994736842105263	0	0.9946808510638298	910	0	2017-05-11	Natural	55	0
21	1	4	1	4	1	F	852x721	TW	2017-03-17	NA	NA	NA	NA	1	20170321_T21_V1	2017-03-21	1	0	09:00:00	0	2914.926625565696	0.21703400353718552	10398	0.11778706123196245	8659	0.08755549291804665	0.12527199605764097	0.2015877305192123	103.5	0.5	1.0059536894295775	0.6885236706825468	0.994736842105263	0	0.9946808510638298	910	159	2017-05-29	Stuck	73	2.1780821917808217
28	4	4	1	2	0.3333333333333333	F	208x313	CG	2017-03-24	17:10:00	0.273972602739726	28	1	1	20170328_T28_V1.5	2017-03-28	1	0	09:30:00	1	6807.202380322127	0.5374208800301493	14145	0.18015079140522278	14655	0.19318582199985906	0.22477348396990657	0.4499931603131495	0	0	0.9643581081081081	0.5700158326736681	1	0	1	1023	44	2017-04-10	Natural/Stuck	17	2.588235294117647
28	4	4	1	2	0.3333333333333333	F	237x714	UB	2017-03-24	17:10:00	0.273972602739726	100	1	1	20170328_T28_V1.5	2017-03-28	1	0	09:30:00	1	5541.591458051446	0.43324400362405896	10980	0.1274736614350149	9933	0.1099992953280248	0.17143202971304775	0.3168262384054894	48.5	0.23429951690821257	0.9973287015318287	0.6639506598928795	1	0	1	1023	1	2017-04-03	Natural	10	0.1
28	4	4	1	2	0.3333333333333333	F	335x365	PP	2017-03-24	17:10:00	0.273972602739726	NA	0	1	20170328_T28_V1.5	2017-03-28	1	0	09:30:00	1	5231.389413063473	0.40771018471259646	11289	0.1326165471098314	10897	0.12698188993023748	0.17594497798437292	0.32809281218742925	3	0.014492753623188406	0.9815686054755738	0.6190493782878782	1	0	1	1023	96	2017-06-19	Natural/Stuck	87	1.103448275862069
28	4	4	1	2	0.3333333333333333	F	360x380	TW	2017-03-24	17:10:00	0.273972602739726	90	1	1	20170328_T28_V1.5	2017-03-28	1	0	09:30:00	1	5354.815572301372	0.41786982501748243	13395	0.16766805918479435	13572	0.17410682827143964	0.2075790629949932	0.40706729435929245	1	0.004830917874396135	0.9697798811159586	0.5854627281592619	1	0	1	1023	18	2017-04-06	Natural/Stuck	13	1.3846153846153846
29	5	4	1	1	0	F	136x427	CY	2017-03-24	17:15:00	0.3424657534246575	100	1	1	20170328_T29_V1	2017-03-28	1	0	09:00:00	0	4397.30221015071	0.3390535399881285	14033	0.1782867033936388	12711	0.1589387640053555	0.21078899438133686	0.41508088694332307	16.5	0.07971014492753623	0.9935529868785926	0.653193464866914	0.9973684210526316	0	1	1172	83	2017-05-04	Natural	41	2.024390243902439
29	5	4	1	1	0	F	208x313	LG	2017-03-24	17:15:00	0.3424657534246575	65	1	1	20170328_T29_V1	2017-03-28	1	0	09:00:00	0	2498.213529851512	0.18273288626243178	11122	0.129837058735416	11005	0.12888450426326545	0.16105855968747979	0.29092887411252705	24.5	0.11835748792270531	0.9727036432193028	0.593792668857573	0.9973684210526316	0	1	1172	52	2017-06-26	Natural/Stuck	94	0.5531914893617021
29	5	4	1	1	0	F	237x714	CG	2017-03-24	17:15:00	0.3424657534246575	100	1	1	20170328_T29_V1	2017-03-28	1	0	09:00:00	0	6613.080315457292	0.5214420116407741	15060	0.19537972471414544	14540	0.19115989007117187	0.22384774575574645	0.44768205518507465	0	0	0.9783902483564646	0.6099940839840252	0.9973684210526316	0	1	1172	188	2017-06-26	Stuck	94	2
29	5	4	1	1	0	F	306x774	UB	2017-03-24	17:15:00	0.3424657534246575	75	1	1	20170328_T29_V1	2017-03-28	1	0	09:00:00	0	4415.447930382656	0.3405471778989892	18538	0.2532663149310121	18481	0.2605876964273131	0.27624871981794374	0.5785010686154909	0	0	0.9719680105833163	0.5916968156325445	0.9973684210526316	0	1	1172	69	2017-07-03	Natural/Stuck	101	0.6831683168316832
29	5	4	1	1	0	F	315x229	BB	2017-03-24	17:15:00	0.3424657534246575	NA	0	1	20170328_T29_V1	2017-03-28	1	0	09:00:00	0	6017.916221719036	0.4724519664826047	17341	0.23334387430720835	16570	0.22692199281234585	0.24498479044629165	0.5004506798669303	0	0	0.9805910862057835	0.6162643782567554	0.9973684210526316	0	1	1172	104	2017-05-08	Stuck	45	2.311111111111111
29	5	4	1	1	0	F	335x365	BP	2017-03-24	17:15:00	0.3424657534246575	6	1	1	20170328_T29_V1	2017-03-28	1	0	09:00:00	0	3229.9969505087065	0.24296854765594644	11761	0.14047234658722102	10945	0.12782749630047213	0.1783986429039004	0.33421838580139324	55.5	0.26811594202898553	1.0047699090793427	0.6851510227827732	0.9973684210526316	0	1	1172	90	2017-06-05	Natural	73	1.2328767123287672
29	5	4	1	1	0	F	360x380	PP	2017-03-24	17:15:00	0.3424657534246575	NA	0	1	20170328_T29_V1	2017-03-28	1	0	09:00:00	0	4871.078216346758	0.37805170567486607	17294	0.23256162308806153	14649	0.19308012120357973	0.2456086524001716	0.5020081510167314	0	0	1.0112429995659498	0.7035931729927931	0.9973684210526316	0	1	1172	2	2017-04-03	Natural	10	0.2
29	5	4	1	1	0	F	387x324	TW	2017-03-24	17:15:00	0.3424657534246575	NA	0	1	20170328_T29_V1	2017-03-28	1	0	09:00:00	0	6438.086994436285	0.5070376972854672	16706	0.22277516102724565	16516	0.22597068564583186	0.25053922008288887	0.5143173115132399	0	0	0.9723042529616487	0.5926547865524646	0.9973684210526316	0	1	1172	133	2017-06-22	Stuck	90	1.4777777777777779
29	5	4	1	1	0	F	852x721	CO	2017-03-24	17:15:00	0.3424657534246575	75	1	1	20170328_T29_V1	2017-03-28	1	0	09:00:00	0	7057.098982332899	0.5579907463009542	12656	0.15536840703693225	13006	0.16413571982242267	0.19110524097253864	0.3659404034383758	1	0.004830917874396135	0.9638407404364852	0.5685418269674881	0.9973684210526316	0	1	1172	98	2017-05-18	Natural/Stuck	55	1.7818181818181817
30	5	4	1	1	0	F	136x427	CO	2017-03-24	17:20:00	0.410958904109589	11	1	1	20170328_T30_V1.5	2017-03-28	1	0	09:30:00	1	4299.5440236299755	0.33100672059391656	13478	0.16904948155052177	12702	0.15878021281093652	0.2532270833825157	0.5210275613012618	0	0	0.983739392562922	0.6252340564754733	0.994736842105263	0	0.9946808510638298	732	4	2017-04-03	Natural	10	0.4
30	5	4	1	1	0	F	208x313	CY	2017-03-24	17:20:00	0.410958904109589	18	1	1	20170328_T30_V1.5	2017-03-28	1	0	09:30:00	1	2239.2279892500346	0.16141487756051714	11829	0.14160411430853986	12060	0.147470227609048	0.23481294528674115	0.475056671981506	0	0	0.9650172588763573	0.571893785330788	0.994736842105263	0	0.9946808510638298	732	206	2017-06-22	Stuck	90	2.2888888888888888
30	5	4	1	1	0	F	237x714	LG	2017-03-24	17:20:00	0.410958904109589	95	1	1	20170328_T30_V1.5	2017-03-28	1	0	09:30:00	1	3766.252958426886	0.2871096615447909	11376	0.1340645440474011	11229	0.13283066732436052	0.22230848657395252	0.44383929517574766	12	0.057971014492753624	0.9731451424882082	0.5950505217875781	0.994736842105263	0	0.9946808510638298	732	166	2017-06-22	Stuck	90	1.8444444444444446
30	5	4	1	1	0	F	306x774	CG	2017-03-24	17:20:00	0.410958904109589	60	1	1	20170328_T30_V1.5	2017-03-28	1	0	09:30:00	1	3862.251944215283	0.295011674953181	13023	0.16147662400346188	13757	0.17736593615671906	0.2547160113697638	0.5247446695009975	9	0.043478260869565216	0.9485073572452213	0.5248562711072444	0.994736842105263	0	0.9946808510638298	732	98	2017-05-18	Stuck	55	1.7818181818181817
30	5	4	1	1	0	F	315x229	UB	2017-03-24	17:20:00	0.410958904109589	NA	0	1	20170328_T30_V1.5	2017-03-28	1	0	09:30:00	1	6586.409049903186	0.5192466061758473	12103	0.14616447247973635	12681	0.15841026002395886	0.23598399647734306	0.4779802008695228	0	0	0.9584060335351491	0.5530580821891252	0.994736842105263	0	0.9946808510638298	732	68	2017-06-26	Stuck	94	0.723404255319149
30	5	4	1	1	0	F	335x365	BB	2017-03-24	17:20:00	0.410958904109589	70	1	1	20170328_T30_V1.5	2017-03-28	1	0	09:30:00	1	937.7198048895809	0.05428317153796475	8025	0.07829169648652697	7820	0.07277499823832007	0.1714441264694116	0.31685643795352353	193	0.9323671497584541	0.9777126628499301	0.6080636098592626	0.994736842105263	0	0.9946808510638298	732	157	2017-07-06	Natural/Stuck	104	1.5096153846153846
30	5	4	1	1	0	F	360x380	BP	2017-03-24	17:20:00	0.410958904109589	70	1	1	20170328_T30_V1.5	2017-03-28	1	0	09:30:00	1	2154.412607146066	0.15443342581788536	8735	0.09010868298853253	7700	0.07066098231273342	0.18161961179155128	0.3422595335035794	11	0.05314009661835749	1.0020166021991395	0.6773067173209465	0.994736842105263	0	0.9946808510638298	732	84	2017-04-17	Natural	24	3.5
30	5	4	1	1	0	F	387x324	PP	2017-03-24	17:20:00	0.410958904109589	NA	0	1	20170328_T30_V1.5	2017-03-28	1	0	09:30:00	1	3822.7876817995325	0.29176323302225404	11585	0.1375430654261605	11973	0.14593756606299768	0.22614057289751094	0.45340609734307136	0	0	0.9621428882826285	0.5637045634500669	0.994736842105263	0	0.9946808510638298	732	188	2017-06-26	Natural	94	2
30	5	4	1	1	0	F	786x716	TW	2017-03-24	17:20:00	0.410958904109589	NA	0	1	20170328_T30_V1.5	2017-03-28	1	0	09:30:00	1	4670.760898453966	0.3615628842678288	13509	0.1695654344822995	13602	0.1746353322528363	0.25601298719512355	0.5279825691956725	0	0	0.9661212612413232	0.5750391418631964	0.994736842105263	0	0.9946808510638298	732	197	2017-06-01	Natural/Stuck	69	2.8550724637681157
31	1	4	1	4	1	F	136x427	NR	2017-03-24	17:25:00	0.4794520547945205	35	1	1	20170328_T31_V1	2017-03-28	1	0	09:00:00	0	5208.910949721737	0.4058599035115229	13407	0.16786778290032123	10419	0.11856105982665069	0.1884793878107279	0.35938496193773706	14	0.06763285024154589	1.0339828622377099	0.7683801497878056	1	0	1	1255	110	2017-04-13	Stuck	20	5.5
31	1	4	1	4	1	F	208x313	CO	2017-03-24	17:25:00	0.4794520547945205	6	1	1	20170328_T31_V1	2017-03-28	1	0	09:00:00	0	6815.460508916842	0.5381006355749368	13091	0.16260839172478073	11142	0.1312980057783102	0.1803842119686892	0.33917535827761697	6	0.028985507246376812	1.0120998727444483	0.7060344464311151	1	0	1	1255	167	2017-05-04	Natural	41	4.073170731707317
31	1	4	1	4	1	F	237x714	CY	2017-03-24	17:25:00	0.4794520547945205	65	1	1	20170328_T31_V1	2017-03-28	1	0	09:00:00	0	3575.728712697233	0.2714269422742182	10228	0.11495764192866535	8690	0.0881016136988232	0.1435668504395902	0.24726082808909683	90	0.43478260869565216	1.0125234654254636	0.7072412826196885	1	0	1	1255	177	2017-05-29	Natural	66	2.6818181818181817
31	1	4	1	4	1	F	306x774	LG	2017-03-24	17:25:00	0.4794520547945205	NA	0	1	20170328_T31_V1	2017-03-28	1	0	09:00:00	0	5831.681250950524	0.45712231248638735	19405	0.2676963533778273	13903	0.17993798886618279	0.26889269460694987	0.5601367542474168	7	0.033816425120772944	1.0533335064378657	0.8235110780110851	1	0	1	1255	7	2017-06-22	Natural	90	0.07777777777777778
31	1	4	1	4	1	F	315x229	CG	2017-03-24	17:25:00	0.4794520547945205	NA	0	1	20170328_T31_V1	2017-03-28	1	0	09:00:00	0	6113.422336419831	0.48031340994214733	22888	0.32566616180949687	14514	0.19070185328729478	0.32578187013484966	0.7021605610681857	6	0.028985507246376812	1.081893293753622	0.9048793037037685	1	0	1	1255	135	2017-06-05	Stuck	73	1.8493150684931507
31	1	4	1	4	1	F	360x380	BB	2017-03-24	17:25:00	0.4794520547945205	40	1	1	20170328_T31_V1	2017-03-28	1	0	09:00:00	0	7457.767096764939	0.5909711448599048	16144	0.21342143368340463	11691	0.14096962863786908	0.22773496248495906	0.45738649039084417	2	0.00966183574879227	1.0508003243049049	0.8162939186801502	1	0	1	1255	70	2017-06-01	Natural/Stuck	69	1.0144927536231885
31	1	4	1	4	1	F	387x324	BP	2017-03-24	17:25:00	0.4794520547945205	6	1	1	20170328_T31_V1	2017-03-28	1	0	09:00:00	0	5061.908250319784	0.3937595954488499	18004	0.24437860959006708	14117	0.18370798393347895	0.25462911653606496	0.5245277365790411	0	0	1.0318432750486548	0.7622843616307223	1	0	1	1255	127	2017-05-18	Stuck	55	2.309090909090909
31	1	4	1	4	1	F	786x716	PP	2017-03-24	17:25:00	0.4794520547945205	80	1	1	20170328_T31_V1	2017-03-28	1	0	09:00:00	0	6242.366408129587	0.4909272489865392	18019	0.24462826423447565	13788	0.1779120569374956	0.25202066796256134	0.5180157456270276	1	0.004830917874396135	1.0376859079974747	0.7789303075953412	1	0	1	1255	176	2017-06-15	Stuck	83	2.1204819277108435
34	2	2	0.3333333333333333	4	1	F	136x427	BP	2017-03-24	17:40:00	0.684931506849315	30	1	1	20170328_T34_V1.5	2017-03-28	1	0	09:30:00	1	5737.236833695712	0.44934826106942627	12935	0.1600119834229316	12460	0.15451694736100346	0.1873059774805406	0.3564555434585699	22	0.10628019323671498	0.965777472688282	0.574059671523829	0.9736842105263158	0	0.9747225647348952	626	1	2017-04-03	Natural	10	0.1
34	2	2	0.3333333333333333	4	1	F	208x313	PP	2017-03-24	17:40:00	0.684931506849315	35	1	1	20170328_T34_V1.5	2017-03-28	1	0	09:30:00	1	1903.306152758372	0.1337639723522147	13264	0.16548774195695953	12000	0.14641321964625467	0.18550509197157306	0.35195963341490094	0	0	0.9825935095092789	0.6219693798203075	0.9736842105263158	0	0.9747225647348952	626	77	2017-04-10	Stuck	17	4.529411764705882
34	2	2	0.3333333333333333	4	1	F	237x714	TW	2017-03-24	17:40:00	0.684931506849315	35	1	1	20170328_T34_V1.5	2017-03-28	1	0	09:30:00	1	4263.764220942206	0.3280615594730323	23467	0.3353028310836676	22528	0.3318828835177225	0.351702126201961	0.7668704712797494	0	0	0.9655168158701152	0.5733170475478714	0.9736842105263158	0	0.9747225647348952	626	0	2017-06-19	Natural/Stuck	87	0
34	2	2	0.3333333333333333	4	1	F	315x229	CO	2017-03-24	17:40:00	0.684931506849315	NA	0	1	20170328_T34_V1.5	2017-03-28	1	0	09:30:00	1	5703.401747226475	0.4465631763650599	16249	0.2151690161942646	16204	0.22047424423930662	0.2278151238134312	0.45758661311935583	4	0.01932367149758454	0.9638360530173306	0.5685284722819132	0.9736842105263158	0	0.9747225647348952	626	168	2017-05-08	Stuck	45	3.7333333333333334
34	2	2	0.3333333333333333	4	1	F	335x365	CY	2017-03-24	17:40:00	0.684931506849315	NA	0	1	20170328_T34_V1.5	2017-03-28	1	0	09:30:00	1	5080.880301997729	0.39532125160086634	16093	0.2125726078924155	15573	0.20935804383059686	0.22933153516947846	0.4613723335396923	0	0	0.9599220581030724	0.5573773100543266	0.9736842105263158	0	0.9747225647348952	626	161	2017-06-05	Natural	73	2.2054794520547945
34	2	2	0.3333333333333333	4	1	F	360x380	LG	2017-03-24	17:40:00	0.684931506849315	NA	0	1	20170328_T34_V1.5	2017-03-28	1	0	09:30:00	1	4894.822292673889	0.38000616392216874	21778	0.30719171812326285	22886	0.33818969769572266	0.3339213068484416	0.7224806619786679	0	0	0.9502187763875029	0.5297321876357656	0.9736842105263158	0	0.9747225647348952	626	126	2017-04-24	Natural/Stuck	31	4.064516129032258
34	2	2	0.3333333333333333	4	1	F	387x324	CG	2017-03-24	17:40:00	0.684931506849315	NA	0	1	20170328_T34_V1.5	2017-03-28	1	0	09:30:00	1	6058.81427062779	0.47581842841134137	14804	0.1911189521162392	15041	0.19998590656049609	0.21774386933515844	0.4324437298345817	63	0.30434782608695654	0.9523112658646249	0.5356937921166258	0.9736842105263158	0	0.9747225647348952	626	151	2017-04-27	Natural	34	4.4411764705882355
34	2	2	0.3333333333333333	4	1	F	786x716	UB	2017-03-24	17:40:00	0.684931506849315	NA	0	1	20170328_T34_V1.5	2017-03-28	1	0	09:30:00	1	6281.409290451918	0.4941410056432324	18399	0.2509528485594927	17027	0.23497287012895496	0.2657059046088458	0.5521809341310376	0	0	0.9753273286836207	0.6012676765894917	0.9736842105263158	0	0.9747225647348952	626	211	2017-06-12	Natural/Stuck	80	2.6375
34	2	2	0.3333333333333333	4	1	F	852x721	BB	2017-03-24	17:40:00	0.684931506849315	110	1	1	20170328_T34_V1.5	2017-03-28	1	0	09:30:00	1	1918.926184629371	0.1350497119907165	15624	0.2047667393439076	14888	0.19729053625537313	0.20941358329925575	0.41164717365765885	14	0.06763285024154589	0.9548879306679516	0.5430348356942093	0.9736842105263158	0	0.9747225647348952	626	142	2017-05-25	Natural/Stuck	62	2.2903225806451615
39	5	4	1	1	0	F	136x427	CY	2017-03-31	17:24:00	0.4657534246575342	NA	0	1	20170404_T39_V1	2017-04-04	1	0	09:00:00	0	5302.923683558787	0.41359842155146626	12003	0.14450010818367925	12217	0.15023606511169052	0.19165723390295472	0.3673184535962199	0	0	0.9686745374606647	0.5823135502253524	1	0	1	845	201	2017-06-22	Natural/Stuck	83	2.4216867469879517
39	5	4	1	1	0	F	208x313	LG	2017-03-31	17:24:00	0.4657534246575342	13	1	1	20170404_T39_V1	2017-04-04	1	0	09:00:00	0	4437.138016490169	0.3423325650032707	14785	0.19080272289998834	14766	0.1951412867310267	0.24902325701584063	0.5105327102462328	0	0	0.9732857624976335	0.5954511550464091	1	0	1	845	60	2017-04-17	Stuck	17	3.5294117647058822
39	5	4	1	1	0	F	237x714	CG	2017-03-31	17:24:00	0.4657534246575342	81	1	1	20170404_T39_V1	2017-04-04	1	0	09:00:00	0	3715.562877614627	0.28293718310701077	19645	0.27169082768836444	18484	0.26064054682545273	0.3142538461681048	0.6733808532646297	0	0	0.9877861285975844	0.636763404623156	1	0	1	845	159	2017-05-25	Natural/Stuck	55	2.890909090909091
39	5	4	1	1	0	F	306x774	UB	2017-03-31	17:24:00	0.4657534246575342	NA	0	1	20170404_T39_V1	2017-04-04	1	0	09:00:00	0	5410.399379423942	0.42244512324136224	13954	0.17697185559975367	13753	0.17729546895919948	0.21874834068083895	0.4349513921979774	0	0	0.9765021816128034	0.6046148898316824	1	0	1	845	101	2017-07-03	Natural/Stuck	94	1.074468085106383
39	5	4	1	1	0	F	315x229	BB	2017-03-31	17:24:00	0.4657534246575342	NA	0	1	20170404_T39_V1	2017-04-04	1	0	09:00:00	0	1938.70339466339	0.1366776435525545	12754	0.15699948404706823	12225	0.15037699950672961	0.21402497018451472	0.4231594994048769	37	0.178743961352657	0.9832756813020235	0.623912920497958	1	0	1	845	121	2017-05-15	Stuck	45	2.688888888888889
39	5	4	1	1	0	F	335x365	BP	2017-03-31	17:24:00	0.4657534246575342	41	1	1	20170404_T39_V1	2017-04-04	1	0	09:00:00	0	3007.8992305233646	0.22468690491895454	10774	0.12404507098513723	9859	0.10869565217391304	0.17232084905633552	0.31904517558533585	75	0.36231884057971014	0.9945469144810006	0.6560252130371921	1	0	1	845	145	2017-06-22	Natural/Stuck	83	1.7469879518072289
39	5	4	1	1	0	F	360x380	PP	2017-03-31	17:24:00	0.4657534246575342	36	1	1	20170404_T39_V1	2017-04-04	1	0	09:00:00	0	3799.976426334603	0.2898855585336568	12683	0.15581778539686766	12337	0.15235008103727715	0.20292184641336744	0.3954405547911137	0	0	0.9797005638732258	0.6137272367388998	1	0	1	845	107	2017-07-03	Natural/Stuck	94	1.1382978723404256
39	5	4	1	1	0	F	387x324	TW	2017-03-31	17:24:00	0.4657534246575342	NA	0	1	20170404_T39_V1	2017-04-04	1	0	09:00:00	0	6117.753641249171	0.480669934842449	18150	0.24680858146231047	16754	0.23016348389824537	0.29827358930289377	0.6334861475862543	0	0	0.9924302023774864	0.6499945971134465	1	0	1	845	113	2017-06-29	Natural/Stuck	90	1.2555555555555555
39	5	4	1	1	0	F	786x716	NR	2017-03-31	17:24:00	0.4657534246575342	NA	0	1	20170404_T39_V1	2017-04-04	1	0	09:00:00	0	4115.043190851955	0.31581980958128725	12205	0.14786212406171462	12848	0.16135226552040025	0.19756005213192404	0.3820548372416132	0	0	0.9604870107803888	0.5589868877603973	1	0	1	845	72	2017-07-03	Natural/Stuck	94	0.7659574468085106
40	5	4	1	1	0	F	136x427	CO	2017-03-31	17:31:00	0.5616438356164384	29	1	1	20170404_T40_V1.5	2017-04-04	1	0	09:30:00	1	4624.407103959927	0.3577473407741815	17677	0.23893613834196029	15848	0.21420266366006624	0.23872893851172736	0.48483294769891594	0	0	0.9995138762923997	0.6701763292625531	1	0	1	1059	137	2017-06-26	Natural/Stuck	87	1.5747126436781609
40	5	4	1	1	0	F	208x313	CY	2017-03-31	17:31:00	0.5616438356164384	59	1	1	20170404_T40_V1.5	2017-04-04	1	0	09:30:00	1	4865.609116302021	0.37760152485753323	16189	0.21417039761663031	16099	0.2186244803044183	0.22530081855003656	0.4513096509081233	0	0	0.9743290118661774	0.5984234233317052	1	0	1	1059	168	2017-05-11	Natural/Stuck	41	4.097560975609756
40	5	4	1	1	0	F	237x714	LG	2017-03-31	17:31:00	0.5616438356164384	69	1	1	20170404_T40_V1.5	2017-04-04	1	0	09:30:00	1	4814.258767800722	0.3733746974691984	12529	0.1532546643809397	12826	0.1609646959340427	0.17189882371874904	0.3179915894775629	20	0.0966183574879227	0.9672744327841942	0.5783245837793181	1	0	1	1059	83	2017-06-15	Stuck	76	1.0921052631578947
40	5	4	1	1	0	F	315x229	UB	2017-03-31	17:31:00	0.5616438356164384	NA	0	1	20170404_T40_V1.5	2017-04-04	1	0	09:30:00	1	6868.381625600949	0.5424567584046776	19016	0.2612219762661651	17365	0.24092734831935733	0.25881187261440614	0.5349699856666092	0	0	0.9950501338313658	0.6574589094867046	1	0	1	1059	89	2017-06-15	Natural/Stuck	76	1.1710526315789473
40	5	4	1	1	0	F	335x365	BB	2017-03-31	17:31:00	0.5616438356164384	NA	0	1	20170404_T40_V1.5	2017-04-04	1	0	09:30:00	1	6216.080696906073	0.4887635798515848	18139	0.24662550138974418	17487	0.24307659784370375	0.2495384090110105	0.5118187870221118	6	0.028985507246376812	0.9818762792433707	0.6199259558443228	1	0	1	1059	236	2017-06-22	Stuck	83	2.8433734939759034
40	5	4	1	1	0	F	360x380	BP	2017-03-31	17:31:00	0.5616438356164384	NA	0	1	20170404_T40_V1.5	2017-04-04	1	0	09:30:00	1	3399.080778801437	0.2568864309266734	14960	0.19371536041808832	14069	0.1828623775632443	0.20192226464422214	0.39294509925382903	9	0.043478260869565216	0.9879049189394017	0.6371018440952793	1	0	1	1059	139	2017-05-15	Stuck	45	3.088888888888889
40	5	4	1	1	0	F	387x324	PP	2017-03-31	17:31:00	0.5616438356164384	NA	0	1	20170404_T40_V1.5	2017-04-04	1	0	09:30:00	1	5214.769077401268	0.4063421065586858	17939	0.24329677279762996	15718	0.21191247974068073	0.2406858398130207	0.4897183511135936	0	0	1.0050758486447942	0.686022659512233	1	0	1	1059	195	2017-06-26	Natural/Stuck	87	2.2413793103448274
40	5	4	1	1	0	F	786x716	TW	2017-03-31	17:31:00	0.5616438356164384	NA	0	1	20170404_T40_V1.5	2017-04-04	1	0	09:30:00	1	4330.2229731867665	0.3335320125932242	21621	0.30457866617845314	18156	0.25486223662884927	0.2823694895511506	0.593781568115032	0	0	1.0153511230515528	0.7152974169794263	1	0	1	1059	252	2017-06-12	Stuck	73	3.452054794520548
40	5	4	1	1	0	F	852x721	NR	2017-03-31	17:31:00	0.5616438356164384	6	1	1	20170404_T40_V1.5	2017-04-04	1	0	09:30:00	1	6106.147373222749	0.47971458219145	14737	0.19000382803788093	14869	0.19695581706715523	0.20457384962887717	0.3995647802412044	0	0	0.9708039458765663	0.5883803385617413	1	0	1	1059	126	2017-05-01	Natural	31	4.064516129032258
41	1	4	1	4	1	F	136x427	NR	2017-03-31	17:37:00	0.6438356164383562	98	1	1	20170404_T41_V1	2017-04-04	1	0	09:00:00	0	3580.6274619848846	0.2718301755192099	12214	0.14801191684835976	11607	0.13948981748995842	0.20172006917664156	0.39244031833968807	8	0.03864734299516908	0.98536948434098	0.6298782673804907	1	0	1	842	2	2017-04-10	Natural/Stuck	10	0.2
41	1	4	1	4	1	F	208x313	CO	2017-03-31	17:37:00	0.6438356164383562	6	1	1	20170404_T41_V1	2017-04-04	1	0	09:00:00	0	2385.7073819038387	0.1734721104083156	10034	0.11172877519431453	9449	0.1014727644281587	0.17587069448377474	0.3279073634541504	41	0.19806763285024154	0.9875803021622453	0.6361769950795894	1	0	1	842	183	2017-05-22	Stuck	52	3.519230769230769
41	1	4	1	4	1	F	237x714	CY	2017-03-31	17:37:00	0.6438356164383562	NA	0	1	20170404_T41_V1	2017-04-04	1	0	09:00:00	0	4146.806503727832	0.31843435933073266	13172	0.163956526804587	13260	0.1686103868649144	0.21498638502519907	0.42555967121859933	0	0	0.9713533145736536	0.5899455167487804	1	0	1	842	0	2017-04-10	Natural	10	0
41	1	4	1	4	1	F	306x774	LG	2017-03-31	17:37:00	0.6438356164383562	118	1	1	20170404_T41_V1	2017-04-04	1	0	09:00:00	0	5654.530213916906	0.4425403889540342	16260	0.21535209626683088	16953	0.2336692269748432	0.257523977254417	0.5317547553505582	0	0	0.9628222748988714	0.5656401690241513	1	0	1	842	201	2017-05-25	Natural/Stuck	55	3.6545454545454548
41	1	4	1	4	1	F	315x229	CG	2017-03-31	17:37:00	0.6438356164383562	NA	0	1	20170404_T41_V1	2017-04-04	1	0	09:00:00	0	3415.4008591981883	0.25822979401600216	19068	0.26208744570011483	17931	0.2508984567683743	0.31148495800634857	0.6664683249366224	0	0	0.9879229752739848	0.6371532874723358	1	0	1	842	146	2017-05-08	Stuck	38	3.8421052631578947
41	1	4	1	4	1	F	335x365	UB	2017-03-31	17:37:00	0.6438356164383562	83	1	1	20170404_T41_V1	2017-04-04	1	0	09:00:00	0	3619.545056783764	0.27503361932017767	11845	0.141870412595909	12423	0.15386512578394757	0.18920527029726436	0.3611971273116556	0	0	0.9613861430245145	0.5615485593358446	1	0	1	842	171	2017-05-29	Stuck	59	2.8983050847457625
41	1	4	1	4	1	F	360x380	BB	2017-03-31	17:37:00	0.6438356164383562	68	1	1	20170404_T41_V1	2017-04-04	1	0	09:00:00	0	3549.5240071491157	0.2692699410006781	16237	0.21496929247873775	16427	0.22440279050102177	0.26759639275443625	0.5569005371257165	3	0.014492753623188406	0.9701431777111424	0.5864977778612601	1	0	1	842	146	2017-06-05	Stuck	66	2.212121212121212
41	1	4	1	4	1	F	387x324	BP	2017-03-31	17:37:00	0.6438356164383562	28	1	1	20170404_T41_V1	2017-04-04	1	0	09:00:00	0	1291.3155101227283	0.08338887490508501	16868	0.22547143118685817	15823	0.21376224367556904	0.26447933550459657	0.5491188047910055	0	0	0.9885239924700326	0.638865614749585	1	0	1	842	0	2017-04-10	Natural	10	0
41	1	4	1	4	1	F	786x716	PP	2017-03-31	17:37:00	0.6438356164383562	58	1	1	20170404_T41_V1	2017-04-04	1	0	09:00:00	0	6475.604545723236	0.5101258985918115	14690	0.18922157681873408	14138	0.18407793672045664	0.24366906757112367	0.4971659781689617	0	0	0.9822882407869227	0.621099654355514	1	0	1	842	22	2017-04-10	Natural/Stuck	10	2.2
41	1	4	1	4	1	F	852x721	TW	2017-03-31	17:37:00	0.6438356164383562	58	1	1	20170404_T41_V1	2017-04-04	1	0	09:00:00	0	4139.491474034888	0.3178322335661561	12391	0.15095784165238088	12024	0.146836022831372	0.20838940468400738	0.4090903121026753	23	0.1111111111111111	0.9802857127043079	0.6153943542711452	1	0	1	842	48	2017-04-10	Natural/Stuck	10	4.8
43	2	2	0.3333333333333333	4	1	F	136x427	PP	2017-04-07	16:50:00	0	8	1	1	20170411_T43_V1	2017-04-11	1	0	09:00:00	0	4018.694054822856	0.30788897407780674	9754	0.10706855516535459	9302	0.09888309491931506	0.18889951661065016	0.3604338133398942	0	0	0.9845122200285928	0.6274358795826613	1	0	1	794	51	2017-05-22	Stuck	45	1.1333333333333333
43	2	2	0.3333333333333333	4	1	F	315x229	CY	2017-04-07	16:50:00	0	NA	0	1	20170411_T43_V1	2017-04-11	1	0	09:00:00	0	6070.9010824106745	0.4768133363053014	9304	0.09957891583309755	9086	0.0950778662532591	0.16985146834461684	0.3128803675016597	19	0.09178743961352658	0.9787399144658525	0.6109902997678193	1	0	1	794	165	2017-05-18	Natural/Stuck	41	4.024390243902439
43	2	2	0.3333333333333333	4	1	F	360x380	CG	2017-04-07	16:50:00	0	40	1	1	20170411_T43_V1	2017-04-11	1	0	09:00:00	0	4818.878634183341	0.3737549748835962	8282	0.08256911272739377	7492	0.06699668804171659	0.15496522679583555	0.27571687067835693	49.5	0.2391304347826087	0.99733739064283	0.6639754155935157	1	0	1	794	120	2017-06-01	Natural/Stuck	55	2.1818181818181817
43	2	2	0.3333333333333333	4	1	F	786x716	BB	2017-04-07	16:50:00	0	NA	0	1	20170411_T43_V1	2017-04-11	1	0	09:00:00	0	4937.979439687679	0.3835585801437581	15639	0.20501639398831617	15567	0.20925234303431753	0.31020744010605467	0.6632790019450732	3	0.014492753623188406	0.974095418240775	0.5977579037106389	1	0	1	794	73	2017-04-20	Natural/Stuck	13	5.615384615384615
51	1	4	1	4	1	F	136x427	NR	2017-04-14	17:18:00	0.3835616438356164	52	1	1	20170418_T51_V1	2017-04-18	1	0	09:00:00	0	3041.1617095705024	0.2274248562969632	11256	0.13206730689213256	10160	0.11399830878725953	0.18194803355675546	0.34307943832561744	89.5	0.4323671497584541	0.996198851073711	0.6607316608835841	0.994736842105263	0	0.9946808510638298	1029	192	2017-06-15	Natural/Stuck	62	3.096774193548387
51	1	4	1	4	1	F	208x313	CO	2017-04-14	17:18:00	0.3835616438356164	30	1	1	20170418_T51_V1	2017-04-18	1	0	09:00:00	0	4395.992799586598	0.3389457578094968	12197	0.14772897491803005	9988	0.11096821929391867	0.19132967806534731	0.3665007105621245	3	0.014492753623188406	1.0159786561409279	0.7170852893288021	0.994736842105263	0	0.9946808510638298	1029	172	2017-05-18	Natural/Stuck	34	5.0588235294117645
51	1	4	1	4	1	F	237x714	CY	2017-04-14	17:18:00	0.3835616438356164	92	1	1	20170418_T51_V1	2017-04-18	1	0	09:00:00	0	3660.2662126857576	0.2783855205647593	16092	0.21255596424945492	13406	0.17118243957437812	0.2651524976250279	0.5507993537893702	31	0.1497584541062802	1.0127686164705623	0.7079397298926269	0.994736842105263	0	0.9946808510638298	1029	33	2017-04-24	Natural	10	3.3
51	1	4	1	4	1	F	306x774	LG	2017-04-14	17:18:00	0.3835616438356164	42	1	1	20170418_T51_V1	2017-04-18	1	0	09:00:00	0	5154.103824313856	0.40134853668517945	15661	0.20538255413344872	14083	0.18310901275456276	0.24320321611559717	0.49600298017307015	10.5	0.050724637681159424	0.9906708416323801	0.6449820926224318	0.994736842105263	0	0.9946808510638298	1029	154	2017-06-19	Stuck	66	2.3333333333333335
51	1	4	1	4	1	F	315x229	CG	2017-04-14	17:18:00	0.3835616438356164	67	1	1	20170418_T51_V1	2017-04-18	1	0	09:00:00	0	3818.6483602735284	0.2914225109413748	18592	0.2541650716508829	14898	0.197466704249172	0.2967432547555071	0.6296656679236056	2	0.00966183574879227	1.0203586387223293	0.7295640731262177	0.994736842105263	0	0.9946808510638298	1029	132	2017-05-29	Stuck	45	2.933333333333333
51	1	4	1	4	1	F	335x365	UB	2017-04-14	17:18:00	0.3835616438356164	NA	0	1	20170418_T51_V1	2017-04-18	1	0	09:00:00	0	3260.8849116313763	0.24551104413072347	12552	0.15363746816903284	10679	0.12314142766542174	0.19876111294993473	0.38505328515396675	3	0.014492753623188406	1.0093700518994309	0.6982570538279345	0.994736842105263	0	0.9946808510638298	1029	211	2017-07-06	Natural	83	2.5421686746987953
51	1	4	1	4	1	F	387x324	BP	2017-04-14	17:18:00	0.3835616438356164	97	1	1	20170418_T51_V1	2017-04-18	1	0	09:00:00	0	3521.491077132995	0.26696245215540926	13026	0.16152655493234358	11687	0.14089916144034953	0.21526975510364665	0.4262671045203966	9	0.043478260869565216	0.9933310075340586	0.6525610348979697	0.994736842105263	0	0.9946808510638298	1029	38	2017-04-24	Stuck	10	3.8
51	1	4	1	4	1	F	786x716	PP	2017-04-14	17:18:00	0.3835616438356164	62	1	1	20170418_T51_V1	2017-04-18	1	0	09:00:00	0	5676.560339132521	0.44435376587059894	15064	0.19544629928598772	13560	0.17389542667888097	0.23805884003465796	0.4831600470851336	0	0	0.9930345731421751	0.6517164788711628	0.994736842105263	0	0.9946808510638298	1029	0	2017-04-24	Natural	10	0
51	1	4	1	4	1	F	852x721	TW	2017-04-14	17:18:00	0.3835616438356164	30	1	1	20170418_T51_V1	2017-04-18	1	0	09:00:00	0	5922.592520986333	0.4646055381569189	14197	0.18101626083917247	12353	0.15263194982735537	0.22194736646213134	0.4429377589428094	0	0	1.0023545579477784	0.678269569716357	0.994736842105263	0	0.9946808510638298	1029	32	2017-04-24	Natural/Stuck	10	3.2
52	1	4	1	4	1	F	136x427	TW	2017-04-14	17:22:00	0.4383561643835616	83	1	1	20170418_T52_V1.5	2017-04-18	1	0	09:30:00	1	5731.237294308519	0.4488544179283512	13161	0.1637734467320207	12741	0.15946726798675218	0.2237000365683173	0.44731329925028696	0	0	0.9808613338842664	0.6170343270610867	1	0	1	940	1	2017-04-24	Natural/Stuck	10	0.1
52	1	4	1	4	1	F	208x313	NR	2017-04-14	17:22:00	0.4383561643835616	3	1	1	20170418_T52_V1.5	2017-04-18	1	0	09:30:00	1	5031.92782616218	0.39129180152647663	12679	0.15575121082502538	12727	0.15922063279543372	0.2187051530972141	0.4348435744105535	1	0.004830917874396135	0.9720538455482957	0.5919413636302432	1	0	1	940	206	2017-07-03	Natural	80	2.575
52	1	4	1	4	1	F	237x714	CO	2017-04-14	17:22:00	0.4383561643835616	118	1	1	20170418_T52_V1.5	2017-04-18	1	0	09:30:00	1	6849.788455661491	0.5409262893381613	14159	0.18038380240667076	12855	0.16147558311605947	0.24322829587067718	0.4960655917728612	0	0	0.9964562919327116	0.6614651224351735	1	0	1	940	276	2017-06-19	Stuck	66	4.181818181818182
52	1	4	1	4	1	F	306x774	CY	2017-04-14	17:22:00	0.4383561643835616	48	1	1	20170418_T52_V1.5	2017-04-18	1	0	09:30:00	1	3340.537538534815	0.25206753137520166	10676	0.12241399397500125	9411	0.10080332605172292	0.17639322925737477	0.32921187133379987	12	0.057971014492753624	1.0036099722961873	0.6818463063674319	1	0	1	940	2	2017-04-24	Stuck	10	0.2
52	1	4	1	4	1	F	315x229	LG	2017-04-14	17:22:00	0.4383561643835616	NA	0	1	20170418_T52_V1.5	2017-04-18	1	0	09:30:00	1	7354.665227113931	0.5824844681547137	15701	0.2060482998518716	14734	0.19457754915087028	0.2700733165623408	0.5630841765463841	0	0	0.9884299282032155	0.6385976210699623	1	0	1	940	153	2017-05-18	Natural/Stuck	34	4.5
52	1	4	1	4	1	F	335x365	CG	2017-04-14	17:22:00	0.4383561643835616	83	1	1	20170418_T52_V1.5	2017-04-18	1	0	09:30:00	1	4247.577582286638	0.3267291804417059	13739	0.17339347236323085	11459	0.1368825311817349	0.23062258369387062	0.4645954357295735	0	0	1.0169919105548917	0.7199721005269384	1	0	1	940	141	2017-05-11	Stuck	27	5.222222222222222
52	1	4	1	4	1	F	360x380	UB	2017-04-14	17:22:00	0.4383561643835616	38	1	1	20170418_T52_V1.5	2017-04-18	1	0	09:30:00	1	4532.590073660561	0.35018955879778235	11760	0.14045570294426044	10336	0.11709886547811993	0.20544397702518913	0.4017370529819591	25	0.12077294685990338	1.0043251071491477	0.6838837604098253	1	0	1	940	176	2017-06-26	Natural/Stuck	73	2.410958904109589
52	1	4	1	4	1	F	387x324	BB	2017-04-14	17:22:00	0.4383561643835616	58	1	1	20170418_T52_V1.5	2017-04-18	1	0	09:30:00	1	2084.04198754525	0.14864097316772854	18298	0.249271840620475	17322	0.24016982594602213	0.3159774162144501	0.6776837452828863	4	0.01932367149758454	0.9863028665948373	0.6325375189025603	1	0	1	940	168	2017-07-03	Natural/Stuck	80	2.1
52	1	4	1	4	1	F	786x716	BP	2017-04-14	17:22:00	0.4383561643835616	103	1	1	20170418_T52_V1.5	2017-04-18	1	0	09:30:00	1	1931.9355335081307	0.13612055715048701	8971	0.09403658272722734	8807	0.09016277922627017	0.14192337949753686	0.24315790345670768	71.5	0.34541062801932365	0.9774607547135391	0.6073459113039804	1	0	1	940	222	2017-07-06	Natural/Stuck	83	2.674698795180723
52	1	4	1	4	1	F	852x721	PP	2017-04-14	17:22:00	0.4383561643835616	7	1	1	20170418_T52_V1.5	2017-04-18	1	0	09:30:00	1	3264.5898594245327	0.24581601138530926	9263	0.09889652647171412	8508	0.08489535621168347	0.16375438902421527	0.2976590111094064	96	0.463768115942029	0.9936413257554443	0.6534451466315446	1	0	1	940	129	2017-07-03	Natural/Stuck	80	1.6125
53	2	2	0.3333333333333333	4	1	F	136x427	PP	2017-04-14	17:25:00	0.4794520547945205	35	1	1	20170418_T53_V1	2017-04-18	1	0	09:00:00	0	4864.379116632447	0.3775002792683068	16676	0.2222758517384285	13642	0.17534000422803186	0.23291084531881448	0.4703080800764234	4	0.01932367149758454	1.0216569231016095	0.7332629485841687	1	-0.014210526315789337	1	1114	122	2017-06-15	Stuck	62	1.967741935483871
53	2	2	0.3333333333333333	4	1	F	208x313	TW	2017-04-14	17:25:00	0.4794520547945205	50	1	1	20170418_T53_V1	2017-04-18	1	0	09:00:00	0	6840.876742836013	0.5401927349817239	13615	0.17132966063612004	13032	0.16459375660629977	0.18981370224645674	0.3627160774601475	8	0.03864734299516908	0.9836166334834102	0.624884309876274	1	-0.014210526315789337	1	1114	212	2017-06-26	Natural/Stuck	73	2.904109589041096
53	2	2	0.3333333333333333	4	1	F	237x714	NR	2017-04-14	17:25:00	0.4794520547945205	8	1	1	20170418_T53_V1	2017-04-18	1	0	09:00:00	0	5160.348114519172	0.40186252612499546	16928	0.22647004976449245	16625	0.22789091677823972	0.24636794900142792	0.5039037347163686	3	0.014492753623188406	0.9773661838752888	0.607076474377661	1	-0.014210526315789337	1	1114	259	2017-06-22	Natural/Stuck	69	3.753623188405797
53	2	2	0.3333333333333333	4	1	F	306x774	CO	2017-04-14	17:25:00	0.4794520547945205	35	1	1	20170418_T53_V1	2017-04-18	1	0	09:00:00	0	5280.06321874171	0.411716696468404	17499	0.2359735698949786	12832	0.16107039673032203	0.2460807049813825	0.5031866301207265	6	0.028985507246376812	1.0478281519130814	0.8078260547110782	1	-0.014210526315789337	1	1114	156	2017-05-25	Natural/Stuck	41	3.8048780487804876
53	2	2	0.3333333333333333	4	1	F	315x229	CY	2017-04-14	17:25:00	0.4794520547945205	NA	0	1	20170418_T53_V1	2017-04-18	1	0	09:00:00	0	6947.597475459123	0.5489772929977833	27491	0.40227685035700617	19534	0.27913818617433583	0.38399856036517055	0.847498507879539	1	0.004830917874396135	1.0552903142376826	0.8290861187819547	1	-0.014210526315789337	1	1114	127	2017-05-25	Stuck	41	3.097560975609756
53	2	2	0.3333333333333333	4	1	F	335x365	LG	2017-04-14	17:25:00	0.4794520547945205	13	1	1	20170418_T53_V1	2017-04-18	1	0	09:00:00	0	1313.6244090991868	0.08522519866820233	10827	0.1249271840620475	9731	0.1064407018532873	0.1491662041510741	0.2612396126726586	74	0.357487922705314	0.9989088222379399	0.6684525007789844	1	-0.014210526315789337	1	1114	210	2017-06-29	Natural/Stuck	76	2.763157894736842
53	2	2	0.3333333333333333	4	1	F	360x380	CG	2017-04-14	17:25:00	0.4794520547945205	120	1	1	20170418_T53_V1	2017-04-18	1	0	09:00:00	0	6993.888976525869	0.5527877089008244	13054	0.16199257693523958	13083	0.1654922133746741	0.18717924182632945	0.35613914794213003	2	0.00966183574879227	0.9724331976311928	0.5930221561990708	1	-0.014210526315789337	1	1114	147	2017-06-01	Stuck	48	3.0625
53	2	2	0.3333333333333333	4	1	F	387x324	UB	2017-04-14	17:25:00	0.4794520547945205	45	1	1	20170418_T53_V1	2017-04-18	1	0	09:00:00	0	6732.234448848776	0.5312500065064699	14806	0.19115223940216033	14383	0.18839405256852934	0.21017557881299218	0.4135494951913594	13	0.06280193236714976	0.9800230186677136	0.6146459261606203	1	-0.014210526315789337	1	1114	113	2017-05-29	Natural/Stuck	45	2.511111111111111
53	2	2	0.3333333333333333	4	1	F	786x716	BB	2017-04-14	17:25:00	0.4794520547945205	35	1	1	20170418_T53_V1	2017-04-18	1	0	09:00:00	0	5440.8090770658	0.424948252170669	16232	0.21488607426393488	14246	0.1859805510534846	0.2310102875329753	0.4655633382283832	0	0	1.0046732867127905	0.6848757409523569	1	-0.014210526315789337	1	1114	235	2017-06-26	Natural/Stuck	73	3.219178082191781
53	2	2	0.3333333333333333	4	1	F	852x721	BP	2017-04-14	17:25:00	0.4794520547945205	18	1	1	20170418_T53_V1	2017-04-18	1	0	09:00:00	0	9209.631397276646	0.7351732432324543	17134	0.22989864021437012	15623	0.2102388837995913	0.24600657163352949	0.5030015562437234	0	0	0.9954134003955416	0.6584938736288977	1	-0.014210526315789337	1	1114	95	2017-05-01	Natural	17	5.588235294117647
55	3	1	0	4	1	F	136x427	BB	2017-04-14	17:33:00	0.589041095890411	15	1	1	20170418_T55_V1	2017-04-18	1	0	09:00:00	0	4114.95010332572	0.31581214722033185	16862	0.22537156932909475	15083	0.20072581213445143	0.3308954979930366	0.7149267312287686	0	0	0.998477740759788	0.6672243286424628	0.9789473684210527	0	0.9817184643510055	636	190	2017-05-29	Stuck	45	4.222222222222222
55	3	1	0	4	1	F	208x313	BP	2017-04-14	17:33:00	0.589041095890411	72	1	1	20170418_T55_V1	2017-04-18	1	0	09:00:00	0	1857.2633571389886	0.12997402826732513	13480	0.1690827688364429	13248	0.16839898527235572	0.2599266130624813	0.5377529348055907	2	0.00966183574879227	0.9450854251437909	0.5151070198101029	0.9789473684210527	0	0.9817184643510055	636	159	2017-06-29	Natural/Stuck	76	2.0921052631578947
55	3	1	0	4	1	F	306x774	TW	2017-04-14	17:33:00	0.589041095890411	10	1	1	20170418_T55_V1	2017-04-18	1	0	09:00:00	0	6318.975189350125	0.4972331866111248	13147	0.1635404357305727	13886	0.17963850327672468	0.26632048748862097	0.5537152400755795	2	0.00966183574879227	0.9412709791136159	0.5042394772039782	0.9789473684210527	0	0.9817184643510055	636	118	2017-06-08	Natural/Stuck	55	2.1454545454545455
55	3	1	0	4	1	F	335x365	CO	2017-04-14	17:33:00	0.589041095890411	15	1	1	20170418_T55_V1	2017-04-18	1	0	09:00:00	0	1262.3641224345938	0.08100578458569968	10305	0.11623920243662933	10334	0.11706363187936016	0.19600535548630307	0.37817353760923794	47	0.22705314009661837	0.944654766690718	0.5138800528926439	0.9789473684210527	0	0.9817184643510055	636	221	2017-07-06	Natural/Stuck	83	2.6626506024096384
55	3	1	0	4	1	F	360x380	CY	2017-04-14	17:33:00	0.589041095890411	15	1	1	20170418_T55_V1	2017-04-18	1	0	09:00:00	0	1362.1341180589936	0.089218203047253	12784	0.15749879333588535	12282	0.15138115707138328	0.24921346422387416	0.5110075624746048	2	0.00966183574879227	0.9811560337850931	0.6178739414383565	0.9789473684210527	0	0.9817184643510055	636	230	2017-06-08	Natural/Stuck	55	4.181818181818182
55	3	1	0	4	1	F	387x324	LG	2017-04-14	17:33:00	0.589041095890411	NA	0	1	20170418_T55_V1	2017-04-18	1	0	09:00:00	0	1510.3053340795154	0.10141469581346245	11106	0.12957076044804686	10772	0.1247797900077514	0.2185613175353133	0.4344844889805433	11	0.05314009661835749	0.9788437177595236	0.6112860404095016	0.9789473684210527	0	0.9817184643510055	636	187	2017-07-10	Natural/Stuck	87	2.1494252873563218
55	3	1	0	4	1	F	786x716	CG	2017-04-14	17:33:00	0.589041095890411	57	1	1	20170418_T55_V1	2017-04-18	1	0	09:00:00	0	1175.4720198860318	0.07385339069546203	8188	0.08100461028910008	7988	0.07573462053414136	0.15392048746588335	0.27310867930630195	129	0.6231884057971014	0.9774339409354246	0.6072695175435796	0.9789473684210527	0	0.9817184643510055	636	30	2017-04-24	Natural/Stuck	10	3
55	3	1	0	4	1	F	852x721	UB	2017-04-14	17:33:00	0.589041095890411	47	1	1	20170418_T55_V1	2017-04-18	1	0	09:00:00	0	7175.192663496081	0.5677114516223056	11178	0.13076910274120798	11569	0.13882037911352266	0.21790482857712545	0.4328455645258918	0	0	0.9475250077527301	0.5220575095362848	0.9789473684210527	0	0.9817184643510055	636	129	2017-07-06	Natural/Stuck	83	1.5542168674698795
61	3	1	0	4	1	F	136x427	NR	2017-04-21	17:18:00	0.3835616438356164	4	1	1	20170425_T61_V1	2017-04-25	1	0	09:00:00	0	1579.503425230937	0.10711063353220887	6654	0.055473261987583844	5880	0.03859840744133606	0.11640557635658652	0.1794527168346344	112	0.5410628019323671	0.9931180736783047	0.6519543759673189	0.9789473684210527	0	0.979871912168344	677	137	2017-07-10	Natural/Stuck	80	1.7125
61	3	1	0	4	1	F	208x313	CO	2017-04-21	17:18:00	0.3835616438356164	72	1	1	20170425_T61_V1	2017-04-25	1	0	09:00:00	0	1417.9205457268847	0.09381017967927216	20119	0.2795799144516752	19823	0.28422944119512367	0.3591799683026661	0.7855389014704085	2	0.00966183574879227	0.9522158481149018	0.5354219422982529	0.9789473684210527	0	0.979871912168344	677	211	2017-06-19	Natural/Stuck	59	3.5762711864406778
61	3	1	0	4	1	F	237x714	CY	2017-04-21	17:18:00	0.3835616438356164	NA	0	1	20170425_T61_V1	2017-04-25	1	0	09:00:00	0	1869.6848263315967	0.13099648298708905	17401	0.23434249288484263	16393	0.22380381932210555	0.32045925291311644	0.688872649034558	2	0.00966183574879227	0.9810820179406319	0.6176630666909233	0.9789473684210527	0	0.979871912168344	677	165	2017-06-29	Natural/Stuck	69	2.391304347826087
61	3	1	0	4	1	F	306x774	LG	2017-04-21	17:18:00	0.3835616438356164	97	1	1	20170425_T61_V1	2017-04-25	1	0	09:00:00	0	819.2346952395537	0.044530246364225604	7589	0.07103506815571792	7009	0.05848777394123036	0.14131092159610367	0.24162890251985386	109	0.5265700483091788	0.9772395435773981	0.6067156699981802	0.9789473684210527	0	0.979871912168344	677	220	2017-06-12	Stuck	52	4.230769230769231
61	3	1	0	4	1	F	315x229	CG	2017-04-21	17:18:00	0.3835616438356164	NA	0	1	20170425_T61_V1	2017-04-25	1	0	09:00:00	0	7472.0961885767665	0.5921506226918549	14349	0.1835460945691793	14716	0.19426044676203227	0.23590420616515875	0.47778100438304405	0	0	0.9534296381363301	0.5388800892135354	0.9789473684210527	0	0.979871912168344	677	56	2017-05-29	Stuck	38	1.4736842105263157
61	3	1	0	4	1	F	335x365	UB	2017-04-21	17:18:00	0.3835616438356164	72	1	1	20170425_T61_V1	2017-04-25	1	0	09:00:00	0	1448.9237560860183	0.09636216272314536	9340	0.10017808697967812	9286	0.09860122612923684	0.15156062050247887	0.2672172722570136	25	0.12077294685990338	0.9514511827407779	0.5332433733875955	0.9789473684210527	0	0.979871912168344	677	212	2017-07-13	Natural/Stuck	83	2.5542168674698793
61	3	1	0	4	1	F	360x380	BB	2017-04-21	17:18:00	0.3835616438356164	97	1	1	20170425_T61_V1	2017-04-25	1	0	09:00:00	0	1544.0172683557275	0.10418964342864435	12405	0.15119085265382887	11947	0.14547952927912056	0.20178883643584908	0.3926119957782632	9	0.043478260869565216	0.9671308898066454	0.5779156228418763	0.9789473684210527	0	0.979871912168344	677	180	2017-06-29	Stuck	69	2.608695652173913
61	3	1	0	4	1	F	387x324	BP	2017-04-21	17:18:00	0.3835616438356164	NA	0	1	20170425_T61_V1	2017-04-25	1	0	09:00:00	0	6565.3015380625675	0.5175091728038951	9561	0.10385633207396434	9463	0.10171939961947714	0.15828280384022747	0.2839992006100794	10	0.04830917874396135	0.9567061805287205	0.5482151181452312	0.9789473684210527	0	0.979871912168344	677	197	2017-07-13	Natural/Stuck	83	2.3734939759036147
61	3	1	0	4	1	F	786x716	PP	2017-04-21	17:18:00	0.3835616438356164	87	1	1	20170425_T61_V1	2017-04-25	1	0	09:00:00	0	1321.7093862598674	0.08589070151081618	18493	0.2525173509977864	18293	0.25727573814389404	0.3331980395526051	0.7206750254274176	18	0.08695652173913043	0.962268988936743	0.5640638303581338	0.9789473684210527	0	0.979871912168344	677	149	2017-06-19	Natural	59	2.5254237288135593
68	4	4	1	2	0.3333333333333333	F	136x427	LG	2017-05-12	17:36:00	0.6301369863013698	49	1	1	20170516_T68_V1.5	2017-05-16	1	0	09:30:00	1	3798.677322408382	0.289778624730559	17532	0.23652281011267745	17631	0.24561341695440772	0.27866312557423845	0.5845286317421666	0	0	0.9716032900061566	0.59065770893651115	1	0	1	1000	174	2017-07-27	Natural/Stuck	76	2.289473684210526
68	4	4	1	2	0.3333333333333333	F	208x313	CG	2017-05-12	17:36:00	0.6301369863013698	NA	0	1	20170516_T68_V1.5	2017-05-16	1	0	09:30:00	1	4510.3043317261545	0.3483551411720611	10847	0.12526005692125894	10913	0.1272637587203157	0.1708808442936908	0.31545020419872216	75	0.36231884057971014	0.9714974165341812	0.5903560702559664	1	0	1	1000	249	2017-07-27	Stuck	76	3.276315789473684
68	4	4	1	2	0.3333333333333333	F	237x714	UB	2017-05-12	17:36:00	0.6301369863013698	84	1	1	20170516_T68_V1.5	2017-05-16	1	0	09:30:00	1	5314.91584195928	0.4145855381933557	11273	0.13235024882246227	10727	0.1239870340356564	0.17397444925923736	0.3231733879138928	11	0.05314009661835749	0.9850466830466831	0.6289585907639301	1	0	1	1000	165	2017-07-27	Natural/Stuck	76	2.1710526315789473
68	4	4	1	2	0.3333333333333333	F	306x774	BB	2017-05-12	17:36:00	0.6301369863013698	39	1	1	20170516_T68_V1.5	2017-05-16	1	0	09:30:00	1	2746.9837729330893	0.20321003797705625	18007	0.2444285405189488	18278	0.2570114861531957	0.27813856015223076	0.5832190543494772	10	0.04830917874396135	0.9693395752097695	0.5842082751777845	1	0	1	1000	176	2017-07-27	Natural/Stuck	76	2.3157894736842106
68	4	4	1	2	0.3333333333333333	F	315x229	BP	2017-05-12	17:36:00	0.6301369863013698	4	2	1	20170516_T68_V1.5	2017-05-16	1	0	09:30:00	1	4367.092325824683	0.33656685839405026	13073	0.16230880615149043	13106	0.16589739976041154	0.20275961891624006	0.395035553901239	3	0.014492753623188406	0.9723597312886437	0.5928128470093608	1	0	1	1000	155	2017-06-29	Stuck	48	3.2291666666666665
68	4	4	1	2	0.3333333333333333	F	335x365	PP	2017-05-12	17:36:00	0.6301369863013698	44	1	1	20170516_T68_V1.5	2017-05-16	1	0	09:30:00	1	4673.397117166437	0.3617798806813046	15774	0.20726328578799327	14641	0.19293918680854064	0.24478217030102248	0.49994483874508816	0	0	0.9910952543863937	0.6461912652389372	1	0	1	1000	137	2017-07-24	Stuck	73	1.8767123287671232
68	4	4	1	2	0.3333333333333333	F	360x380	TW	2017-05-12	17:36:00	0.6301369863013698	69	1	1	20170516_T68_V1.5	2017-05-16	1	0	09:30:00	1	3206.361579953136	0.2410230373621808	17192	0.23086397150608326	15868	0.214554999647664	0.2769522695395323	0.580257480249523	0	0	0.9924559768479914	0.6500680298358256	1	0	1	1000	0	2017-05-22	Natural/Stuck	10	0
68	4	4	1	2	0.3333333333333333	F	387x324	NR	2017-05-12	17:36:00	0.6301369863013698	69	1	1	20170516_T68_V1.5	2017-05-16	1	0	09:30:00	1	4754.185147600231	0.368429826974825	15674	0.20559892149193615	13518	0.17315552110492566	0.2501181991344332	0.5132662328625809	17	0.0821256038647343	1.0089028463925696	0.6969259625734074	1	0	1	1000	149	2017-07-13	Natural	62	2.403225806451613
68	4	4	1	2	0.3333333333333333	F	786x716	CO	2017-05-12	17:36:00	0.6301369863013698	94	1	1	20170516_T68_V1.5	2017-05-16	1	0	09:30:00	1	5175.109155653201	0.40307755922149086	16336	0.2166170131318343	15411	0.2065041223310549	0.2457287043096307	0.5023078605667339	1	0.004830917874396135	0.9871475406486588	0.6349440364402515	1	0	1	1000	10	2017-05-22	Stuck	10	1
68	4	4	1	2	0.3333333333333333	F	852x721	CY	2017-05-12	17:36:00	0.6301369863013698	8	1	1	20170516_T68_V1.5	2017-05-16	1	0	09:30:00	1	6253.146060773014	0.4918145600245319	12172	0.14731288384401578	12208	0.1500775139172715	0.18986077092805	0.362833584407293	5	0.024154589371980676	0.9722546172094982	0.5925133718759913	1	0	1	1000	19	2017-05-25	Natural/Stuck	13	1.4615384615384615
79	5	4	1	1	0	F	136x427	CY	2017-05-19	17:13:00	0.3150684931506849	NA	0	1	20170523_T79_V1	2017-05-23	1	0	09:00:00	0	5198.272275874633	0.40498419693299087	18635	0.2548807482981875	18150	0.25475653583256996	0.23108076731283606	0.46573929097417055	0	0	0.979387162070321	0.6128343397313235	1	0	1	1433	204	2017-07-17	Natural/Stuck	59	3.457627118644068
79	5	4	1	1	0	F	208x313	LG	2017-05-19	17:13:00	0.3150684931506849	27	1	1	20170523_T79_V1	2017-05-23	1	0	09:00:00	0	4370.641388348013	0.33685899418503024	18577	0.25391541700647435	16703	0.22926502712987104	0.2318772266315943	0.46772765138506184	0	0	0.9988141202426917	0.668182690179987	1	0	1	1433	97	2017-08-10	Natural/Stuck	83	1.1686746987951808
79	5	4	1	1	0	F	237x714	CG	2017-05-19	17:13:00	0.3150684931506849	102	1	1	20170523_T79_V1	2017-05-23	1	0	09:00:00	0	3543.098518041175	0.2687410364433077	18671	0.25547991944476806	17798	0.24855542245084913	0.23576976053860157	0.4774453609233372	7	0.033816425120772944	0.9846185542256177	0.6277388308913218	1	0	1	1433	86	2017-08-07	Natural/Stuck	80	1.075
79	5	4	1	1	0	F	306x774	UB	2017-05-19	17:13:00	0.3150684931506849	62	1	1	20170523_T79_V1	2017-05-23	1	0	09:00:00	0	4879.489484736375	0.37874406669358374	18166	0.24707487974967962	17947	0.25118032555845254	0.2259859527114623	0.45302008810264577	0	0	0.975923172085219	0.602965263474251	1	0	1	1433	87	2017-08-07	Natural	80	1.0875
79	5	4	1	1	0	F	315x229	BB	2017-05-19	17:13:00	0.3150684931506849	NA	0	1	20170523_T79_V1	2017-05-23	1	0	09:00:00	0	4137.131171215102	0.3176379487580757	17941	0.2433300600835511	17306	0.2398879571559439	0.2250258398103756	0.4506231665806738	3	0.014492753623188406	0.9817373761539222	0.619530214174166	1	0	1	1433	55	2017-07-31	Natural	73	0.7534246575342466
79	5	4	1	1	0	F	335x365	BP	2017-05-19	17:13:00	0.3150684931506849	37	1	1	20170523_T79_V1	2017-05-23	1	0	09:00:00	0	4804.420099964658	0.372564842192887	22179	0.3138658189504519	19197	0.2732013247833134	0.2743160020621518	0.5736760394137045	1	0.004830917874396135	1.0080344265379069	0.6944517920920602	1	0	1	1433	77	2017-08-10	Natural/Stuck	83	0.927710843373494
79	5	4	1	1	0	F	360x380	PP	2017-05-19	17:13:00	0.3150684931506849	22	1	1	20170523_T79_V1	2017-05-23	1	0	09:00:00	0	6627.387255571849	0.5226196660887852	16531	0.21986252350914567	15428	0.206803607920513	0.20382079832210595	0.3976847879170662	19	0.09178743961352658	0.9897630663612077	0.6423957966417807	1	0	1	1433	58	2017-06-12	Stuck	24	2.4166666666666665
79	5	4	1	1	0	F	387x324	TW	2017-05-19	17:13:00	0.3150684931506849	47	1	1	20170523_T79_V1	2017-05-23	1	0	09:00:00	0	5340.963837947168	0.4167296401530543	20546	0.2866867499958391	20515	0.2964202663660066	0.2559154748964318	0.5277391297760724	0	0	0.9733402577707393	0.5956064147348734	1	0	1	1433	189	2017-08-03	Natural/Stuck	76	2.486842105263158
79	5	4	1	1	0	F	786x716	NR	2017-05-19	17:13:00	0.3150684931506849	87	1	1	20170523_T79_V1	2017-05-23	1	0	09:00:00	0	4781.823116899928	0.3707048052174938	19689	0.27242314797862954	18898	0.26793390176872667	0.2501151367596249	0.5132585876449424	0	0	0.9829455235939285	0.6229722851000317	1	0	1	1433	131	2017-08-07	Stuck	80	1.6375
79	5	4	1	1	0	F	852x721	CO	2017-05-19	17:13:00	0.3150684931506849	13	1	1	20170523_T79_V1	2017-05-23	1	0	09:00:00	0	2603.587511020789	0.19140658844018657	21130	0.29640663748481266	18634	0.26328306673243607	0.2684253884231081	0.5589701245227946	9	0.043478260869565216	1.0035098975849404	0.6815611886387583	1	0	1	1433	33	2017-08-07	Natural	80	0.4125
82	3	1	0	4	1	F	136x427	TW	2017-05-19	17:26:00	0.4931506849315068	24	1	1	20170523_T82_V1.5	2017-05-23	1	0	09:30:00	1	3328.323442976792	0.2510621463070344	39715	0.6057287419070286	39870	0.6373934183637516	0.19789686091306538	0.38289568024600684	0	0	0.9720254903392429	0.5918605782579902	1	0	1	2619	209	2017-08-24	Natural	97	2.154639175257732
82	3	1	0	4	1	F	208x313	NR	2017-05-19	17:26:00	0.4931506849315068	NA	0	1	20170523_T82_V1.5	2017-05-23	1	0	09:30:00	1	1694.548879803355	0.11658042862576762	41800	0.6404307374798196	42281	0.6798675216686633	0.2117562361971497	0.41749560579841705	0	0	0.970189942323956	0.5866310125218607	1	0	1	2619	141	2017-07-20	Natural/Stuck	62	2.274193548387097
82	3	1	0	4	1	F	237x714	CO	2017-05-19	17:26:00	0.4931506849315068	59	1	1	20170523_T82_V1.5	2017-05-23	1	0	09:30:00	1	1570.6745180656424	0.10638389520025013	63404	1	60453	1	0.328189075114514	0.7081701474585206	0	0	0.9845639336907492	0.6275832143259917	1	0	1	2619	192	2017-08-21	Natural	94	2.0425531914893615
82	3	1	0	4	1	F	306x774	CY	2017-05-19	17:26:00	0.4931506849315068	NA	0	1	20170523_T82_V1.5	2017-05-23	1	0	09:30:00	1	2257.5323568582185	0.16292157429365547	54834	0.8573639798279047	53927	0.8850327672468465	0.2949453115313706	0.6251771032929889	19	0.09178743961352658	0.9770299717431502	0.6061185896306208	1	0	1	2619	147	2017-07-20	Natural/Stuck	62	2.370967741935484
82	3	1	0	4	1	F	315x229	LG	2017-05-19	17:26:00	0.4931506849315068	NA	0	1	20170523_T82_V1.5	2017-05-23	1	0	09:30:00	1	2709.4630238978634	0.2001215734528297	46028	0.7108000599171147	44445	0.7179902755267423	0.24063658350096773	0.48959538274777004	0	0	0.9814849943286051	0.618811166056052	1	0	1	2619	85	2017-07-10	Natural/Stuck	52	1.6346153846153846
82	3	1	0	4	1	F	335x365	CG	2017-05-19	17:26:00	0.4931506849315068	NA	0	1	20170523_T82_V1.5	2017-05-23	1	0	09:30:00	1	784.8038535272347	0.041696122955124065	57071	0.8945958091307026	54765	0.8997956451271933	0.2896888823479679	0.6120544296739185	0	0	0.9830040706323835	0.6231390884654059	1	0	1	2619	135	2017-08-07	Stuck	80	1.6875
82	3	1	0	4	1	F	360x380	UB	2017-05-19	17:26:00	0.4931506849315068	NA	0	1	20170523_T82_V1.5	2017-05-23	1	0	09:30:00	1	3234.8986523949143	0.2433720239396868	45079	0.6950052427475326	45173	0.7308153054753013	0.23365267202018364	0.4721600501770987	0	0	0.9724662835951229	0.5931164197224842	1	0	1	2619	239	2017-08-07	Natural/Stuck	80	2.9875
82	3	1	0	4	1	F	387x324	BB	2017-05-19	17:26:00	0.4931506849315068	89	1	1	20170523_T82_V1.5	2017-05-23	1	0	09:30:00	1	5148.259945944629	0.4008675065487526	35007	0.5273704708486594	34146	0.536554858713269	0.17954111042686585	0.33707055557314664	0	0	0.9790300473568011	0.6118169025114102	1	0	1	2619	151	2017-07-31	Stuck	73	2.0684931506849313
82	3	1	0	4	1	F	786x716	BP	2017-05-19	17:26:00	0.4931506849315068	NA	0	1	20170523_T82_V1.5	2017-05-23	1	0	09:30:00	1	2260.8330659756607	0.16319326724425304	48903	0.7586505334287569	50058	0.8168733704460573	0.255146586801046	0.5258196009146934	0	0	0.9672950605439161	0.5783833532718927	1	0	1	2619	21	2017-05-29	Natural/Stuck	10	2.1
82	3	1	0	4	1	F	852x721	PP	2017-05-19	17:26:00	0.4931506849315068	114	1	1	20170523_T82_V1.5	2017-05-23	1	0	09:30:00	1	3505.5623898596155	0.2656513060075766	51656	0.8044704824992094	50824	0.830367838771052	0.2693849753343194	0.5613657329112265	0	0	0.9769225900373442	0.605812653918401	1	0	1	2619	173	2017-08-10	Stuck	83	2.0843373493975905
