# Supplementary material for: Selection on heritable social network positions is context-dependent in Drosophila melanogaster
Source: Nat Commun. 2021 Jun 7;12:3357. doi: 10.1038/s41467-021-23672-1 (PMC8185000; doi:10.1038/s41467-021-23672-1)
Supplement: Supplementary file 4 — Source Data [file 41467_2021_23672_MOESM4_ESM.zip › Wice and Saltz 2021_Source Data/Source Data 5.csv]

trial	food	pc	pc.rescaled	dilution	dilution.rescaled	sex	genotype	color	emerged	setuptime	setuptime.rescaled	latency	matings	lifestatus	video	videodate	videoday	videoday.rescaled	videotime	videotime.rescaled	activity	activity.rescaled	indegree	indegree.rescaled	outdegree	outdegree.rescaled	eigencentrality	eigencentrality.rescaled	betweenness	betweenness.rescaled	clusteringcoeff	clusteringcoeff.rescaled	density	modularity	transitivity	diameter	offspring	deathdate	causeofdeath	lifespan	reprorate	dilution.color	indegree.seconds	outdegree.seconds
27	4	4	1	2	0.3333333333333333	M	153x517	TW	2017-03-24	17:05:00	0.2054794520547945	NA	0	1	20170328_T27_V1	2017-03-28	1	0	09:00:00	0	5538.223581534463	0.4329667818890954	11581	0.1374764908543182	11633	0.13994785427383552	0.16171431065083258	0.2925659561633308	2	0.00966183574879227	0.9718832298310199	0.5914552711381484	1	-0.009736842105263262	1	890	NA	NA	NA	NA	NA	darkslategrey4	386.03333333333336	387.76666666666665
27	4	4	1	2	0.3333333333333333	M	235x712	NR	2017-03-24	17:05:00	0.2054794520547945	7	2	1	20170328_T27_V1	2017-03-28	1	0	09:00:00	0	2394.4133035082987	0.17418872536717017	15629	0.20484995755871044	16085	0.21837784511309985	0.22778526011167785	0.45751205839836695	73	0.3526570048309179	0.9659780231767366	0.5746310496376413	1	-0.009736842105263262	1	890	NA	NA	NA	NA	NA	darkslategrey4	520.9666666666667	536.1666666666666
27	4	4	1	2	0.3333333333333333	M	307x176	CO	2017-03-24	17:05:00	0.2054794520547945	NA	0	1	20170328_T27_V1	2017-03-28	1	0	09:00:00	0	4684.0587411654915	0.36265747636738244	13107	0.16287469001214985	16276	0.22174265379465857	0.18597055514161817	0.353121662056224	58	0.28019323671497587	0.9205046860153554	0.4450752962898067	1	-0.009736842105263262	1	890	NA	NA	NA	NA	NA	darkslategrey4	436.9	542.5333333333333
27	4	4	1	2	0.3333333333333333	M	378x765	CY	2017-03-24	17:05:00	0.2054794520547945	NA	0	1	20170328_T27_V1	2017-03-28	1	0	09:00:00	0	5902.463692935588	0.46294866368219517	18701	0.2559792287335852	17268	0.23921851877950814	0.26905153032877366	0.5605332875714316	9	0.043478260869565216	0.9923545275098001	0.6497789957280063	1	-0.009736842105263262	1	890	NA	NA	NA	NA	NA	darkslategrey4	623.3666666666667	575.6
27	4	4	1	2	0.3333333333333333	M	57x862	BP	2017-03-24	17:05:00	0.2054794520547945	NA	0	1	20170328_T27_V1	2017-03-28	1	0	09:00:00	0	7281.977906542441	0.5765013197176884	15255	0.19862523509145683	15787	0.21312803889789303	0.22077373762998279	0.44000779497357234	0	0	0.964635533026745	0.5708062297849228	1	-0.009736842105263262	1	890	NA	NA	NA	NA	NA	darkslategrey4	508.5	526.2333333333333
27	4	4	1	2	0.3333333333333333	M	59x820	PP	2017-03-24	17:05:00	0.2054794520547945	85	1	0	20170328_T27_V1	2017-03-28	1	0	09:00:00	0	5670.924532263607	0.44388986282954573	14710	0.18955444967794552	21712	0.31750757522373335	0.2102917394271162	0.41383949012391813	3	0.014492753623188406	0.8794476756697392	0.32810187323403167	1	-0.009736842105263262	1	890	NA	NA	NA	NA	NA	darkslategrey4	490.3333333333333	723.7333333333333
27	4	4	1	2	0.3333333333333333	M	637x318	LG	2017-03-24	17:05:00	0.2054794520547945	90	1	1	20170328_T27_V1	2017-03-28	1	0	09:00:00	0	6117.336490978425	0.4806355977397632	19791	0.2741207995606078	19543	0.2792967373687548	0.2779929808512975	0.5828556156755821	0	0	0.9760402595100313	0.6032988512528492	1	-0.009736842105263262	1	890	NA	NA	NA	NA	NA	darkslategrey4	659.7	651.4333333333333
27	4	4	1	2	0.3333333333333333	M	732x40	CG	2017-03-24	17:05:00	0.2054794520547945	115	1	1	20170328_T27_V1	2017-03-28	1	0	09:00:00	0	2266.0274459892903	0.1636208348917535	8569	0.08734583825707772	8404	0.08306320907617504	0.11187265851160695	0.16813628901904634	151	0.7294685990338164	0.9777022648053109	0.6080339853234779	1	-0.009736842105263262	1	890	NA	NA	NA	NA	NA	darkslategrey4	285.6333333333333	280.1333333333333
27	4	4	1	2	0.3333333333333333	M	801x513	UB	2017-03-24	17:05:00	0.2054794520547945	75	1	1	20170328_T27_V1	2017-03-28	1	0	09:00:00	0	10022.050995746902	0.8020463513973821	16947	0.2267862789807433	17400	0.24154393629765344	0.24020585988815132	0.48852008139892594	0	0	0.9665567392879821	0.5762798400376258	1	-0.009736842105263262	1	890	NA	NA	NA	NA	NA	darkslategrey4	564.9	580
27	4	4	1	2	0.3333333333333333	M	855x391	BB	2017-03-24	17:05:00	0.2054794520547945	7	1	1	20170328_T27_V1	2017-03-28	1	0	09:00:00	0	8769.430230658418	0.698938740415169	15675	0.20561556513489673	17433	0.24212529067718977	0.22491589569961473	0.4503486911465884	0	0	0.947141051889149	0.5209636005719608	1	-0.009736842105263262	1	890	NA	NA	NA	NA	NA	darkslategrey4	522.5	581.1
28	4	4	1	2	0.3333333333333333	M	153x517	PP	2017-03-24	17:10:00	0.273972602739726	6	2	1	20170328_T28_V1.5	2017-03-28	1	0	09:30:00	1	9136.040697303648	0.7291157344666718	14227	0.1815155701279896	15052	0.20017969135367486	0.23099288632627155	0.4655198961219295	0	0	0.9592651499137377	0.5555057466138078	1	0	1	1023	NA	NA	NA	NA	NA	darkslategrey4	474.23333333333335	501.73333333333335
28	4	4	1	2	0.3333333333333333	M	235x712	TW	2017-03-24	17:10:00	0.273972602739726	95	1	1	20170328_T28_V1.5	2017-03-28	1	0	09:30:00	1	2909.242499282474	0.2165661231555739	9083	0.09590067073881131	9351	0.0997463180889296	0.13734302086523412	0.23172303973214947	74	0.357487922705314	0.9659002606816429	0.5744095004999935	1	0	1	1023	NA	NA	NA	NA	NA	darkslategrey4	302.76666666666665	311.7
28	4	4	1	2	0.3333333333333333	M	307x176	NR	2017-03-24	17:10:00	0.273972602739726	NA	0	1	20170328_T28_V1.5	2017-03-28	1	0	09:30:00	1	7913.564712092946	0.6284894461029316	11993	0.14433367175407352	12747	0.1595729687830315	0.18930855664494853	0.3614549816425472	24.5	0.11835748792270531	0.9581463435950097	0.5523182128957806	1	0	1	1023	NA	NA	NA	NA	NA	darkslategrey4	399.76666666666665	424.9
28	4	4	1	2	0.3333333333333333	M	378x765	CO	2017-03-24	17:10:00	0.273972602739726	90	1	1	20170328_T28_V1.5	2017-03-28	1	0	09:30:00	1	6258.073036674996	0.4922201167012044	16103	0.2127390443220212	14886	0.19725530265661334	0.25250882944440844	0.5192344405958305	0	0	0.9920782701446808	0.6489919250336144	1	0	1	1023	NA	NA	NA	NA	NA	darkslategrey4	536.7666666666667	496.2
28	4	4	1	2	0.3333333333333333	M	57x862	BB	2017-03-24	17:10:00	0.273972602739726	NA	0	1	20170328_T28_V1.5	2017-03-28	1	0	09:30:00	1	6001.9433292048225	0.47113718164627005	16572	0.2205449128705291	15918	0.21543583961665844	0.26361133539479414	0.5469518428202783	0	0	0.9827655910758404	0.6224596485884435	1	0	1	1023	NA	NA	NA	NA	NA	darkslategrey4	552.4	530.6
28	4	4	1	2	0.3333333333333333	M	59x820	BP	2017-03-24	17:10:00	0.273972602739726	NA	0	1	20170328_T28_V1.5	2017-03-28	1	0	09:30:00	1	6855.688869199408	0.5414119730827213	15767	0.20714678028726927	15556	0.20905855824113875	0.25415568042276976	0.523345803487681	1	0.004830917874396135	0.9762500744207477	0.6038966241571121	1	0	1	1023	NA	NA	NA	NA	NA	darkslategrey4	525.5666666666667	518.5333333333333
28	4	4	1	2	0.3333333333333333	M	637x318	CY	2017-03-24	17:10:00	0.273972602739726	NA	0	1	20170328_T28_V1.5	2017-03-28	1	0	09:30:00	1	5543.41426413706	0.43339404518971847	16916	0.2262703260489656	17140	0.2369635684588824	0.26849486788032073	0.5591435799634407	0	0	0.9697731558196675	0.5854435674624258	1	0	1	1023	NA	NA	NA	NA	NA	darkslategrey4	563.8666666666667	571.3333333333334
28	4	4	1	2	0.3333333333333333	M	732x40	LG	2017-03-24	17:10:00	0.273972602739726	100	1	1	20170328_T28_V1.5	2017-03-28	1	0	09:30:00	1	7769.223530162263	0.6166082168833518	12575	0.15402027195712598	13624	0.17502290183919386	0.20106471003813436	0.3908042144794744	2	0.00966183574879227	0.9534942018624601	0.5390640344152705	1	0	1	1023	NA	NA	NA	NA	NA	darkslategrey4	419.1666666666667	454.1333333333333
28	4	4	1	2	0.3333333333333333	M	801x513	CG	2017-03-24	17:10:00	0.273972602739726	NA	0	1	20170328_T28_V1.5	2017-03-28	1	0	09:30:00	1	8847.145500858749	0.7053357570306706	15379	0.20068904681856764	16920	0.2330878725953069	0.2476570353029649	0.5071219382175778	0	0	0.9497624811411616	0.5284321802450833	1	0	1	1023	NA	NA	NA	NA	NA	darkslategrey4	512.6333333333333	564
28	4	4	1	2	0.3333333333333333	M	855x391	UB	2017-03-24	17:10:00	0.273972602739726	28	2	1	20170328_T28_V1.5	2017-03-28	1	0	09:30:00	1	7911.212424056295	0.6282958210197772	16073	0.21223973503320406	16701	0.22922979353111128	0.25766466716977554	0.532105987675075	0	0	0.9636511473333345	0.5680016669783263	1	0	1	1023	NA	NA	NA	NA	NA	darkslategrey4	535.7666666666667	556.7
29	5	4	1	1	0	M	153x517	BP	2017-03-24	17:15:00	0.3424657534246575	NA	0	1	20170328_T29_V1	2017-03-28	1	0	09:00:00	0	5048.858143250645	0.39268539533939706	10535	0.1200672403175607	11079	0.13018814741737722	0.16106328418926677	0.2909406688295869	55	0.26570048309178745	0.9583203079085377	0.5528138457017648	0.9973684210526316	0	1	1172	NA	NA	NA	NA	NA	darkslategrey1	351.1666666666667	369.3
29	5	4	1	1	0	M	235x712	PP	2017-03-24	17:15:00	0.3424657534246575	65	2	1	20170328_T29_V1	2017-03-28	1	0	09:00:00	0	10327.413878129535	0.8271818418527809	11021	0.1281560507963983	12496	0.15515115213867944	0.16734426262571428	0.3066211293007701	32	0.15458937198067632	0.9391262674844765	0.4981290892673964	0.9973684210526316	0	1	1172	NA	NA	NA	NA	NA	darkslategrey1	367.3666666666667	416.53333333333336
29	5	4	1	1	0	M	307x176	TW	2017-03-24	17:15:00	0.3424657534246575	NA	0	1	20170328_T29_V1	2017-03-28	1	0	09:00:00	0	5036.314460160852	0.391652880764872	13828	0.1748747565867217	14524	0.19087802128109366	0.2005770458482902	0.389586760999983	4	0.01932367149758454	0.9581291753096212	0.5522692996141513	0.9973684210526316	0	1	1172	NA	NA	NA	NA	NA	darkslategrey1	460.93333333333334	484.1333333333333
29	5	4	1	1	0	M	378x765	NR	2017-03-24	17:15:00	0.3424657534246575	NA	0	1	20170328_T29_V1	2017-03-28	1	0	09:00:00	0	2207.9585280475067	0.15884097847537312	22413	0.3177604314032255	21104	0.30679656120076104	0.33032045246498065	0.7134911302689743	0	0	0.9834944901930218	0.6245363176902927	0.9973684210526316	0	1	1172	NA	NA	NA	NA	NA	darkslategrey1	747.1	703.4666666666667
29	5	4	1	1	0	M	57x862	UB	2017-03-24	17:15:00	0.3424657534246575	6	2	1	20170328_T29_V1	2017-03-28	1	0	09:00:00	0	6703.192877592298	0.528859492861094	14138	0.18003428590449877	14747	0.1948065675428088	0.20616516275211014	0.40353749289713936	23	0.1111111111111111	0.9596929108440273	0.5567244583476699	0.9973684210526316	0	1	1172	NA	NA	NA	NA	NA	darkslategrey1	471.26666666666665	491.56666666666666
29	5	4	1	1	0	M	59x820	BB	2017-03-24	17:15:00	0.3424657534246575	NA	0	1	20170328_T29_V1	2017-03-28	1	0	09:00:00	0	7390.271076667927	0.5854153105827054	15536	0.20330209876337732	16773	0.23049820308646324	0.23123887889949912	0.4661340164950097	0	0	0.951844645413001	0.534364367712978	0.9973684210526316	0	1	1172	NA	NA	NA	NA	NA	darkslategrey1	517.8666666666667	559.1
29	5	4	1	1	0	M	637x318	CO	2017-03-24	17:15:00	0.3424657534246575	NA	0	1	20170328_T29_V1	2017-03-28	1	0	09:00:00	0	4572.842292904638	0.35350286022041677	18102	0.24600968660020306	18249	0.25650059897117894	0.26765763835589523	0.5570534367483515	14	0.06763285024154589	0.9841659560030444	0.6264493565014988	0.9973684210526316	0	1	1172	NA	NA	NA	NA	NA	darkslategrey1	603.4	608.3
29	5	4	1	1	0	M	732x40	CY	2017-03-24	17:15:00	0.3424657534246575	NA	0	1	20170328_T29_V1	2017-03-28	1	0	09:00:00	0	3666.911488506186	0.27893251653772944	10980	0.1274736614350149	13729	0.17687266577408217	0.1627488051923208	0.2951485714245664	30.5	0.1473429951690821	0.917137097435774	0.4354808723344045	0.9973684210526316	0	1	1172	NA	NA	NA	NA	NA	darkslategrey1	366	457.6333333333333
29	5	4	1	1	0	M	801x513	LG	2017-03-24	17:15:00	0.3424657534246575	75	1	1	20170328_T29_V1	2017-03-28	1	0	09:00:00	0	7669.522801434177	0.6084015000231116	15061	0.195396368357106	15389	0.20611655274469734	0.22085514171627516	0.44021102024654785	1	0.004830917874396135	0.9646309856654685	0.5707932741310671	0.9973684210526316	0	1	1172	NA	NA	NA	NA	NA	darkslategrey1	502.03333333333336	512.9666666666667
29	5	4	1	1	0	M	855x391	CG	2017-03-24	17:15:00	0.3424657534246575	75	1	1	20170328_T29_V1	2017-03-28	1	0	09:00:00	0	6957.002967940552	0.5497514920905172	15425	0.20145465439475393	14814	0.19598689310126136	0.23589956057720923	0.47776940667435186	13	0.06280193236714976	0.9791333547244788	0.6121112302357724	0.9973684210526316	0	1	1172	NA	NA	NA	NA	NA	darkslategrey1	514.1666666666666	493.8
30	5	4	1	1	0	M	153x517	BB	2017-03-24	17:20:00	0.410958904109589	18	3	1	20170328_T30_V1.5	2017-03-28	1	0	09:30:00	1	7032.038109876393	0.5559278979432251	8906	0.09295474593479021	9634	0.1047318723134381	0.17247116378463803	0.3194204362520031	8	0.03864734299516908	0.950755124056095	0.5312602682781473	0.994736842105263	0	0.9946808510638298	732	NA	NA	NA	NA	NA	darkslategrey1	296.8666666666667	321.1333333333333
30	5	4	1	1	0	M	235x712	BP	2017-03-24	17:20:00	0.410958904109589	70	1	1	20170328_T30_V1.5	2017-03-28	1	0	09:30:00	1	8976.626190053197	0.715993766943373	9020	0.09485212123229532	9790	0.10748009301670072	0.17631868718078517	0.32902577706564884	1	0.004830917874396135	0.9512953144532091	0.5327992970413327	0.994736842105263	0	0.9946808510638298	732	NA	NA	NA	NA	NA	darkslategrey1	300.6666666666667	326.3333333333333
30	5	4	1	1	0	M	307x176	PP	2017-03-24	17:20:00	0.410958904109589	NA	0	1	20170328_T30_V1.5	2017-03-28	1	0	09:30:00	1	6739.206170321819	0.5318238733666988	8436	0.08513223374332174	8483	0.08445493622718625	0.1580287283873619	0.28336490133080816	66	0.3188405797101449	0.9695528615677561	0.5848159384044728	0.994736842105263	0	0.9946808510638298	732	NA	NA	NA	NA	NA	darkslategrey1	281.2	282.76666666666665
30	5	4	1	1	0	M	378x765	TW	2017-03-24	17:20:00	0.410958904109589	NA	0	1	20170328_T30_V1.5	2017-03-28	1	0	09:30:00	1	6533.540606306038	0.5148948190527393	12285	0.14919361549856033	11958	0.14567331407229933	0.2313934021090698	0.466519783633692	0	0	0.9757466908809564	0.6024624599239239	0.994736842105263	0	0.9946808510638298	732	NA	NA	NA	NA	NA	darkslategrey1	409.5	398.6
30	5	4	1	1	0	M	57x862	CG	2017-03-24	17:20:00	0.410958904109589	NA	0	1	20170328_T30_V1.5	2017-03-28	1	0	09:30:00	1	5860.180292914789	0.4594681686418292	10329	0.11663864986768303	9835	0.10827284898879572	0.20006606768773616	0.38831110420076353	15	0.07246376811594203	0.9837923620903188	0.6253849692400681	0.994736842105263	0	0.9946808510638298	732	NA	NA	NA	NA	NA	darkslategrey1	344.3	327.8333333333333
30	5	4	1	1	0	M	59x820	UB	2017-03-24	17:20:00	0.410958904109589	NA	0	1	20170328_T30_V1.5	2017-03-28	1	0	09:30:00	1	6696.430948179152	0.5283028947215362	11093	0.12935439308955946	11177	0.1319145937566063	0.2246455888482728	0.4496738701866943	0	0	0.9668442578186629	0.5770989943414239	0.994736842105263	0	0.9946808510638298	732	NA	NA	NA	NA	NA	darkslategrey1	369.76666666666665	372.56666666666666
30	5	4	1	1	0	M	637x318	NR	2017-03-24	17:20:00	0.410958904109589	NA	0	1	20170328_T30_V1.5	2017-03-28	1	0	09:30:00	1	6404.750566230301	0.504293658892685	11942	0.1434848459630844	12081	0.14784018039602564	0.22968757328654846	0.46226118257451054	68	0.3285024154589372	0.9689250504302745	0.5830272738824931	0.994736842105263	0	0.9946808510638298	732	NA	NA	NA	NA	NA	darkslategrey1	398.06666666666666	402.7
30	5	4	1	1	0	M	732x40	CO	2017-03-24	17:20:00	0.410958904109589	11	1	1	20170328_T30_V1.5	2017-03-28	1	0	09:30:00	1	8108.470595825873	0.644532833373986	7672	0.07241649052144533	8297	0.08117821154252695	0.14704044348265102	0.25593265190696346	6	0.028985507246376812	0.9496118323847048	0.5280029745972901	0.994736842105263	0	0.9946808510638298	732	NA	NA	NA	NA	NA	darkslategrey1	255.73333333333332	276.56666666666666
30	5	4	1	1	0	M	801x513	CY	2017-03-24	17:20:00	0.410958904109589	11	2	1	20170328_T30_V1.5	2017-03-28	1	0	09:30:00	1	3962.0726240576696	0.30322826541058234	10634	0.12171496097065726	10322	0.1168522302868015	0.20859434215794437	0.40960193843472664	0	0	0.9765764046161068	0.6048263547847512	0.994736842105263	0	0.9946808510638298	732	NA	NA	NA	NA	NA	darkslategrey1	354.46666666666664	344.06666666666666
30	5	4	1	1	0	M	855x391	LG	2017-03-24	17:20:00	0.410958904109589	NA	0	1	20170328_T30_V1.5	2017-03-28	1	0	09:30:00	1	5262.346938267185	0.4102584072510045	14611	0.18790672902484895	14260	0.18622718624480306	0.2865553376229128	0.6042315363630951	0	0	0.9752299838891921	0.600990336526854	0.994736842105263	0	0.9946808510638298	732	NA	NA	NA	NA	NA	darkslategrey1	487.03333333333336	475.3333333333333
31	1	4	1	4	1	M	153x517	BB	2017-03-24	17:25:00	0.4794520547945205	65	1	1	20170328_T31_V1	2017-03-28	1	0	09:00:00	0	6246.281287000621	0.4912494964048538	17134	0.22989864021437012	22898	0.3384010992882813	0.24405038036217552	0.49811792541854133	1	0.004830917874396135	0.9029263076025666	0.39499363965176576	1	0	1	1255	NA	NA	NA	NA	NA	darkslategrey	571.1333333333333	763.2666666666667
31	1	4	1	4	1	M	235x712	BP	2017-03-24	17:25:00	0.4794520547945205	6	2	1	20170328_T31_V1	2017-03-28	1	0	09:00:00	0	8676.815745066211	0.6913153170951153	15557	0.2036516152655493	21488	0.3135614121626383	0.22476063981860803	0.44996109489392216	0	0	0.8950852323507202	0.37265403418791276	1	0	1	1255	NA	NA	NA	NA	NA	darkslategrey	518.5666666666667	716.2666666666667
31	1	4	1	4	1	M	307x176	PP	2017-03-24	17:25:00	0.4794520547945205	NA	0	1	20170328_T31_V1	2017-03-28	1	0	09:00:00	0	10483.511253678846	0.8400307646249862	17785	0.24073365178170197	27204	0.4142590374180819	0.25876783744630594	0.5348600518848389	0	0	0.871121048808928	0.30437890757680997	1	0	1	1255	NA	NA	NA	NA	NA	darkslategrey	592.8333333333334	906.8
31	1	4	1	4	1	M	378x765	TW	2017-03-24	17:25:00	0.4794520547945205	NA	0	1	20170328_T31_V1	2017-03-28	1	0	09:00:00	0	4284.279944391932	0.3297502806657739	11955	0.14370121332157182	14558	0.19147699246000988	0.17192749557157105	0.3180631687481113	22	0.10628019323671498	0.9252105800214275	0.4584826176167646	1	0	1	1255	NA	NA	NA	NA	NA	darkslategrey	398.5	485.26666666666665
31	1	4	1	4	1	M	57x862	CG	2017-03-24	17:25:00	0.4794520547945205	NA	0	1	20170328_T31_V1	2017-03-28	1	0	09:00:00	0	7105.431217561159	0.5619691421943548	12078	0.14574838140572208	14655	0.19318582199985906	0.1700454059066615	0.3133645325575167	10	0.04830917874396135	0.9260767893917933	0.46095049032063984	1	0	1	1255	NA	NA	NA	NA	NA	darkslategrey	402.6	488.5
31	1	4	1	4	1	M	59x820	UB	2017-03-24	17:25:00	0.4794520547945205	6	2	1	20170328_T31_V1	2017-03-28	1	0	09:00:00	0	7994.596900511414	0.6351594898969913	18956	0.2602233576885309	25647	0.38682968078359525	0.26338952792602494	0.546398100552025	0	0	0.8999940011306959	0.3866393556311821	1	0	1	1255	NA	NA	NA	NA	NA	darkslategrey	631.8666666666667	854.9
31	1	4	1	4	1	M	637x318	NR	2017-03-24	17:25:00	0.4794520547945205	13	1	1	20170328_T31_V1	2017-03-28	1	0	09:00:00	0	5574.647629665079	0.4359649731132235	15360	0.2003728176023168	18200	0.25563737580156437	0.21931443487742164	0.4363646461618776	0	0	0.9318042714943787	0.4772683659133921	1	0	1	1255	NA	NA	NA	NA	NA	darkslategrey	512	606.6666666666666
31	1	4	1	4	1	M	732x40	CO	2017-03-24	17:25:00	0.4794520547945205	NA	0	1	20170328_T31_V1	2017-03-28	1	0	09:00:00	0	5654.485204706441	0.44253668408797053	12691	0.15595093454055223	17372	0.24105066591501656	0.17520287768407156	0.3262401590471153	6	0.028985507246376812	0.897223937838647	0.37874731033551884	1	0	1	1255	NA	NA	NA	NA	NA	darkslategrey	423.03333333333336	579.0666666666667
31	1	4	1	4	1	M	801x513	CY	2017-03-24	17:25:00	0.4794520547945205	6	2	1	20170328_T31_V1	2017-03-28	1	0	09:00:00	0	11471.561136773173	0.9213606178546783	12151	0.1469633673418438	11489	0.13741103516313155	0.17500553815563777	0.325747500983357	38	0.18357487922705315	0.9865962409109618	0.6333733566244216	1	0	1	1255	NA	NA	NA	NA	NA	darkslategrey	405.03333333333336	382.96666666666664
31	1	4	1	4	1	M	855x391	LG	2017-03-24	17:25:00	0.4794520547945205	NA	0	1	20170328_T31_V1	2017-03-28	1	0	09:00:00	0	6969.6943829210595	0.5507961669954009	11263	0.13218381239285654	12675	0.15830455922767953	0.1579981422031598	0.2832885429326385	14	0.06763285024154589	0.9442772206578707	0.5128044058484115	1	0	1	1255	NA	NA	NA	NA	NA	darkslategrey	375.43333333333334	422.5
39	5	4	1	1	0	M	153x517	PP	2017-03-31	17:24:00	0.4657534246575342	81	2	1	20170404_T39_V1	2017-04-04	1	0	09:00:00	0	4221.084299347596	0.3245484253504174	8433	0.08508230281444003	8976	0.09314001832147135	0.13224758574019715	0.2190022877235164	37	0.178743961352657	0.9577990880765308	0.551328865002947	1	0	1	845	NA	NA	NA	NA	NA	darkslategrey1	281.1	299.2
39	5	4	1	1	0	M	235x712	TW	2017-03-31	17:24:00	0.4657534246575342	NA	0	1	20170404_T39_V1	2017-04-04	1	0	09:00:00	0	8136.772708068882	0.6468624795529881	14924	0.19311618927150775	14953	0.19843562821506588	0.23917336150450155	0.48594244954503635	0	0	0.9725007666568064	0.5932146636454735	1	0	1	845	NA	NA	NA	NA	NA	darkslategrey1	497.46666666666664	498.43333333333334
39	5	4	1	1	0	M	307x176	NR	2017-03-31	17:24:00	0.4657534246575342	NA	0	1	20170404_T39_V1	2017-04-04	1	0	09:00:00	0	7538.544232910994	0.59762019440637	11964	0.14385100610821697	13463	0.17218659713903178	0.19115296551670044	0.3660595477461944	0	0	0.9442930955496339	0.5128496341885793	1	0	1	845	NA	NA	NA	NA	NA	darkslategrey1	398.8	448.76666666666665
39	5	4	1	1	0	M	378x765	CO	2017-03-31	17:24:00	0.4657534246575342	NA	0	1	20170404_T39_V1	2017-04-04	1	0	09:00:00	0	4438.63025900239	0.3424553967211612	18391	0.2508196994158081	16294	0.22205975618349658	0.2927906354377378	0.6197979551783647	2	0.00966183574879227	1.0023851731218028	0.6783567938389352	1	0	1	845	NA	NA	NA	NA	NA	darkslategrey1	613.0333333333333	543.1333333333333
39	5	4	1	1	0	M	57x862	BB	2017-03-31	17:24:00	0.4657534246575342	NA	0	1	20170404_T39_V1	2017-04-04	1	0	09:00:00	0	3337.152506241986	0.2517888974881236	13693	0.1726278647870446	13504	0.1729088859136072	0.20205969008130345	0.39328818180946784	1	0.004830917874396135	0.9763537115083242	0.6041918912695321	1	0	1	845	NA	NA	NA	NA	NA	darkslategrey1	456.43333333333334	450.1333333333333
39	5	4	1	1	0	M	59x820	BP	2017-03-31	17:24:00	0.4657534246575342	NA	0	1	20170404_T39_V1	2017-04-04	1	0	09:00:00	0	8544.235567444382	0.6804021774129557	13369	0.16723532446781952	14994	0.19915791698964133	0.2217821633397602	0.4425253294055538	0	0	0.9451007260124772	0.5151506127305541	1	0	1	845	NA	NA	NA	NA	NA	darkslategrey1	445.6333333333333	499.8
39	5	4	1	1	0	M	637x318	CY	2017-03-31	17:24:00	0.4657534246575342	NA	0	1	20170404_T39_V1	2017-04-04	1	0	09:00:00	0	4202.964899686234	0.3230569539780879	13588	0.1708802822761846	13195	0.1674652949052216	0.2230307947923323	0.44564253739046233	4	0.01932367149758454	0.9801114260659495	0.6148978031460134	1	0	1	845	NA	NA	NA	NA	NA	darkslategrey1	452.93333333333334	439.8333333333333
39	5	4	1	1	0	M	732x40	LG	2017-03-31	17:24:00	0.4657534246575342	NA	0	1	20170404_T39_V1	2017-04-04	1	0	09:00:00	0	2301.326438754465	0.16652641886060818	9734	0.10673568230614316	10406	0.11833204143471214	0.14852461602776307	0.25963788814706873	21	0.10144927536231885	0.9567406532649829	0.5483133326505927	1	0	1	845	NA	NA	NA	NA	NA	darkslategrey1	324.46666666666664	346.8666666666667
39	5	4	1	1	0	M	801x513	CG	2017-03-31	17:24:00	0.4657534246575342	13	2	1	20170404_T39_V1	2017-04-04	1	0	09:00:00	0	7078.826241171062	0.5597791932231454	15163	0.19709401993908426	16686	0.22896554154041293	0.24654119283784295	0.5043362378934244	0	0	0.9497094821594806	0.5282811835637977	1	0	1	845	NA	NA	NA	NA	NA	darkslategrey1	505.43333333333334	556.2
39	5	4	1	1	0	M	855x391	UB	2017-03-31	17:24:00	0.4657534246575342	36	1	1	20170404_T39_V1	2017-04-04	1	0	09:00:00	0	7249.722994808947	0.5738463047411102	16766	0.22377377960487993	17008	0.2346381509407371	0.27948620284059006	0.5865834438499209	0	0	0.9694871634825445	0.5846287613584403	1	0	1	845	NA	NA	NA	NA	NA	darkslategrey1	558.8666666666667	566.9333333333333
40	5	4	1	1	0	M	153x517	BP	2017-03-31	17:31:00	0.5616438356164384	NA	0	1	20170404_T40_V1.5	2017-04-04	1	0	09:30:00	1	10792.117702299345	0.8654332444000338	12397	0.1510577035101443	14056	0.18263335917130577	0.173192632275142	0.3212215820863694	9	0.043478260869565216	0.9424629710419602	0.5076355202899107	1	0	1	1059	NA	NA	NA	NA	NA	darkslategrey1	413.23333333333335	468.53333333333336
40	5	4	1	1	0	M	235x712	PP	2017-03-31	17:31:00	0.5616438356164384	29	1	1	20170404_T40_V1.5	2017-04-04	1	0	09:30:00	1	4851.194894048747	0.37641503964020034	14082	0.1791022418987068	19118	0.27180959763230217	0.19708358744518617	0.38086534331771216	0	0	0.8991794203842397	0.38431857539252823	1	0	1	1059	NA	NA	NA	NA	NA	darkslategrey1	469.4	637.2666666666667
40	5	4	1	1	0	M	307x176	TW	2017-03-31	17:31:00	0.5616438356164384	NA	0	1	20170404_T40_V1.5	2017-04-04	1	0	09:30:00	1	8988.506925021518	0.7169717119315434	13244	0.16515486909774812	13051	0.16492847579451766	0.1807542809062065	0.3400992352507776	4	0.01932367149758454	0.9765436857279413	0.6047331370780772	1	0	1	1059	NA	NA	NA	NA	NA	darkslategrey1	441.46666666666664	435.03333333333336
40	5	4	1	1	0	M	378x765	NR	2017-03-31	17:31:00	0.5616438356164384	NA	0	1	20170404_T40_V1.5	2017-04-04	1	0	09:30:00	1	6904.971887237401	0.5454686312457622	18929	0.2597739793285954	18843	0.2669649778028328	0.25962525194895	0.5370005868909953	0	0	0.97408061455504	0.5977157272886422	1	0	1	1059	NA	NA	NA	NA	NA	darkslategrey1	630.9666666666667	628.1
40	5	4	1	1	0	M	57x862	UB	2017-03-31	17:31:00	0.5616438356164384	NA	0	1	20170404_T40_V1.5	2017-04-04	1	0	09:30:00	1	8327.333216880681	0.6625481837651099	16404	0.21774878085315313	17257	0.23902473398632937	0.22458064027447106	0.4495117260948999	18	0.08695652173913043	0.9606449680719608	0.5594369157808561	1	0	1	1059	NA	NA	NA	NA	NA	darkslategrey1	546.8	575.2333333333333
40	5	4	1	1	0	M	59x820	BB	2017-03-31	17:31:00	0.5616438356164384	NA	0	1	20170404_T40_V1.5	2017-04-04	1	0	09:30:00	1	6313.362050002059	0.4967711494132595	18791	0.2574771566000366	19200	0.273254175181453	0.26369885436702306	0.547170333903857	0	0	0.967735601675219	0.5796384764211812	1	0	1	1059	NA	NA	NA	NA	NA	darkslategrey1	626.3666666666667	640
40	5	4	1	1	0	M	637x318	CO	2017-03-31	17:31:00	0.5616438356164384	NA	0	1	20170404_T40_V1.5	2017-04-04	1	0	09:30:00	1	7924.227764146192	0.6293671593371614	16214	0.21458648869064462	17259	0.23905996758508913	0.22776327613122607	0.4574571753988532	17	0.0821256038647343	0.9577852581467435	0.5512894628590933	1	0	1	1059	NA	NA	NA	NA	NA	darkslategrey1	540.4666666666667	575.3
40	5	4	1	1	0	M	732x40	CY	2017-03-31	17:31:00	0.5616438356164384	6	1	1	20170404_T40_V1.5	2017-04-04	1	0	09:30:00	1	3119.8297201188093	0.23390029631394754	5699	0.039578582960238334	8272	0.08073779155802974	0.07891056457254819	0.08584643302151923	207	1	0.8833781172196461	0.33929989272797517	1	0	1	1059	NA	NA	NA	NA	NA	darkslategrey1	189.96666666666667	275.73333333333335
40	5	4	1	1	0	M	801x513	LG	2017-03-31	17:31:00	0.5616438356164384	6	2	1	20170404_T40_V1.5	2017-04-04	1	0	09:30:00	1	9258.939062058418	0.7392319301554682	15668	0.20549905963417273	16783	0.23067437108026215	0.21566491984335232	0.42725363315494874	0	0	0.9562575425568862	0.5469369267027347	1	0	1	1059	NA	NA	NA	NA	NA	darkslategrey1	522.2666666666667	559.4333333333333
40	5	4	1	1	0	M	855x391	CG	2017-03-31	17:31:00	0.5616438356164384	69	1	1	20170404_T40_V1.5	2017-04-04	1	0	09:30:00	1	6337.417629540971	0.49875124858307857	14474	0.1856265499392507	13888	0.17967373687548446	0.19934585674059074	0.38651309782295235	0	0	0.9830244884190305	0.6231972597344587	1	0	1	1059	NA	NA	NA	NA	NA	darkslategrey1	482.46666666666664	462.93333333333334
41	1	4	1	4	1	M	153x517	BP	2017-03-31	17:37:00	0.6438356164383562	NA	0	1	20170404_T41_V1	2017-04-04	1	0	09:00:00	0	2227.6429770298155	0.1604612745495195	10164	0.11389244877918879	9482	0.10205411880769502	0.17172420362603533	0.3175556504771386	62	0.2995169082125604	0.9898610816863896	0.6426750470792078	1	0	1	842	NA	NA	NA	NA	NA	darkslategrey	338.8	316.06666666666666
41	1	4	1	4	1	M	235x712	PP	2017-03-31	17:37:00	0.6438356164383562	58	1	1	20170404_T41_V1	2017-04-04	1	0	09:00:00	0	2274.7195011954423	0.16433630845870217	16251	0.21520230348018574	17244	0.2387957155943908	0.2710107588402994	0.565424500865641	0	0	0.9585504895849724	0.5534696445139682	1	0	1	842	NA	NA	NA	NA	NA	darkslategrey	541.7	574.8
41	1	4	1	4	1	M	307x176	TW	2017-03-31	17:37:00	0.6438356164383562	98	1	1	20170404_T41_V1	2017-04-04	1	0	09:00:00	0	7393.258651970035	0.5856612283900858	8764	0.0905913486343891	8944	0.09257628074131492	0.13485478876466978	0.22551116916280933	39	0.18840579710144928	0.9680278878381431	0.5804712139415525	1	0	1	842	NA	NA	NA	NA	NA	darkslategrey	292.1333333333333	298.1333333333333
41	1	4	1	4	1	M	378x765	NR	2017-03-31	17:37:00	0.6438356164383562	NA	0	1	20170404_T41_V1	2017-04-04	1	0	09:00:00	0	2498.79305919749	0.18278058935663496	12056	0.14538222126058953	11910	0.14482770770206468	0.2010900103032137	0.3908673765824016	4	0.01932367149758454	0.975936630947897	0.6030036084298294	1	0	1	842	NA	NA	NA	NA	NA	darkslategrey	401.8666666666667	397
41	1	4	1	4	1	M	57x862	UB	2017-03-31	17:37:00	0.6438356164383562	6	1	1	20170404_T41_V1	2017-04-04	1	0	09:00:00	0	6855.121497623243	0.5413652707372165	15587	0.20415092455436645	15938	0.21578817560425623	0.25317832039151555	0.5209058245112742	0	0	0.9675564224017832	0.5791279859403108	1	0	1	842	NA	NA	NA	NA	NA	darkslategrey	519.5666666666667	531.2666666666667
41	1	4	1	4	1	M	59x820	BB	2017-03-31	17:37:00	0.6438356164383562	NA	0	1	20170404_T41_V1	2017-04-04	1	0	09:00:00	0	7066.531539411312	0.5587671731756436	9164	0.09724880581861758	10633	0.12233105489394687	0.14721490710600357	0.2563682002816824	64	0.30917874396135264	0.9368741373590593	0.4917126608007484	1	0	1	842	NA	NA	NA	NA	NA	darkslategrey	305.46666666666664	354.43333333333334
41	1	4	1	4	1	M	637x318	CO	2017-03-31	17:37:00	0.6438356164383562	NA	0	1	20170404_T41_V1	2017-04-04	1	0	09:00:00	0	834.4103903048327	0.045779411080942516	11696	0.13939050979478387	10679	0.12314142766542174	0.1935311126741582	0.3719965912935473	86	0.41545893719806765	0.995085006794504	0.657558264257937	1	0	1	842	NA	NA	NA	NA	NA	darkslategrey	389.8666666666667	355.96666666666664
41	1	4	1	4	1	M	732x40	CY	2017-03-31	17:37:00	0.6438356164383562	68	2	1	20170404_T41_V1	2017-04-04	1	0	09:00:00	0	2494.2005610398455	0.1824025647168778	17416	0.2345921475292512	17338	0.24045169473610034	0.2882533442699889	0.6084706093640115	7	0.033816425120772944	0.9740648169605988	0.5976707191723112	1	0	1	842	NA	NA	NA	NA	NA	darkslategrey	580.5333333333333	577.9333333333333
41	1	4	1	4	1	M	801x513	LG	2017-03-31	17:37:00	0.6438356164383562	28	3	1	20170404_T41_V1	2017-04-04	1	0	09:00:00	0	6667.137569952417	0.5258916539607751	11184	0.13086896459897143	12287	0.15146924106828272	0.1816422732371821	0.3423161077946758	7	0.033816425120772944	0.9501109477250247	0.529424978522208	1	0	1	842	NA	NA	NA	NA	NA	darkslategrey	372.8	409.56666666666666
41	1	4	1	4	1	M	855x391	CG	2017-03-31	17:37:00	0.6438356164383562	NA	0	1	20170404_T41_V1	2017-04-04	1	0	09:00:00	0	7255.424981518011	0.5743156552770503	11901	0.142802456601701	12472	0.1547283489535621	0.19440323980370086	0.37417385636761347	3	0.014492753623188406	0.9615757800224218	0.5620888443833068	1	0	1	842	NA	NA	NA	NA	NA	darkslategrey	396.7	415.73333333333335
47	4	4	1	2	0.3333333333333333	M	153x517	CO	2017-04-07	17:07:00	0.2328767123287671	58	3	1	20170411_T47_V1	2017-04-11	1	0	09:00:00	0	6979.672120040652	0.5516174695524737	9599	0.10448879050646606	9903	0.10947079134662814	0.1606029368929046	0.28979141196512526	47	0.22705314009661837	0.9653895511756244	0.5729544642320523	1	0	1	1068	NA	NA	NA	NA	NA	darkslategrey4	319.96666666666664	330.1
47	4	4	1	2	0.3333333333333333	M	235x712	CY	2017-04-07	17:07:00	0.2328767123287671	63	2	1	20170411_T47_V1	2017-04-11	1	0	09:00:00	0	3343.943873886846	0.25234791879184115	8906	0.09295474593479021	11004	0.12886688746388555	0.1441034207374723	0.24860037565021056	45	0.21739130434782608	0.9217098565164864	0.44850888577175957	1	0	1	1068	NA	NA	NA	NA	NA	darkslategrey4	296.8666666666667	366.8
47	4	4	1	2	0.3333333333333333	M	307x176	LG	2017-04-07	17:07:00	0.2328767123287671	NA	0	1	20170411_T47_V1	2017-04-11	1	0	09:00:00	0	8204.23953683801	0.6524159109895487	11748	0.1402559792287336	12296	0.1516277922627017	0.1963512784349053	0.37903713412951195	10	0.04830917874396135	0.9618851924624675	0.562970375501708	1	0	1	1068	NA	NA	NA	NA	NA	darkslategrey4	391.6	409.8666666666667
47	4	4	1	2	0.3333333333333333	M	378x765	CG	2017-04-07	17:07:00	0.2328767123287671	NA	0	0	20170411_T47_V1	2017-04-11	1	0	09:00:00	0	5921.824310955414	0.4645423040934033	15445	0.20178752725396534	14140	0.1841131703192164	0.25928616189014064	0.5361540486777009	6	0.028985507246376812	0.9944319847987247	0.6556977727722201	1	0	1	1068	NA	NA	NA	NA	NA	darkslategrey4	514.8333333333334	471.3333333333333
47	4	4	1	2	0.3333333333333333	M	57x862	TW	2017-04-07	17:07:00	0.2328767123287671	43	2	1	20170411_T47_V1	2017-04-11	1	0	09:00:00	0	6843.369664770095	0.5403979361345008	14340	0.18339630178253416	13860	0.17918046649284758	0.23767039238622772	0.4821902876666027	7	0.033816425120772944	0.9812535940195515	0.6181518953001368	1	0	1	1068	NA	NA	NA	NA	NA	darkslategrey4	478	462
47	4	4	1	2	0.3333333333333333	M	59x820	NR	2017-04-07	17:07:00	0.2328767123287671	NA	0	1	20170411_T47_V1	2017-04-11	1	0	09:00:00	0	5013.515441815916	0.389776213556565	13750	0.17357655243579714	14646	0.19302727080544008	0.21926911012757364	0.43625149293972454	2	0.00966183574879227	0.9576225048826824	0.55082577087932	1	0	1	1068	NA	NA	NA	NA	NA	darkslategrey4	458.3333333333333	488.2
47	4	4	1	2	0.3333333333333333	M	637x318	UB	2017-04-07	17:07:00	0.2328767123287671	NA	0	1	20170411_T47_V1	2017-04-11	1	0	09:00:00	0	7056.237347398902	0.5579198221058114	16387	0.21746583892282342	16670	0.22868367275033472	0.2661225461453943	0.5532210795814011	2	0.00966183574879227	0.9688081765402756	0.582694294474983	1	0	1	1068	NA	NA	NA	NA	NA	darkslategrey4	546.2333333333333	555.6666666666666
47	4	4	1	2	0.3333333333333333	M	732x40	BB	2017-04-07	17:07:00	0.2328767123287671	NA	0	1	20170411_T47_V1	2017-04-11	1	0	09:00:00	0	5139.258561204462	0.4001265709823325	13599	0.17106336234875089	14529	0.1909661052779931	0.22652521111141907	0.45436634650964935	0	0	0.9568882021953694	0.5487337067428668	1	0	1	1068	NA	NA	NA	NA	NA	darkslategrey4	453.3	484.3
47	4	4	1	2	0.3333333333333333	M	801x513	BP	2017-04-07	17:07:00	0.2328767123287671	NA	0	1	20170411_T47_V1	2017-04-11	1	0	09:00:00	0	7266.556220400439	0.5752319066121927	15039	0.19503020821197345	16278	0.22177788739341836	0.24635716151505987	0.5038768037604214	4	0.01932367149758454	0.9537260222191729	0.5397245019074342	1	0	1	1068	NA	NA	NA	NA	NA	darkslategrey4	501.3	542.6
47	4	4	1	2	0.3333333333333333	M	855x391	PP	2017-04-07	17:07:00	0.2328767123287671	NA	0	1	20170411_T47_V1	2017-04-11	1	0	09:00:00	0	6855.97573729642	0.5414355862024893	17469	0.23547426060616147	17748	0.2476745824818547	0.2850103930902147	0.6003745828772231	0	0	0.9691188760956203	0.5835794926475882	1	0	1	1068	NA	NA	NA	NA	NA	darkslategrey4	582.3	591.6
51	1	4	1	4	1	M	153x517	PP	2017-04-14	17:18:00	0.3835616438356164	42	3	1	20170418_T51_V1	2017-04-18	1	0	09:00:00	0	2022.7485898603898	0.1435956985080655	17628	0.2381205998368923	18528	0.26141568599816783	0.2854748366004498	0.6015340659381868	18	0.08695652173913043	0.953125794231005	0.5380144231218904	0.994736842105263	0	0.9946808510638298	1029	NA	NA	NA	NA	NA	darkslategrey	587.6	617.6
51	1	4	1	4	1	M	235x712	TW	2017-04-14	17:18:00	0.3835616438356164	97	1	1	20170418_T51_V1	2017-04-18	1	0	09:00:00	0	4990.63984441611	0.3878932428575136	13959	0.17705507381455654	16776	0.23055105348460292	0.22146305503757951	0.4417286756406985	0	0	0.9233341687221629	0.45313663039344126	0.994736842105263	0	0.9946808510638298	1029	NA	NA	NA	NA	NA	darkslategrey	465.3	559.2
51	1	4	1	4	1	M	307x176	NR	2017-04-14	17:18:00	0.3835616438356164	NA	0	1	20170418_T51_V1	2017-04-18	1	0	09:00:00	0	4332.75306765123	0.33374027354742586	14333	0.18327979628181015	17462	0.24263617785920655	0.23623535855621888	0.47860772621157704	3	0.014492753623188406	0.9198412124972905	0.4431850279078274	0.994736842105263	0	0.9946808510638298	1029	NA	NA	NA	NA	NA	darkslategrey	477.76666666666665	582.0666666666667
51	1	4	1	4	1	M	378x765	CO	2017-04-14	17:18:00	0.3835616438356164	NA	0	1	20170418_T51_V1	2017-04-18	1	0	09:00:00	0	960.6809047174639	0.05617318024192383	13844	0.17514105487409085	13344	0.17009019801282502	0.23407400354740937	0.47321190418754855	49	0.23671497584541062	0.9803610836713677	0.6156090898288926	0.994736842105263	0	0.9946808510638298	1029	NA	NA	NA	NA	NA	darkslategrey	461.46666666666664	444.8
51	1	4	1	4	1	M	57x862	BB	2017-04-14	17:18:00	0.3835616438356164	NA	0	1	20170418_T51_V1	2017-04-18	1	0	09:00:00	0	4908.099423877906	0.3810990511848566	13011	0.161276900287935	15840	0.21406172926502712	0.20252723187970195	0.3944553997457485	0	0	0.9190004187404625	0.4407895655253455	0.994736842105263	0	0.9946808510638298	1029	NA	NA	NA	NA	NA	darkslategrey	433.7	528
51	1	4	1	4	1	M	59x820	BP	2017-04-14	17:18:00	0.3835616438356164	NA	0	1	20170418_T51_V1	2017-04-18	1	0	09:00:00	0	3497.3648419940205	0.26497653707519814	16037	0.2116405638866235	19203	0.2733070255795927	0.25782906781181325	0.5325164138204587	0	0	0.9235803908335123	0.45383812918631755	0.994736842105263	0	0.9946808510638298	1029	NA	NA	NA	NA	NA	darkslategrey	534.5666666666667	640.1
51	1	4	1	4	1	M	637x318	CY	2017-04-14	17:18:00	0.3835616438356164	30	2	1	20170418_T51_V1	2017-04-18	1	0	09:00:00	0	2350.440919367377	0.1705692041167442	9598	0.10447214686350548	10382	0.11790923824959482	0.15715661353601829	0.2811876669092616	49	0.23671497584541062	0.9518748478207938	0.5344504158444497	0.994736842105263	0	0.9946808510638298	1029	NA	NA	NA	NA	NA	darkslategrey	319.93333333333334	346.06666666666666
51	1	4	1	4	1	M	732x40	LG	2017-04-14	17:18:00	0.3835616438356164	7	1	1	20170418_T51_V1	2017-04-18	1	0	09:00:00	0	5260.182426697106	0.41008023870777555	15572	0.20390126990995788	20003	0.28740046508350364	0.24853886273185768	0.5093234200855811	1	0.004830917874396135	0.9060553455774819	0.403908421310641	0.994736842105263	0	0.9946808510638298	1029	NA	NA	NA	NA	NA	darkslategrey	519.0666666666667	666.7666666666667
51	1	4	1	4	1	M	801x513	CG	2017-04-14	17:18:00	0.3835616438356164	30	1	1	20170418_T51_V1	2017-04-18	1	0	09:00:00	0	10662.873270647971	0.8547946816747977	9413	0.10139307291579981	9092	0.09518356704953844	0.14781446277603225	0.2578649908023446	24	0.11594202898550725	0.9748234589628807	0.5998321272030905	0.994736842105263	0	0.9946808510638298	1029	NA	NA	NA	NA	NA	darkslategrey	313.76666666666665	303.06666666666666
51	1	4	1	4	1	M	855x391	UB	2017-04-14	17:18:00	0.3835616438356164	62	1	1	20170418_T51_V1	2017-04-18	1	0	09:00:00	0	3777.43319767568	0.2880299462720453	9711	0.10635287851805003	11393	0.13571982242266226	0.1579355727225831	0.28313233824624884	1	0.004830917874396135	0.9288171321435158	0.468757860348723	0.994736842105263	0	0.9946808510638298	1029	NA	NA	NA	NA	NA	darkslategrey	323.7	379.76666666666665
52	1	4	1	4	1	M	153x517	BP	2017-04-14	17:22:00	0.4383561643835616	NA	0	1	20170418_T52_V1.5	2017-04-18	1	0	09:30:00	1	8029.909620850531	0.6380662038306312	9382	0.1008771199840221	9716	0.10617644986258896	0.15576335175306666	0.2777093893551135	13	0.06280193236714976	0.9644649361897242	0.5703201910835943	1	0	1	940	NA	NA	NA	NA	NA	darkslategrey	312.73333333333335	323.8666666666667
52	1	4	1	4	1	M	235x712	PP	2017-04-14	17:22:00	0.4383561643835616	3	4	1	20170418_T52_V1.5	2017-04-18	1	0	09:30:00	1	2706.0638100120023	0.19984177222906188	15976	0.21062530166602866	18176	0.25521457261644703	0.2662088731425307	0.553436594899578	0	0	0.9416345368559002	0.5052752709267903	1	0	1	940	NA	NA	NA	NA	NA	darkslategrey	532.5333333333333	605.8666666666667
52	1	4	1	4	1	M	307x176	TW	2017-04-14	17:22:00	0.4383561643835616	NA	0	1	20170418_T52_V1.5	2017-04-18	1	0	09:30:00	1	2413.8493184723375	0.1757885719654461	10718	0.12311302697934524	11118	0.13087520259319288	0.18004286266230105	0.3383231798535317	17	0.0821256038647343	0.9640613318942683	0.5691703027794518	1	0	1	940	NA	NA	NA	NA	NA	darkslategrey	357.26666666666665	370.6
52	1	4	1	4	1	M	378x765	NR	2017-04-14	17:22:00	0.4383561643835616	NA	0	1	20170418_T52_V1.5	2017-04-18	1	0	09:30:00	1	7006.282658376351	0.5538078763469441	14304	0.1827971306359536	14059	0.18268620956944542	0.24659321631572614	0.5044661144877759	5	0.024154589371980676	0.9771752502070169	0.6065324950531472	1	0	1	940	NA	NA	NA	NA	NA	darkslategrey	476.8	468.6333333333333
52	1	4	1	4	1	M	57x862	UB	2017-04-14	17:22:00	0.4383561643835616	NA	0	1	20170418_T52_V1.5	2017-04-18	1	0	09:30:00	1	2884.8269445877763	0.2145563931674254	8084	0.07927367142120068	10340	0.11716933267563949	0.12863546317321445	0.2099846249975994	21.5	0.10386473429951691	0.9134031991174848	0.4248428140842835	1	0	1	940	NA	NA	NA	NA	NA	darkslategrey	269.46666666666664	344.6666666666667
52	1	4	1	4	1	M	59x820	BB	2017-04-14	17:22:00	0.4383561643835616	7	2	1	20170418_T52_V1.5	2017-04-18	1	0	09:30:00	1	2097.9461814614438	0.14978547616279977	18328	0.24977114990929214	18073	0.25340004228031854	0.3130667333417016	0.6704172265084489	1	0.004830917874396135	0.9763809577550958	0.6042695171542097	1	0	1	940	NA	NA	NA	NA	NA	darkslategrey	610.9333333333333	602.4333333333333
52	1	4	1	4	1	M	637x318	CO	2017-04-14	17:22:00	0.4383561643835616	48	2	1	20170418_T52_V1.5	2017-04-18	1	0	09:30:00	1	5696.863644188628	0.44602500215992424	14802	0.19108566483031805	15594	0.20972799661757452	0.26610264728777067	0.5531714020902989	2	0.00966183574879227	0.9602970518880507	0.5584456856200168	1	0	1	940	NA	NA	NA	NA	NA	darkslategrey	493.4	519.8
52	1	4	1	4	1	M	732x40	CY	2017-04-14	17:22:00	0.4383561643835616	NA	0	1	20170418_T52_V1.5	2017-04-18	1	0	09:30:00	1	3905.141205561643	0.29854204056539607	11859	0.14210342359735698	14996	0.1991931505884011	0.18804868002128886	0.358309700091949	7	0.033816425120772944	0.9161452646092378	0.4326550922826574	1	0	1	940	NA	NA	NA	NA	NA	darkslategrey	395.3	499.8666666666667
52	1	4	1	4	1	M	801x513	LG	2017-04-14	17:22:00	0.4383561643835616	NA	0	1	20170418_T52_V1.5	2017-04-18	1	0	09:30:00	1	9125.592703504442	0.7282557234320335	11711	0.13964016443919244	12405	0.1535480233951096	0.2065983083766924	0.40461884079751037	6	0.028985507246376812	0.958973071595397	0.5546736012527823	1	0	1	940	NA	NA	NA	NA	NA	darkslategrey	390.3666666666667	413.5
52	1	4	1	4	1	M	855x391	CG	2017-04-14	17:22:00	0.4383561643835616	103	1	1	20170418_T52_V1.5	2017-04-18	1	0	09:30:00	1	9339.09331041254	0.7458297076218865	12129	0.1465972071967112	12323	0.1521034458459587	0.21201891578128293	0.4181513852883905	6	0.028985507246376812	0.9691132323227857	0.5835634132637788	1	0	1	940	NA	NA	NA	NA	NA	darkslategrey	404.3	410.76666666666665
67	4	4	1	2	0.3333333333333333	M	153x517	LG	2017-05-12	17:32:00	0.5753424657534246	12	2	0	20170516_T67_V1	2017-05-16	1	0	09:00:00	0	3118.2976868742016	0.23377418928123705	13223	0.16480535259557613	14667	0.19339722359241773	0.21002242414897687	0.41316714462617776	0	0	0.9477852179895924	0.5227988611803455	1	0	1	1058	NA	NA	NA	NA	NA	darkslategrey4	440.76666666666665	488.9
67	4	4	1	2	0.3333333333333333	M	235x712	CG	2017-05-12	17:32:00	0.5753424657534246	NA	0	1	20170516_T67_V1	2017-05-16	1	0	09:00:00	0	4952.014399589808	0.3847138469460272	13674	0.17231163557079374	18621	0.2630540483404975	0.22666777592075765	0.45472225950633205	1.5	0.007246376811594203	0.8984521911600407	0.3822466638971547	1	0	1	1058	NA	NA	NA	NA	NA	darkslategrey4	455.8	620.7
67	4	4	1	2	0.3333333333333333	M	307x176	UB	2017-05-12	17:32:00	0.5753424657534246	4	2	1	20170516_T67_V1	2017-05-16	1	0	09:00:00	0	4101.624098190761	0.3147152369728754	12300	0.1494432701429689	17807	0.24871397364526812	0.20265141205143297	0.39476541550106997	13	0.06280193236714976	0.8839876512510784	0.34103648488423366	1	0	1	1058	NA	NA	NA	NA	NA	darkslategrey4	410	593.5666666666667
67	4	4	1	2	0.3333333333333333	M	378x765	BB	2017-05-12	17:32:00	0.5753424657534246	31	1	1	20170516_T67_V1	2017-05-16	1	0	09:00:00	0	5571.514835788364	0.4357071018553532	14413	0.18461128771865587	18268	0.2568353181593968	0.22981016196880807	0.46256722517692295	0	0	0.9155877826359146	0.43106679897628725	1	0	1	1058	NA	NA	NA	NA	NA	darkslategrey4	480.43333333333334	608.9333333333333
67	4	4	1	2	0.3333333333333333	M	57x862	CO	2017-05-12	17:32:00	0.5753424657534246	NA	0	1	20170516_T67_V1	2017-05-16	1	0	09:00:00	0	4328.933006482592	0.3334258309069381	11449	0.1352795299835228	14310	0.1871080262137975	0.18264486807649652	0.3448190854605845	3	0.014492753623188406	0.9189399034501717	0.4406171545145843	1	0	1	1058	NA	NA	NA	NA	NA	darkslategrey4	381.6333333333333	477
67	4	4	1	2	0.3333333333333333	M	59x820	CY	2017-05-12	17:32:00	0.5753424657534246	4	3	1	20170516_T67_V1	2017-05-16	1	0	09:00:00	0	4337.353960855525	0.3341189892129335	14593	0.18760714345155868	18909	0.26812768656190544	0.23077319225347226	0.4649714299459764	0	0	0.9102998288121564	0.41600116086676747	1	0	1	1058	NA	NA	NA	NA	NA	darkslategrey4	486.43333333333334	630.3
67	4	4	1	2	0.3333333333333333	M	637x318	BP	2017-05-12	17:32:00	0.5753424657534246	NA	0	1	20170516_T67_V1	2017-05-16	1	0	09:00:00	0	2365.2607602756484	0.1717890772290029	12823	0.15814789541134763	12919	0.16260305827637234	0.20735947340687055	0.406519089029298	21	0.10144927536231885	0.9711587121267798	0.5893910848952618	1	0	1	1058	NA	NA	NA	NA	NA	darkslategrey4	427.43333333333334	430.6333333333333
67	4	4	1	2	0.3333333333333333	M	732x40	PP	2017-05-12	17:32:00	0.5753424657534246	NA	0	1	20170516_T67_V1	2017-05-16	1	0	09:00:00	0	3796.0731998734823	0.2895642702660938	12483	0.15248905680475341	14573	0.1917412444507082	0.2010778553121031	0.3908370316513426	1	0.004830917874396135	0.9353932584269663	0.4874935645645657	1	0	1	1058	NA	NA	NA	NA	NA	darkslategrey4	416.1	485.76666666666665
67	4	4	1	2	0.3333333333333333	M	801x513	TW	2017-05-12	17:32:00	0.5753424657534246	8	2	1	20170516_T67_V1	2017-05-16	1	0	09:00:00	0	9082.92082214362	0.7247432511292772	14022	0.17810362332107252	14621	0.19258685082094285	0.22785963830219172	0.4576977435249872	0	0	0.9627992689124554	0.5655746238478414	1	0	1	1058	NA	NA	NA	NA	NA	darkslategrey4	467.4	487.3666666666667
67	4	4	1	2	0.3333333333333333	M	855x391	NR	2017-05-12	17:32:00	0.5753424657534246	NA	0	1	20170516_T67_V1	2017-05-16	1	0	09:00:00	0	4428.252084182446	0.341601132731721	10711	0.12299652147862124	10327	0.11694031428370094	0.17222897589225375	0.3188158142633184	53	0.2560386473429952	0.9818526578674882	0.6198586573934368	1	0	1	1058	NA	NA	NA	NA	NA	darkslategrey4	357.03333333333336	344.23333333333335
68	4	4	1	2	0.3333333333333333	M	153x517	CY	2017-05-12	17:36:00	0.6301369863013698	NA	0	1	20170516_T68_V1.5	2017-05-16	1	0	09:30:00	1	7341.374884637053	0.5813904934257944	11420	0.13479686433766622	11377	0.13543795363258404	0.1798111501142517	0.33774470955831765	5	0.024154589371980676	0.9738905901558882	0.5971743385161575	1	0	1	1000	NA	NA	NA	NA	NA	darkslategrey4	380.6666666666667	379.23333333333335
68	4	4	1	2	0.3333333333333333	M	235x712	LG	2017-05-12	17:36:00	0.6301369863013698	44	2	1	20170516_T68_V1.5	2017-05-16	1	0	09:30:00	1	3649.3275224183626	0.2774851185818289	16971	0.22718572641179702	20293	0.29250933690367137	0.2581621253138926	0.5333478917579852	0	0	0.9296038202221113	0.47099917301751826	1	0	1	1000	NA	NA	NA	NA	NA	darkslategrey4	565.7	676.4333333333333
68	4	4	1	2	0.3333333333333333	M	307x176	CG	2017-05-12	17:36:00	0.6301369863013698	NA	0	1	20170516_T68_V1.5	2017-05-16	1	0	09:30:00	1	5859.008768517267	0.45937173635745193	11096	0.12940432401844115	11019	0.1291311394545839	0.1744272695884801	0.3243038537075717	19	0.09178743961352658	0.9746668214676354	0.599385859346676	1	0	1	1000	NA	NA	NA	NA	NA	darkslategrey4	369.8666666666667	367.3
68	4	4	1	2	0.3333333333333333	M	378x765	UB	2017-05-12	17:36:00	0.6301369863013698	NA	0	1	20170516_T68_V1.5	2017-05-16	1	0	09:30:00	1	7294.794470807422	0.577556296099362	14441	0.18507730972155184	13721	0.17673173137904305	0.23151910124718358	0.46683359148805703	7	0.033816425120772944	0.9854106645527709	0.6299955918104673	1	0	1	1000	NA	NA	NA	NA	NA	darkslategrey4	481.3666666666667	457.3666666666667
68	4	4	1	2	0.3333333333333333	M	57x862	NR	2017-05-12	17:36:00	0.6301369863013698	4	2	1	20170516_T68_V1.5	2017-05-16	1	0	09:30:00	1	8317.055992526306	0.6617022293627549	10206	0.11459148178353278	11140	0.13126277217955043	0.1566730521881157	0.27998045617324335	2	0.00966183574879227	0.9516866252554438	0.5339141605842642	1	0	1	1000	NA	NA	NA	NA	NA	darkslategrey4	340.2	371.3333333333333
68	4	4	1	2	0.3333333333333333	M	59x820	CO	2017-05-12	17:36:00	0.6301369863013698	8	2	1	20170516_T68_V1.5	2017-05-16	1	0	09:30:00	1	6075.176823875882	0.4771652875901135	17059	0.22865036699232727	16048	0.21772602353604398	0.2607377531539255	0.539777945760361	0	0	0.9878289803985276	0.6368854914920788	1	0	1	1000	NA	NA	NA	NA	NA	darkslategrey4	568.6333333333333	534.9333333333333
68	4	4	1	2	0.3333333333333333	M	637x318	BB	2017-05-12	17:36:00	0.6301369863013698	NA	0	1	20170516_T68_V1.5	2017-05-16	1	0	09:30:00	1	7472.053785592508	0.5921471323534162	13763	0.17379291979428457	14718	0.19429568036079206	0.21613079372005378	0.42841668712529574	0	0	0.9566605332905673	0.5480850669394841	1	0	1	1000	NA	NA	NA	NA	NA	darkslategrey4	458.76666666666665	490.6
68	4	4	1	2	0.3333333333333333	M	732x40	BP	2017-05-12	17:36:00	0.6301369863013698	39	3	1	20170516_T68_V1.5	2017-05-16	1	0	09:30:00	1	1931.3541465242554	0.13607270114758954	8031	0.0783915583442904	9273	0.09837220773729828	0.12499335451461735	0.2008921020044482	135	0.6521739130434783	0.9380552535892341	0.4950777184926568	1	0	1	1000	NA	NA	NA	NA	NA	darkslategrey4	267.7	309.1
68	4	4	1	2	0.3333333333333333	M	801x513	PP	2017-05-12	17:36:00	0.6301369863013698	NA	0	1	20170516_T68_V1.5	2017-05-16	1	0	09:30:00	1	8467.300108879497	0.6740693498297519	16963	0.22705257726811245	17413	0.241772954689592	0.25721255203668647	0.5309772824033472	0	0	0.966604607865953	0.5764162199487526	1	0	1	1000	NA	NA	NA	NA	NA	darkslategrey4	565.4333333333333	580.4333333333333
68	4	4	1	2	0.3333333333333333	M	855x391	TW	2017-05-12	17:36:00	0.6301369863013698	44	1	1	20170516_T68_V1.5	2017-05-16	1	0	09:30:00	1	7567.7450071275725	0.600023812606081	13843	0.17512441123113026	14370	0.1881650341765908	0.21158166327708636	0.4170597845644979	1	0.004830917874396135	0.9638857302700212	0.5686700051954477	1	0	1	1000	NA	NA	NA	NA	NA	darkslategrey4	461.43333333333334	479
78	4	4	1	2	0.3333333333333333	M	153x517	LG	2017-05-19	17:09:00	0.2602739726027397	41	3	0	20170523_T78_V1.5	2017-05-23	1	0	09:30:00	1	2806.9700337761615	0.20814771761615128	31729	0.47281260922390694	33925	0.5326615460503136	0.2243508456607832	0.448938043922149	6	0.028985507246376812	0.9567009358644293	0.5482001758411094	1	0	1	1932	NA	NA	NA	NA	NA	darkslategrey4	1057.6333333333334	1130.8333333333333
78	4	4	1	2	0.3333333333333333	M	235x712	CG	2017-05-19	17:09:00	0.2602739726027397	NA	0	1	20170523_T78_V1.5	2017-05-23	1	0	09:30:00	1	2940.912120693213	0.21917296083173343	47638	0.7375963250836343	47366	0.7694489465153971	0.3293521962611151	0.7110738789944613	0	0	0.9743658019520088	0.598528240078906	1	0	1	1932	NA	NA	NA	NA	NA	darkslategrey4	1587.9333333333334	1578.8666666666666
78	4	4	1	2	0.3333333333333333	M	307x176	UB	2017-05-19	17:09:00	0.2602739726027397	31	1	1	20170523_T78_V1.5	2017-05-23	1	0	09:30:00	1	4725.67860302472	0.3660833532531226	22078	0.3121848110114342	22327	0.32834190684236486	0.13891928074176196	0.23565817196294672	10	0.04830917874396135	0.9702450113665066	0.5867879069074318	1	0	1	1932	NA	NA	NA	NA	NA	darkslategrey4	735.9333333333333	744.2333333333333
78	4	4	1	2	0.3333333333333333	M	378x765	BB	2017-05-19	17:09:00	0.2602739726027397	NA	0	1	20170523_T78_V1.5	2017-05-23	1	0	09:30:00	1	4389.105389413818	0.3383788309082652	19463	0.2686616846695405	18370	0.25863223169614546	0.10523336355120949	0.15156129147106548	48.5	0.23429951690821257	0.9870276271037511	0.6346023969077934	1	0	1	1932	NA	NA	NA	NA	NA	darkslategrey4	648.7666666666667	612.3333333333334
78	4	4	1	2	0.3333333333333333	M	57x862	CO	2017-05-19	17:09:00	0.2602739726027397	NA	0	1	20170523_T78_V1.5	2017-05-23	1	0	09:30:00	1	4767.7300163358395	0.36954475265330644	16434	0.21824809014197027	15408	0.20645127193291524	0.0923132088504996	0.1193061297767611	24.5	0.11835748792270531	0.9886483430858785	0.6392198957133506	1	0	1	1932	NA	NA	NA	NA	NA	darkslategrey4	547.8	513.6
78	4	4	1	2	0.3333333333333333	M	59x820	CY	2017-05-19	17:09:00	0.2602739726027397	NA	0	1	20170523_T78_V1.5	2017-05-23	1	0	09:30:00	1	4157.778706335609	0.3193375198320044	23160	0.33019323269477224	23986	0.35756817701360016	0.14643815794702933	0.2544290462778025	8	0.03864734299516908	0.9644497082667871	0.570276805989137	1	0	1	1932	NA	NA	NA	NA	NA	darkslategrey4	772	799.5333333333333
78	4	4	1	2	0.3333333333333333	M	637x318	BP	2017-05-19	17:09:00	0.2602739726027397	NA	0	1	20170523_T78_V1.5	2017-05-23	1	0	09:30:00	1	4712.256729148568	0.36497855171314747	19086	0.2623870312734051	20943	0.303960256500599	0.11757680893768589	0.18237669856396474	13	0.06280193236714976	0.9504042001980996	0.5302604691072843	1	0	1	1932	NA	NA	NA	NA	NA	darkslategrey4	636.2	698.1
78	4	4	1	2	0.3333333333333333	M	732x40	PP	2017-05-19	17:09:00	0.2602739726027397	NA	0	1	20170523_T78_V1.5	2017-05-23	1	0	09:30:00	1	2581.7769613878772	0.18961128556038828	19869	0.2754190037115324	20052	0.28826368825311816	0.11989733741214156	0.18816989708934254	2	0.00966183574879227	0.9707428928891317	0.5882063956256172	1	0	1	1932	NA	NA	NA	NA	NA	darkslategrey4	662.3	668.4
78	4	4	1	2	0.3333333333333333	M	801x513	TW	2017-05-19	17:09:00	0.2602739726027397	8	4	1	20170523_T78_V1.5	2017-05-23	1	0	09:30:00	1	5485.626628030323	0.4286373420682799	19786	0.27403758134580497	20241	0.2915932633359171	0.12294417673143969	0.195776330385	4	0.01932367149758454	0.9674429219736138	0.5788046176899315	1	0	1	1932	NA	NA	NA	NA	NA	darkslategrey4	659.5333333333333	674.7
78	4	4	1	2	0.3333333333333333	M	855x391	NR	2017-05-19	17:09:00	0.2602739726027397	NA	0	1	20170523_T78_V1.5	2017-05-23	1	0	09:30:00	1	1007.1983633164783	0.0600021955023962	54747	0.855915982890335	53077	0.8700584877739412	0.35711244434630923	0.7803773286360312	0	0	0.9805077744312052	0.6160270189514567	1	0	1	1932	NA	NA	NA	NA	NA	darkslategrey4	1824.9	1769.2333333333333
79	5	4	1	1	0	M	153x517	CY	2017-05-19	17:13:00	0.3150684931506849	22	1	1	20170523_T79_V1	2017-05-23	1	0	09:00:00	0	7840.66937910471	0.6224891754339084	14687	0.18917164588985236	14943	0.198259460221267	0.18432580266123144	0.34901553806383345	4	0.01932367149758454	0.9687697822696135	0.5825849073270326	1	0	1	1433	NA	NA	NA	NA	NA	darkslategrey1	489.56666666666666	498.1
79	5	4	1	1	0	M	235x712	LG	2017-05-19	17:13:00	0.3150684931506849	47	1	1	20170523_T79_V1	2017-05-23	1	0	09:00:00	0	11867.79031819111	0.9539756322597408	14845	0.19180134147762262	17614	0.2453139313649496	0.18595747208689614	0.35308900021468337	1	0.004830917874396135	0.9314719692118872	0.4763216205185115	1	0	1	1433	NA	NA	NA	NA	NA	darkslategrey1	494.8333333333333	587.1333333333333
79	5	4	1	1	0	M	307x176	CG	2017-05-19	17:13:00	0.3150684931506849	NA	0	1	20170523_T79_V1	2017-05-23	1	0	09:00:00	0	3576.0986914465566	0.27145739652343726	13147	0.1635404357305727	13055	0.1649989429920372	0.16657419842814988	0.3046986643007133	43	0.20772946859903382	0.9746811157390503	0.5994265844224526	1	0	1	1433	NA	NA	NA	NA	NA	darkslategrey1	438.23333333333335	435.1666666666667
79	5	4	1	1	0	M	378x765	UB	2017-05-19	17:13:00	0.3150684931506849	NA	0	1	20170523_T79_V1	2017-05-23	1	0	09:00:00	0	6750.86311460524	0.532783397358249	18757	0.2569112727393772	18685	0.26418152350081037	0.23340843398791397	0.4715503100149067	0	0	0.9739084739351819	0.5972252902747864	1	0	1	1433	NA	NA	NA	NA	NA	darkslategrey1	625.2333333333333	622.8333333333334
79	5	4	1	1	0	M	57x862	NR	2017-05-19	17:13:00	0.3150684931506849	NA	0	1	20170523_T79_V1	2017-05-23	1	0	09:00:00	0	7089.334459655692	0.5606441615629867	16843	0.2250553401128439	18475	0.26048199563103375	0.21472950911401958	0.4249183805961263	11	0.05314009661835749	0.9504930492528885	0.5305136043937175	1	0	1	1433	NA	NA	NA	NA	NA	darkslategrey1	561.4333333333333	615.8333333333334
79	5	4	1	1	0	M	59x820	CO	2017-05-19	17:13:00	0.3150684931506849	NA	0	1	20170523_T79_V1	2017-05-23	1	0	09:00:00	0	9673.62370932729	0.7733660787202772	18823	0.25800975317477487	21375	0.3115707138327109	0.23080630977717273	0.465054107832319	0	0	0.9420880156737662	0.5065672541755107	1	0	1	1433	NA	NA	NA	NA	NA	darkslategrey1	627.4333333333333	712.5
79	5	4	1	1	0	M	637x318	BB	2017-05-19	17:13:00	0.3150684931506849	102	1	1	20170523_T79_V1	2017-05-23	1	0	09:00:00	0	6639.623012040126	0.5236268341424899	18991	0.26080588519215087	19994	0.28724191388908465	0.23778868648913618	0.482485608853166	0	0	0.9604567245198257	0.5589006007282972	1	0	1	1433	NA	NA	NA	NA	NA	darkslategrey1	633.0333333333333	666.4666666666667
79	5	4	1	1	0	M	732x40	BP	2017-05-19	17:13:00	0.3150684931506849	27	3	1	20170523_T79_V1	2017-05-23	1	0	09:00:00	0	6425.545418082313	0.5060053561237607	13707	0.17286087578849257	14325	0.1873722782044958	0.17270405743789757	0.3200018551759616	36	0.17391304347826086	0.9622477786005184	0.5640034010767159	1	0	1	1433	NA	NA	NA	NA	NA	darkslategrey1	456.9	477.5
79	5	4	1	1	0	M	801x513	PP	2017-05-19	17:13:00	0.3150684931506849	13	2	1	20170523_T79_V1	2017-05-23	1	0	09:00:00	0	9060.100412292933	0.7228648231110628	16449	0.21849774478637884	17503	0.24335846663378197	0.2073975912436872	0.40661425019558733	0	0	0.9578705708536057	0.5515325229179681	1	0	1	1433	NA	NA	NA	NA	NA	darkslategrey1	548.3	583.4333333333333
79	5	4	1	1	0	M	855x391	TW	2017-05-19	17:13:00	0.3150684931506849	NA	0	1	20170523_T79_V1	2017-05-23	1	0	09:00:00	0	8161.99850396513	0.6489389033378065	15682	0.2057320706356207	17451	0.24244239306602777	0.1977357161089571	0.3824933822988759	5	0.024154589371980676	0.9469990317483753	0.5205589782706943	1	0	1	1433	NA	NA	NA	NA	NA	darkslategrey1	522.7333333333333	581.7
98	4	4	1	2	0.3333333333333333	M	153x517	UB	2017-07-14	17:29:00	0.5342465753424658	11	2	1	20170718_T98_V1.5	2017-07-18	1	0	09:30:00	1	6019.857824031828	0.4726117865826135	11054	0.12870529101409717	11772	0.14239658938764005	0.2073110628447228	0.4063982320778172	1	0.004830917874396135	0.9516933037479782	0.5339331879349171	0.994736842105263	0	0.9946808510638298	875	NA	NA	NA	NA	NA	darkslategrey4	368.46666666666664	392.4
98	4	4	1	2	0.3333333333333333	M	235x712	BB	2017-07-14	17:29:00	0.5342465753424658	11	1	1	20170718_T98_V1.5	2017-07-18	1	0	09:30:00	1	7151.532721387181	0.5657639187577568	13461	0.16876653962019206	14607	0.19234021562962442	0.24619311018546	0.5034672496734167	0	0	0.9472314340847903	0.5212211038513875	0.994736842105263	0	0.9946808510638298	875	NA	NA	NA	NA	NA	darkslategrey4	448.7	486.9
98	4	4	1	2	0.3333333333333333	M	307x176	BP	2017-07-14	17:29:00	0.5342465753424658	NA	0	1	20170718_T98_V1.5	2017-07-18	1	0	09:30:00	1	5967.209150536413	0.4682780895078158	9958	0.11046385832931112	10141	0.11366358959904165	0.18570370305867742	0.35245546592443594	5	0.024154589371980676	0.9621266622112435	0.563658334582045	0.994736842105263	0	0.9946808510638298	875	NA	NA	NA	NA	NA	darkslategrey4	331.93333333333334	338.03333333333336
98	4	4	1	2	0.3333333333333333	M	378x765	PP	2017-07-14	17:29:00	0.5342465753424658	11	1	1	20170718_T98_V1.5	2017-07-18	1	0	09:30:00	1	4581.608160342056	0.35422440953114936	12438	0.15174009287152773	11128	0.13105137058699176	0.22880111316487897	0.4600481351906096	23.5	0.11352657004830918	0.995240509116432	0.6580012979502572	0.994736842105263	0	0.9946808510638298	875	NA	NA	NA	NA	NA	darkslategrey4	414.6	370.93333333333334
98	4	4	1	2	0.3333333333333333	M	57x862	LG	2017-07-14	17:29:00	0.5342465753424658	NA	0	1	20170718_T98_V1.5	2017-07-18	1	0	09:30:00	1	5343.180277192648	0.4169120830454747	12582	0.15413677745784998	12223	0.15034176590796983	0.23118889816219443	0.46600923960179846	8	0.03864734299516908	0.9753580631629412	0.6013552406186717	0.994736842105263	0	0.9946808510638298	875	NA	NA	NA	NA	NA	darkslategrey4	419.4	407.43333333333334
98	4	4	1	2	0.3333333333333333	M	59x820	CG	2017-07-14	17:29:00	0.5342465753424658	NA	0	0	20170718_T98_V1.5	2017-07-18	1	0	09:30:00	1	5080.1953982707	0.3952648747715698	12175	0.1473628147728975	12860	0.16156366711295891	0.22870572130561348	0.45980998944729584	1	0.004830917874396135	0.9556070150438035	0.5450835421197687	0.994736842105263	0	0.9946808510638298	875	NA	NA	NA	NA	NA	darkslategrey4	405.8333333333333	428.6666666666667
98	4	4	1	2	0.3333333333333333	M	637x318	TW	2017-07-14	17:29:00	0.5342465753424658	11	2	1	20170718_T98_V1.5	2017-07-18	1	0	09:30:00	1	4668.749379435312	0.3613973090784027	13419	0.16806750661584807	13728	0.17685504897470228	0.24931318425705132	0.5112565135025762	7.5	0.036231884057971016	0.964288523245314	0.5698175820089126	0.994736842105263	0	0.9946808510638298	875	NA	NA	NA	NA	NA	darkslategrey4	447.3	457.6
98	4	4	1	2	0.3333333333333333	M	732x40	NR	2017-07-14	17:29:00	0.5342465753424658	11	1	1	20170718_T98_V1.5	2017-07-18	1	0	09:30:00	1	5297.794213112729	0.41317619683825907	10947	0.12692442121731604	10831	0.12581918117116483	0.20039599514222706	0.38913476797557955	3	0.014492753623188406	0.9717704204342096	0.5911338716697828	0.994736842105263	0	0.9946808510638298	875	NA	NA	NA	NA	NA	darkslategrey4	364.9	361.03333333333336
98	4	4	1	2	0.3333333333333333	M	801x513	CO	2017-07-14	17:29:00	0.5342465753424658	4	1	1	20170718_T98_V1.5	2017-07-18	1	0	09:30:00	1	5823.731351894413	0.4564679283965886	12351	0.15029209593395804	12994	0.163924318229864	0.22554107089386297	0.4519094408005098	0	0	0.9560103010882257	0.546232523711209	0.994736842105263	0	0.9946808510638298	875	NA	NA	NA	NA	NA	darkslategrey4	411.7	433.1333333333333
98	4	4	1	2	0.3333333333333333	M	855x391	CY	2017-07-14	17:29:00	0.5342465753424658	4	2	1	20170718_T98_V1.5	2017-07-18	1	0	09:30:00	1	6765.692837493373	0.5340040838909488	8365	0.08395053509312118	9056	0.09454936227186245	0.15446771246992932	0.2744748263376296	31	0.1497584541062802	0.9502573005242198	0.529841944778434	0.994736842105263	0	0.9946808510638298	875	NA	NA	NA	NA	NA	darkslategrey4	278.8333333333333	301.8666666666667
