# Supplementary material for: Selection on heritable social network positions is context-dependent in Drosophila melanogaster
Source: Nat Commun. 2021 Jun 7;12:3357. doi: 10.1038/s41467-021-23672-1 (PMC8185000; doi:10.1038/s41467-021-23672-1)
Supplement: Supplementary file 4 — Source Data [file 41467_2021_23672_MOESM4_ESM.zip › Wice and Saltz 2021_Source Data/Source Data 4.csv]

trial	food	pc	pc.rescaled	dilution	dilution.rescaled	sex	genotype	color	emerged	setuptime	setuptime.rescaled	latency	matings	lifestatus	video	videodate	videoday	videoday.rescaled	videotime	videotime.rescaled	activity	activity.rescaled	indegree	indegree.rescaled	outdegree	outdegree.rescaled	eigencentrality	eigencentrality.rescaled	betweenness	betweenness.rescaled	clusteringcoeff	clusteringcoeff.rescaled	density	modularity	transitivity	diameter	offspring	deathdate	causeofdeath	lifespan	reprorate	pc.color	indegree.seconds	outdegree.seconds
31	1	4	1	4	1	M	153x517	BB	2017-03-24	17:25:00	0.4794520547945205	65	1	1	20170328_T31_V1	2017-03-28	1	0	09:00:00	0	6246.281287000621	0.4912494964048538	17134	0.22989864021437012	22898	0.3384010992882813	0.24405038036217552	0.49811792541854133	1	0.004830917874396135	0.9029263076025666	0.39499363965176576	1	0	1	1255	NA	NA	NA	NA	NA	darkslategrey	571.1333333333333	763.2666666666667
31	1	4	1	4	1	M	235x712	BP	2017-03-24	17:25:00	0.4794520547945205	6	2	1	20170328_T31_V1	2017-03-28	1	0	09:00:00	0	8676.815745066211	0.6913153170951153	15557	0.2036516152655493	21488	0.3135614121626383	0.22476063981860803	0.44996109489392216	0	0	0.8950852323507202	0.37265403418791276	1	0	1	1255	NA	NA	NA	NA	NA	darkslategrey	518.5666666666667	716.2666666666667
31	1	4	1	4	1	M	307x176	PP	2017-03-24	17:25:00	0.4794520547945205	NA	0	1	20170328_T31_V1	2017-03-28	1	0	09:00:00	0	10483.511253678846	0.8400307646249862	17785	0.24073365178170197	27204	0.4142590374180819	0.25876783744630594	0.5348600518848389	0	0	0.871121048808928	0.30437890757680997	1	0	1	1255	NA	NA	NA	NA	NA	darkslategrey	592.8333333333334	906.8
31	1	4	1	4	1	M	378x765	TW	2017-03-24	17:25:00	0.4794520547945205	NA	0	1	20170328_T31_V1	2017-03-28	1	0	09:00:00	0	4284.279944391932	0.3297502806657739	11955	0.14370121332157182	14558	0.19147699246000988	0.17192749557157105	0.3180631687481113	22	0.10628019323671498	0.9252105800214275	0.4584826176167646	1	0	1	1255	NA	NA	NA	NA	NA	darkslategrey	398.5	485.26666666666665
31	1	4	1	4	1	M	57x862	CG	2017-03-24	17:25:00	0.4794520547945205	NA	0	1	20170328_T31_V1	2017-03-28	1	0	09:00:00	0	7105.431217561159	0.5619691421943548	12078	0.14574838140572208	14655	0.19318582199985906	0.1700454059066615	0.3133645325575167	10	0.04830917874396135	0.9260767893917933	0.46095049032063984	1	0	1	1255	NA	NA	NA	NA	NA	darkslategrey	402.6	488.5
31	1	4	1	4	1	M	59x820	UB	2017-03-24	17:25:00	0.4794520547945205	6	2	1	20170328_T31_V1	2017-03-28	1	0	09:00:00	0	7994.596900511414	0.6351594898969913	18956	0.2602233576885309	25647	0.38682968078359525	0.26338952792602494	0.546398100552025	0	0	0.8999940011306959	0.3866393556311821	1	0	1	1255	NA	NA	NA	NA	NA	darkslategrey	631.8666666666667	854.9
31	1	4	1	4	1	M	637x318	NR	2017-03-24	17:25:00	0.4794520547945205	13	1	1	20170328_T31_V1	2017-03-28	1	0	09:00:00	0	5574.647629665079	0.4359649731132235	15360	0.2003728176023168	18200	0.25563737580156437	0.21931443487742164	0.4363646461618776	0	0	0.9318042714943787	0.4772683659133921	1	0	1	1255	NA	NA	NA	NA	NA	darkslategrey	512	606.6666666666666
31	1	4	1	4	1	M	732x40	CO	2017-03-24	17:25:00	0.4794520547945205	NA	0	1	20170328_T31_V1	2017-03-28	1	0	09:00:00	0	5654.485204706441	0.44253668408797053	12691	0.15595093454055223	17372	0.24105066591501656	0.17520287768407156	0.3262401590471153	6	0.028985507246376812	0.897223937838647	0.37874731033551884	1	0	1	1255	NA	NA	NA	NA	NA	darkslategrey	423.03333333333336	579.0666666666667
31	1	4	1	4	1	M	801x513	CY	2017-03-24	17:25:00	0.4794520547945205	6	2	1	20170328_T31_V1	2017-03-28	1	0	09:00:00	0	11471.561136773173	0.9213606178546783	12151	0.1469633673418438	11489	0.13741103516313155	0.17500553815563777	0.325747500983357	38	0.18357487922705315	0.9865962409109618	0.6333733566244216	1	0	1	1255	NA	NA	NA	NA	NA	darkslategrey	405.03333333333336	382.96666666666664
31	1	4	1	4	1	M	855x391	LG	2017-03-24	17:25:00	0.4794520547945205	NA	0	1	20170328_T31_V1	2017-03-28	1	0	09:00:00	0	6969.6943829210595	0.5507961669954009	11263	0.13218381239285654	12675	0.15830455922767953	0.1579981422031598	0.2832885429326385	14	0.06763285024154589	0.9442772206578707	0.5128044058484115	1	0	1	1255	NA	NA	NA	NA	NA	darkslategrey	375.43333333333334	422.5
33	2	2	0.3333333333333333	4	1	M	153x517	CG	2017-03-24	17:35:00	0.6164383561643836	95	1	1	20170328_T33_V1	2017-03-28	1	0	09:00:00	0	9579.684197897874	0.7656335878736648	14703	0.1894379441772215	14816	0.19602212670002114	0.16460253430480865	0.2997764055059532	11	0.05314009661835749	0.9620322412591799	0.5633893246887746	0.9921052631578948	0	0.9946808510638298	1302	NA	NA	NA	NA	NA	firebrick4	490.1	493.8666666666667
33	2	2	0.3333333333333333	4	1	M	235x712	UB	2017-03-24	17:35:00	0.6164383561643836	50	3	1	20170328_T33_V1	2017-03-28	1	0	09:00:00	0	7294.9950979813175	0.577572810426104	19255	0.2651998069337417	23886	0.3558064970756113	0.22187116283078195	0.4427475166037813	4	0.01932367149758454	0.9114152399078571	0.4191790214289512	0.9921052631578948	0	0.9946808510638298	1302	NA	NA	NA	NA	NA	firebrick4	641.8333333333334	796.2
33	2	2	0.3333333333333333	4	1	M	307x176	BB	2017-03-24	17:35:00	0.6164383561643836	100	1	1	20170328_T33_V1	2017-03-28	1	0	09:00:00	0	6229.54218473015	0.48987164215463047	20919	0.2928948288201321	28609	0.4390106405468254	0.23925209262791766	0.48613900176712554	1	0.004830917874396135	0.8909764937769299	0.3609480377850627	0.9921052631578948	0	0.9946808510638298	1302	NA	NA	NA	NA	NA	firebrick4	697.3	953.6333333333333
33	2	2	0.3333333333333333	4	1	M	378x765	BP	2017-03-24	17:35:00	0.6164383561643836	NA	0	1	20170328_T33_V1	2017-03-28	1	0	09:00:00	0	9465.61461820224	0.7562441204658407	17039	0.22831749413311586	16075	0.21820167711930097	0.19727575276507844	0.3813450839716551	40	0.1932367149758454	0.9809870569972038	0.6173925183359437	0.9921052631578948	0	0.9946808510638298	1302	NA	NA	NA	NA	NA	firebrick4	567.9666666666667	535.8333333333334
33	2	2	0.3333333333333333	4	1	M	57x862	CY	2017-03-24	17:35:00	0.6164383561643836	NA	0	1	20170328_T33_V1	2017-03-28	1	0	09:00:00	0	6437.441411876627	0.5069845571194462	19953	0.27681706972022035	24140	0.360281164118103	0.23097394860994713	0.465472618119745	3	0.014492753623188406	0.9188950136719624	0.44048926134912575	0.9921052631578948	0	0.9946808510638298	1302	NA	NA	NA	NA	NA	firebrick4	665.1	804.6666666666666
33	2	2	0.3333333333333333	4	1	M	59x820	LG	2017-03-24	17:35:00	0.6164383561643836	10	1	1	20170328_T33_V1	2017-03-28	1	0	09:00:00	0	8667.64541420408	0.6905604749805158	18096	0.24590982474243964	18585	0.2624198435628215	0.19847643463738615	0.38434258584619363	1	0.004830917874396135	0.9595320355114254	0.5562661166861298	0.9921052631578948	0	0.9946808510638298	1302	NA	NA	NA	NA	NA	firebrick4	603.2	619.5
33	2	2	0.3333333333333333	4	1	M	637x318	PP	2017-03-24	17:35:00	0.6164383561643836	NA	0	1	20170328_T33_V1	2017-03-28	1	0	09:00:00	0	5596.940826698501	0.43780000439430683	20981	0.2939267346836876	22807	0.33679797054471144	0.24692212914748968	0.5052872452573077	7	0.033816425120772944	0.9423280844560648	0.5072512218340884	0.9921052631578948	0	0.9946808510638298	1302	NA	NA	NA	NA	NA	firebrick4	699.3666666666667	760.2333333333333
33	2	2	0.3333333333333333	4	1	M	732x40	TW	2017-03-24	17:35:00	0.6164383561643836	NA	0	1	20170328_T33_V1	2017-03-28	1	0	09:00:00	0	3869.822127069847	0.29563480326989655	18060	0.24531065359585907	20459	0.29543372560073283	0.19216584557249847	0.3685882024514594	10	0.04830917874396135	0.9455312097060325	0.516377081749632	0.9921052631578948	0	0.9946808510638298	1302	NA	NA	NA	NA	NA	firebrick4	602	681.9666666666667
33	2	2	0.3333333333333333	4	1	M	801x513	NR	2017-03-24	17:35:00	0.6164383561643836	60	1	1	20170328_T33_V1	2017-03-28	1	0	09:00:00	0	8337.201751597364	0.6633604974891765	15542	0.20340196062114074	16013	0.21710943555774787	0.17155457335612265	0.3171321685675929	6	0.028985507246376812	0.9567002274021764	0.5481981573976298	0.9921052631578948	0	0.9946808510638298	1302	NA	NA	NA	NA	NA	firebrick4	518.0666666666667	533.7666666666667
33	2	2	0.3333333333333333	4	1	M	855x391	CO	2017-03-24	17:35:00	0.6164383561643836	40	1	1	20170328_T33_V1	2017-03-28	1	0	09:00:00	0	5692.0927841315515	0.4456322959263014	22032	0.3114192034352479	26741	0.40610245930519345	0.2499545180389005	0.5128576030647954	0	0	0.9179921212500713	0.4379168768440034	0.9921052631578948	0	0.9946808510638298	1302	NA	NA	NA	NA	NA	firebrick4	734.4	891.3666666666667
34	2	2	0.3333333333333333	4	1	M	153x517	LG	2017-03-24	17:40:00	0.684931506849315	35	1	1	20170328_T34_V1.5	2017-03-28	1	0	09:30:00	1	2209.558993806265	0.15897271842847277	27007	0.3942213271640897	25882	0.39096962863786905	0.39861146230655314	0.883979612468512	0	0	0.962281535066046	0.5640995748918521	0.9736842105263158	0	0.9747225647348952	626	NA	NA	NA	NA	NA	firebrick4	900.2333333333333	862.7333333333333
34	2	2	0.3333333333333333	4	1	M	235x712	CG	2017-03-24	17:40:00	0.684931506849315	NA	0	1	20170328_T34_V1.5	2017-03-28	1	0	09:30:00	1	2817.1589763950506	0.2089864052390523	14317	0.18301349799444103	15422	0.20669790712423367	0.17235669547902083	0.3191346661670402	1	0.004830917874396135	0.9281269567762053	0.46679151709714456	0.9736842105263158	0	0.9747225647348952	626	NA	NA	NA	NA	NA	firebrick4	477.23333333333335	514.0666666666667
34	2	2	0.3333333333333333	4	1	M	307x176	UB	2017-03-24	17:40:00	0.684931506849315	NA	0	1	20170328_T34_V1.5	2017-03-28	1	0	09:30:00	1	2416.434574324648	0.17600137344705868	9230	0.09834728625401527	9884	0.10913607215841026	0.11553946271112195	0.17729046442146723	88	0.4251207729468599	0.9194950597168866	0.4421988217695026	0.9736842105263158	0	0.9747225647348952	626	NA	NA	NA	NA	NA	firebrick4	307.6666666666667	329.46666666666664
34	2	2	0.3333333333333333	4	1	M	378x765	BB	2017-03-24	17:40:00	0.684931506849315	15	1	1	20170328_T34_V1.5	2017-03-28	1	0	09:30:00	1	1307.4175679010157	0.08471429178758375	7793	0.07443037131967445	7816	0.0727045310408005	0.07437799718836696	0.07453088013119177	138.5	0.6690821256038647	0.9541992936250592	0.5410728752038557	0.9736842105263158	0	0.9747225647348952	626	NA	NA	NA	NA	NA	firebrick4	259.76666666666665	260.53333333333336
34	2	2	0.3333333333333333	4	1	M	57x862	CO	2017-03-24	17:40:00	0.684931506849315	NA	0	1	20170328_T34_V1.5	2017-03-28	1	0	09:30:00	1	6420.728095943145	0.5056088254331121	17114	0.22956576735515868	17406	0.24164963709393278	0.2445143618019432	0.49927625492074457	0	0	0.948406720741599	0.5245695528047191	0.9736842105263158	0	0.9747225647348952	626	NA	NA	NA	NA	NA	firebrick4	570.4666666666667	580.2
34	2	2	0.3333333333333333	4	1	M	59x820	CY	2017-03-24	17:40:00	0.684931506849315	30	1	1	20170328_T34_V1.5	2017-03-28	1	0	09:30:00	1	2653.481184086382	0.19551351176151402	12411	0.1512907145115923	14035	0.18226340638432809	0.1584265052269107	0.2843579510717057	0	0	0.9228228455332743	0.4516798457131003	0.9736842105263158	0	0.9747225647348952	626	NA	NA	NA	NA	NA	firebrick4	413.7	467.8333333333333
34	2	2	0.3333333333333333	4	1	M	637x318	BP	2017-03-24	17:40:00	0.684931506849315	NA	0	1	20170328_T34_V1.5	2017-03-28	1	0	09:30:00	1	7558.505646426403	0.5992632884031844	13198	0.16438926152156183	13184	0.16727151011204283	0.18203846604602134	0.34330520300346057	0	0	0.9640956496312421	0.5692680756842871	0.9736842105263158	0	0.9747225647348952	626	NA	NA	NA	NA	NA	firebrick4	439.93333333333334	439.46666666666664
34	2	2	0.3333333333333333	4	1	M	732x40	PP	2017-03-24	17:40:00	0.684931506849315	NA	0	1	20170328_T34_V1.5	2017-03-28	1	0	09:30:00	1	1757.6376038347446	0.12177348289733177	11195	0.1310520446715377	11526	0.13806285674018745	0.12118905016445747	0.19139465752400323	60	0.2898550724637681	0.9141537118298705	0.42698106137203323	0.9736842105263158	0	0.9747225647348952	626	NA	NA	NA	NA	NA	firebrick4	373.1666666666667	384.2
34	2	2	0.3333333333333333	4	1	M	801x513	TW	2017-03-24	17:40:00	0.684931506849315	NA	0	1	20170328_T34_V1.5	2017-03-28	1	0	09:30:00	1	9409.288208111047	0.7516076959856054	15309	0.19952399181132766	16626	0.22790853357761962	0.2190565605568688	0.435720863010753	0	0	0.9315433799229008	0.47652507311381226	0.9736842105263158	0	0.9747225647348952	626	NA	NA	NA	NA	NA	firebrick4	510.3	554.2
34	2	2	0.3333333333333333	4	1	M	855x391	NR	2017-03-24	17:40:00	0.684931506849315	35	2	1	20170328_T34_V1.5	2017-03-28	1	0	09:30:00	1	1635.8569934420143	0.11174929349259755	6834	0.05846911772048666	6394	0.04765344232259883	0.09300871965038646	0.12104247224557481	107	0.5169082125603864	0.9690245798954599	0.583310838178569	0.9736842105263158	0	0.9747225647348952	626	NA	NA	NA	NA	NA	firebrick4	227.8	213.13333333333333
41	1	4	1	4	1	M	153x517	BP	2017-03-31	17:37:00	0.6438356164383562	NA	0	1	20170404_T41_V1	2017-04-04	1	0	09:00:00	0	2227.6429770298155	0.1604612745495195	10164	0.11389244877918879	9482	0.10205411880769502	0.17172420362603533	0.3175556504771386	62	0.2995169082125604	0.9898610816863896	0.6426750470792078	1	0	1	842	NA	NA	NA	NA	NA	darkslategrey	338.8	316.06666666666666
41	1	4	1	4	1	M	235x712	PP	2017-03-31	17:37:00	0.6438356164383562	58	1	1	20170404_T41_V1	2017-04-04	1	0	09:00:00	0	2274.7195011954423	0.16433630845870217	16251	0.21520230348018574	17244	0.2387957155943908	0.2710107588402994	0.565424500865641	0	0	0.9585504895849724	0.5534696445139682	1	0	1	842	NA	NA	NA	NA	NA	darkslategrey	541.7	574.8
41	1	4	1	4	1	M	307x176	TW	2017-03-31	17:37:00	0.6438356164383562	98	1	1	20170404_T41_V1	2017-04-04	1	0	09:00:00	0	7393.258651970035	0.5856612283900858	8764	0.0905913486343891	8944	0.09257628074131492	0.13485478876466978	0.22551116916280933	39	0.18840579710144928	0.9680278878381431	0.5804712139415525	1	0	1	842	NA	NA	NA	NA	NA	darkslategrey	292.1333333333333	298.1333333333333
41	1	4	1	4	1	M	378x765	NR	2017-03-31	17:37:00	0.6438356164383562	NA	0	1	20170404_T41_V1	2017-04-04	1	0	09:00:00	0	2498.79305919749	0.18278058935663496	12056	0.14538222126058953	11910	0.14482770770206468	0.2010900103032137	0.3908673765824016	4	0.01932367149758454	0.975936630947897	0.6030036084298294	1	0	1	842	NA	NA	NA	NA	NA	darkslategrey	401.8666666666667	397
41	1	4	1	4	1	M	57x862	UB	2017-03-31	17:37:00	0.6438356164383562	6	1	1	20170404_T41_V1	2017-04-04	1	0	09:00:00	0	6855.121497623243	0.5413652707372165	15587	0.20415092455436645	15938	0.21578817560425623	0.25317832039151555	0.5209058245112742	0	0	0.9675564224017832	0.5791279859403108	1	0	1	842	NA	NA	NA	NA	NA	darkslategrey	519.5666666666667	531.2666666666667
41	1	4	1	4	1	M	59x820	BB	2017-03-31	17:37:00	0.6438356164383562	NA	0	1	20170404_T41_V1	2017-04-04	1	0	09:00:00	0	7066.531539411312	0.5587671731756436	9164	0.09724880581861758	10633	0.12233105489394687	0.14721490710600357	0.2563682002816824	64	0.30917874396135264	0.9368741373590593	0.4917126608007484	1	0	1	842	NA	NA	NA	NA	NA	darkslategrey	305.46666666666664	354.43333333333334
41	1	4	1	4	1	M	637x318	CO	2017-03-31	17:37:00	0.6438356164383562	NA	0	1	20170404_T41_V1	2017-04-04	1	0	09:00:00	0	834.4103903048327	0.045779411080942516	11696	0.13939050979478387	10679	0.12314142766542174	0.1935311126741582	0.3719965912935473	86	0.41545893719806765	0.995085006794504	0.657558264257937	1	0	1	842	NA	NA	NA	NA	NA	darkslategrey	389.8666666666667	355.96666666666664
41	1	4	1	4	1	M	732x40	CY	2017-03-31	17:37:00	0.6438356164383562	68	2	1	20170404_T41_V1	2017-04-04	1	0	09:00:00	0	2494.2005610398455	0.1824025647168778	17416	0.2345921475292512	17338	0.24045169473610034	0.2882533442699889	0.6084706093640115	7	0.033816425120772944	0.9740648169605988	0.5976707191723112	1	0	1	842	NA	NA	NA	NA	NA	darkslategrey	580.5333333333333	577.9333333333333
41	1	4	1	4	1	M	801x513	LG	2017-03-31	17:37:00	0.6438356164383562	28	3	1	20170404_T41_V1	2017-04-04	1	0	09:00:00	0	6667.137569952417	0.5258916539607751	11184	0.13086896459897143	12287	0.15146924106828272	0.1816422732371821	0.3423161077946758	7	0.033816425120772944	0.9501109477250247	0.529424978522208	1	0	1	842	NA	NA	NA	NA	NA	darkslategrey	372.8	409.56666666666666
41	1	4	1	4	1	M	855x391	CG	2017-03-31	17:37:00	0.6438356164383562	NA	0	1	20170404_T41_V1	2017-04-04	1	0	09:00:00	0	7255.424981518011	0.5743156552770503	11901	0.142802456601701	12472	0.1547283489535621	0.19440323980370086	0.37417385636761347	3	0.014492753623188406	0.9615757800224218	0.5620888443833068	1	0	1	842	NA	NA	NA	NA	NA	darkslategrey	396.7	415.73333333333335
43	2	2	0.3333333333333333	4	1	M	153x517	UB	2017-04-07	16:50:00	0	8	1	1	20170411_T43_V1	2017-04-11	1	0	09:00:00	0	7539.67666794923	0.5977134091084086	11608	0.13792586921425362	10600	0.12174970051441054	0.21579795103946803	0.42758574548955286	5	0.024154589371980676	0.99505413194174	0.6574703002979764	1	0	1	794	NA	NA	NA	NA	NA	firebrick4	386.93333333333334	353.3333333333333
43	2	2	0.3333333333333333	4	1	M	235x712	BB	2017-04-07	16:50:00	0	NA	0	1	20170411_T43_V1	2017-04-11	1	0	09:00:00	0	10939.531778165654	0.8775674143031266	12592	0.1543032138874557	13646	0.1754104714255514	0.23936546064120243	0.4864220249726651	0	0	0.9534304485139152	0.5388823980187626	1	0	1	794	NA	NA	NA	NA	NA	firebrick4	419.73333333333335	454.8666666666667
43	2	2	0.3333333333333333	4	1	M	307x176	BP	2017-04-07	16:50:00	0	NA	0	1	20170411_T43_V1	2017-04-11	1	0	09:00:00	0	7767.847916351565	0.6164949852831674	11443	0.13517966812575938	11872	0.14415826932562892	0.21717632621066082	0.43102685862264833	0	0	0.9640215381583599	0.569056928486823	1	0	1	794	NA	NA	NA	NA	NA	firebrick4	381.43333333333334	395.73333333333335
43	2	2	0.3333333333333333	4	1	M	378x765	PP	2017-04-07	16:50:00	0	NA	0	1	20170411_T43_V1	2017-04-11	1	0	09:00:00	0	7541.900087237708	0.5978964265526633	11469	0.1356124028427342	10983	0.1284969346769079	0.21466890296506133	0.4247670773664359	15	0.07246376811594203	0.9835035463041877	0.6245621189922805	1	0	1	794	NA	NA	NA	NA	NA	firebrick4	382.3	366.1
43	2	2	0.3333333333333333	4	1	M	57x862	LG	2017-04-07	16:50:00	0	NA	0	1	20170411_T43_V1	2017-04-11	1	0	09:00:00	0	3599.4583709731237	0.27338021372112625	9234	0.09841386082585757	9286	0.09860122612923684	0.17164824156181155	0.3173660112103551	16	0.07729468599033816	0.9716070281945012	0.5906683592172551	1	0	1	794	NA	NA	NA	NA	NA	firebrick4	307.8	309.53333333333336
43	2	2	0.3333333333333333	4	1	M	59x820	CG	2017-04-07	16:50:00	0	NA	0	1	20170411_T43_V1	2017-04-11	1	0	09:00:00	0	6537.419674215208	0.5152141187451118	11558	0.13709368706622505	12191	0.1497780283278134	0.22216550890390727	0.44348235147245507	3	0.014492753623188406	0.9600062819145728	0.5576172677972571	1	0	1	794	NA	NA	NA	NA	NA	firebrick4	385.26666666666665	406.3666666666667
43	2	2	0.3333333333333333	4	1	M	637x318	TW	2017-04-07	16:50:00	0	NA	0	1	20170411_T43_V1	2017-04-11	1	0	09:00:00	0	5496.532512153601	0.4295350436623618	13158	0.16372351580313899	13851	0.1790219152984286	0.2683797594596424	0.5588562118314513	0	0	0.9604906472617236	0.5589972482729147	1	0	1	794	NA	NA	NA	NA	NA	firebrick4	438.6	461.7
43	2	2	0.3333333333333333	4	1	M	732x40	NR	2017-04-07	16:50:00	0	NA	0	1	20170411_T43_V1	2017-04-11	1	0	09:00:00	0	4273.827485467777	0.3288899020910316	7980	0.07754273255330127	7884	0.07390247339863294	0.15024457403541816	0.2639317627119979	32	0.15458937198067632	0.9759169154025432	0.602947437880439	1	0	1	794	NA	NA	NA	NA	NA	firebrick4	266	262.8
43	2	2	0.3333333333333333	4	1	M	801x513	CO	2017-04-07	16:50:00	0	8	2	1	20170411_T43_V1	2017-04-11	1	0	09:00:00	0	11013.454234745597	0.8836522311194563	11925	0.14320190403275468	13552	0.17375449228384188	0.2247842064398438	0.4500199289555999	0	0	0.9419052054370185	0.5060464189032391	1	0	1	794	NA	NA	NA	NA	NA	firebrick4	397.5	451.73333333333335
43	2	2	0.3333333333333333	4	1	M	855x391	CY	2017-04-07	16:50:00	0	40	1	1	20170411_T43_V1	2017-04-11	1	0	09:00:00	0	9696.176525378069	0.7752224801537572	11383	0.1341810495481251	12259	0.15097597068564583	0.2182487729935504	0.4337042216412768	0	0	0.9549473337646927	0.5432040780113536	1	0	1	794	NA	NA	NA	NA	NA	firebrick4	379.43333333333334	408.6333333333333
44	2	2	0.3333333333333333	4	1	M	153x517	CG	2017-04-07	16:54:00	0.0547945205479452	NA	0	0	20170411_T44_V1.5	2017-04-11	1	0	09:30:00	1	5679.20344417697	0.4445713291222259	18332	0.24983772448113442	18796	0.266136988231978	0.13731642043196546	0.23165663175979198	5	0.024154589371980676	0.9607544681074093	0.5597488867174469	0.994736842105263	0	0.9946808510638298	1812	NA	NA	NA	NA	NA	firebrick4	611.0666666666667	626.5333333333333
44	2	2	0.3333333333333333	4	1	M	235x712	UB	2017-04-07	16:54:00	0.0547945205479452	13	2	1	20170411_T44_V1.5	2017-04-11	1	0	09:30:00	1	5074.650799500493	0.3948084793891967	18537	0.25324967128805154	20121	0.2894792474103305	0.15797257067584985	0.2832247036236473	51	0.2463768115942029	0.9474008386781939	0.5217037457925564	0.994736842105263	0	0.9946808510638298	1812	NA	NA	NA	NA	NA	firebrick4	617.9	670.7
44	2	2	0.3333333333333333	4	1	M	307x176	BB	2017-04-07	16:54:00	0.0547945205479452	NA	0	1	20170411_T44_V1.5	2017-04-11	1	0	09:30:00	1	4032.040256929526	0.30898754680888174	24189	0.3473195413012	24700	0.37014657177084065	0.20040805377772086	0.38916487235487496	0	0	0.9615411193475789	0.5619900944317718	0.994736842105263	0	0.9946808510638298	1812	NA	NA	NA	NA	NA	firebrick4	806.3	823.3333333333334
44	2	2	0.3333333333333333	4	1	M	378x765	BP	2017-04-07	16:54:00	0.0547945205479452	NA	0	1	20170411_T44_V1.5	2017-04-11	1	0	09:30:00	1	2875.2838412988813	0.2137708668462128	40424	0.6175290847660736	40411	0.6469241068282714	0.3769885115427943	0.8299979234447186	12	0.057971014492753624	0.9675739201810829	0.5791778379661484	0.994736842105263	0	0.9946808510638298	1812	NA	NA	NA	NA	NA	firebrick4	1347.4666666666667	1347.0333333333333
44	2	2	0.3333333333333333	4	1	M	57x862	CY	2017-04-07	16:54:00	0.0547945205479452	NA	0	1	20170411_T44_V1.5	2017-04-11	1	0	09:30:00	1	2363.957301034083	0.17168178492461497	27654	0.40498976415957927	26467	0.4012754562751039	0.2203479797286478	0.4389448905217059	3	0.014492753623188406	0.9788132398025046	0.6111992072248579	0.994736842105263	0	0.9946808510638298	1812	NA	NA	NA	NA	NA	firebrick4	921.8	882.2333333333333
44	2	2	0.3333333333333333	4	1	M	59x820	LG	2017-04-07	16:54:00	0.0547945205479452	NA	0	1	20170411_T44_V1.5	2017-04-11	1	0	09:30:00	1	5456.409553587616	0.42623238213975423	21790	0.3073914418387897	23022	0.3405855824113875	0.17377124988064227	0.32266610073625496	10	0.04830917874396135	0.9561670257242871	0.5466790398360547	0.994736842105263	0	0.9946808510638298	1812	NA	NA	NA	NA	NA	firebrick4	726.3333333333334	767.4
44	2	2	0.3333333333333333	4	1	M	637x318	PP	2017-04-07	16:54:00	0.0547945205479452	106	1	1	20170411_T44_V1.5	2017-04-11	1	0	09:30:00	1	4526.449605611579	0.34968411532399607	26265	0.38187174408734587	25359	0.3817560425621873	0.19908486399468775	0.385861529524031	0	0	0.9746268234761959	0.5992719031200865	0.994736842105263	0	0.9946808510638298	1812	NA	NA	NA	NA	NA	firebrick4	875.5	845.3
44	2	2	0.3333333333333333	4	1	M	732x40	TW	2017-04-07	16:54:00	0.0547945205479452	23	2	1	20170411_T44_V1.5	2017-04-11	1	0	09:30:00	1	1917.5549674643655	0.13493684229386813	14629	0.18820631459813925	16246	0.22121414981326193	0.10179152153733736	0.1429687340864704	57	0.2753623188405797	0.94599051474840945	0.5176856641958778	0.994736842105263	0	0.9946808510638298	1812	NA	NA	NA	NA	NA	firebrick4	487.6333333333333	541.5333333333333
44	2	2	0.3333333333333333	4	1	M	801x513	NR	2017-04-07	16:54:00	0.0547945205479452	NA	0	1	20170411_T44_V1.5	2017-04-11	1	0	09:30:00	1	4683.100769393355	0.36257862234901844	24093	0.34572175157698515	25759	0.3888027623141428	0.21631956496473445	0.4288879544716593	10	0.04830917874396135	0.950965669191618	0.5318601216284655	0.994736842105263	0	0.9946808510638298	1812	NA	NA	NA	NA	NA	firebrick4	803.1	858.6333333333333
44	2	2	0.3333333333333333	4	1	M	855x391	CO	2017-04-07	16:54:00	0.0547945205479452	13	2	1	20170411_T44_V1.5	2017-04-11	1	0	09:30:00	1	4528.34721543558	0.3498403142478702	23313	0.3327397100677396	22578	0.33276372348671696	0.18632552141920494	0.354007835244147	8	0.03864734299516908	0.9760943528348902	0.6034529657711728	0.994736842105263	0	0.9946808510638298	1812	NA	NA	NA	NA	NA	firebrick4	777.1	752.6
51	1	4	1	4	1	M	153x517	PP	2017-04-14	17:18:00	0.3835616438356164	42	3	1	20170418_T51_V1	2017-04-18	1	0	09:00:00	0	2022.7485898603898	0.1435956985080655	17628	0.2381205998368923	18528	0.26141568599816783	0.2854748366004498	0.6015340659381868	18	0.08695652173913043	0.953125794231005	0.5380144231218904	0.994736842105263	0	0.9946808510638298	1029	NA	NA	NA	NA	NA	darkslategrey	587.6	617.6
51	1	4	1	4	1	M	235x712	TW	2017-04-14	17:18:00	0.3835616438356164	97	1	1	20170418_T51_V1	2017-04-18	1	0	09:00:00	0	4990.63984441611	0.3878932428575136	13959	0.17705507381455654	16776	0.23055105348460292	0.22146305503757951	0.4417286756406985	0	0	0.9233341687221629	0.45313663039344126	0.994736842105263	0	0.9946808510638298	1029	NA	NA	NA	NA	NA	darkslategrey	465.3	559.2
51	1	4	1	4	1	M	307x176	NR	2017-04-14	17:18:00	0.3835616438356164	NA	0	1	20170418_T51_V1	2017-04-18	1	0	09:00:00	0	4332.75306765123	0.33374027354742586	14333	0.18327979628181015	17462	0.24263617785920655	0.23623535855621888	0.47860772621157704	3	0.014492753623188406	0.9198412124972905	0.4431850279078274	0.994736842105263	0	0.9946808510638298	1029	NA	NA	NA	NA	NA	darkslategrey	477.76666666666665	582.0666666666667
51	1	4	1	4	1	M	378x765	CO	2017-04-14	17:18:00	0.3835616438356164	NA	0	1	20170418_T51_V1	2017-04-18	1	0	09:00:00	0	960.6809047174639	0.05617318024192383	13844	0.17514105487409085	13344	0.17009019801282502	0.23407400354740937	0.47321190418754855	49	0.23671497584541062	0.9803610836713677	0.6156090898288926	0.994736842105263	0	0.9946808510638298	1029	NA	NA	NA	NA	NA	darkslategrey	461.46666666666664	444.8
51	1	4	1	4	1	M	57x862	BB	2017-04-14	17:18:00	0.3835616438356164	NA	0	1	20170418_T51_V1	2017-04-18	1	0	09:00:00	0	4908.099423877906	0.3810990511848566	13011	0.161276900287935	15840	0.21406172926502712	0.20252723187970195	0.3944553997457485	0	0	0.9190004187404625	0.4407895655253455	0.994736842105263	0	0.9946808510638298	1029	NA	NA	NA	NA	NA	darkslategrey	433.7	528
51	1	4	1	4	1	M	59x820	BP	2017-04-14	17:18:00	0.3835616438356164	NA	0	1	20170418_T51_V1	2017-04-18	1	0	09:00:00	0	3497.3648419940205	0.26497653707519814	16037	0.2116405638866235	19203	0.2733070255795927	0.25782906781181325	0.5325164138204587	0	0	0.9235803908335123	0.45383812918631755	0.994736842105263	0	0.9946808510638298	1029	NA	NA	NA	NA	NA	darkslategrey	534.5666666666667	640.1
51	1	4	1	4	1	M	637x318	CY	2017-04-14	17:18:00	0.3835616438356164	30	2	1	20170418_T51_V1	2017-04-18	1	0	09:00:00	0	2350.440919367377	0.1705692041167442	9598	0.10447214686350548	10382	0.11790923824959482	0.15715661353601829	0.2811876669092616	49	0.23671497584541062	0.9518748478207938	0.5344504158444497	0.994736842105263	0	0.9946808510638298	1029	NA	NA	NA	NA	NA	darkslategrey	319.93333333333334	346.06666666666666
51	1	4	1	4	1	M	732x40	LG	2017-04-14	17:18:00	0.3835616438356164	7	1	1	20170418_T51_V1	2017-04-18	1	0	09:00:00	0	5260.182426697106	0.41008023870777555	15572	0.20390126990995788	20003	0.28740046508350364	0.24853886273185768	0.5093234200855811	1	0.004830917874396135	0.9060553455774819	0.403908421310641	0.994736842105263	0	0.9946808510638298	1029	NA	NA	NA	NA	NA	darkslategrey	519.0666666666667	666.7666666666667
51	1	4	1	4	1	M	801x513	CG	2017-04-14	17:18:00	0.3835616438356164	30	1	1	20170418_T51_V1	2017-04-18	1	0	09:00:00	0	10662.873270647971	0.8547946816747977	9413	0.10139307291579981	9092	0.09518356704953844	0.14781446277603225	0.2578649908023446	24	0.11594202898550725	0.9748234589628807	0.5998321272030905	0.994736842105263	0	0.9946808510638298	1029	NA	NA	NA	NA	NA	darkslategrey	313.76666666666665	303.06666666666666
51	1	4	1	4	1	M	855x391	UB	2017-04-14	17:18:00	0.3835616438356164	62	1	1	20170418_T51_V1	2017-04-18	1	0	09:00:00	0	3777.43319767568	0.2880299462720453	9711	0.10635287851805003	11393	0.13571982242266226	0.1579355727225831	0.28313233824624884	1	0.004830917874396135	0.9288171321435158	0.468757860348723	0.994736842105263	0	0.9946808510638298	1029	NA	NA	NA	NA	NA	darkslategrey	323.7	379.76666666666665
52	1	4	1	4	1	M	153x517	BP	2017-04-14	17:22:00	0.4383561643835616	NA	0	1	20170418_T52_V1.5	2017-04-18	1	0	09:30:00	1	8029.909620850531	0.6380662038306312	9382	0.1008771199840221	9716	0.10617644986258896	0.15576335175306666	0.2777093893551135	13	0.06280193236714976	0.9644649361897242	0.5703201910835943	1	0	1	940	NA	NA	NA	NA	NA	darkslategrey	312.73333333333335	323.8666666666667
52	1	4	1	4	1	M	235x712	PP	2017-04-14	17:22:00	0.4383561643835616	3	4	1	20170418_T52_V1.5	2017-04-18	1	0	09:30:00	1	2706.0638100120023	0.19984177222906188	15976	0.21062530166602866	18176	0.25521457261644703	0.2662088731425307	0.553436594899578	0	0	0.9416345368559002	0.5052752709267903	1	0	1	940	NA	NA	NA	NA	NA	darkslategrey	532.5333333333333	605.8666666666667
52	1	4	1	4	1	M	307x176	TW	2017-04-14	17:22:00	0.4383561643835616	NA	0	1	20170418_T52_V1.5	2017-04-18	1	0	09:30:00	1	2413.8493184723375	0.1757885719654461	10718	0.12311302697934524	11118	0.13087520259319288	0.18004286266230105	0.3383231798535317	17	0.0821256038647343	0.9640613318942683	0.5691703027794518	1	0	1	940	NA	NA	NA	NA	NA	darkslategrey	357.26666666666665	370.6
52	1	4	1	4	1	M	378x765	NR	2017-04-14	17:22:00	0.4383561643835616	NA	0	1	20170418_T52_V1.5	2017-04-18	1	0	09:30:00	1	7006.282658376351	0.5538078763469441	14304	0.1827971306359536	14059	0.18268620956944542	0.24659321631572614	0.5044661144877759	5	0.024154589371980676	0.9771752502070169	0.6065324950531472	1	0	1	940	NA	NA	NA	NA	NA	darkslategrey	476.8	468.6333333333333
52	1	4	1	4	1	M	57x862	UB	2017-04-14	17:22:00	0.4383561643835616	NA	0	1	20170418_T52_V1.5	2017-04-18	1	0	09:30:00	1	2884.8269445877763	0.2145563931674254	8084	0.07927367142120068	10340	0.11716933267563949	0.12863546317321445	0.2099846249975994	21.5	0.10386473429951691	0.9134031991174848	0.4248428140842835	1	0	1	940	NA	NA	NA	NA	NA	darkslategrey	269.46666666666664	344.6666666666667
52	1	4	1	4	1	M	59x820	BB	2017-04-14	17:22:00	0.4383561643835616	7	2	1	20170418_T52_V1.5	2017-04-18	1	0	09:30:00	1	2097.9461814614438	0.14978547616279977	18328	0.24977114990929214	18073	0.25340004228031854	0.3130667333417016	0.6704172265084489	1	0.004830917874396135	0.9763809577550958	0.6042695171542097	1	0	1	940	NA	NA	NA	NA	NA	darkslategrey	610.9333333333333	602.4333333333333
52	1	4	1	4	1	M	637x318	CO	2017-04-14	17:22:00	0.4383561643835616	48	2	1	20170418_T52_V1.5	2017-04-18	1	0	09:30:00	1	5696.863644188628	0.44602500215992424	14802	0.19108566483031805	15594	0.20972799661757452	0.26610264728777067	0.5531714020902989	2	0.00966183574879227	0.9602970518880507	0.5584456856200168	1	0	1	940	NA	NA	NA	NA	NA	darkslategrey	493.4	519.8
52	1	4	1	4	1	M	732x40	CY	2017-04-14	17:22:00	0.4383561643835616	NA	0	1	20170418_T52_V1.5	2017-04-18	1	0	09:30:00	1	3905.141205561643	0.29854204056539607	11859	0.14210342359735698	14996	0.1991931505884011	0.18804868002128886	0.358309700091949	7	0.033816425120772944	0.9161452646092378	0.4326550922826574	1	0	1	940	NA	NA	NA	NA	NA	darkslategrey	395.3	499.8666666666667
52	1	4	1	4	1	M	801x513	LG	2017-04-14	17:22:00	0.4383561643835616	NA	0	1	20170418_T52_V1.5	2017-04-18	1	0	09:30:00	1	9125.592703504442	0.7282557234320335	11711	0.13964016443919244	12405	0.1535480233951096	0.2065983083766924	0.40461884079751037	6	0.028985507246376812	0.958973071595397	0.5546736012527823	1	0	1	940	NA	NA	NA	NA	NA	darkslategrey	390.3666666666667	413.5
52	1	4	1	4	1	M	855x391	CG	2017-04-14	17:22:00	0.4383561643835616	103	1	1	20170418_T52_V1.5	2017-04-18	1	0	09:30:00	1	9339.09331041254	0.7458297076218865	12129	0.1465972071967112	12323	0.1521034458459587	0.21201891578128293	0.4181513852883905	6	0.028985507246376812	0.9691132323227857	0.5835634132637788	1	0	1	940	NA	NA	NA	NA	NA	darkslategrey	404.3	410.76666666666665
53	2	2	0.3333333333333333	4	1	M	153x517	BB	2017-04-14	17:25:00	0.4794520547945205	45	1	1	20170418_T53_V1	2017-04-18	1	0	09:00:00	0	7221.9522636432475	0.571560398403351	12042	0.14514921025914151	12701	0.15876259601155662	0.16493169450724024	0.30059815383627136	15	0.07246376811594203	0.9600159914188124	0.5576449306479498	1	-0.014210526315789337	1	1114	NA	NA	NA	NA	NA	firebrick4	401.4	423.3666666666667
53	2	2	0.3333333333333333	4	1	M	235x712	BP	2017-04-14	17:25:00	0.4794520547945205	18	3	1	20170418_T53_V1	2017-04-18	1	0	09:00:00	0	4510.536143084541	0.3483742223784629	14488	0.1858595609406987	18390	0.2589845676837432	0.2130577377154621	0.4207448038839665	0	0	0.9152361802766329	0.4300650667221984	1	-0.014210526315789337	1	1114	NA	NA	NA	NA	NA	firebrick4	482.93333333333334	613
53	2	2	0.3333333333333333	4	1	M	307x176	PP	2017-04-14	17:25:00	0.4794520547945205	NA	0	1	20170418_T53_V1	2017-04-18	1	0	09:00:00	0	8357.255577685035	0.6650111982891161	11963	0.14383436246525638	11970	0.145884715664858	0.16725144813111276	0.3063894179474391	0	0	0.9728306838572999	0.594154613825524	1	-0.014210526315789337	1	1114	NA	NA	NA	NA	NA	firebrick4	398.76666666666665	399
53	2	2	0.3333333333333333	4	1	M	378x765	TW	2017-04-14	17:25:00	0.4794520547945205	NA	0	1	20170418_T53_V1	2017-04-18	1	0	09:00:00	0	4041.0357780340287	0.3097279997188731	14060	0.17873608175357422	19095	0.2714044112465647	0.21372069295857812	0.42239987141668106	15	0.07246376811594203	0.89909393634322	0.38407502719429015	1	-0.014210526315789337	1	1114	NA	NA	NA	NA	NA	firebrick4	468.6666666666667	636.5
53	2	2	0.3333333333333333	4	1	M	57x862	CG	2017-04-14	17:25:00	0.4794520547945205	8	2	1	20170418_T53_V1	2017-04-18	1	0	09:00:00	0	3055.103044081934	0.22857241646476553	9559	0.1038230447880432	11743	0.14188570220562327	0.14204697794089885	0.24346646692735918	56	0.27053140096618356	0.9230956616178662	0.4524571120315864	1	-0.014210526315789337	1	1114	NA	NA	NA	NA	NA	firebrick4	318.6333333333333	391.43333333333334
53	2	2	0.3333333333333333	4	1	M	59x820	UB	2017-04-14	17:25:00	0.4794520547945205	NA	0	1	20170418_T53_V1	2017-04-18	1	0	09:00:00	0	8494.628946920575	0.676318882393693	14983	0.19409816420618145	15750	0.21247621732083716	0.2210076583254557	0.44059177790805754	7	0.033816425120772944	0.9608317848320451	0.5599691658333393	1	-0.014210526315789337	1	1114	NA	NA	NA	NA	NA	firebrick4	499.43333333333334	525
53	2	2	0.3333333333333333	4	1	M	637x318	NR	2017-04-14	17:25:00	0.4794520547945205	NA	0	1	20170418_T53_V1	2017-04-18	1	0	09:00:00	0	8664.499103472315	0.6903014911028718	9819	0.10815039195779172	9661	0.10520752589669509	0.13966465025170122	0.23751898668397897	41	0.19806763285024154	0.9769188079249681	0.605801878495951	1	-0.014210526315789337	1	1114	NA	NA	NA	NA	NA	firebrick4	327.3	322.03333333333336
53	2	2	0.3333333333333333	4	1	M	732x40	CO	2017-04-14	17:25:00	0.4794520547945205	NA	0	1	20170418_T53_V1	2017-04-18	1	0	09:00:00	0	7262.846717425802	0.5749265644046339	16617	0.2212938768037548	24786	0.3716616165175111	0.2523904336664733	0.5189388655775985	1	0.004830917874396135	0.8769869790085717	0.3210912285442286	1	-0.014210526315789337	1	1114	NA	NA	NA	NA	NA	firebrick4	553.9	826.2
53	2	2	0.3333333333333333	4	1	M	801x513	CY	2017-04-14	17:25:00	0.4794520547945205	50	1	1	20170418_T53_V1	2017-04-18	1	0	09:00:00	0	5790.952310188572	0.4537697704426632	17760	0.2403175607076877	16047	0.21770840673666408	0.25875237933956	0.5348214607267509	0	0	0.9976232333140665	0.6647897952920977	1	-0.014210526315789337	1	1114	NA	NA	NA	NA	NA	firebrick4	592	534.9
53	2	2	0.3333333333333333	4	1	M	855x391	LG	2017-04-14	17:25:00	0.4794520547945205	13	2	1	20170418_T53_V1	2017-04-18	1	0	09:00:00	0	5327.114187827539	0.4155896268492883	17235	0.2315796481533878	19914	0.28583256993869355	0.2454441363564781	0.5015974367711543	0	0	0.9378900017678989	0.49460690800146273	1	-0.014210526315789337	1	1114	NA	NA	NA	NA	NA	firebrick4	574.5	663.8
55	3	1	0	4	1	M	153x517	CG	2017-04-14	17:33:00	0.589041095890411	15	1	1	20170418_T55_V1	2017-04-18	1	0	09:00:00	0	6416.227272227994	0.5052383468384286	8990	0.0943528119434782	9014	0.09380945669790712	0.17453288102274034	0.32456751261628775	0	0	0.9539952082720357	0.5404914260886438	0.9789473684210527	0	0.9817184643510055	636	NA	NA	NA	NA	NA	salmon	299.6666666666667	300.46666666666664
55	3	1	0	4	1	M	235x712	UB	2017-04-14	17:33:00	0.589041095890411	72	1	1	20170418_T55_V1	2017-04-18	1	0	09:00:00	0	10130.785759347138	0.8109966913709846	8291	0.08271890551403892	9140	0.0960291734197731	0.16114372535338445	0.29114149016768986	0	0	0.9342023453089944	0.48410059506195124	0.9789473684210527	0	0.9817184643510055	636	NA	NA	NA	NA	NA	salmon	276.3666666666667	304.6666666666667
55	3	1	0	4	1	M	307x176	BB	2017-04-14	17:33:00	0.589041095890411	NA	0	1	20170418_T55_V1	2017-04-18	1	0	09:00:00	0	6170.403360536524	0.4850037180000511	10236	0.11509079107234992	11738	0.14179761820872383	0.19715582055268607	0.38104567324533783	14	0.06763285024154589	0.92584356450744	0.4602860212607901	0.9789473684210527	0	0.9817184643510055	636	NA	NA	NA	NA	NA	salmon	341.2	391.26666666666665
55	3	1	0	4	1	M	378x765	BP	2017-04-14	17:33:00	0.589041095890411	NA	0	1	20170418_T55_V1	2017-04-18	1	0	09:00:00	0	4088.1552483559753	0.3136065686768929	9370	0.10067739626849524	9314	0.09909449651187373	0.17597459948989788	0.32816676226561864	15	0.07246376811594203	0.9509220202861821	0.5317357637700026	0.9789473684210527	0	0.9817184643510055	636	NA	NA	NA	NA	NA	salmon	312.3333333333333	310.46666666666664
55	3	1	0	4	1	M	57x862	CY	2017-04-14	17:33:00	0.589041095890411	15	2	1	20170418_T55_V1	2017-04-18	1	0	09:00:00	0	7287.95013228814	0.5769929145770806	13131	0.16327413744320357	12618	0.15730040166302586	0.2582280399056235	0.5335124475132021	0	0	0.972600352886966	0.59349838966772706	0.9789473684210527	0	0.9817184643510055	636	NA	NA	NA	NA	NA	salmon	437.7	420.6
55	3	1	0	4	1	M	59x820	LG	2017-04-14	17:33:00	0.589041095890411	NA	0	1	20170418_T55_V1	2017-04-18	1	0	09:00:00	0	7069.094271652641	0.5589781206597944	13189	0.1642394687349167	14024	0.1820696215911493	0.25730441206898236	0.5312066109418657	0	0	0.941544234124986	0.5050179940462431	0.9789473684210527	0	0.9817184643510055	636	NA	NA	NA	NA	NA	salmon	439.6333333333333	467.46666666666664
55	3	1	0	4	1	M	637x318	PP	2017-04-14	17:33:00	0.589041095890411	10	1	1	20170418_T55_V1	2017-04-18	1	0	09:00:00	0	6413.129817520462	0.5049833844715892	11359	0.13378160211707138	11238	0.1329892185187795	0.21888144935887746	0.4352836979661747	12	0.057971014492753624	0.9571086331718274	0.5493617253357151	0.9789473684210527	0	0.9817184643510055	636	NA	NA	NA	NA	NA	salmon	378.6333333333333	374.6
55	3	1	0	4	1	M	732x40	TW	2017-04-14	17:33:00	0.589041095890411	NA	0	1	20170418_T55_V1	2017-04-18	1	0	09:00:00	0	7900.137435707279	0.6273841998634393	12612	0.15463608674666712	12994	0.163924318229864	0.24559149315499326	0.5019653129671413	1	0.004830917874396135	0.9520435455372579	0.5349310438587739	0.9789473684210527	0	0.9817184643510055	636	NA	NA	NA	NA	NA	salmon	420.4	433.1333333333333
55	3	1	0	4	1	M	801x513	NR	2017-04-14	17:33:00	0.589041095890411	NA	0	1	20170418_T55_V1	2017-04-18	1	0	09:00:00	0	4728.611337200363	0.3663247568949304	10402	0.11785363580380474	10359	0.11750405186385737	0.20065514139560078	0.38978172650654697	47	0.22705314009661837	0.9648027681841082	0.5712826908971024	0.9789473684210527	0	0.9817184643510055	636	NA	NA	NA	NA	NA	salmon	346.73333333333335	345.3
55	3	1	0	4	1	M	855x391	CO	2017-04-14	17:33:00	0.589041095890411	15	2	1	20170418_T55_V1	2017-04-18	1	0	09:00:00	0	7352.085171161726	0.5822720946951268	12534	0.15333788259574255	13029	0.16454090620816011	0.2506075826438395	0.5144879786227581	0	0	0.9433619748136823	0.51019682584122	0.9789473684210527	0	0.9817184643510055	636	NA	NA	NA	NA	NA	salmon	417.8	434.3
61	3	1	0	4	1	M	153x517	TW	2017-04-21	17:18:00	0.3835616438356164	97	1	1	20170425_T61_V1	2017-04-25	1	0	09:00:00	0	8254.094885422608	0.6565196796883537	9284	0.09924604297388613	9490	0.10219505320273413	0.15964006461815253	0.2873876016677621	3	0.014492753623188406	0.9508549777006153	0.5315447561769451	0.9789473684210527	0	0.979871912168344	677	NA	NA	NA	NA	NA	salmon	309.46666666666664	316.3333333333333
61	3	1	0	4	1	M	235x712	NR	2017-04-21	17:18:00	0.3835616438356164	NA	0	1	20170425_T61_V1	2017-04-25	1	0	09:00:00	0	2406.511874819911	0.17518460122920745	17919	0.24296389993841852	18926	0.2684271721513635	0.2926834936334551	0.6195304757014224	0	0	0.9258016599854026	0.460166633235628	0.9789473684210527	0	0.979871912168344	677	NA	NA	NA	NA	NA	salmon	597.3	630.8666666666667
61	3	1	0	4	1	M	307x176	CO	2017-04-21	17:18:00	0.3835616438356164	NA	0	1	20170425_T61_V1	2017-04-25	1	0	09:00:00	0	5195.887843362654	0.404787925925268	13342	0.16678594610788408	15928	0.21561200761045735	0.22423727191958454	0.44865450711694427	0	0	0.9056907265995069	0.4028696040756352	0.9789473684210527	0	0.979871912168344	677	NA	NA	NA	NA	NA	salmon	444.73333333333335	530.9333333333333
61	3	1	0	4	1	M	378x765	CY	2017-04-21	17:18:00	0.3835616438356164	87	1	1	20170425_T61_V1	2017-04-25	1	0	09:00:00	0	7820.128040197559	0.6207983457429741	10083	0.11254431369938252	9505	0.10245930519343245	0.15888416484549084	0.28550049814952394	6	0.028985507246376812	0.9688750420831287	0.5828847976647225	0.9789473684210527	0	0.979871912168344	677	NA	NA	NA	NA	NA	salmon	336.1	316.8333333333333
61	3	1	0	4	1	M	57x862	BP	2017-04-21	17:18:00	0.3835616438356164	NA	0	1	20170425_T61_V1	2017-04-25	1	0	09:00:00	0	6760.863596016189	0.5336065720777596	13008	0.1612269693590533	12993	0.1639067014304841	0.22103697131553804	0.4406649577775522	0	0	0.956345753853542	0.5471882449851708	0.9789473684210527	0	0.979871912168344	677	NA	NA	NA	NA	NA	salmon	433.6	433.1
61	3	1	0	4	1	M	59x820	PP	2017-04-21	17:18:00	0.3835616438356164	NA	0	1	20170425_T61_V1	2017-04-25	1	0	09:00:00	0	8172.58617942993	0.649810412060523	10921	0.1264916865003412	11932	0.14521527728842223	0.18084612247161708	0.3403285176867235	0	0	0.9332206665160763	0.48130374434675655	0.9789473684210527	0	0.979871912168344	677	NA	NA	NA	NA	NA	salmon	364.03333333333336	397.73333333333335
61	3	1	0	4	1	M	637x318	LG	2017-04-21	17:18:00	0.3835616438356164	NA	0	1	20170425_T61_V1	2017-04-25	1	0	09:00:00	0	6977.826391694463	0.5514655411751055	9265	0.09892981375763527	9857	0.10866041857515327	0.15098331011268115	0.2657760170706725	3	0.014492753623188406	0.9383121747414186	0.4958096993742033	0.9789473684210527	0	0.979871912168344	677	NA	NA	NA	NA	NA	salmon	308.8333333333333	328.56666666666666
61	3	1	0	4	1	M	732x40	CG	2017-04-21	17:18:00	0.3835616438356164	82	1	1	20170425_T61_V1	2017-04-25	1	0	09:00:00	0	7653.135304274205	0.6070525876234172	10295	0.11607276600702361	9795	0.10756817701360016	0.16739722613728228	0.30675335268888715	40	0.1932367149758454	0.9687299046184064	0.5824712939556288	0.9789473684210527	0	0.979871912168344	677	NA	NA	NA	NA	NA	salmon	343.1666666666667	326.5
61	3	1	0	4	1	M	801x513	UB	2017-04-21	17:18:00	0.3835616438356164	4	3	1	20170425_T61_V1	2017-04-25	1	0	09:00:00	0	8599.313626643969	0.6849358457504794	11722	0.13982324451175873	12043	0.14717074201958988	0.18810247500194982	0.358443999242366	6	0.028985507246376812	0.9531686957312878	0.5381366515866537	0.9789473684210527	0	0.979871912168344	677	NA	NA	NA	NA	NA	salmon	390.73333333333335	401.43333333333334
61	3	1	0	4	1	M	855x391	BB	2017-04-21	17:18:00	0.3835616438356164	72	1	1	20170425_T61_V1	2017-04-25	1	0	09:00:00	0	6690.791693781755	0.5278387079023152	12005	0.1445333954696004	11823	0.14329504615601438	0.19416716552249577	0.37358449700710067	29	0.14009661835748793	0.9675855536103983	0.579210982173129	0.9789473684210527	0	0.979871912168344	677	NA	NA	NA	NA	NA	salmon	400.1666666666667	394.1
64	2	2	0.3333333333333333	4	1	M	153x517	BB	2017-04-21	17:30:00	0.547945205479452	NA	0	1	20170425_T64_V1.5	2017-04-25	1	0	09:30:00	1	7196.548150824	0.5694692967268351	13696	0.1726777957159263	14559	0.19149460925938974	0.18323095826743171	0.34628225941739643	1	0.004830917874396135	0.9581140864807473	0.5522263108054575	1	0	1	1305	NA	NA	NA	NA	NA	firebrick4	456.53333333333336	485.3
64	2	2	0.3333333333333333	4	1	M	235x712	BP	2017-04-21	17:30:00	0.547945205479452	NA	0	1	20170425_T64_V1.5	2017-04-25	1	0	09:30:00	1	1826.3893206708785	0.1274326779797306	22733	0.32308639715060833	23376	0.34682192939186807	0.3066621472584286	0.6544281795901709	3	0.014492753623188406	0.966188813463749	0.5752316014364981	1	0	1	1305	NA	NA	NA	NA	NA	firebrick4	757.7666666666667	779.2
64	2	2	0.3333333333333333	4	1	M	307x176	PP	2017-04-21	17:30:00	0.547945205479452	25	1	1	20170425_T64_V1.5	2017-04-25	1	0	09:30:00	1	2517.982090949631	0.1843601059000042	16278	0.21565168184012118	18932	0.2685328729476429	0.21986700945339133	0.437744148397643	0	0	0.9363034150310492	0.49008664507871386	1	0	1	1305	NA	NA	NA	NA	NA	firebrick4	542.6	631.0666666666667
64	2	2	0.3333333333333333	4	1	M	378x765	TW	2017-04-21	17:30:00	0.547945205479452	NA	0	1	20170425_T64_V1.5	2017-04-25	1	0	09:30:00	1	7555.114811010888	0.5989841768407133	11806	0.1412213105204467	12286	0.15145162426890282	0.15018707326831168	0.26378821206701497	15	0.07246376811594203	0.9632803981135377	0.5669453843856628	1	0	1	1305	NA	NA	NA	NA	NA	firebrick4	393.53333333333336	409.53333333333336
64	2	2	0.3333333333333333	4	1	M	57x862	CG	2017-04-21	17:30:00	0.547945205479452	5	1	1	20170425_T64_V1.5	2017-04-25	1	0	09:30:00	1	4786.474009241885	0.37108763648748383	13573	0.17063062763177606	14466	0.1898562469170601	0.1795009048868893	0.33697018245664834	2	0.00966183574879227	0.9574791096956652	0.5504172310043041	1	0	1	1305	NA	NA	NA	NA	NA	firebrick4	452.43333333333334	482.2
64	2	2	0.3333333333333333	4	1	M	59x820	UB	2017-04-21	17:30:00	0.547945205479452	NA	0	1	20170425_T64_V1.5	2017-04-25	1	0	09:30:00	1	1843.62923214695	0.12885175559315096	16048	0.2118236439591898	16979	0.2341272637587203	0.20484218076090174	0.4002346688185132	28	0.13526570048309178	0.9592593774626657	0.5554893006194299	1	0	1	1305	NA	NA	NA	NA	NA	firebrick4	534.9333333333333	565.9666666666667
64	2	2	0.3333333333333333	4	1	M	637x318	NR	2017-04-21	17:30:00	0.547945205479452	60	1	1	20170425_T64_V1.5	2017-04-25	1	0	09:30:00	1	1412.1837072921228	0.09333796037548515	22245	0.3149642993858496	20657	0.29892185187795084	0.3022345788302393	0.6433747565567766	1	0.004830917874396135	0.9909800714891387	0.6458631035521515	1	0	1	1305	NA	NA	NA	NA	NA	firebrick4	741.5	688.5666666666667
64	2	2	0.3333333333333333	4	1	M	732x40	CO	2017-04-21	17:30:00	0.547945205479452	90	1	1	20170425_T64_V1.5	2017-04-25	1	0	09:30:00	1	2094.083748604638	0.14946754575996446	16377	0.21729940249321772	15699	0.21157776055246283	0.24159534628233714	0.4919889336963398	22	0.10628019323671498	0.9832559832559833	0.6238567998049647	1	0	1	1305	NA	NA	NA	NA	NA	firebrick4	545.9	523.3
64	2	2	0.3333333333333333	4	1	M	801x513	CY	2017-04-21	17:30:00	0.547945205479452	NA	0	1	20170425_T64_V1.5	2017-04-25	1	0	09:30:00	1	8792.710958697135	0.7008550588388295	14049	0.17855300168100793	14442	0.1894334437319428	0.18471773140972703	0.3499939880474607	0	0	0.9662624612608818	0.5754414275991588	1	0	1	1305	NA	NA	NA	NA	NA	firebrick4	468.3	481.4
64	2	2	0.3333333333333333	4	1	M	855x391	LG	2017-04-21	17:30:00	0.547945205479452	NA	0	1	20170425_T64_V1.5	2017-04-25	1	0	09:30:00	1	7852.546090858011	0.6234667892571317	13247	0.16520480002662982	13305	0.16940314283700939	0.16697518694513447	0.30569973199320666	0	0	0.9719102953510907	0.5915323821236492	1	0	1	1305	NA	NA	NA	NA	NA	firebrick4	441.56666666666666	443.5
65	3	1	0	4	1	M	153x517	UB	2017-04-21	17:35:00	0.6164383561643836	20	2	1	20170425_T65_V1	2017-04-25	1	0	09:00:00	0	10372.877440899685	0.8309241072491548	11450	0.13529617362648336	11681	0.1407934606440702	0.18921211802005025	0.3612142226491971	6	0.028985507246376812	0.9281822568753527	0.4669490697742184	0.9710526315789473	0	0.975669849091469	1103	NA	NA	NA	NA	NA	salmon	381.6666666666667	389.3666666666667
65	3	1	0	4	1	M	235x712	BB	2017-04-21	17:35:00	0.6164383561643836	15	1	1	20170425_T65_V1	2017-04-25	1	0	09:00:00	0	2478.0435102661054	0.18107262116793704	16385	0.21743255163690228	20006	0.28745331548164327	0.24929346841762742	0.5112072929163457	32	0.15458937198067632	0.8911555203358121	0.36145809317472866	0.9710526315789473	0	0.975669849091469	1103	NA	NA	NA	NA	NA	salmon	546.1666666666666	666.8666666666667
65	3	1	0	4	1	M	307x176	BP	2017-04-21	17:35:00	0.6164383561643836	NA	0	1	20170425_T65_V1	2017-04-25	1	0	09:00:00	0	6745.915683858797	0.5323761569715468	13560	0.17041426027328863	13329	0.1698259460221267	0.21043642085315195	0.41420068725344544	0	0	0.942846115109866	0.5087271164087996	0.9710526315789473	0	0.975669849091469	1103	NA	NA	NA	NA	NA	salmon	452	444.3
65	3	1	0	4	1	M	378x765	PP	2017-04-21	17:35:00	0.6164383561643836	10	1	1	20170425_T65_V1	2017-04-25	1	0	09:00:00	0	761.5041722598371	0.03977824442469855	12012	0.14464990097032437	11860	0.14394686773307025	0.1767333665158557	0.33006102388070835	6	0.028985507246376812	0.9708228833347747	0.5884342923029411	0.9710526315789473	0	0.975669849091469	1103	NA	NA	NA	NA	NA	salmon	400.4	395.3333333333333
65	3	1	0	4	1	M	57x862	LG	2017-04-21	17:35:00	0.6164383561643836	NA	0	1	20170425_T65_V1	2017-04-25	1	0	09:00:00	0	6004.250442054979	0.4713270882012913	10609	0.12129886989664297	11498	0.13756958635755057	0.1699799164062948	0.31320103804274196	0	0	0.9182404008024853	0.43862423738672524	0.9710526315789473	0	0.975669849091469	1103	NA	NA	NA	NA	NA	salmon	353.6333333333333	383.26666666666665
65	3	1	0	4	1	M	59x820	CG	2017-04-21	17:35:00	0.6164383561643836	NA	0	1	20170425_T65_V1	2017-04-25	1	0	09:00:00	0	7477.562554778062	0.5926005784769401	12134	0.14668042541151408	13177	0.16714819251638363	0.1982263575895687	0.3837182685837275	14	0.06763285024154589	0.9137384984842611	0.42579809831833026	0.9710526315789473	0	0.975669849091469	1103	NA	NA	NA	NA	NA	salmon	404.46666666666664	439.23333333333335
65	3	1	0	4	1	M	637x318	TW	2017-04-21	17:35:00	0.6164383561643836	10	2	1	20170425_T65_V1	2017-04-25	1	0	09:00:00	0	6657.701791814765	0.5251149619493962	14092	0.1792686783283125	13476	0.17241561553097035	0.23978532553836612	0.48747021754167774	5	0.024154589371980676	0.9476606249313736	0.5224438894864458	0.9710526315789473	0	0.975669849091469	1103	NA	NA	NA	NA	NA	salmon	469.73333333333335	449.2
65	3	1	0	4	1	M	732x40	NR	2017-04-21	17:35:00	0.6164383561643836	NA	0	1	20170425_T65_V1	2017-04-25	1	0	09:00:00	0	2989.815518747147	0.2231983711416904	12126	0.1465472762678295	13036	0.16466422380381932	0.19086260523225768	0.3653346633975735	17	0.0821256038647343	0.9233485930091924	0.4531777258900391	0.9710526315789473	0	0.975669849091469	1103	NA	NA	NA	NA	NA	salmon	404.2	434.53333333333336
65	3	1	0	4	1	M	801x513	CO	2017-04-21	17:35:00	0.6164383561643836	4	1	1	20170425_T65_V1	2017-04-25	1	0	09:00:00	0	8216.219304168475	0.6534020076789803	11179	0.13078574638416857	11683	0.14082869424282995	0.17697406922813905	0.33066193811779027	0	0	0.9260817549243758	0.4609646373649226	0.9710526315789473	0	0.975669849091469	1103	NA	NA	NA	NA	NA	salmon	372.6333333333333	389.43333333333334
65	3	1	0	4	1	M	855x391	CY	2017-04-21	17:35:00	0.6164383561643836	10	1	1	20170425_T65_V1	2017-04-25	1	0	09:00:00	0	6318.355926112421	0.49718221288085596	12295	0.14936005192816604	12195	0.14984849552533297	0.20077996594980624	0.3900933509624906	7	0.033816425120772944	0.9408986569256067	0.5031787131482315	0.9710526315789473	0	0.975669849091469	1103	NA	NA	NA	NA	NA	salmon	409.8333333333333	406.5
69	3	1	0	4	1	M	153x517	CO	2017-05-12	17:40:00	0.684931506849315	4	2	1	20170516_T69_V1	2017-05-16	1	0	09:00:00	0	8274.40793466885	0.6581917180561642	12478	0.15240583858995058	12032	0.1469769572264111	0.23289314111070644	0.4702638815270699	26	0.12560386473429952	0.9729994376261206	0.5946354015357435	0.994736842105263	0	0.9946808510638298	825	NA	NA	NA	NA	NA	salmon	415.93333333333334	401.06666666666666
69	3	1	0	4	1	M	235x712	CY	2017-05-12	17:40:00	0.684931506849315	16	2	1	20170516_T69_V1	2017-05-16	1	0	09:00:00	0	9915.60662448637	0.7932845416549084	11479	0.13577883927233994	12136	0.14880910436191952	0.20777531382051057	0.4075572344766004	1	0.004830917874396135	0.9532511974180405	0.5383717029122642	0.994736842105263	0	0.9946808510638298	825	NA	NA	NA	NA	NA	salmon	382.6333333333333	404.53333333333336
69	3	1	0	4	1	M	307x176	LG	2017-05-12	17:40:00	0.684931506849315	NA	0	1	20170516_T69_V1	2017-05-16	1	0	09:00:00	0	9245.534998933374	0.7381285946809197	12861	0.15878035384384934	12894	0.16216263829187513	0.22793062163797015	0.45787495339794704	0	0	0.9654593440266125	0.573153307465307	0.994736842105263	0	0.9946808510638298	825	NA	NA	NA	NA	NA	salmon	428.7	429.8
69	3	1	0	4	1	M	378x765	CG	2017-05-12	17:40:00	0.684931506849315	NA	0	1	20170516_T69_V1	2017-05-16	1	0	09:00:00	0	5889.198283733405	0.46185674129861415	12258	0.1487442371386249	12175	0.14949615953773518	0.22360356929700326	0.44707246874116996	2	0.00966183574879227	0.9686467460379792	0.5822343711079313	0.994736842105263	0	0.9946808510638298	825	NA	NA	NA	NA	NA	salmon	408.6	405.8333333333333
69	3	1	0	4	1	M	57x862	TW	2017-05-12	17:40:00	0.684931506849315	40	1	1	20170516_T69_V1	2017-05-16	1	0	09:00:00	0	7013.6746629063455	0.5544163381804852	11094	0.12937103673252	11964	0.14577901486857867	0.19661993503559644	0.3797078352392331	4	0.01932367149758454	0.9471204225302586	0.5209048265232773	0.994736842105263	0	0.9946808510638298	825	NA	NA	NA	NA	NA	salmon	369.8	398.8
69	3	1	0	4	1	M	59x820	NR	2017-05-12	17:40:00	0.684931506849315	NA	0	1	20170516_T69_V1	2017-05-16	1	0	09:00:00	0	7483.557704692224	0.5930940603050862	10928	0.12660819200106518	11715	0.1413924318229864	0.19326828058180892	0.37134043106686576	0	0	0.950608206581355	0.5308416932337792	0.994736842105263	0	0.9946808510638298	825	NA	NA	NA	NA	NA	salmon	364.26666666666665	390.5
69	3	1	0	4	1	M	637x318	UB	2017-05-12	17:40:00	0.684931506849315	30	1	1	20170516_T69_V1	2017-05-16	1	0	09:00:00	0	6264.974463233077	0.4927881973402976	13850	0.17524091673185427	14349	0.18779508138961312	0.24716061605181042	0.5058826277305855	0	0	0.9582187599138555	0.5525245305167956	0.994736842105263	0	0.9946808510638298	825	NA	NA	NA	NA	NA	salmon	461.6666666666667	478.3
69	3	1	0	4	1	M	732x40	BB	2017-05-12	17:40:00	0.684931506849315	10	2	1	20170516_T69_V1	2017-05-16	1	0	09:00:00	0	2366.420870614123	0.17188456998212473	9066	0.0956177288084816	10314	0.11671129589176238	0.14429236677752522	0.24907207937315987	59	0.28502415458937197	0.9401503759398496	0.5010468241583917	0.994736842105263	0	0.9946808510638298	825	NA	NA	NA	NA	NA	salmon	302.2	343.8
69	3	1	0	4	1	M	801x513	BP	2017-05-12	17:40:00	0.684931506849315	16	1	1	20170516_T69_V1	2017-05-16	1	0	09:00:00	0	9207.532998398696	0.7350005166569229	12894	0.1593295940615482	13210	0.16772954689591996	0.23290299650905555	0.47028848552560365	2	0.00966183574879227	0.9619111909948563	0.5630444465873119	0.994736842105263	0	0.9946808510638298	825	NA	NA	NA	NA	NA	salmon	429.8	440.3333333333333
69	3	1	0	4	1	M	855x391	PP	2017-05-12	17:40:00	0.684931506849315	80	1	1	20170516_T69_V1	2017-05-16	1	0	09:00:00	0	8170.45853899515	0.6496352785098319	13381	0.16743504818334637	14048	0.18249242477626665	0.23854279672253328	0.4843682447872556	2	0.00966183574879227	0.9546248643918993	0.5422853470553304	0.994736842105263	0	0.9946808510638298	825	NA	NA	NA	NA	NA	salmon	446.03333333333336	468.26666666666665
71	3	1	0	4	1	M	153x517	NR	2017-05-12	17:50:00	0.821917808219178	50	2	1	20170516_T71_V1	2017-05-16	1	0	09:00:00	0	1390.6376774796365	0.09156443105038245	16943	0.22671970440890102	15656	0.21082023817912762	0.23726618871065225	0.481181193331811	7	0.033816425120772944	0.9921793323124652	0.6492798560740791	1	0	1	1160	NA	NA	NA	NA	NA	salmon	564.7666666666667	521.8666666666667
71	3	1	0	4	1	M	235x712	CO	2017-05-12	17:50:00	0.821917808219178	NA	0	1	20170516_T71_V1	2017-05-16	1	0	09:00:00	0	10561.312807037997	0.8464348835100828	15244	0.19844215501889054	17231	0.23856669720245227	0.20625019104097136	0.4037497659905612	4	0.01932367149758454	0.9432070407590039	0.5097554111699838	1	0	1	1160	NA	NA	NA	NA	NA	salmon	508.1333333333333	574.3666666666667
71	3	1	0	4	1	M	307x176	CY	2017-05-12	17:50:00	0.821917808219178	NA	0	1	20170516_T71_V1	2017-05-16	1	0	09:00:00	0	7120.151769025295	0.5631808424440313	14082	0.1791022418987068	13609	0.1747586498484955	0.1926589556731372	0.36981925164534585	9	0.043478260869565216	0.981282824842104	0.6182351753379167	1	0	1	1160	NA	NA	NA	NA	NA	salmon	469.4	453.6333333333333
71	3	1	0	4	1	M	378x765	LG	2017-05-12	17:50:00	0.821917808219178	6	1	1	20170516_T71_V1	2017-05-16	1	0	09:00:00	0	6191.602648937586	0.4867487058227638	17172	0.23053109864687182	16577	0.22704531040800507	0.22729746240019014	0.45629427158213914	2	0.00966183574879227	0.9815498036778667	0.6189958110500573	1	0	1	1160	NA	NA	NA	NA	NA	salmon	572.4	552.5666666666667
71	3	1	0	4	1	M	57x862	PP	2017-05-12	17:50:00	0.821917808219178	60	1	1	20170516_T71_V1	2017-05-16	1	0	09:00:00	0	3164.9078971820995	0.23761083926036014	15619	0.20468352112910473	16010	0.2170565851596082	0.2183245325242172	0.4338933552831061	12	0.057971014492753624	0.9669589916199041	0.5774258765317832	1	0	1	1160	NA	NA	NA	NA	NA	salmon	520.6333333333333	533.6666666666666
71	3	1	0	4	1	M	59x820	TW	2017-05-12	17:50:00	0.821917808219178	NA	0	1	20170516_T71_V1	2017-05-16	1	0	09:00:00	0	8938.824079088095	0.7128821425313182	15263	0.1987583842351414	16064	0.2180078923261222	0.20544336724554188	0.4017355306672829	6	0.028985507246376812	0.9605340009783461	0.5591207651240646	1	0	1	1160	NA	NA	NA	NA	NA	salmon	508.76666666666665	535.4666666666667
71	3	1	0	4	1	M	637x318	CG	2017-05-12	17:50:00	0.821917808219178	NA	0	1	20170516_T71_V1	2017-05-16	1	0	09:00:00	0	6028.372242311637	0.47331263823077563	16788	0.22413993975001248	17454	0.24249524346416743	0.22494852932587467	0.45043016098313976	10	0.04830917874396135	0.9635109088412049	0.5676021206808614	1	0	1	1160	NA	NA	NA	NA	NA	salmon	559.6	581.8
71	3	1	0	4	1	M	732x40	UB	2017-05-12	17:50:00	0.821917808219178	13	1	1	20170516_T71_V1	2017-05-16	1	0	09:00:00	0	3580.2584166713764	0.27179979810436855	18338	0.24993758633889787	20342	0.2933725600732859	0.24843555610036144	0.5090655151161597	24	0.11594202898550725	0.9477682439419771	0.5227505012915967	1	0	1	1160	NA	NA	NA	NA	NA	salmon	611.2666666666667	678.0666666666667
71	3	1	0	4	1	M	801x513	BB	2017-05-12	17:50:00	0.821917808219178	25	2	1	20170516_T71_V1	2017-05-16	1	0	09:00:00	0	10319.265895318465	0.8265111527939785	13002	0.1611271075012899	14240	0.18587485025720527	0.17700116792736187	0.33072959001092817	3	0.014492753623188406	0.9508648212120792	0.5315728008207493	1	0	1	1160	NA	NA	NA	NA	NA	salmon	433.4	474.6666666666667
71	3	1	0	4	1	M	855x391	BP	2017-05-12	17:50:00	0.821917808219178	60	1	1	20170516_T71_V1	2017-05-16	1	0	09:00:00	0	7813.860614092179	0.6202824519060333	15940	0.2100261305194481	16139	0.21932915227961383	0.2179423810873073	0.43293931435443495	10	0.04830917874396135	0.9699550855447236	0.5859618941139835	1	0	1	1160	NA	NA	NA	NA	NA	salmon	531.3333333333334	537.9666666666667
82	3	1	0	4	1	M	153x517	NR	2017-05-19	17:26:00	0.4931506849315068	89	2	1	20170523_T82_V1.5	2017-05-23	1	0	09:30:00	1	3477.731390290499	0.2633604387660329	44628	0.687498959772315	42447	0.6827919103657247	0.2311283465141713	0.4658580724336735	0	0	0.9851581814372512	0.6292762551116303	1	0	1	2619	NA	NA	NA	NA	NA	salmon	1487.6	1414.9
82	3	1	0	4	1	M	235x712	CO	2017-05-19	17:26:00	0.4931506849315068	NA	0	1	20170523_T82_V1.5	2017-05-23	1	0	09:30:00	1	3689.8793642977594	0.2808230829950387	48628	0.7540735316145998	50789	0.829751250792756	0.2603725200949485	0.5388661415562858	1	0.004830917874396135	0.9623983499477631	0.5644323861818921	1	0	1	2619	NA	NA	NA	NA	NA	salmon	1620.9333333333334	1692.9666666666667
82	3	1	0	4	1	M	307x176	CY	2017-05-19	17:26:00	0.4931506849315068	NA	0	1	20170523_T82_V1.5	2017-05-23	1	0	09:30:00	1	3404.2575347977922	0.2573125478794642	39651	0.604663548757552	39766	0.6355612712282432	0.2067575813270467	0.40501646566239874	0	0	0.9722685149105185	0.5925529671033899	1	0	1	2619	NA	NA	NA	NA	NA	salmon	1321.7	1325.5333333333333
82	3	1	0	4	1	M	378x765	LG	2017-05-19	17:26:00	0.4931506849315068	NA	0	1	20170523_T82_V1.5	2017-05-23	1	0	09:30:00	1	3321.9651755091986	0.2505387749987812	44138	0.6793435747216351	46156	0.7481326192657318	0.23258912459999087	0.4695049044143322	5	0.024154589371980676	0.9621003819953916	0.5635834609665291	1	0	1	2619	NA	NA	NA	NA	NA	salmon	1471.2666666666667	1538.5333333333333
82	3	1	0	4	1	M	57x862	PP	2017-05-19	17:26:00	0.4931506849315068	NA	0	1	20170523_T82_V1.5	2017-05-23	1	0	09:30:00	1	3497.5950939575678	0.2649954899223383	27846	0.4081853436080089	28328	0.43406031992107674	0.14341244640385123	0.24687535846784378	13	0.06280193236714976	0.9687986843966478	0.5826672508952646	1	0	1	2619	NA	NA	NA	NA	NA	salmon	928.2	944.2666666666667
82	3	1	0	4	1	M	59x820	TW	2017-05-19	17:26:00	0.4931506849315068	NA	0	1	20170523_T82_V1.5	2017-05-23	1	0	09:30:00	1	3545.543296516789	0.2689422747390688	37540	0.5695288184677862	38674	0.6163237263054049	0.19528816203917432	0.37638306441916364	0	0	0.965734464619184	0.5739371394393188	1	0	1	2619	NA	NA	NA	NA	NA	salmon	1251.3333333333333	1289.1333333333334
82	3	1	0	4	1	M	637x318	CG	2017-05-19	17:26:00	0.4931506849315068	NA	0	1	20170523_T82_V1.5	2017-05-23	1	0	09:30:00	1	5175.209531541804	0.4030858215131297	24531	0.35301166719371535	25329	0.3812275385807906	0.12351747896450956	0.19720757920947096	6	0.028985507246376812	0.9651868474973168	0.5723769515754306	1	0	1	2619	NA	NA	NA	NA	NA	salmon	817.7	844.3
82	3	1	0	4	1	M	732x40	UB	2017-05-19	17:26:00	0.4931506849315068	NA	0	1	20170523_T82_V1.5	2017-05-23	1	0	09:30:00	1	1373.2495740137597	0.09013315523423276	36212	0.5474260606161476	38127	0.6066873370446058	0.1813081650837564	0.3414820069064303	0	0	0.9604409020327986	0.5588555216917763	1	0	1	2619	NA	NA	NA	NA	NA	salmon	1207.0666666666666	1270.9
82	3	1	0	4	1	M	801x513	BB	2017-05-19	17:26:00	0.4931506849315068	24	2	1	20170523_T82_V1.5	2017-05-23	1	0	09:30:00	1	4511.398811170118	0.348445231615938	28621	0.4210841669024516	31563	0.49105066591501656	0.14772328932459303	0.2576373763126947	15	0.07246376811594203	0.94919184770308	0.5268064177747864	1	0	1	2619	NA	NA	NA	NA	NA	salmon	954.0333333333333	1052.1
82	3	1	0	4	1	M	855x391	BP	2017-05-19	17:26:00	0.4931506849315068	NA	0	1	20170523_T82_V1.5	2017-05-23	1	0	09:30:00	1	2252.3307657774285	0.16249341307791132	18738	0.25659504352312634	16909	0.2328940878021281	0.09086549041683849	0.11569190121315122	174	0.8405797101449275	0.9979339453909544	0.6656750291391895	1	0	1	2619	NA	NA	NA	NA	NA	salmon	624.6	563.6333333333333
