# Supplementary material for: Selection on heritable social network positions is context-dependent in Drosophila melanogaster
Source: Nat Commun. 2021 Jun 7;12:3357. doi: 10.1038/s41467-021-23672-1 (PMC8185000; doi:10.1038/s41467-021-23672-1)
Supplement: Supplementary file 4 — Source Data [file 41467_2021_23672_MOESM4_ESM.zip › Wice and Saltz 2021_Source Data/Source Data 8.csv]

trial	food	pc	pc.rescaled	dilution	dilution.rescaled	sex	genotype	color	emerged	setuptime	setuptime.rescaled	latency	matings	lifestatus	video	videodate	videoday	videoday.rescaled	videotime	videotime.rescaled	activity	activity.rescaled	indegree	indegree.rescaled	outdegree	outdegree.rescaled	eigencentrality	eigencentrality.rescaled	betweenness	betweenness.rescaled	clusteringcoeff	clusteringcoeff.rescaled	density	modularity	transitivity	diameter	offspring	deathdate	causeofdeath	lifespan	reprorate	latency.censored	is.censored
27	4	4	1	2	0.3333333333333333	M	153x517	TW	2017-03-24	17:05:00	0.2054794520547945	NA	0	1	20170328_T27_V1	2017-03-28	1	0	09:00:00	0	5538.223581534463	0.4329667818890954	11581	0.1374764908543182	11633	0.13994785427383552	0.16171431065083258	0.2925659561633308	2	0.00966183574879227	0.9718832298310199	0.5914552711381484	1	-0.009736842105263262	1	890	NA	NA	NA	NA	NA	120	0
27	4	4	1	2	0.3333333333333333	M	235x712	NR	2017-03-24	17:05:00	0.2054794520547945	7	2	1	20170328_T27_V1	2017-03-28	1	0	09:00:00	0	2394.4133035082987	0.17418872536717017	15629	0.20484995755871044	16085	0.21837784511309985	0.22778526011167785	0.45751205839836695	73	0.3526570048309179	0.9659780231767366	0.5746310496376413	1	-0.009736842105263262	1	890	NA	NA	NA	NA	NA	7	1
27	4	4	1	2	0.3333333333333333	M	307x176	CO	2017-03-24	17:05:00	0.2054794520547945	NA	0	1	20170328_T27_V1	2017-03-28	1	0	09:00:00	0	4684.0587411654915	0.36265747636738244	13107	0.16287469001214985	16276	0.22174265379465857	0.18597055514161817	0.353121662056224	58	0.28019323671497587	0.9205046860153554	0.4450752962898067	1	-0.009736842105263262	1	890	NA	NA	NA	NA	NA	120	0
27	4	4	1	2	0.3333333333333333	M	378x765	CY	2017-03-24	17:05:00	0.2054794520547945	NA	0	1	20170328_T27_V1	2017-03-28	1	0	09:00:00	0	5902.463692935588	0.46294866368219517	18701	0.2559792287335852	17268	0.23921851877950814	0.26905153032877366	0.5605332875714316	9	0.043478260869565216	0.9923545275098001	0.6497789957280063	1	-0.009736842105263262	1	890	NA	NA	NA	NA	NA	120	0
27	4	4	1	2	0.3333333333333333	M	57x862	BP	2017-03-24	17:05:00	0.2054794520547945	NA	0	1	20170328_T27_V1	2017-03-28	1	0	09:00:00	0	7281.977906542441	0.5765013197176884	15255	0.19862523509145683	15787	0.21312803889789303	0.22077373762998279	0.44000779497357234	0	0	0.964635533026745	0.5708062297849228	1	-0.009736842105263262	1	890	NA	NA	NA	NA	NA	120	0
27	4	4	1	2	0.3333333333333333	M	59x820	PP	2017-03-24	17:05:00	0.2054794520547945	85	1	0	20170328_T27_V1	2017-03-28	1	0	09:00:00	0	5670.924532263607	0.44388986282954573	14710	0.18955444967794552	21712	0.31750757522373335	0.2102917394271162	0.41383949012391813	3	0.014492753623188406	0.8794476756697392	0.32810187323403167	1	-0.009736842105263262	1	890	NA	NA	NA	NA	NA	85	1
27	4	4	1	2	0.3333333333333333	M	637x318	LG	2017-03-24	17:05:00	0.2054794520547945	90	1	1	20170328_T27_V1	2017-03-28	1	0	09:00:00	0	6117.336490978425	0.4806355977397632	19791	0.2741207995606078	19543	0.2792967373687548	0.2779929808512975	0.5828556156755821	0	0	0.9760402595100313	0.6032988512528492	1	-0.009736842105263262	1	890	NA	NA	NA	NA	NA	90	1
27	4	4	1	2	0.3333333333333333	M	732x40	CG	2017-03-24	17:05:00	0.2054794520547945	115	1	1	20170328_T27_V1	2017-03-28	1	0	09:00:00	0	2266.0274459892903	0.1636208348917535	8569	0.08734583825707772	8404	0.08306320907617504	0.11187265851160695	0.16813628901904634	151	0.7294685990338164	0.9777022648053109	0.6080339853234779	1	-0.009736842105263262	1	890	NA	NA	NA	NA	NA	115	1
27	4	4	1	2	0.3333333333333333	M	801x513	UB	2017-03-24	17:05:00	0.2054794520547945	75	1	1	20170328_T27_V1	2017-03-28	1	0	09:00:00	0	10022.050995746902	0.8020463513973821	16947	0.2267862789807433	17400	0.24154393629765344	0.24020585988815132	0.48852008139892594	0	0	0.9665567392879821	0.5762798400376258	1	-0.009736842105263262	1	890	NA	NA	NA	NA	NA	75	1
27	4	4	1	2	0.3333333333333333	M	855x391	BB	2017-03-24	17:05:00	0.2054794520547945	7	1	1	20170328_T27_V1	2017-03-28	1	0	09:00:00	0	8769.430230658418	0.698938740415169	15675	0.20561556513489673	17433	0.24212529067718977	0.22491589569961473	0.4503486911465884	0	0	0.947141051889149	0.5209636005719608	1	-0.009736842105263262	1	890	NA	NA	NA	NA	NA	7	1
28	4	4	1	2	0.3333333333333333	M	153x517	PP	2017-03-24	17:10:00	0.273972602739726	6	2	1	20170328_T28_V1.5	2017-03-28	1	0	09:30:00	1	9136.040697303648	0.7291157344666718	14227	0.1815155701279896	15052	0.20017969135367486	0.23099288632627155	0.4655198961219295	0	0	0.9592651499137377	0.5555057466138078	1	0	1	1023	NA	NA	NA	NA	NA	6	1
28	4	4	1	2	0.3333333333333333	M	235x712	TW	2017-03-24	17:10:00	0.273972602739726	95	1	1	20170328_T28_V1.5	2017-03-28	1	0	09:30:00	1	2909.242499282474	0.2165661231555739	9083	0.09590067073881131	9351	0.0997463180889296	0.13734302086523412	0.23172303973214947	74	0.357487922705314	0.9659002606816429	0.5744095004999935	1	0	1	1023	NA	NA	NA	NA	NA	95	1
28	4	4	1	2	0.3333333333333333	M	307x176	NR	2017-03-24	17:10:00	0.273972602739726	NA	0	1	20170328_T28_V1.5	2017-03-28	1	0	09:30:00	1	7913.564712092946	0.6284894461029316	11993	0.14433367175407352	12747	0.1595729687830315	0.18930855664494853	0.3614549816425472	24.5	0.11835748792270531	0.9581463435950097	0.5523182128957806	1	0	1	1023	NA	NA	NA	NA	NA	120	0
28	4	4	1	2	0.3333333333333333	M	378x765	CO	2017-03-24	17:10:00	0.273972602739726	90	1	1	20170328_T28_V1.5	2017-03-28	1	0	09:30:00	1	6258.073036674996	0.4922201167012044	16103	0.2127390443220212	14886	0.19725530265661334	0.25250882944440844	0.5192344405958305	0	0	0.9920782701446808	0.6489919250336144	1	0	1	1023	NA	NA	NA	NA	NA	90	1
28	4	4	1	2	0.3333333333333333	M	57x862	BB	2017-03-24	17:10:00	0.273972602739726	NA	0	1	20170328_T28_V1.5	2017-03-28	1	0	09:30:00	1	6001.9433292048225	0.47113718164627005	16572	0.2205449128705291	15918	0.21543583961665844	0.26361133539479414	0.5469518428202783	0	0	0.9827655910758404	0.6224596485884435	1	0	1	1023	NA	NA	NA	NA	NA	120	0
28	4	4	1	2	0.3333333333333333	M	59x820	BP	2017-03-24	17:10:00	0.273972602739726	NA	0	1	20170328_T28_V1.5	2017-03-28	1	0	09:30:00	1	6855.688869199408	0.5414119730827213	15767	0.20714678028726927	15556	0.20905855824113875	0.25415568042276976	0.523345803487681	1	0.004830917874396135	0.9762500744207477	0.6038966241571121	1	0	1	1023	NA	NA	NA	NA	NA	120	0
28	4	4	1	2	0.3333333333333333	M	637x318	CY	2017-03-24	17:10:00	0.273972602739726	NA	0	1	20170328_T28_V1.5	2017-03-28	1	0	09:30:00	1	5543.41426413706	0.43339404518971847	16916	0.2262703260489656	17140	0.2369635684588824	0.26849486788032073	0.5591435799634407	0	0	0.9697731558196675	0.5854435674624258	1	0	1	1023	NA	NA	NA	NA	NA	120	0
28	4	4	1	2	0.3333333333333333	M	732x40	LG	2017-03-24	17:10:00	0.273972602739726	100	1	1	20170328_T28_V1.5	2017-03-28	1	0	09:30:00	1	7769.223530162263	0.6166082168833518	12575	0.15402027195712598	13624	0.17502290183919386	0.20106471003813436	0.3908042144794744	2	0.00966183574879227	0.9534942018624601	0.5390640344152705	1	0	1	1023	NA	NA	NA	NA	NA	100	1
28	4	4	1	2	0.3333333333333333	M	801x513	CG	2017-03-24	17:10:00	0.273972602739726	NA	0	1	20170328_T28_V1.5	2017-03-28	1	0	09:30:00	1	8847.145500858749	0.7053357570306706	15379	0.20068904681856764	16920	0.2330878725953069	0.2476570353029649	0.5071219382175778	0	0	0.9497624811411616	0.5284321802450833	1	0	1	1023	NA	NA	NA	NA	NA	120	0
28	4	4	1	2	0.3333333333333333	M	855x391	UB	2017-03-24	17:10:00	0.273972602739726	28	2	1	20170328_T28_V1.5	2017-03-28	1	0	09:30:00	1	7911.212424056295	0.6282958210197772	16073	0.21223973503320406	16701	0.22922979353111128	0.25766466716977554	0.532105987675075	0	0	0.9636511473333345	0.5680016669783263	1	0	1	1023	NA	NA	NA	NA	NA	28	1
29	5	4	1	1	0	M	153x517	BP	2017-03-24	17:15:00	0.3424657534246575	NA	0	1	20170328_T29_V1	2017-03-28	1	0	09:00:00	0	5048.858143250645	0.39268539533939706	10535	0.1200672403175607	11079	0.13018814741737722	0.16106328418926677	0.2909406688295869	55	0.26570048309178745	0.9583203079085377	0.5528138457017648	0.9973684210526316	0	1	1172	NA	NA	NA	NA	NA	120	0
29	5	4	1	1	0	M	235x712	PP	2017-03-24	17:15:00	0.3424657534246575	65	2	1	20170328_T29_V1	2017-03-28	1	0	09:00:00	0	10327.413878129535	0.8271818418527809	11021	0.1281560507963983	12496	0.15515115213867944	0.16734426262571428	0.3066211293007701	32	0.15458937198067632	0.9391262674844765	0.4981290892673964	0.9973684210526316	0	1	1172	NA	NA	NA	NA	NA	65	1
29	5	4	1	1	0	M	307x176	TW	2017-03-24	17:15:00	0.3424657534246575	NA	0	1	20170328_T29_V1	2017-03-28	1	0	09:00:00	0	5036.314460160852	0.391652880764872	13828	0.1748747565867217	14524	0.19087802128109366	0.2005770458482902	0.389586760999983	4	0.01932367149758454	0.9581291753096212	0.5522692996141513	0.9973684210526316	0	1	1172	NA	NA	NA	NA	NA	120	0
29	5	4	1	1	0	M	378x765	NR	2017-03-24	17:15:00	0.3424657534246575	NA	0	1	20170328_T29_V1	2017-03-28	1	0	09:00:00	0	2207.9585280475067	0.15884097847537312	22413	0.3177604314032255	21104	0.30679656120076104	0.33032045246498065	0.7134911302689743	0	0	0.9834944901930218	0.6245363176902927	0.9973684210526316	0	1	1172	NA	NA	NA	NA	NA	120	0
29	5	4	1	1	0	M	57x862	UB	2017-03-24	17:15:00	0.3424657534246575	6	2	1	20170328_T29_V1	2017-03-28	1	0	09:00:00	0	6703.192877592298	0.528859492861094	14138	0.18003428590449877	14747	0.1948065675428088	0.20616516275211014	0.40353749289713936	23	0.1111111111111111	0.9596929108440273	0.5567244583476699	0.9973684210526316	0	1	1172	NA	NA	NA	NA	NA	6	1
29	5	4	1	1	0	M	59x820	BB	2017-03-24	17:15:00	0.3424657534246575	NA	0	1	20170328_T29_V1	2017-03-28	1	0	09:00:00	0	7390.271076667927	0.5854153105827054	15536	0.20330209876337732	16773	0.23049820308646324	0.23123887889949912	0.4661340164950097	0	0	0.951844645413001	0.534364367712978	0.9973684210526316	0	1	1172	NA	NA	NA	NA	NA	120	0
29	5	4	1	1	0	M	637x318	CO	2017-03-24	17:15:00	0.3424657534246575	NA	0	1	20170328_T29_V1	2017-03-28	1	0	09:00:00	0	4572.842292904638	0.35350286022041677	18102	0.24600968660020306	18249	0.25650059897117894	0.26765763835589523	0.5570534367483515	14	0.06763285024154589	0.9841659560030444	0.6264493565014988	0.9973684210526316	0	1	1172	NA	NA	NA	NA	NA	120	0
29	5	4	1	1	0	M	732x40	CY	2017-03-24	17:15:00	0.3424657534246575	NA	0	1	20170328_T29_V1	2017-03-28	1	0	09:00:00	0	3666.911488506186	0.27893251653772944	10980	0.1274736614350149	13729	0.17687266577408217	0.1627488051923208	0.2951485714245664	30.5	0.1473429951690821	0.917137097435774	0.4354808723344045	0.9973684210526316	0	1	1172	NA	NA	NA	NA	NA	120	0
29	5	4	1	1	0	M	801x513	LG	2017-03-24	17:15:00	0.3424657534246575	75	1	1	20170328_T29_V1	2017-03-28	1	0	09:00:00	0	7669.522801434177	0.6084015000231116	15061	0.195396368357106	15389	0.20611655274469734	0.22085514171627516	0.44021102024654785	1	0.004830917874396135	0.9646309856654685	0.5707932741310671	0.9973684210526316	0	1	1172	NA	NA	NA	NA	NA	75	1
29	5	4	1	1	0	M	855x391	CG	2017-03-24	17:15:00	0.3424657534246575	75	1	1	20170328_T29_V1	2017-03-28	1	0	09:00:00	0	6957.002967940552	0.5497514920905172	15425	0.20145465439475393	14814	0.19598689310126136	0.23589956057720923	0.47776940667435186	13	0.06280193236714976	0.9791333547244788	0.6121112302357724	0.9973684210526316	0	1	1172	NA	NA	NA	NA	NA	75	1
30	5	4	1	1	0	M	153x517	BB	2017-03-24	17:20:00	0.410958904109589	18	3	1	20170328_T30_V1.5	2017-03-28	1	0	09:30:00	1	7032.038109876393	0.5559278979432251	8906	0.09295474593479021	9634	0.1047318723134381	0.17247116378463803	0.3194204362520031	8	0.03864734299516908	0.950755124056095	0.5312602682781473	0.994736842105263	0	0.9946808510638298	732	NA	NA	NA	NA	NA	18	1
30	5	4	1	1	0	M	235x712	BP	2017-03-24	17:20:00	0.410958904109589	70	1	1	20170328_T30_V1.5	2017-03-28	1	0	09:30:00	1	8976.626190053197	0.715993766943373	9020	0.09485212123229532	9790	0.10748009301670072	0.17631868718078517	0.32902577706564884	1	0.004830917874396135	0.9512953144532091	0.5327992970413327	0.994736842105263	0	0.9946808510638298	732	NA	NA	NA	NA	NA	70	1
30	5	4	1	1	0	M	307x176	PP	2017-03-24	17:20:00	0.410958904109589	NA	0	1	20170328_T30_V1.5	2017-03-28	1	0	09:30:00	1	6739.206170321819	0.5318238733666988	8436	0.08513223374332174	8483	0.08445493622718625	0.1580287283873619	0.28336490133080816	66	0.3188405797101449	0.9695528615677561	0.5848159384044728	0.994736842105263	0	0.9946808510638298	732	NA	NA	NA	NA	NA	120	0
30	5	4	1	1	0	M	378x765	TW	2017-03-24	17:20:00	0.410958904109589	NA	0	1	20170328_T30_V1.5	2017-03-28	1	0	09:30:00	1	6533.540606306038	0.5148948190527393	12285	0.14919361549856033	11958	0.14567331407229933	0.2313934021090698	0.466519783633692	0	0	0.9757466908809564	0.6024624599239239	0.994736842105263	0	0.9946808510638298	732	NA	NA	NA	NA	NA	120	0
30	5	4	1	1	0	M	57x862	CG	2017-03-24	17:20:00	0.410958904109589	NA	0	1	20170328_T30_V1.5	2017-03-28	1	0	09:30:00	1	5860.180292914789	0.4594681686418292	10329	0.11663864986768303	9835	0.10827284898879572	0.20006606768773616	0.38831110420076353	15	0.07246376811594203	0.9837923620903188	0.6253849692400681	0.994736842105263	0	0.9946808510638298	732	NA	NA	NA	NA	NA	120	0
30	5	4	1	1	0	M	59x820	UB	2017-03-24	17:20:00	0.410958904109589	NA	0	1	20170328_T30_V1.5	2017-03-28	1	0	09:30:00	1	6696.430948179152	0.5283028947215362	11093	0.12935439308955946	11177	0.1319145937566063	0.2246455888482728	0.4496738701866943	0	0	0.9668442578186629	0.5770989943414239	0.994736842105263	0	0.9946808510638298	732	NA	NA	NA	NA	NA	120	0
30	5	4	1	1	0	M	637x318	NR	2017-03-24	17:20:00	0.410958904109589	NA	0	1	20170328_T30_V1.5	2017-03-28	1	0	09:30:00	1	6404.750566230301	0.504293658892685	11942	0.1434848459630844	12081	0.14784018039602564	0.22968757328654846	0.46226118257451054	68	0.3285024154589372	0.9689250504302745	0.5830272738824931	0.994736842105263	0	0.9946808510638298	732	NA	NA	NA	NA	NA	120	0
30	5	4	1	1	0	M	732x40	CO	2017-03-24	17:20:00	0.410958904109589	11	1	1	20170328_T30_V1.5	2017-03-28	1	0	09:30:00	1	8108.470595825873	0.644532833373986	7672	0.07241649052144533	8297	0.08117821154252695	0.14704044348265102	0.25593265190696346	6	0.028985507246376812	0.9496118323847048	0.5280029745972901	0.994736842105263	0	0.9946808510638298	732	NA	NA	NA	NA	NA	11	1
30	5	4	1	1	0	M	801x513	CY	2017-03-24	17:20:00	0.410958904109589	11	2	1	20170328_T30_V1.5	2017-03-28	1	0	09:30:00	1	3962.0726240576696	0.30322826541058234	10634	0.12171496097065726	10322	0.1168522302868015	0.20859434215794437	0.40960193843472664	0	0	0.9765764046161068	0.6048263547847512	0.994736842105263	0	0.9946808510638298	732	NA	NA	NA	NA	NA	11	1
30	5	4	1	1	0	M	855x391	LG	2017-03-24	17:20:00	0.410958904109589	NA	0	1	20170328_T30_V1.5	2017-03-28	1	0	09:30:00	1	5262.346938267185	0.4102584072510045	14611	0.18790672902484895	14260	0.18622718624480306	0.2865553376229128	0.6042315363630951	0	0	0.9752299838891921	0.600990336526854	0.994736842105263	0	0.9946808510638298	732	NA	NA	NA	NA	NA	120	0
31	1	4	1	4	1	M	153x517	BB	2017-03-24	17:25:00	0.4794520547945205	65	1	1	20170328_T31_V1	2017-03-28	1	0	09:00:00	0	6246.281287000621	0.4912494964048538	17134	0.22989864021437012	22898	0.3384010992882813	0.24405038036217552	0.49811792541854133	1	0.004830917874396135	0.9029263076025666	0.39499363965176576	1	0	1	1255	NA	NA	NA	NA	NA	65	1
31	1	4	1	4	1	M	235x712	BP	2017-03-24	17:25:00	0.4794520547945205	6	2	1	20170328_T31_V1	2017-03-28	1	0	09:00:00	0	8676.815745066211	0.6913153170951153	15557	0.2036516152655493	21488	0.3135614121626383	0.22476063981860803	0.44996109489392216	0	0	0.8950852323507202	0.37265403418791276	1	0	1	1255	NA	NA	NA	NA	NA	6	1
31	1	4	1	4	1	M	307x176	PP	2017-03-24	17:25:00	0.4794520547945205	NA	0	1	20170328_T31_V1	2017-03-28	1	0	09:00:00	0	10483.511253678846	0.8400307646249862	17785	0.24073365178170197	27204	0.4142590374180819	0.25876783744630594	0.5348600518848389	0	0	0.871121048808928	0.30437890757680997	1	0	1	1255	NA	NA	NA	NA	NA	120	0
31	1	4	1	4	1	M	378x765	TW	2017-03-24	17:25:00	0.4794520547945205	NA	0	1	20170328_T31_V1	2017-03-28	1	0	09:00:00	0	4284.279944391932	0.3297502806657739	11955	0.14370121332157182	14558	0.19147699246000988	0.17192749557157105	0.3180631687481113	22	0.10628019323671498	0.9252105800214275	0.4584826176167646	1	0	1	1255	NA	NA	NA	NA	NA	120	0
31	1	4	1	4	1	M	57x862	CG	2017-03-24	17:25:00	0.4794520547945205	NA	0	1	20170328_T31_V1	2017-03-28	1	0	09:00:00	0	7105.431217561159	0.5619691421943548	12078	0.14574838140572208	14655	0.19318582199985906	0.1700454059066615	0.3133645325575167	10	0.04830917874396135	0.9260767893917933	0.46095049032063984	1	0	1	1255	NA	NA	NA	NA	NA	120	0
31	1	4	1	4	1	M	59x820	UB	2017-03-24	17:25:00	0.4794520547945205	6	2	1	20170328_T31_V1	2017-03-28	1	0	09:00:00	0	7994.596900511414	0.6351594898969913	18956	0.2602233576885309	25647	0.38682968078359525	0.26338952792602494	0.546398100552025	0	0	0.8999940011306959	0.3866393556311821	1	0	1	1255	NA	NA	NA	NA	NA	6	1
31	1	4	1	4	1	M	637x318	NR	2017-03-24	17:25:00	0.4794520547945205	13	1	1	20170328_T31_V1	2017-03-28	1	0	09:00:00	0	5574.647629665079	0.4359649731132235	15360	0.2003728176023168	18200	0.25563737580156437	0.21931443487742164	0.4363646461618776	0	0	0.9318042714943787	0.4772683659133921	1	0	1	1255	NA	NA	NA	NA	NA	13	1
31	1	4	1	4	1	M	732x40	CO	2017-03-24	17:25:00	0.4794520547945205	NA	0	1	20170328_T31_V1	2017-03-28	1	0	09:00:00	0	5654.485204706441	0.44253668408797053	12691	0.15595093454055223	17372	0.24105066591501656	0.17520287768407156	0.3262401590471153	6	0.028985507246376812	0.897223937838647	0.37874731033551884	1	0	1	1255	NA	NA	NA	NA	NA	120	0
31	1	4	1	4	1	M	801x513	CY	2017-03-24	17:25:00	0.4794520547945205	6	2	1	20170328_T31_V1	2017-03-28	1	0	09:00:00	0	11471.561136773173	0.9213606178546783	12151	0.1469633673418438	11489	0.13741103516313155	0.17500553815563777	0.325747500983357	38	0.18357487922705315	0.9865962409109618	0.6333733566244216	1	0	1	1255	NA	NA	NA	NA	NA	6	1
31	1	4	1	4	1	M	855x391	LG	2017-03-24	17:25:00	0.4794520547945205	NA	0	1	20170328_T31_V1	2017-03-28	1	0	09:00:00	0	6969.6943829210595	0.5507961669954009	11263	0.13218381239285654	12675	0.15830455922767953	0.1579981422031598	0.2832885429326385	14	0.06763285024154589	0.9442772206578707	0.5128044058484115	1	0	1	1255	NA	NA	NA	NA	NA	120	0
32	1	4	1	4	1	M	153x517	UB	2017-03-24	17:30:00	0.547945205479452	NA	0	1	NA	NA	NA	NA	NA	NA	NA	NA	NA	NA	NA	NA	NA	NA	NA	NA	NA	NA	NA	NA	NA	NA	NA	NA	NA	NA	NA	120	0
32	1	4	1	4	1	M	235x712	BB	2017-03-24	17:30:00	0.547945205479452	NA	0	1	NA	NA	NA	NA	NA	NA	NA	NA	NA	NA	NA	NA	NA	NA	NA	NA	NA	NA	NA	NA	NA	NA	NA	NA	NA	NA	NA	120	0
32	1	4	1	4	1	M	307x176	BP	2017-03-24	17:30:00	0.547945205479452	25	3	1	NA	NA	NA	NA	NA	NA	NA	NA	NA	NA	NA	NA	NA	NA	NA	NA	NA	NA	NA	NA	NA	NA	NA	NA	NA	NA	NA	25	1
32	1	4	1	4	1	M	378x765	PP	2017-03-24	17:30:00	0.547945205479452	NA	0	1	NA	NA	NA	NA	NA	NA	NA	NA	NA	NA	NA	NA	NA	NA	NA	NA	NA	NA	NA	NA	NA	NA	NA	NA	NA	NA	NA	120	0
32	1	4	1	4	1	M	57x862	LG	2017-03-24	17:30:00	0.547945205479452	8	1	1	NA	NA	NA	NA	NA	NA	NA	NA	NA	NA	NA	NA	NA	NA	NA	NA	NA	NA	NA	NA	NA	NA	NA	NA	NA	NA	NA	8	1
32	1	4	1	4	1	M	59x820	CG	2017-03-24	17:30:00	0.547945205479452	NA	0	1	NA	NA	NA	NA	NA	NA	NA	NA	NA	NA	NA	NA	NA	NA	NA	NA	NA	NA	NA	NA	NA	NA	NA	NA	NA	NA	NA	120	0
32	1	4	1	4	1	M	637x318	TW	2017-03-24	17:30:00	0.547945205479452	NA	0	1	NA	NA	NA	NA	NA	NA	NA	NA	NA	NA	NA	NA	NA	NA	NA	NA	NA	NA	NA	NA	NA	NA	NA	NA	NA	NA	NA	120	0
32	1	4	1	4	1	M	732x40	NR	2017-03-24	17:30:00	0.547945205479452	NA	0	1	NA	NA	NA	NA	NA	NA	NA	NA	NA	NA	NA	NA	NA	NA	NA	NA	NA	NA	NA	NA	NA	NA	NA	NA	NA	NA	NA	120	0
32	1	4	1	4	1	M	801x513	CO	2017-03-24	17:30:00	0.547945205479452	NA	0	1	NA	NA	NA	NA	NA	NA	NA	NA	NA	NA	NA	NA	NA	NA	NA	NA	NA	NA	NA	NA	NA	NA	NA	NA	NA	NA	NA	120	0
32	1	4	1	4	1	M	855x391	CY	2017-03-24	17:30:00	0.547945205479452	8	2	1	NA	NA	NA	NA	NA	NA	NA	NA	NA	NA	NA	NA	NA	NA	NA	NA	NA	NA	NA	NA	NA	NA	NA	NA	NA	NA	NA	8	1
33	2	2	0.3333333333333333	4	1	M	153x517	CG	2017-03-24	17:35:00	0.6164383561643836	95	1	1	20170328_T33_V1	2017-03-28	1	0	09:00:00	0	9579.684197897874	0.7656335878736648	14703	0.1894379441772215	14816	0.19602212670002114	0.16460253430480865	0.2997764055059532	11	0.05314009661835749	0.9620322412591799	0.5633893246887746	0.9921052631578948	0	0.9946808510638298	1302	NA	NA	NA	NA	NA	95	1
33	2	2	0.3333333333333333	4	1	M	235x712	UB	2017-03-24	17:35:00	0.6164383561643836	50	3	1	20170328_T33_V1	2017-03-28	1	0	09:00:00	0	7294.9950979813175	0.577572810426104	19255	0.2651998069337417	23886	0.3558064970756113	0.22187116283078195	0.4427475166037813	4	0.01932367149758454	0.9114152399078571	0.4191790214289512	0.9921052631578948	0	0.9946808510638298	1302	NA	NA	NA	NA	NA	50	1
33	2	2	0.3333333333333333	4	1	M	307x176	BB	2017-03-24	17:35:00	0.6164383561643836	100	1	1	20170328_T33_V1	2017-03-28	1	0	09:00:00	0	6229.54218473015	0.48987164215463047	20919	0.2928948288201321	28609	0.4390106405468254	0.23925209262791766	0.48613900176712554	1	0.004830917874396135	0.8909764937769299	0.3609480377850627	0.9921052631578948	0	0.9946808510638298	1302	NA	NA	NA	NA	NA	100	1
33	2	2	0.3333333333333333	4	1	M	378x765	BP	2017-03-24	17:35:00	0.6164383561643836	NA	0	1	20170328_T33_V1	2017-03-28	1	0	09:00:00	0	9465.61461820224	0.7562441204658407	17039	0.22831749413311586	16075	0.21820167711930097	0.19727575276507844	0.3813450839716551	40	0.1932367149758454	0.9809870569972038	0.6173925183359437	0.9921052631578948	0	0.9946808510638298	1302	NA	NA	NA	NA	NA	120	0
33	2	2	0.3333333333333333	4	1	M	57x862	CY	2017-03-24	17:35:00	0.6164383561643836	NA	0	1	20170328_T33_V1	2017-03-28	1	0	09:00:00	0	6437.441411876627	0.5069845571194462	19953	0.27681706972022035	24140	0.360281164118103	0.23097394860994713	0.465472618119745	3	0.014492753623188406	0.9188950136719624	0.44048926134912575	0.9921052631578948	0	0.9946808510638298	1302	NA	NA	NA	NA	NA	120	0
33	2	2	0.3333333333333333	4	1	M	59x820	LG	2017-03-24	17:35:00	0.6164383561643836	10	1	1	20170328_T33_V1	2017-03-28	1	0	09:00:00	0	8667.64541420408	0.6905604749805158	18096	0.24590982474243964	18585	0.2624198435628215	0.19847643463738615	0.38434258584619363	1	0.004830917874396135	0.9595320355114254	0.5562661166861298	0.9921052631578948	0	0.9946808510638298	1302	NA	NA	NA	NA	NA	10	1
33	2	2	0.3333333333333333	4	1	M	637x318	PP	2017-03-24	17:35:00	0.6164383561643836	NA	0	1	20170328_T33_V1	2017-03-28	1	0	09:00:00	0	5596.940826698501	0.43780000439430683	20981	0.2939267346836876	22807	0.33679797054471144	0.24692212914748968	0.5052872452573077	7	0.033816425120772944	0.9423280844560648	0.5072512218340884	0.9921052631578948	0	0.9946808510638298	1302	NA	NA	NA	NA	NA	120	0
33	2	2	0.3333333333333333	4	1	M	732x40	TW	2017-03-24	17:35:00	0.6164383561643836	NA	0	1	20170328_T33_V1	2017-03-28	1	0	09:00:00	0	3869.822127069847	0.29563480326989655	18060	0.24531065359585907	20459	0.29543372560073283	0.19216584557249847	0.3685882024514594	10	0.04830917874396135	0.9455312097060325	0.516377081749632	0.9921052631578948	0	0.9946808510638298	1302	NA	NA	NA	NA	NA	120	0
33	2	2	0.3333333333333333	4	1	M	801x513	NR	2017-03-24	17:35:00	0.6164383561643836	60	1	1	20170328_T33_V1	2017-03-28	1	0	09:00:00	0	8337.201751597364	0.6633604974891765	15542	0.20340196062114074	16013	0.21710943555774787	0.17155457335612265	0.3171321685675929	6	0.028985507246376812	0.9567002274021764	0.5481981573976298	0.9921052631578948	0	0.9946808510638298	1302	NA	NA	NA	NA	NA	60	1
33	2	2	0.3333333333333333	4	1	M	855x391	CO	2017-03-24	17:35:00	0.6164383561643836	40	1	1	20170328_T33_V1	2017-03-28	1	0	09:00:00	0	5692.0927841315515	0.4456322959263014	22032	0.3114192034352479	26741	0.40610245930519345	0.2499545180389005	0.5128576030647954	0	0	0.9179921212500713	0.4379168768440034	0.9921052631578948	0	0.9946808510638298	1302	NA	NA	NA	NA	NA	40	1
34	2	2	0.3333333333333333	4	1	M	153x517	LG	2017-03-24	17:40:00	0.684931506849315	35	1	1	20170328_T34_V1.5	2017-03-28	1	0	09:30:00	1	2209.558993806265	0.15897271842847277	27007	0.3942213271640897	25882	0.39096962863786905	0.39861146230655314	0.883979612468512	0	0	0.962281535066046	0.5640995748918521	0.9736842105263158	0	0.9747225647348952	626	NA	NA	NA	NA	NA	35	1
34	2	2	0.3333333333333333	4	1	M	235x712	CG	2017-03-24	17:40:00	0.684931506849315	NA	0	1	20170328_T34_V1.5	2017-03-28	1	0	09:30:00	1	2817.1589763950506	0.2089864052390523	14317	0.18301349799444103	15422	0.20669790712423367	0.17235669547902083	0.3191346661670402	1	0.004830917874396135	0.9281269567762053	0.46679151709714456	0.9736842105263158	0	0.9747225647348952	626	NA	NA	NA	NA	NA	120	0
34	2	2	0.3333333333333333	4	1	M	307x176	UB	2017-03-24	17:40:00	0.684931506849315	NA	0	1	20170328_T34_V1.5	2017-03-28	1	0	09:30:00	1	2416.434574324648	0.17600137344705868	9230	0.09834728625401527	9884	0.10913607215841026	0.11553946271112195	0.17729046442146723	88	0.4251207729468599	0.9194950597168866	0.4421988217695026	0.9736842105263158	0	0.9747225647348952	626	NA	NA	NA	NA	NA	120	0
34	2	2	0.3333333333333333	4	1	M	378x765	BB	2017-03-24	17:40:00	0.684931506849315	15	1	1	20170328_T34_V1.5	2017-03-28	1	0	09:30:00	1	1307.4175679010157	0.08471429178758375	7793	0.07443037131967445	7816	0.0727045310408005	0.07437799718836696	0.07453088013119177	138.5	0.6690821256038647	0.9541992936250592	0.5410728752038557	0.9736842105263158	0	0.9747225647348952	626	NA	NA	NA	NA	NA	15	1
34	2	2	0.3333333333333333	4	1	M	57x862	CO	2017-03-24	17:40:00	0.684931506849315	NA	0	1	20170328_T34_V1.5	2017-03-28	1	0	09:30:00	1	6420.728095943145	0.5056088254331121	17114	0.22956576735515868	17406	0.24164963709393278	0.2445143618019432	0.49927625492074457	0	0	0.948406720741599	0.5245695528047191	0.9736842105263158	0	0.9747225647348952	626	NA	NA	NA	NA	NA	120	0
34	2	2	0.3333333333333333	4	1	M	59x820	CY	2017-03-24	17:40:00	0.684931506849315	30	1	1	20170328_T34_V1.5	2017-03-28	1	0	09:30:00	1	2653.481184086382	0.19551351176151402	12411	0.1512907145115923	14035	0.18226340638432809	0.1584265052269107	0.2843579510717057	0	0	0.9228228455332743	0.4516798457131003	0.9736842105263158	0	0.9747225647348952	626	NA	NA	NA	NA	NA	30	1
34	2	2	0.3333333333333333	4	1	M	637x318	BP	2017-03-24	17:40:00	0.684931506849315	NA	0	1	20170328_T34_V1.5	2017-03-28	1	0	09:30:00	1	7558.505646426403	0.5992632884031844	13198	0.16438926152156183	13184	0.16727151011204283	0.18203846604602134	0.34330520300346057	0	0	0.9640956496312421	0.5692680756842871	0.9736842105263158	0	0.9747225647348952	626	NA	NA	NA	NA	NA	120	0
34	2	2	0.3333333333333333	4	1	M	732x40	PP	2017-03-24	17:40:00	0.684931506849315	NA	0	1	20170328_T34_V1.5	2017-03-28	1	0	09:30:00	1	1757.6376038347446	0.12177348289733177	11195	0.1310520446715377	11526	0.13806285674018745	0.12118905016445747	0.19139465752400323	60	0.2898550724637681	0.9141537118298705	0.42698106137203323	0.9736842105263158	0	0.9747225647348952	626	NA	NA	NA	NA	NA	120	0
34	2	2	0.3333333333333333	4	1	M	801x513	TW	2017-03-24	17:40:00	0.684931506849315	NA	0	1	20170328_T34_V1.5	2017-03-28	1	0	09:30:00	1	9409.288208111047	0.7516076959856054	15309	0.19952399181132766	16626	0.22790853357761962	0.2190565605568688	0.435720863010753	0	0	0.9315433799229008	0.47652507311381226	0.9736842105263158	0	0.9747225647348952	626	NA	NA	NA	NA	NA	120	0
34	2	2	0.3333333333333333	4	1	M	855x391	NR	2017-03-24	17:40:00	0.684931506849315	35	2	1	20170328_T34_V1.5	2017-03-28	1	0	09:30:00	1	1635.8569934420143	0.11174929349259755	6834	0.05846911772048666	6394	0.04765344232259883	0.09300871965038646	0.12104247224557481	107	0.5169082125603864	0.9690245798954599	0.583310838178569	0.9736842105263158	0	0.9747225647348952	626	NA	NA	NA	NA	NA	35	1
35	3	1	0	4	1	M	153x517	CY	2017-03-31	17:13:00	0.3150684931506849	NA	0	1	20170405_T35_V3	2017-04-05	2	1	09:00:00	0	5110.565386584482	0.3977647350867312	12716	0.15636702561456653	13079	0.16542174617715452	0.18705879246441154	0.35583844615220295	1	0.004830917874396135	0.9661268944851035	0.5750551912492168	1	0	1	1110	NA	NA	NA	NA	NA	120	0
35	3	1	0	4	1	M	235x712	LG	2017-03-31	17:13:00	0.3150684931506849	NA	0	1	20170405_T35_V3	2017-04-05	2	1	09:00:00	0	8980.037255441119	0.7162745437058657	15017	0.19466404806684087	15557	0.20907617504051865	0.22840233770234367	0.4590525923877753	5	0.024154589371980676	0.9643806166341654	0.5700799605611763	1	0	1	1110	NA	NA	NA	NA	NA	120	0
35	3	1	0	4	1	M	307x176	CG	2017-03-31	17:13:00	0.3150684931506849	NA	0	1	20170405_T35_V3	2017-04-05	2	1	09:00:00	0	7062.466827489152	0.5584325924730833	14794	0.1909525156866335	15646	0.21064407018532874	0.23005576537550795	0.46318037399590273	11	0.05314009661835749	0.9593564655325496	0.5557659092613306	1	0	1	1110	NA	NA	NA	NA	NA	120	0
35	3	1	0	4	1	M	378x765	UB	2017-03-31	17:13:00	0.3150684931506849	NA	0	1	20170405_T35_V3	2017-04-05	2	1	09:00:00	0	4878.151396268726	0.3786339239360729	22818	0.32450110680225686	21898	0.32078429990839263	0.3264690357034473	0.7038760696700028	0	0	0.9829820875531583	0.623076457601526	1	0	1	1110	NA	NA	NA	NA	NA	120	0
35	3	1	0	4	1	M	57x862	NR	2017-03-31	17:13:00	0.3150684931506849	NA	0	1	20170405_T35_V3	2017-04-05	2	1	09:00:00	0	1736.927348364765	0.12006874909133418	7945	0.07696020504968128	9715	0.10615883306320907	0.11497878609338427	0.17589073544126	130	0.6280193236714976	0.9242141348596614	0.45564369679720246	1	0	1	1110	NA	NA	NA	NA	NA	120	0
35	3	1	0	4	1	M	59x820	CO	2017-03-31	17:13:00	0.3150684931506849	NA	0	1	20170405_T35_V3	2017-04-05	2	1	09:00:00	0	3899.529143246648	0.2980800920219025	13191	0.16427275602083785	16158	0.21966387146783173	0.18438724873146203	0.3491689381566867	0	0	0.9237922374996892	0.4544416906608883	1	0	1	1110	NA	NA	NA	NA	NA	120	0
35	3	1	0	4	1	M	637x318	BB	2017-03-31	17:13:00	0.3150684931506849	112	1	1	20170405_T35_V3	2017-04-05	2	1	09:00:00	0	6827.287015318773	0.539074116819504	16845	0.22508862739876503	17179	0.23765062363469805	0.24214533595898746	0.49336198273185783	4	0.01932367149758454	0.9681973297068523	0.5809539620818833	1	0	1	1110	NA	NA	NA	NA	NA	112	1
35	3	1	0	4	1	M	732x40	BP	2017-03-31	17:13:00	0.3150684931506849	NA	0	1	20170405_T35_V3	2017-04-05	2	1	09:00:00	0	4381.673175463776	0.3377670592962535	13999	0.17772081953297938	13762	0.1774540201536185	0.19995508558855946	0.38803403742896075	0	0	0.977126184215266	0.6063927036518149	1	0	1	1110	NA	NA	NA	NA	NA	120	0
35	3	1	0	4	1	M	801x513	PP	2017-03-31	17:13:00	0.3150684931506849	4	3	1	20170405_T35_V3	2017-04-05	2	1	09:00:00	0	8831.967125892357	0.7040863717218886	14748	0.19018690811044722	16823	0.23137904305545767	0.21752591149526718	0.43189959816347656	0	0	0.9409987099005502	0.5034637689491176	1	0	1	1110	NA	NA	NA	NA	NA	4	1
35	3	1	0	4	1	M	855x391	TW	2017-03-31	17:13:00	0.3150684931506849	11	1	1	20170405_T35_V3	2017-04-05	2	1	09:00:00	0	8035.08976227639	0.6384925994500049	15499	0.2026862839738362	16447	0.22475512648861956	0.22961817934502163	0.4620879406237443	4	0.01932367149758454	0.958536449176905	0.5534296427072385	1	0	1	1110	NA	NA	NA	NA	NA	11	1
37	4	4	1	2	0.3333333333333333	M	153x517	NR	2017-03-31	17:17:00	0.3698630136986301	7	2	1	NA	NA	NA	NA	NA	NA	NA	NA	NA	NA	NA	NA	NA	NA	NA	NA	NA	NA	NA	NA	NA	NA	NA	NA	NA	NA	NA	7	1
37	4	4	1	2	0.3333333333333333	M	235x712	CO	2017-03-31	17:17:00	0.3698630136986301	NA	0	1	NA	NA	NA	NA	NA	NA	NA	NA	NA	NA	NA	NA	NA	NA	NA	NA	NA	NA	NA	NA	NA	NA	NA	NA	NA	NA	NA	120	0
37	4	4	1	2	0.3333333333333333	M	307x176	CY	2017-03-31	17:17:00	0.3698630136986301	NA	0	1	NA	NA	NA	NA	NA	NA	NA	NA	NA	NA	NA	NA	NA	NA	NA	NA	NA	NA	NA	NA	NA	NA	NA	NA	NA	NA	NA	120	0
37	4	4	1	2	0.3333333333333333	M	378x765	LG	2017-03-31	17:17:00	0.3698630136986301	7	1	1	NA	NA	NA	NA	NA	NA	NA	NA	NA	NA	NA	NA	NA	NA	NA	NA	NA	NA	NA	NA	NA	NA	NA	NA	NA	NA	NA	7	1
37	4	4	1	2	0.3333333333333333	M	57x862	PP	2017-03-31	17:17:00	0.3698630136986301	4	1	1	NA	NA	NA	NA	NA	NA	NA	NA	NA	NA	NA	NA	NA	NA	NA	NA	NA	NA	NA	NA	NA	NA	NA	NA	NA	NA	NA	4	1
37	4	4	1	2	0.3333333333333333	M	59x820	TW	2017-03-31	17:17:00	0.3698630136986301	7	1	1	NA	NA	NA	NA	NA	NA	NA	NA	NA	NA	NA	NA	NA	NA	NA	NA	NA	NA	NA	NA	NA	NA	NA	NA	NA	NA	NA	7	1
37	4	4	1	2	0.3333333333333333	M	637x318	CG	2017-03-31	17:17:00	0.3698630136986301	NA	0	1	NA	NA	NA	NA	NA	NA	NA	NA	NA	NA	NA	NA	NA	NA	NA	NA	NA	NA	NA	NA	NA	NA	NA	NA	NA	NA	NA	120	0
37	4	4	1	2	0.3333333333333333	M	732x40	UB	2017-03-31	17:17:00	0.3698630136986301	7	1	1	NA	NA	NA	NA	NA	NA	NA	NA	NA	NA	NA	NA	NA	NA	NA	NA	NA	NA	NA	NA	NA	NA	NA	NA	NA	NA	NA	7	1
37	4	4	1	2	0.3333333333333333	M	801x513	BB	2017-03-31	17:17:00	0.3698630136986301	73	1	1	NA	NA	NA	NA	NA	NA	NA	NA	NA	NA	NA	NA	NA	NA	NA	NA	NA	NA	NA	NA	NA	NA	NA	NA	NA	NA	NA	73	1
37	4	4	1	2	0.3333333333333333	M	855x391	BP	2017-03-31	17:17:00	0.3698630136986301	7	1	1	NA	NA	NA	NA	NA	NA	NA	NA	NA	NA	NA	NA	NA	NA	NA	NA	NA	NA	NA	NA	NA	NA	NA	NA	NA	NA	NA	7	1
38	4	4	1	2	0.3333333333333333	M	153x517	TW	2017-03-31	17:21:00	0.4246575342465753	16	3	1	NA	NA	NA	NA	NA	NA	NA	NA	NA	NA	NA	NA	NA	NA	NA	NA	NA	NA	NA	NA	NA	NA	NA	NA	NA	NA	NA	16	1
38	4	4	1	2	0.3333333333333333	M	235x712	NR	2017-03-31	17:21:00	0.4246575342465753	NA	0	1	NA	NA	NA	NA	NA	NA	NA	NA	NA	NA	NA	NA	NA	NA	NA	NA	NA	NA	NA	NA	NA	NA	NA	NA	NA	NA	NA	120	0
38	4	4	1	2	0.3333333333333333	M	307x176	CO	2017-03-31	17:21:00	0.4246575342465753	NA	0	1	NA	NA	NA	NA	NA	NA	NA	NA	NA	NA	NA	NA	NA	NA	NA	NA	NA	NA	NA	NA	NA	NA	NA	NA	NA	NA	NA	120	0
38	4	4	1	2	0.3333333333333333	M	378x765	CY	2017-03-31	17:21:00	0.4246575342465753	NA	0	1	NA	NA	NA	NA	NA	NA	NA	NA	NA	NA	NA	NA	NA	NA	NA	NA	NA	NA	NA	NA	NA	NA	NA	NA	NA	NA	NA	120	0
38	4	4	1	2	0.3333333333333333	M	57x862	BP	2017-03-31	17:21:00	0.4246575342465753	NA	0	1	NA	NA	NA	NA	NA	NA	NA	NA	NA	NA	NA	NA	NA	NA	NA	NA	NA	NA	NA	NA	NA	NA	NA	NA	NA	NA	NA	120	0
38	4	4	1	2	0.3333333333333333	M	59x820	PP	2017-03-31	17:21:00	0.4246575342465753	10	1	1	NA	NA	NA	NA	NA	NA	NA	NA	NA	NA	NA	NA	NA	NA	NA	NA	NA	NA	NA	NA	NA	NA	NA	NA	NA	NA	NA	10	1
38	4	4	1	2	0.3333333333333333	M	637x318	LG	2017-03-31	17:21:00	0.4246575342465753	NA	0	1	NA	NA	NA	NA	NA	NA	NA	NA	NA	NA	NA	NA	NA	NA	NA	NA	NA	NA	NA	NA	NA	NA	NA	NA	NA	NA	NA	120	0
38	4	4	1	2	0.3333333333333333	M	732x40	CG	2017-03-31	17:21:00	0.4246575342465753	NA	0	1	NA	NA	NA	NA	NA	NA	NA	NA	NA	NA	NA	NA	NA	NA	NA	NA	NA	NA	NA	NA	NA	NA	NA	NA	NA	NA	NA	120	0
38	4	4	1	2	0.3333333333333333	M	801x513	UB	2017-03-31	17:21:00	0.4246575342465753	10	3	1	NA	NA	NA	NA	NA	NA	NA	NA	NA	NA	NA	NA	NA	NA	NA	NA	NA	NA	NA	NA	NA	NA	NA	NA	NA	NA	NA	10	1
38	4	4	1	2	0.3333333333333333	M	855x391	BB	2017-03-31	17:21:00	0.4246575342465753	NA	0	1	NA	NA	NA	NA	NA	NA	NA	NA	NA	NA	NA	NA	NA	NA	NA	NA	NA	NA	NA	NA	NA	NA	NA	NA	NA	NA	NA	120	0
39	5	4	1	1	0	M	153x517	PP	2017-03-31	17:24:00	0.4657534246575342	81	2	1	20170404_T39_V1	2017-04-04	1	0	09:00:00	0	4221.084299347596	0.3245484253504174	8433	0.08508230281444003	8976	0.09314001832147135	0.13224758574019715	0.2190022877235164	37	0.178743961352657	0.9577990880765308	0.551328865002947	1	0	1	845	NA	NA	NA	NA	NA	81	1
39	5	4	1	1	0	M	235x712	TW	2017-03-31	17:24:00	0.4657534246575342	NA	0	1	20170404_T39_V1	2017-04-04	1	0	09:00:00	0	8136.772708068882	0.6468624795529881	14924	0.19311618927150775	14953	0.19843562821506588	0.23917336150450155	0.48594244954503635	0	0	0.9725007666568064	0.5932146636454735	1	0	1	845	NA	NA	NA	NA	NA	120	0
39	5	4	1	1	0	M	307x176	NR	2017-03-31	17:24:00	0.4657534246575342	NA	0	1	20170404_T39_V1	2017-04-04	1	0	09:00:00	0	7538.544232910994	0.59762019440637	11964	0.14385100610821697	13463	0.17218659713903178	0.19115296551670044	0.3660595477461944	0	0	0.9442930955496339	0.5128496341885793	1	0	1	845	NA	NA	NA	NA	NA	120	0
39	5	4	1	1	0	M	378x765	CO	2017-03-31	17:24:00	0.4657534246575342	NA	0	1	20170404_T39_V1	2017-04-04	1	0	09:00:00	0	4438.63025900239	0.3424553967211612	18391	0.2508196994158081	16294	0.22205975618349658	0.2927906354377378	0.6197979551783647	2	0.00966183574879227	1.0023851731218028	0.6783567938389352	1	0	1	845	NA	NA	NA	NA	NA	120	0
39	5	4	1	1	0	M	57x862	BB	2017-03-31	17:24:00	0.4657534246575342	NA	0	1	20170404_T39_V1	2017-04-04	1	0	09:00:00	0	3337.152506241986	0.2517888974881236	13693	0.1726278647870446	13504	0.1729088859136072	0.20205969008130345	0.39328818180946784	1	0.004830917874396135	0.9763537115083242	0.6041918912695321	1	0	1	845	NA	NA	NA	NA	NA	120	0
39	5	4	1	1	0	M	59x820	BP	2017-03-31	17:24:00	0.4657534246575342	NA	0	1	20170404_T39_V1	2017-04-04	1	0	09:00:00	0	8544.235567444382	0.6804021774129557	13369	0.16723532446781952	14994	0.19915791698964133	0.2217821633397602	0.4425253294055538	0	0	0.9451007260124772	0.5151506127305541	1	0	1	845	NA	NA	NA	NA	NA	120	0
39	5	4	1	1	0	M	637x318	CY	2017-03-31	17:24:00	0.4657534246575342	NA	0	1	20170404_T39_V1	2017-04-04	1	0	09:00:00	0	4202.964899686234	0.3230569539780879	13588	0.1708802822761846	13195	0.1674652949052216	0.2230307947923323	0.44564253739046233	4	0.01932367149758454	0.9801114260659495	0.6148978031460134	1	0	1	845	NA	NA	NA	NA	NA	120	0
39	5	4	1	1	0	M	732x40	LG	2017-03-31	17:24:00	0.4657534246575342	NA	0	1	20170404_T39_V1	2017-04-04	1	0	09:00:00	0	2301.326438754465	0.16652641886060818	9734	0.10673568230614316	10406	0.11833204143471214	0.14852461602776307	0.25963788814706873	21	0.10144927536231885	0.9567406532649829	0.5483133326505927	1	0	1	845	NA	NA	NA	NA	NA	120	0
39	5	4	1	1	0	M	801x513	CG	2017-03-31	17:24:00	0.4657534246575342	13	2	1	20170404_T39_V1	2017-04-04	1	0	09:00:00	0	7078.826241171062	0.5597791932231454	15163	0.19709401993908426	16686	0.22896554154041293	0.24654119283784295	0.5043362378934244	0	0	0.9497094821594806	0.5282811835637977	1	0	1	845	NA	NA	NA	NA	NA	13	1
39	5	4	1	1	0	M	855x391	UB	2017-03-31	17:24:00	0.4657534246575342	36	1	1	20170404_T39_V1	2017-04-04	1	0	09:00:00	0	7249.722994808947	0.5738463047411102	16766	0.22377377960487993	17008	0.2346381509407371	0.27948620284059006	0.5865834438499209	0	0	0.9694871634825445	0.5846287613584403	1	0	1	845	NA	NA	NA	NA	NA	36	1
40	5	4	1	1	0	M	153x517	BP	2017-03-31	17:31:00	0.5616438356164384	NA	0	1	20170404_T40_V1.5	2017-04-04	1	0	09:30:00	1	10792.117702299345	0.8654332444000338	12397	0.1510577035101443	14056	0.18263335917130577	0.173192632275142	0.3212215820863694	9	0.043478260869565216	0.9424629710419602	0.5076355202899107	1	0	1	1059	NA	NA	NA	NA	NA	120	0
40	5	4	1	1	0	M	235x712	PP	2017-03-31	17:31:00	0.5616438356164384	29	1	1	20170404_T40_V1.5	2017-04-04	1	0	09:30:00	1	4851.194894048747	0.37641503964020034	14082	0.1791022418987068	19118	0.27180959763230217	0.19708358744518617	0.38086534331771216	0	0	0.8991794203842397	0.38431857539252823	1	0	1	1059	NA	NA	NA	NA	NA	29	1
40	5	4	1	1	0	M	307x176	TW	2017-03-31	17:31:00	0.5616438356164384	NA	0	1	20170404_T40_V1.5	2017-04-04	1	0	09:30:00	1	8988.506925021518	0.7169717119315434	13244	0.16515486909774812	13051	0.16492847579451766	0.1807542809062065	0.3400992352507776	4	0.01932367149758454	0.9765436857279413	0.6047331370780772	1	0	1	1059	NA	NA	NA	NA	NA	120	0
40	5	4	1	1	0	M	378x765	NR	2017-03-31	17:31:00	0.5616438356164384	NA	0	1	20170404_T40_V1.5	2017-04-04	1	0	09:30:00	1	6904.971887237401	0.5454686312457622	18929	0.2597739793285954	18843	0.2669649778028328	0.25962525194895	0.5370005868909953	0	0	0.97408061455504	0.5977157272886422	1	0	1	1059	NA	NA	NA	NA	NA	120	0
40	5	4	1	1	0	M	57x862	UB	2017-03-31	17:31:00	0.5616438356164384	NA	0	1	20170404_T40_V1.5	2017-04-04	1	0	09:30:00	1	8327.333216880681	0.6625481837651099	16404	0.21774878085315313	17257	0.23902473398632937	0.22458064027447106	0.4495117260948999	18	0.08695652173913043	0.9606449680719608	0.5594369157808561	1	0	1	1059	NA	NA	NA	NA	NA	120	0
40	5	4	1	1	0	M	59x820	BB	2017-03-31	17:31:00	0.5616438356164384	NA	0	1	20170404_T40_V1.5	2017-04-04	1	0	09:30:00	1	6313.362050002059	0.4967711494132595	18791	0.2574771566000366	19200	0.273254175181453	0.26369885436702306	0.547170333903857	0	0	0.967735601675219	0.5796384764211812	1	0	1	1059	NA	NA	NA	NA	NA	120	0
40	5	4	1	1	0	M	637x318	CO	2017-03-31	17:31:00	0.5616438356164384	NA	0	1	20170404_T40_V1.5	2017-04-04	1	0	09:30:00	1	7924.227764146192	0.6293671593371614	16214	0.21458648869064462	17259	0.23905996758508913	0.22776327613122607	0.4574571753988532	17	0.0821256038647343	0.9577852581467435	0.5512894628590933	1	0	1	1059	NA	NA	NA	NA	NA	120	0
40	5	4	1	1	0	M	732x40	CY	2017-03-31	17:31:00	0.5616438356164384	6	1	1	20170404_T40_V1.5	2017-04-04	1	0	09:30:00	1	3119.8297201188093	0.23390029631394754	5699	0.039578582960238334	8272	0.08073779155802974	0.07891056457254819	0.08584643302151923	207	1	0.8833781172196461	0.33929989272797517	1	0	1	1059	NA	NA	NA	NA	NA	6	1
40	5	4	1	1	0	M	801x513	LG	2017-03-31	17:31:00	0.5616438356164384	6	2	1	20170404_T40_V1.5	2017-04-04	1	0	09:30:00	1	9258.939062058418	0.7392319301554682	15668	0.20549905963417273	16783	0.23067437108026215	0.21566491984335232	0.42725363315494874	0	0	0.9562575425568862	0.5469369267027347	1	0	1	1059	NA	NA	NA	NA	NA	6	1
40	5	4	1	1	0	M	855x391	CG	2017-03-31	17:31:00	0.5616438356164384	69	1	1	20170404_T40_V1.5	2017-04-04	1	0	09:30:00	1	6337.417629540971	0.49875124858307857	14474	0.1856265499392507	13888	0.17967373687548446	0.19934585674059074	0.38651309782295235	0	0	0.9830244884190305	0.6231972597344587	1	0	1	1059	NA	NA	NA	NA	NA	69	1
41	1	4	1	4	1	M	153x517	BP	2017-03-31	17:37:00	0.6438356164383562	NA	0	1	20170404_T41_V1	2017-04-04	1	0	09:00:00	0	2227.6429770298155	0.1604612745495195	10164	0.11389244877918879	9482	0.10205411880769502	0.17172420362603533	0.3175556504771386	62	0.2995169082125604	0.9898610816863896	0.6426750470792078	1	0	1	842	NA	NA	NA	NA	NA	120	0
41	1	4	1	4	1	M	235x712	PP	2017-03-31	17:37:00	0.6438356164383562	58	1	1	20170404_T41_V1	2017-04-04	1	0	09:00:00	0	2274.7195011954423	0.16433630845870217	16251	0.21520230348018574	17244	0.2387957155943908	0.2710107588402994	0.565424500865641	0	0	0.9585504895849724	0.5534696445139682	1	0	1	842	NA	NA	NA	NA	NA	58	1
41	1	4	1	4	1	M	307x176	TW	2017-03-31	17:37:00	0.6438356164383562	98	1	1	20170404_T41_V1	2017-04-04	1	0	09:00:00	0	7393.258651970035	0.5856612283900858	8764	0.0905913486343891	8944	0.09257628074131492	0.13485478876466978	0.22551116916280933	39	0.18840579710144928	0.9680278878381431	0.5804712139415525	1	0	1	842	NA	NA	NA	NA	NA	98	1
41	1	4	1	4	1	M	378x765	NR	2017-03-31	17:37:00	0.6438356164383562	NA	0	1	20170404_T41_V1	2017-04-04	1	0	09:00:00	0	2498.79305919749	0.18278058935663496	12056	0.14538222126058953	11910	0.14482770770206468	0.2010900103032137	0.3908673765824016	4	0.01932367149758454	0.975936630947897	0.6030036084298294	1	0	1	842	NA	NA	NA	NA	NA	120	0
41	1	4	1	4	1	M	57x862	UB	2017-03-31	17:37:00	0.6438356164383562	6	1	1	20170404_T41_V1	2017-04-04	1	0	09:00:00	0	6855.121497623243	0.5413652707372165	15587	0.20415092455436645	15938	0.21578817560425623	0.25317832039151555	0.5209058245112742	0	0	0.9675564224017832	0.5791279859403108	1	0	1	842	NA	NA	NA	NA	NA	6	1
41	1	4	1	4	1	M	59x820	BB	2017-03-31	17:37:00	0.6438356164383562	NA	0	1	20170404_T41_V1	2017-04-04	1	0	09:00:00	0	7066.531539411312	0.5587671731756436	9164	0.09724880581861758	10633	0.12233105489394687	0.14721490710600357	0.2563682002816824	64	0.30917874396135264	0.9368741373590593	0.4917126608007484	1	0	1	842	NA	NA	NA	NA	NA	120	0
41	1	4	1	4	1	M	637x318	CO	2017-03-31	17:37:00	0.6438356164383562	NA	0	1	20170404_T41_V1	2017-04-04	1	0	09:00:00	0	834.4103903048327	0.045779411080942516	11696	0.13939050979478387	10679	0.12314142766542174	0.1935311126741582	0.3719965912935473	86	0.41545893719806765	0.995085006794504	0.657558264257937	1	0	1	842	NA	NA	NA	NA	NA	120	0
41	1	4	1	4	1	M	732x40	CY	2017-03-31	17:37:00	0.6438356164383562	68	2	1	20170404_T41_V1	2017-04-04	1	0	09:00:00	0	2494.2005610398455	0.1824025647168778	17416	0.2345921475292512	17338	0.24045169473610034	0.2882533442699889	0.6084706093640115	7	0.033816425120772944	0.9740648169605988	0.5976707191723112	1	0	1	842	NA	NA	NA	NA	NA	68	1
41	1	4	1	4	1	M	801x513	LG	2017-03-31	17:37:00	0.6438356164383562	28	3	1	20170404_T41_V1	2017-04-04	1	0	09:00:00	0	6667.137569952417	0.5258916539607751	11184	0.13086896459897143	12287	0.15146924106828272	0.1816422732371821	0.3423161077946758	7	0.033816425120772944	0.9501109477250247	0.529424978522208	1	0	1	842	NA	NA	NA	NA	NA	28	1
41	1	4	1	4	1	M	855x391	CG	2017-03-31	17:37:00	0.6438356164383562	NA	0	1	20170404_T41_V1	2017-04-04	1	0	09:00:00	0	7255.424981518011	0.5743156552770503	11901	0.142802456601701	12472	0.1547283489535621	0.19440323980370086	0.37417385636761347	3	0.014492753623188406	0.9615757800224218	0.5620888443833068	1	0	1	842	NA	NA	NA	NA	NA	120	0
42	1	4	1	4	1	M	153x517	BB	2017-03-31	17:43:00	0.726027397260274	NA	0	1	NA	NA	NA	NA	NA	NA	NA	NA	NA	NA	NA	NA	NA	NA	NA	NA	NA	NA	NA	NA	NA	NA	NA	NA	NA	NA	NA	120	0
42	1	4	1	4	1	M	235x712	BP	2017-03-31	17:43:00	0.726027397260274	NA	0	1	NA	NA	NA	NA	NA	NA	NA	NA	NA	NA	NA	NA	NA	NA	NA	NA	NA	NA	NA	NA	NA	NA	NA	NA	NA	NA	NA	120	0
42	1	4	1	4	1	M	307x176	PP	2017-03-31	17:43:00	0.726027397260274	NA	0	1	NA	NA	NA	NA	NA	NA	NA	NA	NA	NA	NA	NA	NA	NA	NA	NA	NA	NA	NA	NA	NA	NA	NA	NA	NA	NA	NA	120	0
42	1	4	1	4	1	M	378x765	TW	2017-03-31	17:43:00	0.726027397260274	17	1	1	NA	NA	NA	NA	NA	NA	NA	NA	NA	NA	NA	NA	NA	NA	NA	NA	NA	NA	NA	NA	NA	NA	NA	NA	NA	NA	NA	17	1
42	1	4	1	4	1	M	57x862	CG	2017-03-31	17:43:00	0.726027397260274	NA	0	1	NA	NA	NA	NA	NA	NA	NA	NA	NA	NA	NA	NA	NA	NA	NA	NA	NA	NA	NA	NA	NA	NA	NA	NA	NA	NA	NA	120	0
42	1	4	1	4	1	M	59x820	UB	2017-03-31	17:43:00	0.726027397260274	NA	0	1	NA	NA	NA	NA	NA	NA	NA	NA	NA	NA	NA	NA	NA	NA	NA	NA	NA	NA	NA	NA	NA	NA	NA	NA	NA	NA	NA	120	0
42	1	4	1	4	1	M	637x318	NR	2017-03-31	17:43:00	0.726027397260274	NA	0	1	NA	NA	NA	NA	NA	NA	NA	NA	NA	NA	NA	NA	NA	NA	NA	NA	NA	NA	NA	NA	NA	NA	NA	NA	NA	NA	NA	120	0
42	1	4	1	4	1	M	732x40	CO	2017-03-31	17:43:00	0.726027397260274	117	1	1	NA	NA	NA	NA	NA	NA	NA	NA	NA	NA	NA	NA	NA	NA	NA	NA	NA	NA	NA	NA	NA	NA	NA	NA	NA	NA	NA	117	1
42	1	4	1	4	1	M	801x513	CY	2017-03-31	17:43:00	0.726027397260274	7	2	1	NA	NA	NA	NA	NA	NA	NA	NA	NA	NA	NA	NA	NA	NA	NA	NA	NA	NA	NA	NA	NA	NA	NA	NA	NA	NA	NA	7	1
42	1	4	1	4	1	M	855x391	LG	2017-03-31	17:43:00	0.726027397260274	62	1	1	NA	NA	NA	NA	NA	NA	NA	NA	NA	NA	NA	NA	NA	NA	NA	NA	NA	NA	NA	NA	NA	NA	NA	NA	NA	NA	NA	62	1
43	2	2	0.3333333333333333	4	1	M	153x517	UB	2017-04-07	16:50:00	0	8	1	1	20170411_T43_V1	2017-04-11	1	0	09:00:00	0	7539.67666794923	0.5977134091084086	11608	0.13792586921425362	10600	0.12174970051441054	0.21579795103946803	0.42758574548955286	5	0.024154589371980676	0.99505413194174	0.6574703002979764	1	0	1	794	NA	NA	NA	NA	NA	8	1
43	2	2	0.3333333333333333	4	1	M	235x712	BB	2017-04-07	16:50:00	0	NA	0	1	20170411_T43_V1	2017-04-11	1	0	09:00:00	0	10939.531778165654	0.8775674143031266	12592	0.1543032138874557	13646	0.1754104714255514	0.23936546064120243	0.4864220249726651	0	0	0.9534304485139152	0.5388823980187626	1	0	1	794	NA	NA	NA	NA	NA	120	0
43	2	2	0.3333333333333333	4	1	M	307x176	BP	2017-04-07	16:50:00	0	NA	0	1	20170411_T43_V1	2017-04-11	1	0	09:00:00	0	7767.847916351565	0.6164949852831674	11443	0.13517966812575938	11872	0.14415826932562892	0.21717632621066082	0.43102685862264833	0	0	0.9640215381583599	0.569056928486823	1	0	1	794	NA	NA	NA	NA	NA	120	0
43	2	2	0.3333333333333333	4	1	M	378x765	PP	2017-04-07	16:50:00	0	NA	0	1	20170411_T43_V1	2017-04-11	1	0	09:00:00	0	7541.900087237708	0.5978964265526633	11469	0.1356124028427342	10983	0.1284969346769079	0.21466890296506133	0.4247670773664359	15	0.07246376811594203	0.9835035463041877	0.6245621189922805	1	0	1	794	NA	NA	NA	NA	NA	120	0
43	2	2	0.3333333333333333	4	1	M	57x862	LG	2017-04-07	16:50:00	0	NA	0	1	20170411_T43_V1	2017-04-11	1	0	09:00:00	0	3599.4583709731237	0.27338021372112625	9234	0.09841386082585757	9286	0.09860122612923684	0.17164824156181155	0.3173660112103551	16	0.07729468599033816	0.9716070281945012	0.5906683592172551	1	0	1	794	NA	NA	NA	NA	NA	120	0
43	2	2	0.3333333333333333	4	1	M	59x820	CG	2017-04-07	16:50:00	0	NA	0	1	20170411_T43_V1	2017-04-11	1	0	09:00:00	0	6537.419674215208	0.5152141187451118	11558	0.13709368706622505	12191	0.1497780283278134	0.22216550890390727	0.44348235147245507	3	0.014492753623188406	0.9600062819145728	0.5576172677972571	1	0	1	794	NA	NA	NA	NA	NA	120	0
43	2	2	0.3333333333333333	4	1	M	637x318	TW	2017-04-07	16:50:00	0	NA	0	1	20170411_T43_V1	2017-04-11	1	0	09:00:00	0	5496.532512153601	0.4295350436623618	13158	0.16372351580313899	13851	0.1790219152984286	0.2683797594596424	0.5588562118314513	0	0	0.9604906472617236	0.5589972482729147	1	0	1	794	NA	NA	NA	NA	NA	120	0
43	2	2	0.3333333333333333	4	1	M	732x40	NR	2017-04-07	16:50:00	0	NA	0	1	20170411_T43_V1	2017-04-11	1	0	09:00:00	0	4273.827485467777	0.3288899020910316	7980	0.07754273255330127	7884	0.07390247339863294	0.15024457403541816	0.2639317627119979	32	0.15458937198067632	0.9759169154025432	0.602947437880439	1	0	1	794	NA	NA	NA	NA	NA	120	0
43	2	2	0.3333333333333333	4	1	M	801x513	CO	2017-04-07	16:50:00	0	8	2	1	20170411_T43_V1	2017-04-11	1	0	09:00:00	0	11013.454234745597	0.8836522311194563	11925	0.14320190403275468	13552	0.17375449228384188	0.2247842064398438	0.4500199289555999	0	0	0.9419052054370185	0.5060464189032391	1	0	1	794	NA	NA	NA	NA	NA	8	1
43	2	2	0.3333333333333333	4	1	M	855x391	CY	2017-04-07	16:50:00	0	40	1	1	20170411_T43_V1	2017-04-11	1	0	09:00:00	0	9696.176525378069	0.7752224801537572	11383	0.1341810495481251	12259	0.15097597068564583	0.2182487729935504	0.4337042216412768	0	0	0.9549473337646927	0.5432040780113536	1	0	1	794	NA	NA	NA	NA	NA	40	1
44	2	2	0.3333333333333333	4	1	M	153x517	CG	2017-04-07	16:54:00	0.0547945205479452	NA	0	0	20170411_T44_V1.5	2017-04-11	1	0	09:30:00	1	5679.20344417697	0.4445713291222259	18332	0.24983772448113442	18796	0.266136988231978	0.13731642043196546	0.23165663175979198	5	0.024154589371980676	0.9607544681074093	0.5597488867174469	0.994736842105263	0	0.9946808510638298	1812	NA	NA	NA	NA	NA	120	0
44	2	2	0.3333333333333333	4	1	M	235x712	UB	2017-04-07	16:54:00	0.0547945205479452	13	2	1	20170411_T44_V1.5	2017-04-11	1	0	09:30:00	1	5074.650799500493	0.3948084793891967	18537	0.25324967128805154	20121	0.2894792474103305	0.15797257067584985	0.2832247036236473	51	0.2463768115942029	0.9474008386781939	0.5217037457925564	0.994736842105263	0	0.9946808510638298	1812	NA	NA	NA	NA	NA	13	1
44	2	2	0.3333333333333333	4	1	M	307x176	BB	2017-04-07	16:54:00	0.0547945205479452	NA	0	1	20170411_T44_V1.5	2017-04-11	1	0	09:30:00	1	4032.040256929526	0.30898754680888174	24189	0.3473195413012	24700	0.37014657177084065	0.20040805377772086	0.38916487235487496	0	0	0.9615411193475789	0.5619900944317718	0.994736842105263	0	0.9946808510638298	1812	NA	NA	NA	NA	NA	120	0
44	2	2	0.3333333333333333	4	1	M	378x765	BP	2017-04-07	16:54:00	0.0547945205479452	NA	0	1	20170411_T44_V1.5	2017-04-11	1	0	09:30:00	1	2875.2838412988813	0.2137708668462128	40424	0.6175290847660736	40411	0.6469241068282714	0.3769885115427943	0.8299979234447186	12	0.057971014492753624	0.9675739201810829	0.5791778379661484	0.994736842105263	0	0.9946808510638298	1812	NA	NA	NA	NA	NA	120	0
44	2	2	0.3333333333333333	4	1	M	57x862	CY	2017-04-07	16:54:00	0.0547945205479452	NA	0	1	20170411_T44_V1.5	2017-04-11	1	0	09:30:00	1	2363.957301034083	0.17168178492461497	27654	0.40498976415957927	26467	0.4012754562751039	0.2203479797286478	0.4389448905217059	3	0.014492753623188406	0.9788132398025046	0.6111992072248579	0.994736842105263	0	0.9946808510638298	1812	NA	NA	NA	NA	NA	120	0
44	2	2	0.3333333333333333	4	1	M	59x820	LG	2017-04-07	16:54:00	0.0547945205479452	NA	0	1	20170411_T44_V1.5	2017-04-11	1	0	09:30:00	1	5456.409553587616	0.42623238213975423	21790	0.3073914418387897	23022	0.3405855824113875	0.17377124988064227	0.32266610073625496	10	0.04830917874396135	0.9561670257242871	0.5466790398360547	0.994736842105263	0	0.9946808510638298	1812	NA	NA	NA	NA	NA	120	0
44	2	2	0.3333333333333333	4	1	M	637x318	PP	2017-04-07	16:54:00	0.0547945205479452	106	1	1	20170411_T44_V1.5	2017-04-11	1	0	09:30:00	1	4526.449605611579	0.34968411532399607	26265	0.38187174408734587	25359	0.3817560425621873	0.19908486399468775	0.385861529524031	0	0	0.9746268234761959	0.5992719031200865	0.994736842105263	0	0.9946808510638298	1812	NA	NA	NA	NA	NA	106	1
44	2	2	0.3333333333333333	4	1	M	732x40	TW	2017-04-07	16:54:00	0.0547945205479452	23	2	1	20170411_T44_V1.5	2017-04-11	1	0	09:30:00	1	1917.5549674643655	0.13493684229386813	14629	0.18820631459813925	16246	0.22121414981326193	0.10179152153733736	0.1429687340864704	57	0.2753623188405797	0.94599051474840945	0.5176856641958778	0.994736842105263	0	0.9946808510638298	1812	NA	NA	NA	NA	NA	23	1
44	2	2	0.3333333333333333	4	1	M	801x513	NR	2017-04-07	16:54:00	0.0547945205479452	NA	0	1	20170411_T44_V1.5	2017-04-11	1	0	09:30:00	1	4683.100769393355	0.36257862234901844	24093	0.34572175157698515	25759	0.3888027623141428	0.21631956496473445	0.4288879544716593	10	0.04830917874396135	0.950965669191618	0.5318601216284655	0.994736842105263	0	0.9946808510638298	1812	NA	NA	NA	NA	NA	120	0
44	2	2	0.3333333333333333	4	1	M	855x391	CO	2017-04-07	16:54:00	0.0547945205479452	13	2	1	20170411_T44_V1.5	2017-04-11	1	0	09:30:00	1	4528.34721543558	0.3498403142478702	23313	0.3327397100677396	22578	0.33276372348671696	0.18632552141920494	0.354007835244147	8	0.03864734299516908	0.9760943528348902	0.6034529657711728	0.994736842105263	0	0.9946808510638298	1812	NA	NA	NA	NA	NA	13	1
45	3	1	0	4	1	M	153x517	LG	2017-04-07	16:58:00	0.1095890410958904	9	1	1	NA	NA	NA	NA	NA	NA	NA	NA	NA	NA	NA	NA	NA	NA	NA	NA	NA	NA	NA	NA	NA	NA	NA	NA	NA	NA	NA	9	1
45	3	1	0	4	1	M	235x712	CG	2017-04-07	16:58:00	0.1095890410958904	NA	0	1	NA	NA	NA	NA	NA	NA	NA	NA	NA	NA	NA	NA	NA	NA	NA	NA	NA	NA	NA	NA	NA	NA	NA	NA	NA	NA	NA	120	0
45	3	1	0	4	1	M	307x176	UB	2017-04-07	16:58:00	0.1095890410958904	NA	0	1	NA	NA	NA	NA	NA	NA	NA	NA	NA	NA	NA	NA	NA	NA	NA	NA	NA	NA	NA	NA	NA	NA	NA	NA	NA	NA	NA	120	0
45	3	1	0	4	1	M	378x765	BB	2017-04-07	16:58:00	0.1095890410958904	NA	0	1	NA	NA	NA	NA	NA	NA	NA	NA	NA	NA	NA	NA	NA	NA	NA	NA	NA	NA	NA	NA	NA	NA	NA	NA	NA	NA	NA	120	0
45	3	1	0	4	1	M	57x862	CO	2017-04-07	16:58:00	0.1095890410958904	9	3	1	NA	NA	NA	NA	NA	NA	NA	NA	NA	NA	NA	NA	NA	NA	NA	NA	NA	NA	NA	NA	NA	NA	NA	NA	NA	NA	NA	9	1
45	3	1	0	4	1	M	59x820	CY	2017-04-07	16:58:00	0.1095890410958904	52	1	1	NA	NA	NA	NA	NA	NA	NA	NA	NA	NA	NA	NA	NA	NA	NA	NA	NA	NA	NA	NA	NA	NA	NA	NA	NA	NA	NA	52	1
45	3	1	0	4	1	M	637x318	BP	2017-04-07	16:58:00	0.1095890410958904	9	2	1	NA	NA	NA	NA	NA	NA	NA	NA	NA	NA	NA	NA	NA	NA	NA	NA	NA	NA	NA	NA	NA	NA	NA	NA	NA	NA	NA	9	1
45	3	1	0	4	1	M	732x40	PP	2017-04-07	16:58:00	0.1095890410958904	NA	0	1	NA	NA	NA	NA	NA	NA	NA	NA	NA	NA	NA	NA	NA	NA	NA	NA	NA	NA	NA	NA	NA	NA	NA	NA	NA	NA	NA	120	0
45	3	1	0	4	1	M	801x513	TW	2017-04-07	16:58:00	0.1095890410958904	57	2	1	NA	NA	NA	NA	NA	NA	NA	NA	NA	NA	NA	NA	NA	NA	NA	NA	NA	NA	NA	NA	NA	NA	NA	NA	NA	NA	NA	57	1
45	3	1	0	4	1	M	855x391	NR	2017-04-07	16:58:00	0.1095890410958904	NA	0	1	NA	NA	NA	NA	NA	NA	NA	NA	NA	NA	NA	NA	NA	NA	NA	NA	NA	NA	NA	NA	NA	NA	NA	NA	NA	NA	NA	120	0
46	3	1	0	4	1	M	153x517	CY	2017-04-07	17:03:00	0.1780821917808219	9	3	1	NA	NA	NA	NA	NA	NA	NA	NA	NA	NA	NA	NA	NA	NA	NA	NA	NA	NA	NA	NA	NA	NA	NA	NA	NA	NA	NA	9	1
46	3	1	0	4	1	M	235x712	LG	2017-04-07	17:03:00	0.1780821917808219	NA	0	1	NA	NA	NA	NA	NA	NA	NA	NA	NA	NA	NA	NA	NA	NA	NA	NA	NA	NA	NA	NA	NA	NA	NA	NA	NA	NA	NA	120	0
46	3	1	0	4	1	M	307x176	CG	2017-04-07	17:03:00	0.1780821917808219	9	1	1	NA	NA	NA	NA	NA	NA	NA	NA	NA	NA	NA	NA	NA	NA	NA	NA	NA	NA	NA	NA	NA	NA	NA	NA	NA	NA	NA	9	1
46	3	1	0	4	1	M	378x765	UB	2017-04-07	17:03:00	0.1780821917808219	NA	0	1	NA	NA	NA	NA	NA	NA	NA	NA	NA	NA	NA	NA	NA	NA	NA	NA	NA	NA	NA	NA	NA	NA	NA	NA	NA	NA	NA	120	0
46	3	1	0	4	1	M	57x862	NR	2017-04-07	17:03:00	0.1780821917808219	117	1	1	NA	NA	NA	NA	NA	NA	NA	NA	NA	NA	NA	NA	NA	NA	NA	NA	NA	NA	NA	NA	NA	NA	NA	NA	NA	NA	NA	117	1
46	3	1	0	4	1	M	59x820	CO	2017-04-07	17:03:00	0.1780821917808219	NA	0	1	NA	NA	NA	NA	NA	NA	NA	NA	NA	NA	NA	NA	NA	NA	NA	NA	NA	NA	NA	NA	NA	NA	NA	NA	NA	NA	NA	120	0
46	3	1	0	4	1	M	637x318	BB	2017-04-07	17:03:00	0.1780821917808219	92	1	1	NA	NA	NA	NA	NA	NA	NA	NA	NA	NA	NA	NA	NA	NA	NA	NA	NA	NA	NA	NA	NA	NA	NA	NA	NA	NA	NA	92	1
46	3	1	0	4	1	M	732x40	BP	2017-04-07	17:03:00	0.1780821917808219	NA	0	1	NA	NA	NA	NA	NA	NA	NA	NA	NA	NA	NA	NA	NA	NA	NA	NA	NA	NA	NA	NA	NA	NA	NA	NA	NA	NA	NA	120	0
46	3	1	0	4	1	M	801x513	PP	2017-04-07	17:03:00	0.1780821917808219	27	3	1	NA	NA	NA	NA	NA	NA	NA	NA	NA	NA	NA	NA	NA	NA	NA	NA	NA	NA	NA	NA	NA	NA	NA	NA	NA	NA	NA	27	1
46	3	1	0	4	1	M	855x391	TW	2017-04-07	17:03:00	0.1780821917808219	NA	0	1	NA	NA	NA	NA	NA	NA	NA	NA	NA	NA	NA	NA	NA	NA	NA	NA	NA	NA	NA	NA	NA	NA	NA	NA	NA	NA	NA	120	0
47	4	4	1	2	0.3333333333333333	M	153x517	CO	2017-04-07	17:07:00	0.2328767123287671	58	3	1	20170411_T47_V1	2017-04-11	1	0	09:00:00	0	6979.672120040652	0.5516174695524737	9599	0.10448879050646606	9903	0.10947079134662814	0.1606029368929046	0.28979141196512526	47	0.22705314009661837	0.9653895511756244	0.5729544642320523	1	0	1	1068	NA	NA	NA	NA	NA	58	1
47	4	4	1	2	0.3333333333333333	M	235x712	CY	2017-04-07	17:07:00	0.2328767123287671	63	2	1	20170411_T47_V1	2017-04-11	1	0	09:00:00	0	3343.943873886846	0.25234791879184115	8906	0.09295474593479021	11004	0.12886688746388555	0.1441034207374723	0.24860037565021056	45	0.21739130434782608	0.9217098565164864	0.44850888577175957	1	0	1	1068	NA	NA	NA	NA	NA	63	1
47	4	4	1	2	0.3333333333333333	M	307x176	LG	2017-04-07	17:07:00	0.2328767123287671	NA	0	1	20170411_T47_V1	2017-04-11	1	0	09:00:00	0	8204.23953683801	0.6524159109895487	11748	0.1402559792287336	12296	0.1516277922627017	0.1963512784349053	0.37903713412951195	10	0.04830917874396135	0.9618851924624675	0.562970375501708	1	0	1	1068	NA	NA	NA	NA	NA	120	0
47	4	4	1	2	0.3333333333333333	M	378x765	CG	2017-04-07	17:07:00	0.2328767123287671	NA	0	0	20170411_T47_V1	2017-04-11	1	0	09:00:00	0	5921.824310955414	0.4645423040934033	15445	0.20178752725396534	14140	0.1841131703192164	0.25928616189014064	0.5361540486777009	6	0.028985507246376812	0.9944319847987247	0.6556977727722201	1	0	1	1068	NA	NA	NA	NA	NA	120	0
47	4	4	1	2	0.3333333333333333	M	57x862	TW	2017-04-07	17:07:00	0.2328767123287671	43	2	1	20170411_T47_V1	2017-04-11	1	0	09:00:00	0	6843.369664770095	0.5403979361345008	14340	0.18339630178253416	13860	0.17918046649284758	0.23767039238622772	0.4821902876666027	7	0.033816425120772944	0.9812535940195515	0.6181518953001368	1	0	1	1068	NA	NA	NA	NA	NA	43	1
47	4	4	1	2	0.3333333333333333	M	59x820	NR	2017-04-07	17:07:00	0.2328767123287671	NA	0	1	20170411_T47_V1	2017-04-11	1	0	09:00:00	0	5013.515441815916	0.389776213556565	13750	0.17357655243579714	14646	0.19302727080544008	0.21926911012757364	0.43625149293972454	2	0.00966183574879227	0.9576225048826824	0.55082577087932	1	0	1	1068	NA	NA	NA	NA	NA	120	0
47	4	4	1	2	0.3333333333333333	M	637x318	UB	2017-04-07	17:07:00	0.2328767123287671	NA	0	1	20170411_T47_V1	2017-04-11	1	0	09:00:00	0	7056.237347398902	0.5579198221058114	16387	0.21746583892282342	16670	0.22868367275033472	0.2661225461453943	0.5532210795814011	2	0.00966183574879227	0.9688081765402756	0.582694294474983	1	0	1	1068	NA	NA	NA	NA	NA	120	0
47	4	4	1	2	0.3333333333333333	M	732x40	BB	2017-04-07	17:07:00	0.2328767123287671	NA	0	1	20170411_T47_V1	2017-04-11	1	0	09:00:00	0	5139.258561204462	0.4001265709823325	13599	0.17106336234875089	14529	0.1909661052779931	0.22652521111141907	0.45436634650964935	0	0	0.9568882021953694	0.5487337067428668	1	0	1	1068	NA	NA	NA	NA	NA	120	0
47	4	4	1	2	0.3333333333333333	M	801x513	BP	2017-04-07	17:07:00	0.2328767123287671	NA	0	1	20170411_T47_V1	2017-04-11	1	0	09:00:00	0	7266.556220400439	0.5752319066121927	15039	0.19503020821197345	16278	0.22177788739341836	0.24635716151505987	0.5038768037604214	4	0.01932367149758454	0.9537260222191729	0.5397245019074342	1	0	1	1068	NA	NA	NA	NA	NA	120	0
47	4	4	1	2	0.3333333333333333	M	855x391	PP	2017-04-07	17:07:00	0.2328767123287671	NA	0	1	20170411_T47_V1	2017-04-11	1	0	09:00:00	0	6855.97573729642	0.5414355862024893	17469	0.23547426060616147	17748	0.2476745824818547	0.2850103930902147	0.6003745828772231	0	0	0.9691188760956203	0.5835794926475882	1	0	1	1068	NA	NA	NA	NA	NA	120	0
48	4	4	1	2	0.3333333333333333	M	153x517	NR	2017-04-07	17:12:00	0.3013698630136986	10	2	1	NA	NA	NA	NA	NA	NA	NA	NA	NA	NA	NA	NA	NA	NA	NA	NA	NA	NA	NA	NA	NA	NA	NA	NA	NA	NA	NA	10	1
48	4	4	1	2	0.3333333333333333	M	235x712	CO	2017-04-07	17:12:00	0.3013698630136986	53	1	1	NA	NA	NA	NA	NA	NA	NA	NA	NA	NA	NA	NA	NA	NA	NA	NA	NA	NA	NA	NA	NA	NA	NA	NA	NA	NA	NA	53	1
48	4	4	1	2	0.3333333333333333	M	307x176	CY	2017-04-07	17:12:00	0.3013698630136986	NA	0	1	NA	NA	NA	NA	NA	NA	NA	NA	NA	NA	NA	NA	NA	NA	NA	NA	NA	NA	NA	NA	NA	NA	NA	NA	NA	NA	NA	120	0
48	4	4	1	2	0.3333333333333333	M	378x765	LG	2017-04-07	17:12:00	0.3013698630136986	10	1	1	NA	NA	NA	NA	NA	NA	NA	NA	NA	NA	NA	NA	NA	NA	NA	NA	NA	NA	NA	NA	NA	NA	NA	NA	NA	NA	NA	10	1
48	4	4	1	2	0.3333333333333333	M	57x862	PP	2017-04-07	17:12:00	0.3013698630136986	NA	0	1	NA	NA	NA	NA	NA	NA	NA	NA	NA	NA	NA	NA	NA	NA	NA	NA	NA	NA	NA	NA	NA	NA	NA	NA	NA	NA	NA	120	0
48	4	4	1	2	0.3333333333333333	M	59x820	TW	2017-04-07	17:12:00	0.3013698630136986	18	2	1	NA	NA	NA	NA	NA	NA	NA	NA	NA	NA	NA	NA	NA	NA	NA	NA	NA	NA	NA	NA	NA	NA	NA	NA	NA	NA	NA	18	1
48	4	4	1	2	0.3333333333333333	M	637x318	CG	2017-04-07	17:12:00	0.3013698630136986	NA	0	1	NA	NA	NA	NA	NA	NA	NA	NA	NA	NA	NA	NA	NA	NA	NA	NA	NA	NA	NA	NA	NA	NA	NA	NA	NA	NA	NA	120	0
48	4	4	1	2	0.3333333333333333	M	732x40	UB	2017-04-07	17:12:00	0.3013698630136986	NA	0	1	NA	NA	NA	NA	NA	NA	NA	NA	NA	NA	NA	NA	NA	NA	NA	NA	NA	NA	NA	NA	NA	NA	NA	NA	NA	NA	NA	120	0
48	4	4	1	2	0.3333333333333333	M	801x513	BB	2017-04-07	17:12:00	0.3013698630136986	18	3	1	NA	NA	NA	NA	NA	NA	NA	NA	NA	NA	NA	NA	NA	NA	NA	NA	NA	NA	NA	NA	NA	NA	NA	NA	NA	NA	NA	18	1
48	4	4	1	2	0.3333333333333333	M	855x391	BP	2017-04-07	17:12:00	0.3013698630136986	33	1	1	NA	NA	NA	NA	NA	NA	NA	NA	NA	NA	NA	NA	NA	NA	NA	NA	NA	NA	NA	NA	NA	NA	NA	NA	NA	NA	NA	33	1
49	5	4	1	1	0	M	153x517	TW	2017-04-07	17:17:00	0.3698630136986301	5	2	1	NA	NA	NA	NA	NA	NA	NA	NA	NA	NA	NA	NA	NA	NA	NA	NA	NA	NA	NA	NA	NA	NA	NA	NA	NA	NA	NA	5	1
49	5	4	1	1	0	M	235x712	NR	2017-04-07	17:17:00	0.3698630136986301	NA	0	1	NA	NA	NA	NA	NA	NA	NA	NA	NA	NA	NA	NA	NA	NA	NA	NA	NA	NA	NA	NA	NA	NA	NA	NA	NA	NA	NA	120	0
49	5	4	1	1	0	M	307x176	CO	2017-04-07	17:17:00	0.3698630136986301	NA	0	1	NA	NA	NA	NA	NA	NA	NA	NA	NA	NA	NA	NA	NA	NA	NA	NA	NA	NA	NA	NA	NA	NA	NA	NA	NA	NA	NA	120	0
49	5	4	1	1	0	M	378x765	CY	2017-04-07	17:17:00	0.3698630136986301	NA	0	1	NA	NA	NA	NA	NA	NA	NA	NA	NA	NA	NA	NA	NA	NA	NA	NA	NA	NA	NA	NA	NA	NA	NA	NA	NA	NA	NA	120	0
49	5	4	1	1	0	M	57x862	BP	2017-04-07	17:17:00	0.3698630136986301	NA	0	1	NA	NA	NA	NA	NA	NA	NA	NA	NA	NA	NA	NA	NA	NA	NA	NA	NA	NA	NA	NA	NA	NA	NA	NA	NA	NA	NA	120	0
49	5	4	1	1	0	M	59x820	PP	2017-04-07	17:17:00	0.3698630136986301	NA	0	1	NA	NA	NA	NA	NA	NA	NA	NA	NA	NA	NA	NA	NA	NA	NA	NA	NA	NA	NA	NA	NA	NA	NA	NA	NA	NA	NA	120	0
49	5	4	1	1	0	M	637x318	LG	2017-04-07	17:17:00	0.3698630136986301	NA	0	1	NA	NA	NA	NA	NA	NA	NA	NA	NA	NA	NA	NA	NA	NA	NA	NA	NA	NA	NA	NA	NA	NA	NA	NA	NA	NA	NA	120	0
49	5	4	1	1	0	M	732x40	CG	2017-04-07	17:17:00	0.3698630136986301	NA	0	1	NA	NA	NA	NA	NA	NA	NA	NA	NA	NA	NA	NA	NA	NA	NA	NA	NA	NA	NA	NA	NA	NA	NA	NA	NA	NA	NA	120	0
49	5	4	1	1	0	M	801x513	UB	2017-04-07	17:17:00	0.3698630136986301	13	2	1	NA	NA	NA	NA	NA	NA	NA	NA	NA	NA	NA	NA	NA	NA	NA	NA	NA	NA	NA	NA	NA	NA	NA	NA	NA	NA	NA	13	1
49	5	4	1	1	0	M	855x391	BB	2017-04-07	17:17:00	0.3698630136986301	13	3	1	NA	NA	NA	NA	NA	NA	NA	NA	NA	NA	NA	NA	NA	NA	NA	NA	NA	NA	NA	NA	NA	NA	NA	NA	NA	NA	NA	13	1
50	5	4	1	1	0	M	153x517	PP	2017-04-07	17:22:00	0.4383561643835616	8	2	1	NA	NA	NA	NA	NA	NA	NA	NA	NA	NA	NA	NA	NA	NA	NA	NA	NA	NA	NA	NA	NA	NA	NA	NA	NA	NA	NA	8	1
50	5	4	1	1	0	M	235x712	TW	2017-04-07	17:22:00	0.4383561643835616	NA	0	1	NA	NA	NA	NA	NA	NA	NA	NA	NA	NA	NA	NA	NA	NA	NA	NA	NA	NA	NA	NA	NA	NA	NA	NA	NA	NA	NA	120	0
50	5	4	1	1	0	M	307x176	NR	2017-04-07	17:22:00	0.4383561643835616	NA	0	0	NA	NA	NA	NA	NA	NA	NA	NA	NA	NA	NA	NA	NA	NA	NA	NA	NA	NA	NA	NA	NA	NA	NA	NA	NA	NA	NA	120	0
50	5	4	1	1	0	M	378x765	CO	2017-04-07	17:22:00	0.4383561643835616	NA	0	1	NA	NA	NA	NA	NA	NA	NA	NA	NA	NA	NA	NA	NA	NA	NA	NA	NA	NA	NA	NA	NA	NA	NA	NA	NA	NA	NA	120	0
50	5	4	1	1	0	M	57x862	BB	2017-04-07	17:22:00	0.4383561643835616	NA	0	1	NA	NA	NA	NA	NA	NA	NA	NA	NA	NA	NA	NA	NA	NA	NA	NA	NA	NA	NA	NA	NA	NA	NA	NA	NA	NA	NA	120	0
50	5	4	1	1	0	M	59x820	BP	2017-04-07	17:22:00	0.4383561643835616	NA	0	1	NA	NA	NA	NA	NA	NA	NA	NA	NA	NA	NA	NA	NA	NA	NA	NA	NA	NA	NA	NA	NA	NA	NA	NA	NA	NA	NA	120	0
50	5	4	1	1	0	M	637x318	CY	2017-04-07	17:22:00	0.4383561643835616	NA	0	1	NA	NA	NA	NA	NA	NA	NA	NA	NA	NA	NA	NA	NA	NA	NA	NA	NA	NA	NA	NA	NA	NA	NA	NA	NA	NA	NA	120	0
50	5	4	1	1	0	M	732x40	LG	2017-04-07	17:22:00	0.4383561643835616	78	2	1	NA	NA	NA	NA	NA	NA	NA	NA	NA	NA	NA	NA	NA	NA	NA	NA	NA	NA	NA	NA	NA	NA	NA	NA	NA	NA	NA	78	1
50	5	4	1	1	0	M	801x513	CG	2017-04-07	17:22:00	0.4383561643835616	13	3	1	NA	NA	NA	NA	NA	NA	NA	NA	NA	NA	NA	NA	NA	NA	NA	NA	NA	NA	NA	NA	NA	NA	NA	NA	NA	NA	NA	13	1
50	5	4	1	1	0	M	855x391	UB	2017-04-07	17:22:00	0.4383561643835616	3	1	1	NA	NA	NA	NA	NA	NA	NA	NA	NA	NA	NA	NA	NA	NA	NA	NA	NA	NA	NA	NA	NA	NA	NA	NA	NA	NA	NA	3	1
51	1	4	1	4	1	M	153x517	PP	2017-04-14	17:18:00	0.3835616438356164	42	3	1	20170418_T51_V1	2017-04-18	1	0	09:00:00	0	2022.7485898603898	0.1435956985080655	17628	0.2381205998368923	18528	0.26141568599816783	0.2854748366004498	0.6015340659381868	18	0.08695652173913043	0.953125794231005	0.5380144231218904	0.994736842105263	0	0.9946808510638298	1029	NA	NA	NA	NA	NA	42	1
51	1	4	1	4	1	M	235x712	TW	2017-04-14	17:18:00	0.3835616438356164	97	1	1	20170418_T51_V1	2017-04-18	1	0	09:00:00	0	4990.63984441611	0.3878932428575136	13959	0.17705507381455654	16776	0.23055105348460292	0.22146305503757951	0.4417286756406985	0	0	0.9233341687221629	0.45313663039344126	0.994736842105263	0	0.9946808510638298	1029	NA	NA	NA	NA	NA	97	1
51	1	4	1	4	1	M	307x176	NR	2017-04-14	17:18:00	0.3835616438356164	NA	0	1	20170418_T51_V1	2017-04-18	1	0	09:00:00	0	4332.75306765123	0.33374027354742586	14333	0.18327979628181015	17462	0.24263617785920655	0.23623535855621888	0.47860772621157704	3	0.014492753623188406	0.9198412124972905	0.4431850279078274	0.994736842105263	0	0.9946808510638298	1029	NA	NA	NA	NA	NA	120	0
51	1	4	1	4	1	M	378x765	CO	2017-04-14	17:18:00	0.3835616438356164	NA	0	1	20170418_T51_V1	2017-04-18	1	0	09:00:00	0	960.6809047174639	0.05617318024192383	13844	0.17514105487409085	13344	0.17009019801282502	0.23407400354740937	0.47321190418754855	49	0.23671497584541062	0.9803610836713677	0.6156090898288926	0.994736842105263	0	0.9946808510638298	1029	NA	NA	NA	NA	NA	120	0
51	1	4	1	4	1	M	57x862	BB	2017-04-14	17:18:00	0.3835616438356164	NA	0	1	20170418_T51_V1	2017-04-18	1	0	09:00:00	0	4908.099423877906	0.3810990511848566	13011	0.161276900287935	15840	0.21406172926502712	0.20252723187970195	0.3944553997457485	0	0	0.9190004187404625	0.4407895655253455	0.994736842105263	0	0.9946808510638298	1029	NA	NA	NA	NA	NA	120	0
51	1	4	1	4	1	M	59x820	BP	2017-04-14	17:18:00	0.3835616438356164	NA	0	1	20170418_T51_V1	2017-04-18	1	0	09:00:00	0	3497.3648419940205	0.26497653707519814	16037	0.2116405638866235	19203	0.2733070255795927	0.25782906781181325	0.5325164138204587	0	0	0.9235803908335123	0.45383812918631755	0.994736842105263	0	0.9946808510638298	1029	NA	NA	NA	NA	NA	120	0
51	1	4	1	4	1	M	637x318	CY	2017-04-14	17:18:00	0.3835616438356164	30	2	1	20170418_T51_V1	2017-04-18	1	0	09:00:00	0	2350.440919367377	0.1705692041167442	9598	0.10447214686350548	10382	0.11790923824959482	0.15715661353601829	0.2811876669092616	49	0.23671497584541062	0.9518748478207938	0.5344504158444497	0.994736842105263	0	0.9946808510638298	1029	NA	NA	NA	NA	NA	30	1
51	1	4	1	4	1	M	732x40	LG	2017-04-14	17:18:00	0.3835616438356164	7	1	1	20170418_T51_V1	2017-04-18	1	0	09:00:00	0	5260.182426697106	0.41008023870777555	15572	0.20390126990995788	20003	0.28740046508350364	0.24853886273185768	0.5093234200855811	1	0.004830917874396135	0.9060553455774819	0.403908421310641	0.994736842105263	0	0.9946808510638298	1029	NA	NA	NA	NA	NA	7	1
51	1	4	1	4	1	M	801x513	CG	2017-04-14	17:18:00	0.3835616438356164	30	1	1	20170418_T51_V1	2017-04-18	1	0	09:00:00	0	10662.873270647971	0.8547946816747977	9413	0.10139307291579981	9092	0.09518356704953844	0.14781446277603225	0.2578649908023446	24	0.11594202898550725	0.9748234589628807	0.5998321272030905	0.994736842105263	0	0.9946808510638298	1029	NA	NA	NA	NA	NA	30	1
51	1	4	1	4	1	M	855x391	UB	2017-04-14	17:18:00	0.3835616438356164	62	1	1	20170418_T51_V1	2017-04-18	1	0	09:00:00	0	3777.43319767568	0.2880299462720453	9711	0.10635287851805003	11393	0.13571982242266226	0.1579355727225831	0.28313233824624884	1	0.004830917874396135	0.9288171321435158	0.468757860348723	0.994736842105263	0	0.9946808510638298	1029	NA	NA	NA	NA	NA	62	1
52	1	4	1	4	1	M	153x517	BP	2017-04-14	17:22:00	0.4383561643835616	NA	0	1	20170418_T52_V1.5	2017-04-18	1	0	09:30:00	1	8029.909620850531	0.6380662038306312	9382	0.1008771199840221	9716	0.10617644986258896	0.15576335175306666	0.2777093893551135	13	0.06280193236714976	0.9644649361897242	0.5703201910835943	1	0	1	940	NA	NA	NA	NA	NA	120	0
52	1	4	1	4	1	M	235x712	PP	2017-04-14	17:22:00	0.4383561643835616	3	4	1	20170418_T52_V1.5	2017-04-18	1	0	09:30:00	1	2706.0638100120023	0.19984177222906188	15976	0.21062530166602866	18176	0.25521457261644703	0.2662088731425307	0.553436594899578	0	0	0.9416345368559002	0.5052752709267903	1	0	1	940	NA	NA	NA	NA	NA	3	1
52	1	4	1	4	1	M	307x176	TW	2017-04-14	17:22:00	0.4383561643835616	NA	0	1	20170418_T52_V1.5	2017-04-18	1	0	09:30:00	1	2413.8493184723375	0.1757885719654461	10718	0.12311302697934524	11118	0.13087520259319288	0.18004286266230105	0.3383231798535317	17	0.0821256038647343	0.9640613318942683	0.5691703027794518	1	0	1	940	NA	NA	NA	NA	NA	120	0
52	1	4	1	4	1	M	378x765	NR	2017-04-14	17:22:00	0.4383561643835616	NA	0	1	20170418_T52_V1.5	2017-04-18	1	0	09:30:00	1	7006.282658376351	0.5538078763469441	14304	0.1827971306359536	14059	0.18268620956944542	0.24659321631572614	0.5044661144877759	5	0.024154589371980676	0.9771752502070169	0.6065324950531472	1	0	1	940	NA	NA	NA	NA	NA	120	0
52	1	4	1	4	1	M	57x862	UB	2017-04-14	17:22:00	0.4383561643835616	NA	0	1	20170418_T52_V1.5	2017-04-18	1	0	09:30:00	1	2884.8269445877763	0.2145563931674254	8084	0.07927367142120068	10340	0.11716933267563949	0.12863546317321445	0.2099846249975994	21.5	0.10386473429951691	0.9134031991174848	0.4248428140842835	1	0	1	940	NA	NA	NA	NA	NA	120	0
52	1	4	1	4	1	M	59x820	BB	2017-04-14	17:22:00	0.4383561643835616	7	2	1	20170418_T52_V1.5	2017-04-18	1	0	09:30:00	1	2097.9461814614438	0.14978547616279977	18328	0.24977114990929214	18073	0.25340004228031854	0.3130667333417016	0.6704172265084489	1	0.004830917874396135	0.9763809577550958	0.6042695171542097	1	0	1	940	NA	NA	NA	NA	NA	7	1
52	1	4	1	4	1	M	637x318	CO	2017-04-14	17:22:00	0.4383561643835616	48	2	1	20170418_T52_V1.5	2017-04-18	1	0	09:30:00	1	5696.863644188628	0.44602500215992424	14802	0.19108566483031805	15594	0.20972799661757452	0.26610264728777067	0.5531714020902989	2	0.00966183574879227	0.9602970518880507	0.5584456856200168	1	0	1	940	NA	NA	NA	NA	NA	48	1
52	1	4	1	4	1	M	732x40	CY	2017-04-14	17:22:00	0.4383561643835616	NA	0	1	20170418_T52_V1.5	2017-04-18	1	0	09:30:00	1	3905.141205561643	0.29854204056539607	11859	0.14210342359735698	14996	0.1991931505884011	0.18804868002128886	0.358309700091949	7	0.033816425120772944	0.9161452646092378	0.4326550922826574	1	0	1	940	NA	NA	NA	NA	NA	120	0
52	1	4	1	4	1	M	801x513	LG	2017-04-14	17:22:00	0.4383561643835616	NA	0	1	20170418_T52_V1.5	2017-04-18	1	0	09:30:00	1	9125.592703504442	0.7282557234320335	11711	0.13964016443919244	12405	0.1535480233951096	0.2065983083766924	0.40461884079751037	6	0.028985507246376812	0.958973071595397	0.5546736012527823	1	0	1	940	NA	NA	NA	NA	NA	120	0
52	1	4	1	4	1	M	855x391	CG	2017-04-14	17:22:00	0.4383561643835616	103	1	1	20170418_T52_V1.5	2017-04-18	1	0	09:30:00	1	9339.09331041254	0.7458297076218865	12129	0.1465972071967112	12323	0.1521034458459587	0.21201891578128293	0.4181513852883905	6	0.028985507246376812	0.9691132323227857	0.5835634132637788	1	0	1	940	NA	NA	NA	NA	NA	103	1
53	2	2	0.3333333333333333	4	1	M	153x517	BB	2017-04-14	17:25:00	0.4794520547945205	45	1	1	20170418_T53_V1	2017-04-18	1	0	09:00:00	0	7221.9522636432475	0.571560398403351	12042	0.14514921025914151	12701	0.15876259601155662	0.16493169450724024	0.30059815383627136	15	0.07246376811594203	0.9600159914188124	0.5576449306479498	1	-0.014210526315789337	1	1114	NA	NA	NA	NA	NA	45	1
53	2	2	0.3333333333333333	4	1	M	235x712	BP	2017-04-14	17:25:00	0.4794520547945205	18	3	1	20170418_T53_V1	2017-04-18	1	0	09:00:00	0	4510.536143084541	0.3483742223784629	14488	0.1858595609406987	18390	0.2589845676837432	0.2130577377154621	0.4207448038839665	0	0	0.9152361802766329	0.4300650667221984	1	-0.014210526315789337	1	1114	NA	NA	NA	NA	NA	18	1
53	2	2	0.3333333333333333	4	1	M	307x176	PP	2017-04-14	17:25:00	0.4794520547945205	NA	0	1	20170418_T53_V1	2017-04-18	1	0	09:00:00	0	8357.255577685035	0.6650111982891161	11963	0.14383436246525638	11970	0.145884715664858	0.16725144813111276	0.3063894179474391	0	0	0.9728306838572999	0.594154613825524	1	-0.014210526315789337	1	1114	NA	NA	NA	NA	NA	120	0
53	2	2	0.3333333333333333	4	1	M	378x765	TW	2017-04-14	17:25:00	0.4794520547945205	NA	0	1	20170418_T53_V1	2017-04-18	1	0	09:00:00	0	4041.0357780340287	0.3097279997188731	14060	0.17873608175357422	19095	0.2714044112465647	0.21372069295857812	0.42239987141668106	15	0.07246376811594203	0.89909393634322	0.38407502719429015	1	-0.014210526315789337	1	1114	NA	NA	NA	NA	NA	120	0
53	2	2	0.3333333333333333	4	1	M	57x862	CG	2017-04-14	17:25:00	0.4794520547945205	8	2	1	20170418_T53_V1	2017-04-18	1	0	09:00:00	0	3055.103044081934	0.22857241646476553	9559	0.1038230447880432	11743	0.14188570220562327	0.14204697794089885	0.24346646692735918	56	0.27053140096618356	0.9230956616178662	0.4524571120315864	1	-0.014210526315789337	1	1114	NA	NA	NA	NA	NA	8	1
53	2	2	0.3333333333333333	4	1	M	59x820	UB	2017-04-14	17:25:00	0.4794520547945205	NA	0	1	20170418_T53_V1	2017-04-18	1	0	09:00:00	0	8494.628946920575	0.676318882393693	14983	0.19409816420618145	15750	0.21247621732083716	0.2210076583254557	0.44059177790805754	7	0.033816425120772944	0.9608317848320451	0.5599691658333393	1	-0.014210526315789337	1	1114	NA	NA	NA	NA	NA	120	0
53	2	2	0.3333333333333333	4	1	M	637x318	NR	2017-04-14	17:25:00	0.4794520547945205	NA	0	1	20170418_T53_V1	2017-04-18	1	0	09:00:00	0	8664.499103472315	0.6903014911028718	9819	0.10815039195779172	9661	0.10520752589669509	0.13966465025170122	0.23751898668397897	41	0.19806763285024154	0.9769188079249681	0.605801878495951	1	-0.014210526315789337	1	1114	NA	NA	NA	NA	NA	120	0
53	2	2	0.3333333333333333	4	1	M	732x40	CO	2017-04-14	17:25:00	0.4794520547945205	NA	0	1	20170418_T53_V1	2017-04-18	1	0	09:00:00	0	7262.846717425802	0.5749265644046339	16617	0.2212938768037548	24786	0.3716616165175111	0.2523904336664733	0.5189388655775985	1	0.004830917874396135	0.8769869790085717	0.3210912285442286	1	-0.014210526315789337	1	1114	NA	NA	NA	NA	NA	120	0
53	2	2	0.3333333333333333	4	1	M	801x513	CY	2017-04-14	17:25:00	0.4794520547945205	50	1	1	20170418_T53_V1	2017-04-18	1	0	09:00:00	0	5790.952310188572	0.4537697704426632	17760	0.2403175607076877	16047	0.21770840673666408	0.25875237933956	0.5348214607267509	0	0	0.9976232333140665	0.6647897952920977	1	-0.014210526315789337	1	1114	NA	NA	NA	NA	NA	50	1
53	2	2	0.3333333333333333	4	1	M	855x391	LG	2017-04-14	17:25:00	0.4794520547945205	13	2	1	20170418_T53_V1	2017-04-18	1	0	09:00:00	0	5327.114187827539	0.4155896268492883	17235	0.2315796481533878	19914	0.28583256993869355	0.2454441363564781	0.5015974367711543	0	0	0.9378900017678989	0.49460690800146273	1	-0.014210526315789337	1	1114	NA	NA	NA	NA	NA	13	1
55	3	1	0	4	1	M	153x517	CG	2017-04-14	17:33:00	0.589041095890411	15	1	1	20170418_T55_V1	2017-04-18	1	0	09:00:00	0	6416.227272227994	0.5052383468384286	8990	0.0943528119434782	9014	0.09380945669790712	0.17453288102274034	0.32456751261628775	0	0	0.9539952082720357	0.5404914260886438	0.9789473684210527	0	0.9817184643510055	636	NA	NA	NA	NA	NA	15	1
55	3	1	0	4	1	M	235x712	UB	2017-04-14	17:33:00	0.589041095890411	72	1	1	20170418_T55_V1	2017-04-18	1	0	09:00:00	0	10130.785759347138	0.8109966913709846	8291	0.08271890551403892	9140	0.0960291734197731	0.16114372535338445	0.29114149016768986	0	0	0.9342023453089944	0.48410059506195124	0.9789473684210527	0	0.9817184643510055	636	NA	NA	NA	NA	NA	72	1
55	3	1	0	4	1	M	307x176	BB	2017-04-14	17:33:00	0.589041095890411	NA	0	1	20170418_T55_V1	2017-04-18	1	0	09:00:00	0	6170.403360536524	0.4850037180000511	10236	0.11509079107234992	11738	0.14179761820872383	0.19715582055268607	0.38104567324533783	14	0.06763285024154589	0.92584356450744	0.4602860212607901	0.9789473684210527	0	0.9817184643510055	636	NA	NA	NA	NA	NA	120	0
55	3	1	0	4	1	M	378x765	BP	2017-04-14	17:33:00	0.589041095890411	NA	0	1	20170418_T55_V1	2017-04-18	1	0	09:00:00	0	4088.1552483559753	0.3136065686768929	9370	0.10067739626849524	9314	0.09909449651187373	0.17597459948989788	0.32816676226561864	15	0.07246376811594203	0.9509220202861821	0.5317357637700026	0.9789473684210527	0	0.9817184643510055	636	NA	NA	NA	NA	NA	120	0
55	3	1	0	4	1	M	57x862	CY	2017-04-14	17:33:00	0.589041095890411	15	2	1	20170418_T55_V1	2017-04-18	1	0	09:00:00	0	7287.95013228814	0.5769929145770806	13131	0.16327413744320357	12618	0.15730040166302586	0.2582280399056235	0.5335124475132021	0	0	0.972600352886966	0.59349838966772706	0.9789473684210527	0	0.9817184643510055	636	NA	NA	NA	NA	NA	15	1
55	3	1	0	4	1	M	59x820	LG	2017-04-14	17:33:00	0.589041095890411	NA	0	1	20170418_T55_V1	2017-04-18	1	0	09:00:00	0	7069.094271652641	0.5589781206597944	13189	0.1642394687349167	14024	0.1820696215911493	0.25730441206898236	0.5312066109418657	0	0	0.941544234124986	0.5050179940462431	0.9789473684210527	0	0.9817184643510055	636	NA	NA	NA	NA	NA	120	0
55	3	1	0	4	1	M	637x318	PP	2017-04-14	17:33:00	0.589041095890411	10	1	1	20170418_T55_V1	2017-04-18	1	0	09:00:00	0	6413.129817520462	0.5049833844715892	11359	0.13378160211707138	11238	0.1329892185187795	0.21888144935887746	0.4352836979661747	12	0.057971014492753624	0.9571086331718274	0.5493617253357151	0.9789473684210527	0	0.9817184643510055	636	NA	NA	NA	NA	NA	10	1
55	3	1	0	4	1	M	732x40	TW	2017-04-14	17:33:00	0.589041095890411	NA	0	1	20170418_T55_V1	2017-04-18	1	0	09:00:00	0	7900.137435707279	0.6273841998634393	12612	0.15463608674666712	12994	0.163924318229864	0.24559149315499326	0.5019653129671413	1	0.004830917874396135	0.9520435455372579	0.5349310438587739	0.9789473684210527	0	0.9817184643510055	636	NA	NA	NA	NA	NA	120	0
55	3	1	0	4	1	M	801x513	NR	2017-04-14	17:33:00	0.589041095890411	NA	0	1	20170418_T55_V1	2017-04-18	1	0	09:00:00	0	4728.611337200363	0.3663247568949304	10402	0.11785363580380474	10359	0.11750405186385737	0.20065514139560078	0.38978172650654697	47	0.22705314009661837	0.9648027681841082	0.5712826908971024	0.9789473684210527	0	0.9817184643510055	636	NA	NA	NA	NA	NA	120	0
55	3	1	0	4	1	M	855x391	CO	2017-04-14	17:33:00	0.589041095890411	15	2	1	20170418_T55_V1	2017-04-18	1	0	09:00:00	0	7352.085171161726	0.5822720946951268	12534	0.15333788259574255	13029	0.16454090620816011	0.2506075826438395	0.5144879786227581	0	0	0.9433619748136823	0.51019682584122	0.9789473684210527	0	0.9817184643510055	636	NA	NA	NA	NA	NA	15	1
56	3	1	0	4	1	M	153x517	LG	2017-04-14	17:38:00	0.6575342465753424	22	1	1	NA	NA	NA	NA	NA	NA	NA	NA	NA	NA	NA	NA	NA	NA	NA	NA	NA	NA	NA	NA	NA	NA	NA	NA	NA	NA	NA	22	1
56	3	1	0	4	1	M	235x712	CG	2017-04-14	17:38:00	0.6575342465753424	NA	0	1	NA	NA	NA	NA	NA	NA	NA	NA	NA	NA	NA	NA	NA	NA	NA	NA	NA	NA	NA	NA	NA	NA	NA	NA	NA	NA	NA	120	0
56	3	1	0	4	1	M	307x176	UB	2017-04-14	17:38:00	0.6575342465753424	NA	0	1	NA	NA	NA	NA	NA	NA	NA	NA	NA	NA	NA	NA	NA	NA	NA	NA	NA	NA	NA	NA	NA	NA	NA	NA	NA	NA	NA	120	0
56	3	1	0	4	1	M	378x765	BB	2017-04-14	17:38:00	0.6575342465753424	NA	0	1	NA	NA	NA	NA	NA	NA	NA	NA	NA	NA	NA	NA	NA	NA	NA	NA	NA	NA	NA	NA	NA	NA	NA	NA	NA	NA	NA	120	0
56	3	1	0	4	1	M	57x862	CO	2017-04-14	17:38:00	0.6575342465753424	NA	0	1	NA	NA	NA	NA	NA	NA	NA	NA	NA	NA	NA	NA	NA	NA	NA	NA	NA	NA	NA	NA	NA	NA	NA	NA	NA	NA	NA	120	0
56	3	1	0	4	1	M	59x820	CY	2017-04-14	17:38:00	0.6575342465753424	72	1	1	NA	NA	NA	NA	NA	NA	NA	NA	NA	NA	NA	NA	NA	NA	NA	NA	NA	NA	NA	NA	NA	NA	NA	NA	NA	NA	NA	72	1
56	3	1	0	4	1	M	637x318	BP	2017-04-14	17:38:00	0.6575342465753424	17	1	1	NA	NA	NA	NA	NA	NA	NA	NA	NA	NA	NA	NA	NA	NA	NA	NA	NA	NA	NA	NA	NA	NA	NA	NA	NA	NA	NA	17	1
56	3	1	0	4	1	M	732x40	PP	2017-04-14	17:38:00	0.6575342465753424	52	2	1	NA	NA	NA	NA	NA	NA	NA	NA	NA	NA	NA	NA	NA	NA	NA	NA	NA	NA	NA	NA	NA	NA	NA	NA	NA	NA	NA	52	1
56	3	1	0	4	1	M	801x513	TW	2017-04-14	17:38:00	0.6575342465753424	17	1	1	NA	NA	NA	NA	NA	NA	NA	NA	NA	NA	NA	NA	NA	NA	NA	NA	NA	NA	NA	NA	NA	NA	NA	NA	NA	NA	NA	17	1
56	3	1	0	4	1	M	855x391	NR	2017-04-14	17:38:00	0.6575342465753424	77	2	1	NA	NA	NA	NA	NA	NA	NA	NA	NA	NA	NA	NA	NA	NA	NA	NA	NA	NA	NA	NA	NA	NA	NA	NA	NA	NA	NA	77	1
57	4	4	1	2	0.3333333333333333	M	153x517	CY	2017-04-14	17:43:00	0.726027397260274	5	1	1	NA	NA	NA	NA	NA	NA	NA	NA	NA	NA	NA	NA	NA	NA	NA	NA	NA	NA	NA	NA	NA	NA	NA	NA	NA	NA	NA	5	1
57	4	4	1	2	0.3333333333333333	M	235x712	LG	2017-04-14	17:43:00	0.726027397260274	NA	0	1	NA	NA	NA	NA	NA	NA	NA	NA	NA	NA	NA	NA	NA	NA	NA	NA	NA	NA	NA	NA	NA	NA	NA	NA	NA	NA	NA	120	0
57	4	4	1	2	0.3333333333333333	M	307x176	CG	2017-04-14	17:43:00	0.726027397260274	NA	0	1	NA	NA	NA	NA	NA	NA	NA	NA	NA	NA	NA	NA	NA	NA	NA	NA	NA	NA	NA	NA	NA	NA	NA	NA	NA	NA	NA	120	0
57	4	4	1	2	0.3333333333333333	M	378x765	UB	2017-04-14	17:43:00	0.726027397260274	NA	0	1	NA	NA	NA	NA	NA	NA	NA	NA	NA	NA	NA	NA	NA	NA	NA	NA	NA	NA	NA	NA	NA	NA	NA	NA	NA	NA	NA	120	0
57	4	4	1	2	0.3333333333333333	M	57x862	NR	2017-04-14	17:43:00	0.726027397260274	NA	0	1	NA	NA	NA	NA	NA	NA	NA	NA	NA	NA	NA	NA	NA	NA	NA	NA	NA	NA	NA	NA	NA	NA	NA	NA	NA	NA	NA	120	0
57	4	4	1	2	0.3333333333333333	M	59x820	CO	2017-04-14	17:43:00	0.726027397260274	NA	0	1	NA	NA	NA	NA	NA	NA	NA	NA	NA	NA	NA	NA	NA	NA	NA	NA	NA	NA	NA	NA	NA	NA	NA	NA	NA	NA	NA	120	0
57	4	4	1	2	0.3333333333333333	M	637x318	BB	2017-04-14	17:43:00	0.726027397260274	17	1	1	NA	NA	NA	NA	NA	NA	NA	NA	NA	NA	NA	NA	NA	NA	NA	NA	NA	NA	NA	NA	NA	NA	NA	NA	NA	NA	NA	17	1
57	4	4	1	2	0.3333333333333333	M	732x40	BP	2017-04-14	17:43:00	0.726027397260274	5	2	1	NA	NA	NA	NA	NA	NA	NA	NA	NA	NA	NA	NA	NA	NA	NA	NA	NA	NA	NA	NA	NA	NA	NA	NA	NA	NA	NA	5	1
57	4	4	1	2	0.3333333333333333	M	801x513	PP	2017-04-14	17:43:00	0.726027397260274	5	2	1	NA	NA	NA	NA	NA	NA	NA	NA	NA	NA	NA	NA	NA	NA	NA	NA	NA	NA	NA	NA	NA	NA	NA	NA	NA	NA	NA	5	1
57	4	4	1	2	0.3333333333333333	M	855x391	TW	2017-04-14	17:43:00	0.726027397260274	12	2	1	NA	NA	NA	NA	NA	NA	NA	NA	NA	NA	NA	NA	NA	NA	NA	NA	NA	NA	NA	NA	NA	NA	NA	NA	NA	NA	NA	12	1
58	4	4	1	2	0.3333333333333333	M	153x517	CO	2017-04-14	17:48:00	0.7945205479452054	27	1	1	20170419_T58_V3.5	2017-04-19	2	1	09:30:00	1	2818.1348439763924	0.20906673232427353	19808	0.27440374149093755	22253	0.3270382636882531	0.2699990199904332	0.5628986951805859	1	0.004830917874396135	0.9336947560717799	0.4826544485918737	0.9894736842105264	0	0.9898477157360406	955	NA	NA	NA	NA	NA	27	1
58	4	4	1	2	0.3333333333333333	M	235x712	CY	2017-04-14	17:48:00	0.7945205479452054	12	2	1	20170419_T58_V3.5	2017-04-19	2	1	09:30:00	1	7324.495680848976	0.5800011069280002	23566	0.33695055173676414	27031	0.4112113311253611	0.32840165903408514	0.7087008631394249	0	0	0.931392684856329	0.4760957355262446	0.9894736842105264	0	0.9898477157360406	955	NA	NA	NA	NA	NA	12	1
58	4	4	1	2	0.3333333333333333	M	307x176	LG	2017-04-14	17:48:00	0.7945205479452054	NA	0	1	20170419_T58_V3.5	2017-04-19	2	1	09:30:00	1	5207.081677168001	0.4057093296681796	13703	0.1727943012166503	15831	0.21390317807060813	0.17281949182914044	0.3202900370933513	0	0	0.9301364071459555	0.4725165391148637	0.9894736842105264	0	0.9898477157360406	955	NA	NA	NA	NA	NA	120	0
58	4	4	1	2	0.3333333333333333	M	378x765	CG	2017-04-14	17:48:00	0.7945205479452054	NA	0	1	20170419_T58_V3.5	2017-04-19	2	1	09:30:00	1	2800.474045992146	0.20761301006535304	21212	0.2977714162075795	21289	0.31005566908604043	0.27828842414702104	0.5835931897600888	0	0	0.9566541200620399	0.5480667953389127	0.9894736842105264	0	0.9898477157360406	955	NA	NA	NA	NA	NA	120	0
58	4	4	1	2	0.3333333333333333	M	57x862	TW	2017-04-14	17:48:00	0.7945205479452054	NA	0	1	20170419_T58_V3.5	2017-04-19	2	1	09:30:00	1	6234.227688928187	0.49025732244795733	12681	0.15578449811094652	15626	0.21029173419773095	0.16820999561253078	0.3087824313997554	0	0	0.9154005455626962	0.43053335143120486	0.9894736842105264	0	0.9898477157360406	955	NA	NA	NA	NA	NA	120	0
58	4	4	1	2	0.3333333333333333	M	59x820	NR	2017-04-14	17:48:00	0.7945205479452054	7	2	1	20170419_T58_V3.5	2017-04-19	2	1	09:30:00	1	2868.905060064538	0.21324580697782966	13509	0.1695654344822995	15263	0.20389683602283137	0.1702841779965718	0.31396062699651905	0	0	0.9340434205928436	0.4836478108017279	0.9894736842105264	0	0.9898477157360406	955	NA	NA	NA	NA	NA	7	1
58	4	4	1	2	0.3333333333333333	M	637x318	UB	2017-04-14	17:48:00	0.7945205479452054	NA	0	1	20170419_T58_V3.5	2017-04-19	2	1	09:30:00	1	8016.243063048927	0.6369412614980856	9500	0.10284106985336951	9336	0.09948206609823128	0.11816186682930896	0.18383729538590485	52	0.25120772946859904	0.9601898033093617	0.5581401291934402	0.9894736842105264	0	0.9898477157360406	955	NA	NA	NA	NA	NA	120	0
58	4	4	1	2	0.3333333333333333	M	732x40	BB	2017-04-14	17:48:00	0.7945205479452054	12	1	1	20170419_T58_V3.5	2017-04-19	2	1	09:30:00	1	5218.0906797517355	0.4066155193046141	16609	0.22116072766007025	20215	0.29113522655204005	0.2260176315703796	0.45309917436286	0	0	0.9200308553176249	0.4437253295436681	0.9894736842105264	0	0.9898477157360406	955	NA	NA	NA	NA	NA	12	1
58	4	4	1	2	0.3333333333333333	M	801x513	BP	2017-04-14	17:48:00	0.7945205479452054	12	2	1	20170419_T58_V3.5	2017-04-19	2	1	09:30:00	1	8151.196148299458	0.6480497235343814	18604	0.2543647953664098	22272	0.327372982876471	0.26634423296934273	0.5537745206599015	0	0	0.9193982856523223	0.441923107744058	0.9894736842105264	0	0.9898477157360406	955	NA	NA	NA	NA	NA	12	1
58	4	4	1	2	0.3333333333333333	M	855x391	PP	2017-04-14	17:48:00	0.7945205479452054	7	2	1	20170419_T58_V3.5	2017-04-19	2	1	09:30:00	1	3560.6733770470028	0.27018768476332994	16624	0.2214103823044788	19722	0.2824501444577549	0.21866136959585397	0.4347342689147117	0	0	0.9134854052864287	0.4250770234652571	0.9894736842105264	0	0.9898477157360406	955	NA	NA	NA	NA	NA	7	1
59	5	4	1	1	0	M	153x517	NR	2017-04-21	17:10:00	0.273972602739726	NA	0	1	NA	NA	NA	NA	NA	NA	NA	NA	NA	NA	NA	NA	NA	NA	NA	NA	NA	NA	NA	NA	NA	NA	NA	NA	NA	NA	NA	120	0
59	5	4	1	1	0	M	235x712	CO	2017-04-21	17:10:00	0.273972602739726	50	1	1	NA	NA	NA	NA	NA	NA	NA	NA	NA	NA	NA	NA	NA	NA	NA	NA	NA	NA	NA	NA	NA	NA	NA	NA	NA	NA	NA	50	1
59	5	4	1	1	0	M	307x176	CY	2017-04-21	17:10:00	0.273972602739726	NA	0	1	NA	NA	NA	NA	NA	NA	NA	NA	NA	NA	NA	NA	NA	NA	NA	NA	NA	NA	NA	NA	NA	NA	NA	NA	NA	NA	NA	120	0
59	5	4	1	1	0	M	378x765	LG	2017-04-21	17:10:00	0.273972602739726	8	1	1	NA	NA	NA	NA	NA	NA	NA	NA	NA	NA	NA	NA	NA	NA	NA	NA	NA	NA	NA	NA	NA	NA	NA	NA	NA	NA	NA	8	1
59	5	4	1	1	0	M	57x862	PP	2017-04-21	17:10:00	0.273972602739726	NA	0	1	NA	NA	NA	NA	NA	NA	NA	NA	NA	NA	NA	NA	NA	NA	NA	NA	NA	NA	NA	NA	NA	NA	NA	NA	NA	NA	NA	120	0
59	5	4	1	1	0	M	59x820	TW	2017-04-21	17:10:00	0.273972602739726	NA	0	1	NA	NA	NA	NA	NA	NA	NA	NA	NA	NA	NA	NA	NA	NA	NA	NA	NA	NA	NA	NA	NA	NA	NA	NA	NA	NA	NA	120	0
59	5	4	1	1	0	M	637x318	CG	2017-04-21	17:10:00	0.273972602739726	NA	0	1	NA	NA	NA	NA	NA	NA	NA	NA	NA	NA	NA	NA	NA	NA	NA	NA	NA	NA	NA	NA	NA	NA	NA	NA	NA	NA	NA	120	0
59	5	4	1	1	0	M	732x40	UB	2017-04-21	17:10:00	0.273972602739726	12	1	1	NA	NA	NA	NA	NA	NA	NA	NA	NA	NA	NA	NA	NA	NA	NA	NA	NA	NA	NA	NA	NA	NA	NA	NA	NA	NA	NA	12	1
59	5	4	1	1	0	M	801x513	BB	2017-04-21	17:10:00	0.273972602739726	8	3	1	NA	NA	NA	NA	NA	NA	NA	NA	NA	NA	NA	NA	NA	NA	NA	NA	NA	NA	NA	NA	NA	NA	NA	NA	NA	NA	NA	8	1
59	5	4	1	1	0	M	855x391	BP	2017-04-21	17:10:00	0.273972602739726	NA	0	1	NA	NA	NA	NA	NA	NA	NA	NA	NA	NA	NA	NA	NA	NA	NA	NA	NA	NA	NA	NA	NA	NA	NA	NA	NA	NA	NA	120	0
61	3	1	0	4	1	M	153x517	TW	2017-04-21	17:18:00	0.3835616438356164	97	1	1	20170425_T61_V1	2017-04-25	1	0	09:00:00	0	8254.094885422608	0.6565196796883537	9284	0.09924604297388613	9490	0.10219505320273413	0.15964006461815253	0.2873876016677621	3	0.014492753623188406	0.9508549777006153	0.5315447561769451	0.9789473684210527	0	0.979871912168344	677	NA	NA	NA	NA	NA	97	1
61	3	1	0	4	1	M	235x712	NR	2017-04-21	17:18:00	0.3835616438356164	NA	0	1	20170425_T61_V1	2017-04-25	1	0	09:00:00	0	2406.511874819911	0.17518460122920745	17919	0.24296389993841852	18926	0.2684271721513635	0.2926834936334551	0.6195304757014224	0	0	0.9258016599854026	0.460166633235628	0.9789473684210527	0	0.979871912168344	677	NA	NA	NA	NA	NA	120	0
61	3	1	0	4	1	M	307x176	CO	2017-04-21	17:18:00	0.3835616438356164	NA	0	1	20170425_T61_V1	2017-04-25	1	0	09:00:00	0	5195.887843362654	0.404787925925268	13342	0.16678594610788408	15928	0.21561200761045735	0.22423727191958454	0.44865450711694427	0	0	0.9056907265995069	0.4028696040756352	0.9789473684210527	0	0.979871912168344	677	NA	NA	NA	NA	NA	120	0
61	3	1	0	4	1	M	378x765	CY	2017-04-21	17:18:00	0.3835616438356164	87	1	1	20170425_T61_V1	2017-04-25	1	0	09:00:00	0	7820.128040197559	0.6207983457429741	10083	0.11254431369938252	9505	0.10245930519343245	0.15888416484549084	0.28550049814952394	6	0.028985507246376812	0.9688750420831287	0.5828847976647225	0.9789473684210527	0	0.979871912168344	677	NA	NA	NA	NA	NA	87	1
61	3	1	0	4	1	M	57x862	BP	2017-04-21	17:18:00	0.3835616438356164	NA	0	1	20170425_T61_V1	2017-04-25	1	0	09:00:00	0	6760.863596016189	0.5336065720777596	13008	0.1612269693590533	12993	0.1639067014304841	0.22103697131553804	0.4406649577775522	0	0	0.956345753853542	0.5471882449851708	0.9789473684210527	0	0.979871912168344	677	NA	NA	NA	NA	NA	120	0
61	3	1	0	4	1	M	59x820	PP	2017-04-21	17:18:00	0.3835616438356164	NA	0	1	20170425_T61_V1	2017-04-25	1	0	09:00:00	0	8172.58617942993	0.649810412060523	10921	0.1264916865003412	11932	0.14521527728842223	0.18084612247161708	0.3403285176867235	0	0	0.9332206665160763	0.48130374434675655	0.9789473684210527	0	0.979871912168344	677	NA	NA	NA	NA	NA	120	0
61	3	1	0	4	1	M	637x318	LG	2017-04-21	17:18:00	0.3835616438356164	NA	0	1	20170425_T61_V1	2017-04-25	1	0	09:00:00	0	6977.826391694463	0.5514655411751055	9265	0.09892981375763527	9857	0.10866041857515327	0.15098331011268115	0.2657760170706725	3	0.014492753623188406	0.9383121747414186	0.4958096993742033	0.9789473684210527	0	0.979871912168344	677	NA	NA	NA	NA	NA	120	0
61	3	1	0	4	1	M	732x40	CG	2017-04-21	17:18:00	0.3835616438356164	82	1	1	20170425_T61_V1	2017-04-25	1	0	09:00:00	0	7653.135304274205	0.6070525876234172	10295	0.11607276600702361	9795	0.10756817701360016	0.16739722613728228	0.30675335268888715	40	0.1932367149758454	0.9687299046184064	0.5824712939556288	0.9789473684210527	0	0.979871912168344	677	NA	NA	NA	NA	NA	82	1
61	3	1	0	4	1	M	801x513	UB	2017-04-21	17:18:00	0.3835616438356164	4	3	1	20170425_T61_V1	2017-04-25	1	0	09:00:00	0	8599.313626643969	0.6849358457504794	11722	0.13982324451175873	12043	0.14717074201958988	0.18810247500194982	0.358443999242366	6	0.028985507246376812	0.9531686957312878	0.5381366515866537	0.9789473684210527	0	0.979871912168344	677	NA	NA	NA	NA	NA	4	1
61	3	1	0	4	1	M	855x391	BB	2017-04-21	17:18:00	0.3835616438356164	72	1	1	20170425_T61_V1	2017-04-25	1	0	09:00:00	0	6690.791693781755	0.5278387079023152	12005	0.1445333954696004	11823	0.14329504615601438	0.19416716552249577	0.37358449700710067	29	0.14009661835748793	0.9675855536103983	0.579210982173129	0.9789473684210527	0	0.979871912168344	677	NA	NA	NA	NA	NA	72	1
62	3	1	0	4	1	M	153x517	PP	2017-04-21	17:22:00	0.4383561643835616	63	1	1	NA	NA	NA	NA	NA	NA	NA	NA	NA	NA	NA	NA	NA	NA	NA	NA	NA	NA	NA	NA	NA	NA	NA	NA	NA	NA	NA	63	1
62	3	1	0	4	1	M	235x712	TW	2017-04-21	17:22:00	0.4383561643835616	43	1	1	NA	NA	NA	NA	NA	NA	NA	NA	NA	NA	NA	NA	NA	NA	NA	NA	NA	NA	NA	NA	NA	NA	NA	NA	NA	NA	NA	43	1
62	3	1	0	4	1	M	307x176	NR	2017-04-21	17:22:00	0.4383561643835616	NA	0	1	NA	NA	NA	NA	NA	NA	NA	NA	NA	NA	NA	NA	NA	NA	NA	NA	NA	NA	NA	NA	NA	NA	NA	NA	NA	NA	NA	120	0
62	3	1	0	4	1	M	378x765	CO	2017-04-21	17:22:00	0.4383561643835616	NA	0	1	NA	NA	NA	NA	NA	NA	NA	NA	NA	NA	NA	NA	NA	NA	NA	NA	NA	NA	NA	NA	NA	NA	NA	NA	NA	NA	NA	120	0
62	3	1	0	4	1	M	57x862	BB	2017-04-21	17:22:00	0.4383561643835616	NA	0	1	NA	NA	NA	NA	NA	NA	NA	NA	NA	NA	NA	NA	NA	NA	NA	NA	NA	NA	NA	NA	NA	NA	NA	NA	NA	NA	NA	120	0
62	3	1	0	4	1	M	59x820	BP	2017-04-21	17:22:00	0.4383561643835616	NA	0	1	NA	NA	NA	NA	NA	NA	NA	NA	NA	NA	NA	NA	NA	NA	NA	NA	NA	NA	NA	NA	NA	NA	NA	NA	NA	NA	NA	120	0
62	3	1	0	4	1	M	637x318	CY	2017-04-21	17:22:00	0.4383561643835616	NA	0	1	NA	NA	NA	NA	NA	NA	NA	NA	NA	NA	NA	NA	NA	NA	NA	NA	NA	NA	NA	NA	NA	NA	NA	NA	NA	NA	NA	120	0
62	3	1	0	4	1	M	732x40	LG	2017-04-21	17:22:00	0.4383561643835616	NA	0	1	NA	NA	NA	NA	NA	NA	NA	NA	NA	NA	NA	NA	NA	NA	NA	NA	NA	NA	NA	NA	NA	NA	NA	NA	NA	NA	NA	120	0
62	3	1	0	4	1	M	801x513	CG	2017-04-21	17:22:00	0.4383561643835616	NA	0	1	NA	NA	NA	NA	NA	NA	NA	NA	NA	NA	NA	NA	NA	NA	NA	NA	NA	NA	NA	NA	NA	NA	NA	NA	NA	NA	NA	120	0
62	3	1	0	4	1	M	855x391	UB	2017-04-21	17:22:00	0.4383561643835616	17	1	1	NA	NA	NA	NA	NA	NA	NA	NA	NA	NA	NA	NA	NA	NA	NA	NA	NA	NA	NA	NA	NA	NA	NA	NA	NA	NA	NA	17	1
63	2	2	0.3333333333333333	4	1	M	153x517	BP	2017-04-21	17:26:00	0.4931506849315068	NA	0	1	NA	NA	NA	NA	NA	NA	NA	NA	NA	NA	NA	NA	NA	NA	NA	NA	NA	NA	NA	NA	NA	NA	NA	NA	NA	NA	NA	120	0
63	2	2	0.3333333333333333	4	1	M	235x712	PP	2017-04-21	17:26:00	0.4931506849315068	89	1	1	NA	NA	NA	NA	NA	NA	NA	NA	NA	NA	NA	NA	NA	NA	NA	NA	NA	NA	NA	NA	NA	NA	NA	NA	NA	NA	NA	89	1
63	2	2	0.3333333333333333	4	1	M	307x176	TW	2017-04-21	17:26:00	0.4931506849315068	34	1	1	NA	NA	NA	NA	NA	NA	NA	NA	NA	NA	NA	NA	NA	NA	NA	NA	NA	NA	NA	NA	NA	NA	NA	NA	NA	NA	NA	34	1
63	2	2	0.3333333333333333	4	1	M	378x765	NR	2017-04-21	17:26:00	0.4931506849315068	NA	0	1	NA	NA	NA	NA	NA	NA	NA	NA	NA	NA	NA	NA	NA	NA	NA	NA	NA	NA	NA	NA	NA	NA	NA	NA	NA	NA	NA	120	0
63	2	2	0.3333333333333333	4	1	M	57x862	UB	2017-04-21	17:26:00	0.4931506849315068	NA	0	1	NA	NA	NA	NA	NA	NA	NA	NA	NA	NA	NA	NA	NA	NA	NA	NA	NA	NA	NA	NA	NA	NA	NA	NA	NA	NA	NA	120	0
63	2	2	0.3333333333333333	4	1	M	59x820	BB	2017-04-21	17:26:00	0.4931506849315068	NA	0	1	NA	NA	NA	NA	NA	NA	NA	NA	NA	NA	NA	NA	NA	NA	NA	NA	NA	NA	NA	NA	NA	NA	NA	NA	NA	NA	NA	120	0
63	2	2	0.3333333333333333	4	1	M	637x318	CO	2017-04-21	17:26:00	0.4931506849315068	94	1	1	NA	NA	NA	NA	NA	NA	NA	NA	NA	NA	NA	NA	NA	NA	NA	NA	NA	NA	NA	NA	NA	NA	NA	NA	NA	NA	NA	94	1
63	2	2	0.3333333333333333	4	1	M	732x40	CY	2017-04-21	17:26:00	0.4931506849315068	NA	0	1	NA	NA	NA	NA	NA	NA	NA	NA	NA	NA	NA	NA	NA	NA	NA	NA	NA	NA	NA	NA	NA	NA	NA	NA	NA	NA	NA	120	0
63	2	2	0.3333333333333333	4	1	M	801x513	LG	2017-04-21	17:26:00	0.4931506849315068	9	4	1	NA	NA	NA	NA	NA	NA	NA	NA	NA	NA	NA	NA	NA	NA	NA	NA	NA	NA	NA	NA	NA	NA	NA	NA	NA	NA	NA	9	1
63	2	2	0.3333333333333333	4	1	M	855x391	CG	2017-04-21	17:26:00	0.4931506849315068	NA	0	1	NA	NA	NA	NA	NA	NA	NA	NA	NA	NA	NA	NA	NA	NA	NA	NA	NA	NA	NA	NA	NA	NA	NA	NA	NA	NA	NA	120	0
64	2	2	0.3333333333333333	4	1	M	153x517	BB	2017-04-21	17:30:00	0.547945205479452	NA	0	1	20170425_T64_V1.5	2017-04-25	1	0	09:30:00	1	7196.548150824	0.5694692967268351	13696	0.1726777957159263	14559	0.19149460925938974	0.18323095826743171	0.34628225941739643	1	0.004830917874396135	0.9581140864807473	0.5522263108054575	1	0	1	1305	NA	NA	NA	NA	NA	120	0
64	2	2	0.3333333333333333	4	1	M	235x712	BP	2017-04-21	17:30:00	0.547945205479452	NA	0	1	20170425_T64_V1.5	2017-04-25	1	0	09:30:00	1	1826.3893206708785	0.1274326779797306	22733	0.32308639715060833	23376	0.34682192939186807	0.3066621472584286	0.6544281795901709	3	0.014492753623188406	0.966188813463749	0.5752316014364981	1	0	1	1305	NA	NA	NA	NA	NA	120	0
64	2	2	0.3333333333333333	4	1	M	307x176	PP	2017-04-21	17:30:00	0.547945205479452	25	1	1	20170425_T64_V1.5	2017-04-25	1	0	09:30:00	1	2517.982090949631	0.1843601059000042	16278	0.21565168184012118	18932	0.2685328729476429	0.21986700945339133	0.437744148397643	0	0	0.9363034150310492	0.49008664507871386	1	0	1	1305	NA	NA	NA	NA	NA	25	1
64	2	2	0.3333333333333333	4	1	M	378x765	TW	2017-04-21	17:30:00	0.547945205479452	NA	0	1	20170425_T64_V1.5	2017-04-25	1	0	09:30:00	1	7555.114811010888	0.5989841768407133	11806	0.1412213105204467	12286	0.15145162426890282	0.15018707326831168	0.26378821206701497	15	0.07246376811594203	0.9632803981135377	0.5669453843856628	1	0	1	1305	NA	NA	NA	NA	NA	120	0
64	2	2	0.3333333333333333	4	1	M	57x862	CG	2017-04-21	17:30:00	0.547945205479452	5	1	1	20170425_T64_V1.5	2017-04-25	1	0	09:30:00	1	4786.474009241885	0.37108763648748383	13573	0.17063062763177606	14466	0.1898562469170601	0.1795009048868893	0.33697018245664834	2	0.00966183574879227	0.9574791096956652	0.5504172310043041	1	0	1	1305	NA	NA	NA	NA	NA	5	1
64	2	2	0.3333333333333333	4	1	M	59x820	UB	2017-04-21	17:30:00	0.547945205479452	NA	0	1	20170425_T64_V1.5	2017-04-25	1	0	09:30:00	1	1843.62923214695	0.12885175559315096	16048	0.2118236439591898	16979	0.2341272637587203	0.20484218076090174	0.4002346688185132	28	0.13526570048309178	0.9592593774626657	0.5554893006194299	1	0	1	1305	NA	NA	NA	NA	NA	120	0
64	2	2	0.3333333333333333	4	1	M	637x318	NR	2017-04-21	17:30:00	0.547945205479452	60	1	1	20170425_T64_V1.5	2017-04-25	1	0	09:30:00	1	1412.1837072921228	0.09333796037548515	22245	0.3149642993858496	20657	0.29892185187795084	0.3022345788302393	0.6433747565567766	1	0.004830917874396135	0.9909800714891387	0.6458631035521515	1	0	1	1305	NA	NA	NA	NA	NA	60	1
64	2	2	0.3333333333333333	4	1	M	732x40	CO	2017-04-21	17:30:00	0.547945205479452	90	1	1	20170425_T64_V1.5	2017-04-25	1	0	09:30:00	1	2094.083748604638	0.14946754575996446	16377	0.21729940249321772	15699	0.21157776055246283	0.24159534628233714	0.4919889336963398	22	0.10628019323671498	0.9832559832559833	0.6238567998049647	1	0	1	1305	NA	NA	NA	NA	NA	90	1
64	2	2	0.3333333333333333	4	1	M	801x513	CY	2017-04-21	17:30:00	0.547945205479452	NA	0	1	20170425_T64_V1.5	2017-04-25	1	0	09:30:00	1	8792.710958697135	0.7008550588388295	14049	0.17855300168100793	14442	0.1894334437319428	0.18471773140972703	0.3499939880474607	0	0	0.9662624612608818	0.5754414275991588	1	0	1	1305	NA	NA	NA	NA	NA	120	0
64	2	2	0.3333333333333333	4	1	M	855x391	LG	2017-04-21	17:30:00	0.547945205479452	NA	0	1	20170425_T64_V1.5	2017-04-25	1	0	09:30:00	1	7852.546090858011	0.6234667892571317	13247	0.16520480002662982	13305	0.16940314283700939	0.16697518694513447	0.30569973199320666	0	0	0.9719102953510907	0.5915323821236492	1	0	1	1305	NA	NA	NA	NA	NA	120	0
65	3	1	0	4	1	M	153x517	UB	2017-04-21	17:35:00	0.6164383561643836	20	2	1	20170425_T65_V1	2017-04-25	1	0	09:00:00	0	10372.877440899685	0.8309241072491548	11450	0.13529617362648336	11681	0.1407934606440702	0.18921211802005025	0.3612142226491971	6	0.028985507246376812	0.9281822568753527	0.4669490697742184	0.9710526315789473	0	0.975669849091469	1103	NA	NA	NA	NA	NA	20	1
65	3	1	0	4	1	M	235x712	BB	2017-04-21	17:35:00	0.6164383561643836	15	1	1	20170425_T65_V1	2017-04-25	1	0	09:00:00	0	2478.0435102661054	0.18107262116793704	16385	0.21743255163690228	20006	0.28745331548164327	0.24929346841762742	0.5112072929163457	32	0.15458937198067632	0.8911555203358121	0.36145809317472866	0.9710526315789473	0	0.975669849091469	1103	NA	NA	NA	NA	NA	15	1
65	3	1	0	4	1	M	307x176	BP	2017-04-21	17:35:00	0.6164383561643836	NA	0	1	20170425_T65_V1	2017-04-25	1	0	09:00:00	0	6745.915683858797	0.5323761569715468	13560	0.17041426027328863	13329	0.1698259460221267	0.21043642085315195	0.41420068725344544	0	0	0.942846115109866	0.5087271164087996	0.9710526315789473	0	0.975669849091469	1103	NA	NA	NA	NA	NA	120	0
65	3	1	0	4	1	M	378x765	PP	2017-04-21	17:35:00	0.6164383561643836	10	1	1	20170425_T65_V1	2017-04-25	1	0	09:00:00	0	761.5041722598371	0.03977824442469855	12012	0.14464990097032437	11860	0.14394686773307025	0.1767333665158557	0.33006102388070835	6	0.028985507246376812	0.9708228833347747	0.5884342923029411	0.9710526315789473	0	0.975669849091469	1103	NA	NA	NA	NA	NA	10	1
65	3	1	0	4	1	M	57x862	LG	2017-04-21	17:35:00	0.6164383561643836	NA	0	1	20170425_T65_V1	2017-04-25	1	0	09:00:00	0	6004.250442054979	0.4713270882012913	10609	0.12129886989664297	11498	0.13756958635755057	0.1699799164062948	0.31320103804274196	0	0	0.9182404008024853	0.43862423738672524	0.9710526315789473	0	0.975669849091469	1103	NA	NA	NA	NA	NA	120	0
65	3	1	0	4	1	M	59x820	CG	2017-04-21	17:35:00	0.6164383561643836	NA	0	1	20170425_T65_V1	2017-04-25	1	0	09:00:00	0	7477.562554778062	0.5926005784769401	12134	0.14668042541151408	13177	0.16714819251638363	0.1982263575895687	0.3837182685837275	14	0.06763285024154589	0.9137384984842611	0.42579809831833026	0.9710526315789473	0	0.975669849091469	1103	NA	NA	NA	NA	NA	120	0
65	3	1	0	4	1	M	637x318	TW	2017-04-21	17:35:00	0.6164383561643836	10	2	1	20170425_T65_V1	2017-04-25	1	0	09:00:00	0	6657.701791814765	0.5251149619493962	14092	0.1792686783283125	13476	0.17241561553097035	0.23978532553836612	0.48747021754167774	5	0.024154589371980676	0.9476606249313736	0.5224438894864458	0.9710526315789473	0	0.975669849091469	1103	NA	NA	NA	NA	NA	10	1
65	3	1	0	4	1	M	732x40	NR	2017-04-21	17:35:00	0.6164383561643836	NA	0	1	20170425_T65_V1	2017-04-25	1	0	09:00:00	0	2989.815518747147	0.2231983711416904	12126	0.1465472762678295	13036	0.16466422380381932	0.19086260523225768	0.3653346633975735	17	0.0821256038647343	0.9233485930091924	0.4531777258900391	0.9710526315789473	0	0.975669849091469	1103	NA	NA	NA	NA	NA	120	0
65	3	1	0	4	1	M	801x513	CO	2017-04-21	17:35:00	0.6164383561643836	4	1	1	20170425_T65_V1	2017-04-25	1	0	09:00:00	0	8216.219304168475	0.6534020076789803	11179	0.13078574638416857	11683	0.14082869424282995	0.17697406922813905	0.33066193811779027	0	0	0.9260817549243758	0.4609646373649226	0.9710526315789473	0	0.975669849091469	1103	NA	NA	NA	NA	NA	4	1
65	3	1	0	4	1	M	855x391	CY	2017-04-21	17:35:00	0.6164383561643836	10	1	1	20170425_T65_V1	2017-04-25	1	0	09:00:00	0	6318.355926112421	0.49718221288085596	12295	0.14936005192816604	12195	0.14984849552533297	0.20077996594980624	0.3900933509624906	7	0.033816425120772944	0.9408986569256067	0.5031787131482315	0.9710526315789473	0	0.975669849091469	1103	NA	NA	NA	NA	NA	10	1
67	4	4	1	2	0.3333333333333333	M	153x517	LG	2017-05-12	17:32:00	0.5753424657534246	12	2	0	20170516_T67_V1	2017-05-16	1	0	09:00:00	0	3118.2976868742016	0.23377418928123705	13223	0.16480535259557613	14667	0.19339722359241773	0.21002242414897687	0.41316714462617776	0	0	0.9477852179895924	0.5227988611803455	1	0	1	1058	NA	NA	NA	NA	NA	12	1
67	4	4	1	2	0.3333333333333333	M	235x712	CG	2017-05-12	17:32:00	0.5753424657534246	NA	0	1	20170516_T67_V1	2017-05-16	1	0	09:00:00	0	4952.014399589808	0.3847138469460272	13674	0.17231163557079374	18621	0.2630540483404975	0.22666777592075765	0.45472225950633205	1.5	0.007246376811594203	0.8984521911600407	0.3822466638971547	1	0	1	1058	NA	NA	NA	NA	NA	120	0
67	4	4	1	2	0.3333333333333333	M	307x176	UB	2017-05-12	17:32:00	0.5753424657534246	4	2	1	20170516_T67_V1	2017-05-16	1	0	09:00:00	0	4101.624098190761	0.3147152369728754	12300	0.1494432701429689	17807	0.24871397364526812	0.20265141205143297	0.39476541550106997	13	0.06280193236714976	0.8839876512510784	0.34103648488423366	1	0	1	1058	NA	NA	NA	NA	NA	4	1
67	4	4	1	2	0.3333333333333333	M	378x765	BB	2017-05-12	17:32:00	0.5753424657534246	31	1	1	20170516_T67_V1	2017-05-16	1	0	09:00:00	0	5571.514835788364	0.4357071018553532	14413	0.18461128771865587	18268	0.2568353181593968	0.22981016196880807	0.46256722517692295	0	0	0.9155877826359146	0.43106679897628725	1	0	1	1058	NA	NA	NA	NA	NA	31	1
67	4	4	1	2	0.3333333333333333	M	57x862	CO	2017-05-12	17:32:00	0.5753424657534246	NA	0	1	20170516_T67_V1	2017-05-16	1	0	09:00:00	0	4328.933006482592	0.3334258309069381	11449	0.1352795299835228	14310	0.1871080262137975	0.18264486807649652	0.3448190854605845	3	0.014492753623188406	0.9189399034501717	0.4406171545145843	1	0	1	1058	NA	NA	NA	NA	NA	120	0
67	4	4	1	2	0.3333333333333333	M	59x820	CY	2017-05-12	17:32:00	0.5753424657534246	4	3	1	20170516_T67_V1	2017-05-16	1	0	09:00:00	0	4337.353960855525	0.3341189892129335	14593	0.18760714345155868	18909	0.26812768656190544	0.23077319225347226	0.4649714299459764	0	0	0.9102998288121564	0.41600116086676747	1	0	1	1058	NA	NA	NA	NA	NA	4	1
67	4	4	1	2	0.3333333333333333	M	637x318	BP	2017-05-12	17:32:00	0.5753424657534246	NA	0	1	20170516_T67_V1	2017-05-16	1	0	09:00:00	0	2365.2607602756484	0.1717890772290029	12823	0.15814789541134763	12919	0.16260305827637234	0.20735947340687055	0.406519089029298	21	0.10144927536231885	0.9711587121267798	0.5893910848952618	1	0	1	1058	NA	NA	NA	NA	NA	120	0
67	4	4	1	2	0.3333333333333333	M	732x40	PP	2017-05-12	17:32:00	0.5753424657534246	NA	0	1	20170516_T67_V1	2017-05-16	1	0	09:00:00	0	3796.0731998734823	0.2895642702660938	12483	0.15248905680475341	14573	0.1917412444507082	0.2010778553121031	0.3908370316513426	1	0.004830917874396135	0.9353932584269663	0.4874935645645657	1	0	1	1058	NA	NA	NA	NA	NA	120	0
67	4	4	1	2	0.3333333333333333	M	801x513	TW	2017-05-12	17:32:00	0.5753424657534246	8	2	1	20170516_T67_V1	2017-05-16	1	0	09:00:00	0	9082.92082214362	0.7247432511292772	14022	0.17810362332107252	14621	0.19258685082094285	0.22785963830219172	0.4576977435249872	0	0	0.9627992689124554	0.5655746238478414	1	0	1	1058	NA	NA	NA	NA	NA	8	1
67	4	4	1	2	0.3333333333333333	M	855x391	NR	2017-05-12	17:32:00	0.5753424657534246	NA	0	1	20170516_T67_V1	2017-05-16	1	0	09:00:00	0	4428.252084182446	0.341601132731721	10711	0.12299652147862124	10327	0.11694031428370094	0.17222897589225375	0.3188158142633184	53	0.2560386473429952	0.9818526578674882	0.6198586573934368	1	0	1	1058	NA	NA	NA	NA	NA	120	0
68	4	4	1	2	0.3333333333333333	M	153x517	CY	2017-05-12	17:36:00	0.6301369863013698	NA	0	1	20170516_T68_V1.5	2017-05-16	1	0	09:30:00	1	7341.374884637053	0.5813904934257944	11420	0.13479686433766622	11377	0.13543795363258404	0.1798111501142517	0.33774470955831765	5	0.024154589371980676	0.9738905901558882	0.5971743385161575	1	0	1	1000	NA	NA	NA	NA	NA	120	0
68	4	4	1	2	0.3333333333333333	M	235x712	LG	2017-05-12	17:36:00	0.6301369863013698	44	2	1	20170516_T68_V1.5	2017-05-16	1	0	09:30:00	1	3649.3275224183626	0.2774851185818289	16971	0.22718572641179702	20293	0.29250933690367137	0.2581621253138926	0.5333478917579852	0	0	0.9296038202221113	0.47099917301751826	1	0	1	1000	NA	NA	NA	NA	NA	44	1
68	4	4	1	2	0.3333333333333333	M	307x176	CG	2017-05-12	17:36:00	0.6301369863013698	NA	0	1	20170516_T68_V1.5	2017-05-16	1	0	09:30:00	1	5859.008768517267	0.45937173635745193	11096	0.12940432401844115	11019	0.1291311394545839	0.1744272695884801	0.3243038537075717	19	0.09178743961352658	0.9746668214676354	0.599385859346676	1	0	1	1000	NA	NA	NA	NA	NA	120	0
68	4	4	1	2	0.3333333333333333	M	378x765	UB	2017-05-12	17:36:00	0.6301369863013698	NA	0	1	20170516_T68_V1.5	2017-05-16	1	0	09:30:00	1	7294.794470807422	0.577556296099362	14441	0.18507730972155184	13721	0.17673173137904305	0.23151910124718358	0.46683359148805703	7	0.033816425120772944	0.9854106645527709	0.6299955918104673	1	0	1	1000	NA	NA	NA	NA	NA	120	0
68	4	4	1	2	0.3333333333333333	M	57x862	NR	2017-05-12	17:36:00	0.6301369863013698	4	2	1	20170516_T68_V1.5	2017-05-16	1	0	09:30:00	1	8317.055992526306	0.6617022293627549	10206	0.11459148178353278	11140	0.13126277217955043	0.1566730521881157	0.27998045617324335	2	0.00966183574879227	0.9516866252554438	0.5339141605842642	1	0	1	1000	NA	NA	NA	NA	NA	4	1
68	4	4	1	2	0.3333333333333333	M	59x820	CO	2017-05-12	17:36:00	0.6301369863013698	8	2	1	20170516_T68_V1.5	2017-05-16	1	0	09:30:00	1	6075.176823875882	0.4771652875901135	17059	0.22865036699232727	16048	0.21772602353604398	0.2607377531539255	0.539777945760361	0	0	0.9878289803985276	0.6368854914920788	1	0	1	1000	NA	NA	NA	NA	NA	8	1
68	4	4	1	2	0.3333333333333333	M	637x318	BB	2017-05-12	17:36:00	0.6301369863013698	NA	0	1	20170516_T68_V1.5	2017-05-16	1	0	09:30:00	1	7472.053785592508	0.5921471323534162	13763	0.17379291979428457	14718	0.19429568036079206	0.21613079372005378	0.42841668712529574	0	0	0.9566605332905673	0.5480850669394841	1	0	1	1000	NA	NA	NA	NA	NA	120	0
68	4	4	1	2	0.3333333333333333	M	732x40	BP	2017-05-12	17:36:00	0.6301369863013698	39	3	1	20170516_T68_V1.5	2017-05-16	1	0	09:30:00	1	1931.3541465242554	0.13607270114758954	8031	0.0783915583442904	9273	0.09837220773729828	0.12499335451461735	0.2008921020044482	135	0.6521739130434783	0.9380552535892341	0.4950777184926568	1	0	1	1000	NA	NA	NA	NA	NA	39	1
68	4	4	1	2	0.3333333333333333	M	801x513	PP	2017-05-12	17:36:00	0.6301369863013698	NA	0	1	20170516_T68_V1.5	2017-05-16	1	0	09:30:00	1	8467.300108879497	0.6740693498297519	16963	0.22705257726811245	17413	0.241772954689592	0.25721255203668647	0.5309772824033472	0	0	0.966604607865953	0.5764162199487526	1	0	1	1000	NA	NA	NA	NA	NA	120	0
68	4	4	1	2	0.3333333333333333	M	855x391	TW	2017-05-12	17:36:00	0.6301369863013698	44	1	1	20170516_T68_V1.5	2017-05-16	1	0	09:30:00	1	7567.7450071275725	0.600023812606081	13843	0.17512441123113026	14370	0.1881650341765908	0.21158166327708636	0.4170597845644979	1	0.004830917874396135	0.9638857302700212	0.5686700051954477	1	0	1	1000	NA	NA	NA	NA	NA	44	1
69	3	1	0	4	1	M	153x517	CO	2017-05-12	17:40:00	0.684931506849315	4	2	1	20170516_T69_V1	2017-05-16	1	0	09:00:00	0	8274.40793466885	0.6581917180561642	12478	0.15240583858995058	12032	0.1469769572264111	0.23289314111070644	0.4702638815270699	26	0.12560386473429952	0.9729994376261206	0.5946354015357435	0.994736842105263	0	0.9946808510638298	825	NA	NA	NA	NA	NA	4	1
69	3	1	0	4	1	M	235x712	CY	2017-05-12	17:40:00	0.684931506849315	16	2	1	20170516_T69_V1	2017-05-16	1	0	09:00:00	0	9915.60662448637	0.7932845416549084	11479	0.13577883927233994	12136	0.14880910436191952	0.20777531382051057	0.4075572344766004	1	0.004830917874396135	0.9532511974180405	0.5383717029122642	0.994736842105263	0	0.9946808510638298	825	NA	NA	NA	NA	NA	16	1
69	3	1	0	4	1	M	307x176	LG	2017-05-12	17:40:00	0.684931506849315	NA	0	1	20170516_T69_V1	2017-05-16	1	0	09:00:00	0	9245.534998933374	0.7381285946809197	12861	0.15878035384384934	12894	0.16216263829187513	0.22793062163797015	0.45787495339794704	0	0	0.9654593440266125	0.573153307465307	0.994736842105263	0	0.9946808510638298	825	NA	NA	NA	NA	NA	120	0
69	3	1	0	4	1	M	378x765	CG	2017-05-12	17:40:00	0.684931506849315	NA	0	1	20170516_T69_V1	2017-05-16	1	0	09:00:00	0	5889.198283733405	0.46185674129861415	12258	0.1487442371386249	12175	0.14949615953773518	0.22360356929700326	0.44707246874116996	2	0.00966183574879227	0.9686467460379792	0.5822343711079313	0.994736842105263	0	0.9946808510638298	825	NA	NA	NA	NA	NA	120	0
69	3	1	0	4	1	M	57x862	TW	2017-05-12	17:40:00	0.684931506849315	40	1	1	20170516_T69_V1	2017-05-16	1	0	09:00:00	0	7013.6746629063455	0.5544163381804852	11094	0.12937103673252	11964	0.14577901486857867	0.19661993503559644	0.3797078352392331	4	0.01932367149758454	0.9471204225302586	0.5209048265232773	0.994736842105263	0	0.9946808510638298	825	NA	NA	NA	NA	NA	40	1
69	3	1	0	4	1	M	59x820	NR	2017-05-12	17:40:00	0.684931506849315	NA	0	1	20170516_T69_V1	2017-05-16	1	0	09:00:00	0	7483.557704692224	0.5930940603050862	10928	0.12660819200106518	11715	0.1413924318229864	0.19326828058180892	0.37134043106686576	0	0	0.950608206581355	0.5308416932337792	0.994736842105263	0	0.9946808510638298	825	NA	NA	NA	NA	NA	120	0
69	3	1	0	4	1	M	637x318	UB	2017-05-12	17:40:00	0.684931506849315	30	1	1	20170516_T69_V1	2017-05-16	1	0	09:00:00	0	6264.974463233077	0.4927881973402976	13850	0.17524091673185427	14349	0.18779508138961312	0.24716061605181042	0.5058826277305855	0	0	0.9582187599138555	0.5525245305167956	0.994736842105263	0	0.9946808510638298	825	NA	NA	NA	NA	NA	30	1
69	3	1	0	4	1	M	732x40	BB	2017-05-12	17:40:00	0.684931506849315	10	2	1	20170516_T69_V1	2017-05-16	1	0	09:00:00	0	2366.420870614123	0.17188456998212473	9066	0.0956177288084816	10314	0.11671129589176238	0.14429236677752522	0.24907207937315987	59	0.28502415458937197	0.9401503759398496	0.5010468241583917	0.994736842105263	0	0.9946808510638298	825	NA	NA	NA	NA	NA	10	1
69	3	1	0	4	1	M	801x513	BP	2017-05-12	17:40:00	0.684931506849315	16	1	1	20170516_T69_V1	2017-05-16	1	0	09:00:00	0	9207.532998398696	0.7350005166569229	12894	0.1593295940615482	13210	0.16772954689591996	0.23290299650905555	0.47028848552560365	2	0.00966183574879227	0.9619111909948563	0.5630444465873119	0.994736842105263	0	0.9946808510638298	825	NA	NA	NA	NA	NA	16	1
69	3	1	0	4	1	M	855x391	PP	2017-05-12	17:40:00	0.684931506849315	80	1	1	20170516_T69_V1	2017-05-16	1	0	09:00:00	0	8170.45853899515	0.6496352785098319	13381	0.16743504818334637	14048	0.18249242477626665	0.23854279672253328	0.4843682447872556	2	0.00966183574879227	0.9546248643918993	0.5422853470553304	0.994736842105263	0	0.9946808510638298	825	NA	NA	NA	NA	NA	80	1
70	3	1	0	4	1	M	153x517	NR	2017-05-12	17:44:00	0.7397260273972602	12	2	1	NA	NA	NA	NA	NA	NA	NA	NA	NA	NA	NA	NA	NA	NA	NA	NA	NA	NA	NA	NA	NA	NA	NA	NA	NA	NA	NA	12	1
70	3	1	0	4	1	M	235x712	CO	2017-05-12	17:44:00	0.7397260273972602	12	2	1	NA	NA	NA	NA	NA	NA	NA	NA	NA	NA	NA	NA	NA	NA	NA	NA	NA	NA	NA	NA	NA	NA	NA	NA	NA	NA	NA	12	1
70	3	1	0	4	1	M	307x176	CY	2017-05-12	17:44:00	0.7397260273972602	NA	0	1	NA	NA	NA	NA	NA	NA	NA	NA	NA	NA	NA	NA	NA	NA	NA	NA	NA	NA	NA	NA	NA	NA	NA	NA	NA	NA	NA	120	0
70	3	1	0	4	1	M	378x765	LG	2017-05-12	17:44:00	0.7397260273972602	NA	0	1	NA	NA	NA	NA	NA	NA	NA	NA	NA	NA	NA	NA	NA	NA	NA	NA	NA	NA	NA	NA	NA	NA	NA	NA	NA	NA	NA	120	0
70	3	1	0	4	1	M	57x862	PP	2017-05-12	17:44:00	0.7397260273972602	NA	0	1	NA	NA	NA	NA	NA	NA	NA	NA	NA	NA	NA	NA	NA	NA	NA	NA	NA	NA	NA	NA	NA	NA	NA	NA	NA	NA	NA	120	0
70	3	1	0	4	1	M	59x820	TW	2017-05-12	17:44:00	0.7397260273972602	NA	0	1	NA	NA	NA	NA	NA	NA	NA	NA	NA	NA	NA	NA	NA	NA	NA	NA	NA	NA	NA	NA	NA	NA	NA	NA	NA	NA	NA	120	0
70	3	1	0	4	1	M	637x318	CG	2017-05-12	17:44:00	0.7397260273972602	6	2	1	NA	NA	NA	NA	NA	NA	NA	NA	NA	NA	NA	NA	NA	NA	NA	NA	NA	NA	NA	NA	NA	NA	NA	NA	NA	NA	NA	6	1
70	3	1	0	4	1	M	732x40	UB	2017-05-12	17:44:00	0.7397260273972602	66	1	1	NA	NA	NA	NA	NA	NA	NA	NA	NA	NA	NA	NA	NA	NA	NA	NA	NA	NA	NA	NA	NA	NA	NA	NA	NA	NA	NA	66	1
70	3	1	0	4	1	M	801x513	BB	2017-05-12	17:44:00	0.7397260273972602	NA	0	1	NA	NA	NA	NA	NA	NA	NA	NA	NA	NA	NA	NA	NA	NA	NA	NA	NA	NA	NA	NA	NA	NA	NA	NA	NA	NA	NA	120	0
70	3	1	0	4	1	M	855x391	BP	2017-05-12	17:44:00	0.7397260273972602	12	1	1	NA	NA	NA	NA	NA	NA	NA	NA	NA	NA	NA	NA	NA	NA	NA	NA	NA	NA	NA	NA	NA	NA	NA	NA	NA	NA	NA	12	1
71	3	1	0	4	1	M	153x517	NR	2017-05-12	17:50:00	0.821917808219178	50	2	1	20170516_T71_V1	2017-05-16	1	0	09:00:00	0	1390.6376774796365	0.09156443105038245	16943	0.22671970440890102	15656	0.21082023817912762	0.23726618871065225	0.481181193331811	7	0.033816425120772944	0.9921793323124652	0.6492798560740791	1	0	1	1160	NA	NA	NA	NA	NA	50	1
71	3	1	0	4	1	M	235x712	CO	2017-05-12	17:50:00	0.821917808219178	NA	0	1	20170516_T71_V1	2017-05-16	1	0	09:00:00	0	10561.312807037997	0.8464348835100828	15244	0.19844215501889054	17231	0.23856669720245227	0.20625019104097136	0.4037497659905612	4	0.01932367149758454	0.9432070407590039	0.5097554111699838	1	0	1	1160	NA	NA	NA	NA	NA	120	0
71	3	1	0	4	1	M	307x176	CY	2017-05-12	17:50:00	0.821917808219178	NA	0	1	20170516_T71_V1	2017-05-16	1	0	09:00:00	0	7120.151769025295	0.5631808424440313	14082	0.1791022418987068	13609	0.1747586498484955	0.1926589556731372	0.36981925164534585	9	0.043478260869565216	0.981282824842104	0.6182351753379167	1	0	1	1160	NA	NA	NA	NA	NA	120	0
71	3	1	0	4	1	M	378x765	LG	2017-05-12	17:50:00	0.821917808219178	6	1	1	20170516_T71_V1	2017-05-16	1	0	09:00:00	0	6191.602648937586	0.4867487058227638	17172	0.23053109864687182	16577	0.22704531040800507	0.22729746240019014	0.45629427158213914	2	0.00966183574879227	0.9815498036778667	0.6189958110500573	1	0	1	1160	NA	NA	NA	NA	NA	6	1
71	3	1	0	4	1	M	57x862	PP	2017-05-12	17:50:00	0.821917808219178	60	1	1	20170516_T71_V1	2017-05-16	1	0	09:00:00	0	3164.9078971820995	0.23761083926036014	15619	0.20468352112910473	16010	0.2170565851596082	0.2183245325242172	0.4338933552831061	12	0.057971014492753624	0.9669589916199041	0.5774258765317832	1	0	1	1160	NA	NA	NA	NA	NA	60	1
71	3	1	0	4	1	M	59x820	TW	2017-05-12	17:50:00	0.821917808219178	NA	0	1	20170516_T71_V1	2017-05-16	1	0	09:00:00	0	8938.824079088095	0.7128821425313182	15263	0.1987583842351414	16064	0.2180078923261222	0.20544336724554188	0.4017355306672829	6	0.028985507246376812	0.9605340009783461	0.5591207651240646	1	0	1	1160	NA	NA	NA	NA	NA	120	0
71	3	1	0	4	1	M	637x318	CG	2017-05-12	17:50:00	0.821917808219178	NA	0	1	20170516_T71_V1	2017-05-16	1	0	09:00:00	0	6028.372242311637	0.47331263823077563	16788	0.22413993975001248	17454	0.24249524346416743	0.22494852932587467	0.45043016098313976	10	0.04830917874396135	0.9635109088412049	0.5676021206808614	1	0	1	1160	NA	NA	NA	NA	NA	120	0
71	3	1	0	4	1	M	732x40	UB	2017-05-12	17:50:00	0.821917808219178	13	1	1	20170516_T71_V1	2017-05-16	1	0	09:00:00	0	3580.2584166713764	0.27179979810436855	18338	0.24993758633889787	20342	0.2933725600732859	0.24843555610036144	0.5090655151161597	24	0.11594202898550725	0.9477682439419771	0.5227505012915967	1	0	1	1160	NA	NA	NA	NA	NA	13	1
71	3	1	0	4	1	M	801x513	BB	2017-05-12	17:50:00	0.821917808219178	25	2	1	20170516_T71_V1	2017-05-16	1	0	09:00:00	0	10319.265895318465	0.8265111527939785	13002	0.1611271075012899	14240	0.18587485025720527	0.17700116792736187	0.33072959001092817	3	0.014492753623188406	0.9508648212120792	0.5315728008207493	1	0	1	1160	NA	NA	NA	NA	NA	25	1
71	3	1	0	4	1	M	855x391	BP	2017-05-12	17:50:00	0.821917808219178	60	1	1	20170516_T71_V1	2017-05-16	1	0	09:00:00	0	7813.860614092179	0.6202824519060333	15940	0.2100261305194481	16139	0.21932915227961383	0.2179423810873073	0.43293931435443495	10	0.04830917874396135	0.9699550855447236	0.5859618941139835	1	0	1	1160	NA	NA	NA	NA	NA	60	1
72	3	1	0	4	1	M	153x517	TW	2017-05-12	17:56:00	0.9041095890410958	14	1	1	NA	NA	NA	NA	NA	NA	NA	NA	NA	NA	NA	NA	NA	NA	NA	NA	NA	NA	NA	NA	NA	NA	NA	NA	NA	NA	NA	14	1
72	3	1	0	4	1	M	235x712	NR	2017-05-12	17:56:00	0.9041095890410958	24	1	1	NA	NA	NA	NA	NA	NA	NA	NA	NA	NA	NA	NA	NA	NA	NA	NA	NA	NA	NA	NA	NA	NA	NA	NA	NA	NA	NA	24	1
72	3	1	0	4	1	M	307x176	CO	2017-05-12	17:56:00	0.9041095890410958	NA	0	1	NA	NA	NA	NA	NA	NA	NA	NA	NA	NA	NA	NA	NA	NA	NA	NA	NA	NA	NA	NA	NA	NA	NA	NA	NA	NA	NA	120	0
72	3	1	0	4	1	M	378x765	CY	2017-05-12	17:56:00	0.9041095890410958	NA	0	1	NA	NA	NA	NA	NA	NA	NA	NA	NA	NA	NA	NA	NA	NA	NA	NA	NA	NA	NA	NA	NA	NA	NA	NA	NA	NA	NA	120	0
72	3	1	0	4	1	M	57x862	BP	2017-05-12	17:56:00	0.9041095890410958	19	1	1	NA	NA	NA	NA	NA	NA	NA	NA	NA	NA	NA	NA	NA	NA	NA	NA	NA	NA	NA	NA	NA	NA	NA	NA	NA	NA	NA	19	1
72	3	1	0	4	1	M	59x820	PP	2017-05-12	17:56:00	0.9041095890410958	NA	0	1	NA	NA	NA	NA	NA	NA	NA	NA	NA	NA	NA	NA	NA	NA	NA	NA	NA	NA	NA	NA	NA	NA	NA	NA	NA	NA	NA	120	0
72	3	1	0	4	1	M	637x318	LG	2017-05-12	17:56:00	0.9041095890410958	NA	0	1	NA	NA	NA	NA	NA	NA	NA	NA	NA	NA	NA	NA	NA	NA	NA	NA	NA	NA	NA	NA	NA	NA	NA	NA	NA	NA	NA	120	0
72	3	1	0	4	1	M	732x40	CG	2017-05-12	17:56:00	0.9041095890410958	NA	0	1	NA	NA	NA	NA	NA	NA	NA	NA	NA	NA	NA	NA	NA	NA	NA	NA	NA	NA	NA	NA	NA	NA	NA	NA	NA	NA	NA	120	0
72	3	1	0	4	1	M	801x513	UB	2017-05-12	17:56:00	0.9041095890410958	14	3	1	NA	NA	NA	NA	NA	NA	NA	NA	NA	NA	NA	NA	NA	NA	NA	NA	NA	NA	NA	NA	NA	NA	NA	NA	NA	NA	NA	14	1
72	3	1	0	4	1	M	855x391	BB	2017-05-12	17:56:00	0.9041095890410958	14	1	1	NA	NA	NA	NA	NA	NA	NA	NA	NA	NA	NA	NA	NA	NA	NA	NA	NA	NA	NA	NA	NA	NA	NA	NA	NA	NA	NA	14	1
73	2	2	0.3333333333333333	4	1	M	153x517	PP	2017-05-12	18:03:00	1	7	1	1	20170517_T73_V3	2017-05-17	2	1	09:00:00	0	4118.152472204194	0.3160757454407557	18346	0.2500707354825824	19578	0.27991332534705093	0.21530205439077685	0.42634773967942746	3	0.014492753623188406	0.9571689609660288	0.5495336021609817	1	-0.009736842105263262	1	1228	NA	NA	NA	NA	NA	7	1
73	2	2	0.3333333333333333	4	1	M	235x712	TW	2017-05-12	18:03:00	1	7	1	1	20170517_T73_V3	2017-05-17	2	1	09:00:00	0	7139.709827312162	0.5647907348564946	18462	0.2520013980660087	23833	0.3548728067084772	0.22091503029756646	0.44036053206880854	0	0	0.9111945377224961	0.41855023014872295	1	-0.009736842105263262	1	1228	NA	NA	NA	NA	NA	7	1
73	2	2	0.3333333333333333	4	1	M	307x176	NR	2017-05-12	18:03:00	1	17	1	1	20170517_T73_V3	2017-05-17	2	1	09:00:00	0	6383.120876012535	0.5025132431860352	17479	0.23564069703576718	20376	0.2939715312522021	0.2027573595735831	0.3950299134530856	6	0.028985507246376812	0.9357427166963556	0.4884891882020762	1	-0.009736842105263262	1	1228	NA	NA	NA	NA	NA	17	1
73	2	2	0.3333333333333333	4	1	M	378x765	CO	2017-05-12	18:03:00	1	NA	0	1	20170517_T73_V3	2017-05-17	2	1	09:00:00	0	6229.688392353954	0.4898836770172305	15651	0.20521611770384302	17758	0.24785075047565358	0.18065605917582625	0.3398540247352151	5	0.024154589371980676	0.9422918084057298	0.5071478695990644	1	-0.009736842105263262	1	1228	NA	NA	NA	NA	NA	120	0
73	2	2	0.3333333333333333	4	1	M	57x862	BB	2017-05-12	18:03:00	1	7	2	1	20170517_T73_V3	2017-05-17	2	1	09:00:00	0	4604.797956729998	0.35613324305152916	12706	0.1562005891849608	15268	0.20398492001973081	0.14859808694469517	0.2598213082655092	4	0.01932367149758454	0.9284180870654024	0.46762096147694565	1	-0.009736842105263262	1	1228	NA	NA	NA	NA	NA	7	1
73	2	2	0.3333333333333333	4	1	M	59x820	BP	2017-05-12	18:03:00	1	7	1	1	20170517_T73_V3	2017-05-17	2	1	09:00:00	0	5375.617703049227	0.41958212140001877	16585	0.22076128022901653	22412	0.32983933478965544	0.19275968497316284	0.37007072230765164	5	0.024154589371980676	0.9002813106205675	0.38745791436752886	1	-0.009736842105263262	1	1228	NA	NA	NA	NA	NA	7	1
73	2	2	0.3333333333333333	4	1	M	637x318	CY	2017-05-12	18:03:00	1	27	1	1	20170517_T73_V3	2017-05-17	2	1	09:00:00	0	3983.9042539030816	0.3050253034766481	21099	0.29589068455303497	23957	0.3570572898315834	0.2512946237683868	0.5162031765500471	3	0.014492753623188406	0.9421140778562653	0.5066415066033803	1	-0.009736842105263262	1	1228	NA	NA	NA	NA	NA	27	1
73	2	2	0.3333333333333333	4	1	M	732x40	LG	2017-05-12	18:03:00	1	7	1	1	20170517_T73_V3	2017-05-17	2	1	09:00:00	0	5128.971738867192	0.3992798265363233	16022	0.21139090924221493	19945	0.2863786907194701	0.18638002430197473	0.3541439016719312	29.5	0.14251207729468598	0.9199108191517901	0.4433833406582138	1	-0.009736842105263262	1	1228	NA	NA	NA	NA	NA	7	1
73	2	2	0.3333333333333333	4	1	M	801x513	CG	2017-05-12	18:03:00	1	7	1	1	20170517_T73_V3	2017-05-17	2	1	09:00:00	0	6185.529810966021	0.4862488292179831	16828	0.22480568546843532	19437	0.27742935663448665	0.19384367483503617	0.37277690261892843	2	0.00966183574879227	0.9379738486590824	0.4948457918800441	1	-0.009736842105263262	1	1228	NA	NA	NA	NA	NA	7	1
73	2	2	0.3333333333333333	4	1	M	855x391	UB	2017-05-12	18:03:00	1	7	1	1	20170517_T73_V3	2017-05-17	2	1	09:00:00	0	8214.067644521647	0.6532248970226551	20662	0.2886174125792654	23516	0.3492882813050525	0.23966496915516844	0.4871697478730932	1	0.004830917874396135	0.9415448315353245	0.5050196960974075	1	-0.009736842105263262	1	1228	NA	NA	NA	NA	NA	7	1
75	3	1	0	4	1	M	153x517	BB	2017-05-19	16:58:00	0.1095890410958904	11	1	1	20170524_T75_V3	2017-05-24	2	1	09:00:00	0	1603.476609167643	0.1090839504308604	27489	0.402243563071085	30658	0.4751074624762173	0.3349296441344982	0.7249979756608612	0	0	0.8623823403777657	0.2794819014461977	0.9105263157894737	-0.011928230144675683	0.921864050455501	917	NA	NA	NA	NA	NA	11	1
75	3	1	0	4	1	M	235x712	BP	2017-05-19	16:58:00	0.1095890410958904	NA	0	1	20170524_T75_V3	2017-05-24	2	1	09:00:00	0	2036.7481167480846	0.1447480486945719	22811	0.3243846013015329	27510	0.4196497780283278	0.2933395167036281	0.6211682370668078	0	0	0.8646182934134287	0.28585224059587644	0.9105263157894737	-0.011928230144675683	0.921864050455501	917	NA	NA	NA	NA	NA	120	0
75	3	1	0	4	1	M	307x176	PP	2017-05-19	16:58:00	0.1095890410958904	42	1	1	20170524_T75_V3	2017-05-24	2	1	09:00:00	0	2301.9293807207014	0.16657604912974647	13657	0.17202869364046403	15514	0.2083186526671834	0.16588136529602213	0.3029690066285243	20	0.0966183574879227	0.8817318569812485	0.3346096170916112	0.9105263157894737	-0.011928230144675683	0.921864050455501	917	NA	NA	NA	NA	NA	42	1
75	3	1	0	4	1	M	378x765	TW	2017-05-19	16:58:00	0.1095890410958904	NA	0	1	20170524_T75_V3	2017-05-24	2	1	09:00:00	0	1286.235205215767	0.08297069717993691	12152	0.14698001098480434	11955	0.14562046367415968	0.1294290341724528	0.21196577471981887	4	0.01932367149758454	0.914097488204594	0.42682087752401726	0.9105263157894737	-0.011928230144675683	0.921864050455501	917	NA	NA	NA	NA	NA	120	0
75	3	1	0	4	1	M	57x862	CG	2017-05-19	16:58:00	0.1095890410958904	47	1	1	20170524_T75_V3	2017-05-24	2	1	09:00:00	0	1766.5560250229594	0.1225075894426476	11760	0.14045570294426044	13001	0.16404763582552323	0.13221739176122874	0.21892690846557555	1	0.004830917874396135	0.8504203038187934	0.2454014764166456	0.9105263157894737	-0.011928230144675683	0.921864050455501	917	NA	NA	NA	NA	NA	47	1
75	3	1	0	4	1	M	59x820	UB	2017-05-19	16:58:00	0.1095890410958904	62	1	1	20170524_T75_V3	2017-05-24	2	1	09:00:00	0	1773.595475712354	0.1230870313323558	19757	0.2735549156999484	23253	0.34465506306814175	0.2526927158963286	0.5196935130587746	0	0	0.8594107682598732	0.2710157476868043	0.9105263157894737	-0.011928230144675683	0.921864050455501	917	NA	NA	NA	NA	NA	62	1
75	3	1	0	4	1	M	637x318	NR	2017-05-19	16:58:00	0.1095890410958904	19	2	1	20170524_T75_V3	2017-05-24	2	1	09:00:00	0	1680.9293634844507	0.11545935844274517	17059	0.22865036699232727	19890	0.2854097667535762	0.2081574973738804	0.40851135558400253	26	0.12560386473429952	0.838763145402026	0.2121896640700041	0.9105263157894737	-0.011928230144675683	0.921864050455501	917	NA	NA	NA	NA	NA	19	1
75	3	1	0	4	1	M	732x40	CO	2017-05-19	16:58:00	0.1095890410958904	NA	0	1	20170524_T75_V3	2017-05-24	2	1	09:00:00	0	1845.6387053871244	0.12901716238737126	23501	0.335868714944327	23842	0.3550313579028962	0.3031124471460515	0.645566354500358	5	0.024154589371980676	0.9066519152065061	0.40560807725272363	0.9105263157894737	-0.011928230144675683	0.921864050455501	917	NA	NA	NA	NA	NA	120	0
75	3	1	0	4	1	M	801x513	CY	2017-05-19	16:58:00	0.1095890410958904	15	2	1	20170524_T75_V3	2017-05-24	2	1	09:00:00	0	6794.110959897005	0.5363432792733849	8776	0.09079107234991594	9139	0.096011556620393207	0.10011526887554548	0.13878396990221223	146	0.7053140096618358	0.8721681212331506	0.3073620679340203	0.9105263157894737	-0.011928230144675683	0.921864050455501	917	NA	NA	NA	NA	NA	15	1
75	3	1	0	4	1	M	855x391	LG	2017-05-19	16:58:00	0.1095890410958904	52	1	1	20170524_T75_V3	2017-05-24	2	1	09:00:00	0	3780.733775686466	0.28830162843079393	14078	0.17903566732686452	16203	0.22045662743992672	0.16421595010790602	0.2988112981935096	12	0.057971014492753624	0.8390606186914102	0.21303717996641303	0.9105263157894737	-0.011928230144675683	0.921864050455501	917	NA	NA	NA	NA	NA	52	1
76	3	1	0	4	1	M	153x517	UB	2017-05-19	17:02:00	0.1643835616438356	43	2	1	NA	NA	NA	NA	NA	NA	NA	NA	NA	NA	NA	NA	NA	NA	NA	NA	NA	NA	NA	NA	NA	NA	NA	NA	NA	NA	NA	43	1
76	3	1	0	4	1	M	235x712	BB	2017-05-19	17:02:00	0.1643835616438356	78	2	1	NA	NA	NA	NA	NA	NA	NA	NA	NA	NA	NA	NA	NA	NA	NA	NA	NA	NA	NA	NA	NA	NA	NA	NA	NA	NA	NA	78	1
76	3	1	0	4	1	M	307x176	BP	2017-05-19	17:02:00	0.1643835616438356	NA	0	1	NA	NA	NA	NA	NA	NA	NA	NA	NA	NA	NA	NA	NA	NA	NA	NA	NA	NA	NA	NA	NA	NA	NA	NA	NA	NA	NA	120	0
76	3	1	0	4	1	M	378x765	PP	2017-05-19	17:02:00	0.1643835616438356	NA	0	1	NA	NA	NA	NA	NA	NA	NA	NA	NA	NA	NA	NA	NA	NA	NA	NA	NA	NA	NA	NA	NA	NA	NA	NA	NA	NA	NA	120	0
76	3	1	0	4	1	M	57x862	LG	2017-05-19	17:02:00	0.1643835616438356	NA	0	1	NA	NA	NA	NA	NA	NA	NA	NA	NA	NA	NA	NA	NA	NA	NA	NA	NA	NA	NA	NA	NA	NA	NA	NA	NA	NA	NA	120	0
76	3	1	0	4	1	M	59x820	CG	2017-05-19	17:02:00	0.1643835616438356	NA	0	1	NA	NA	NA	NA	NA	NA	NA	NA	NA	NA	NA	NA	NA	NA	NA	NA	NA	NA	NA	NA	NA	NA	NA	NA	NA	NA	NA	120	0
76	3	1	0	4	1	M	637x318	TW	2017-05-19	17:02:00	0.1643835616438356	NA	0	1	NA	NA	NA	NA	NA	NA	NA	NA	NA	NA	NA	NA	NA	NA	NA	NA	NA	NA	NA	NA	NA	NA	NA	NA	NA	NA	NA	120	0
76	3	1	0	4	1	M	732x40	NR	2017-05-19	17:02:00	0.1643835616438356	NA	0	1	NA	NA	NA	NA	NA	NA	NA	NA	NA	NA	NA	NA	NA	NA	NA	NA	NA	NA	NA	NA	NA	NA	NA	NA	NA	NA	NA	120	0
76	3	1	0	4	1	M	801x513	CO	2017-05-19	17:02:00	0.1643835616438356	7	4	1	NA	NA	NA	NA	NA	NA	NA	NA	NA	NA	NA	NA	NA	NA	NA	NA	NA	NA	NA	NA	NA	NA	NA	NA	NA	NA	NA	7	1
76	3	1	0	4	1	M	855x391	CY	2017-05-19	17:02:00	0.1643835616438356	NA	0	1	NA	NA	NA	NA	NA	NA	NA	NA	NA	NA	NA	NA	NA	NA	NA	NA	NA	NA	NA	NA	NA	NA	NA	NA	NA	NA	NA	120	0
77	4	4	1	2	0.3333333333333333	M	153x517	CG	2017-05-19	17:05:00	0.2054794520547945	21	1	1	NA	NA	NA	NA	NA	NA	NA	NA	NA	NA	NA	NA	NA	NA	NA	NA	NA	NA	NA	NA	NA	NA	NA	NA	NA	NA	NA	21	1
77	4	4	1	2	0.3333333333333333	M	235x712	UB	2017-05-19	17:05:00	0.2054794520547945	70	1	1	NA	NA	NA	NA	NA	NA	NA	NA	NA	NA	NA	NA	NA	NA	NA	NA	NA	NA	NA	NA	NA	NA	NA	NA	NA	NA	NA	70	1
77	4	4	1	2	0.3333333333333333	M	307x176	BB	2017-05-19	17:05:00	0.2054794520547945	NA	0	1	NA	NA	NA	NA	NA	NA	NA	NA	NA	NA	NA	NA	NA	NA	NA	NA	NA	NA	NA	NA	NA	NA	NA	NA	NA	NA	NA	120	0
77	4	4	1	2	0.3333333333333333	M	378x765	BP	2017-05-19	17:05:00	0.2054794520547945	NA	0	0	NA	NA	NA	NA	NA	NA	NA	NA	NA	NA	NA	NA	NA	NA	NA	NA	NA	NA	NA	NA	NA	NA	NA	NA	NA	NA	NA	120	0
77	4	4	1	2	0.3333333333333333	M	57x862	CY	2017-05-19	17:05:00	0.2054794520547945	NA	0	1	NA	NA	NA	NA	NA	NA	NA	NA	NA	NA	NA	NA	NA	NA	NA	NA	NA	NA	NA	NA	NA	NA	NA	NA	NA	NA	NA	120	0
77	4	4	1	2	0.3333333333333333	M	59x820	LG	2017-05-19	17:05:00	0.2054794520547945	NA	0	1	NA	NA	NA	NA	NA	NA	NA	NA	NA	NA	NA	NA	NA	NA	NA	NA	NA	NA	NA	NA	NA	NA	NA	NA	NA	NA	NA	120	0
77	4	4	1	2	0.3333333333333333	M	637x318	PP	2017-05-19	17:05:00	0.2054794520547945	110	1	1	NA	NA	NA	NA	NA	NA	NA	NA	NA	NA	NA	NA	NA	NA	NA	NA	NA	NA	NA	NA	NA	NA	NA	NA	NA	NA	NA	110	1
77	4	4	1	2	0.3333333333333333	M	732x40	TW	2017-05-19	17:05:00	0.2054794520547945	NA	0	1	NA	NA	NA	NA	NA	NA	NA	NA	NA	NA	NA	NA	NA	NA	NA	NA	NA	NA	NA	NA	NA	NA	NA	NA	NA	NA	NA	120	0
77	4	4	1	2	0.3333333333333333	M	801x513	NR	2017-05-19	17:05:00	0.2054794520547945	35	4	1	NA	NA	NA	NA	NA	NA	NA	NA	NA	NA	NA	NA	NA	NA	NA	NA	NA	NA	NA	NA	NA	NA	NA	NA	NA	NA	NA	35	1
77	4	4	1	2	0.3333333333333333	M	855x391	CO	2017-05-19	17:05:00	0.2054794520547945	21	2	1	NA	NA	NA	NA	NA	NA	NA	NA	NA	NA	NA	NA	NA	NA	NA	NA	NA	NA	NA	NA	NA	NA	NA	NA	NA	NA	NA	21	1
78	4	4	1	2	0.3333333333333333	M	153x517	LG	2017-05-19	17:09:00	0.2602739726027397	41	3	0	20170523_T78_V1.5	2017-05-23	1	0	09:30:00	1	2806.9700337761615	0.20814771761615128	31729	0.47281260922390694	33925	0.5326615460503136	0.2243508456607832	0.448938043922149	6	0.028985507246376812	0.9567009358644293	0.5482001758411094	1	0	1	1932	NA	NA	NA	NA	NA	41	1
78	4	4	1	2	0.3333333333333333	M	235x712	CG	2017-05-19	17:09:00	0.2602739726027397	NA	0	1	20170523_T78_V1.5	2017-05-23	1	0	09:30:00	1	2940.912120693213	0.21917296083173343	47638	0.7375963250836343	47366	0.7694489465153971	0.3293521962611151	0.7110738789944613	0	0	0.9743658019520088	0.598528240078906	1	0	1	1932	NA	NA	NA	NA	NA	120	0
78	4	4	1	2	0.3333333333333333	M	307x176	UB	2017-05-19	17:09:00	0.2602739726027397	31	1	1	20170523_T78_V1.5	2017-05-23	1	0	09:30:00	1	4725.67860302472	0.3660833532531226	22078	0.3121848110114342	22327	0.32834190684236486	0.13891928074176196	0.23565817196294672	10	0.04830917874396135	0.9702450113665066	0.5867879069074318	1	0	1	1932	NA	NA	NA	NA	NA	31	1
78	4	4	1	2	0.3333333333333333	M	378x765	BB	2017-05-19	17:09:00	0.2602739726027397	NA	0	1	20170523_T78_V1.5	2017-05-23	1	0	09:30:00	1	4389.105389413818	0.3383788309082652	19463	0.2686616846695405	18370	0.25863223169614546	0.10523336355120949	0.15156129147106548	48.5	0.23429951690821257	0.9870276271037511	0.6346023969077934	1	0	1	1932	NA	NA	NA	NA	NA	120	0
78	4	4	1	2	0.3333333333333333	M	57x862	CO	2017-05-19	17:09:00	0.2602739726027397	NA	0	1	20170523_T78_V1.5	2017-05-23	1	0	09:30:00	1	4767.7300163358395	0.36954475265330644	16434	0.21824809014197027	15408	0.20645127193291524	0.0923132088504996	0.1193061297767611	24.5	0.11835748792270531	0.9886483430858785	0.6392198957133506	1	0	1	1932	NA	NA	NA	NA	NA	120	0
78	4	4	1	2	0.3333333333333333	M	59x820	CY	2017-05-19	17:09:00	0.2602739726027397	NA	0	1	20170523_T78_V1.5	2017-05-23	1	0	09:30:00	1	4157.778706335609	0.3193375198320044	23160	0.33019323269477224	23986	0.35756817701360016	0.14643815794702933	0.2544290462778025	8	0.03864734299516908	0.9644497082667871	0.570276805989137	1	0	1	1932	NA	NA	NA	NA	NA	120	0
78	4	4	1	2	0.3333333333333333	M	637x318	BP	2017-05-19	17:09:00	0.2602739726027397	NA	0	1	20170523_T78_V1.5	2017-05-23	1	0	09:30:00	1	4712.256729148568	0.36497855171314747	19086	0.2623870312734051	20943	0.303960256500599	0.11757680893768589	0.18237669856396474	13	0.06280193236714976	0.9504042001980996	0.5302604691072843	1	0	1	1932	NA	NA	NA	NA	NA	120	0
78	4	4	1	2	0.3333333333333333	M	732x40	PP	2017-05-19	17:09:00	0.2602739726027397	NA	0	1	20170523_T78_V1.5	2017-05-23	1	0	09:30:00	1	2581.7769613878772	0.18961128556038828	19869	0.2754190037115324	20052	0.28826368825311816	0.11989733741214156	0.18816989708934254	2	0.00966183574879227	0.9707428928891317	0.5882063956256172	1	0	1	1932	NA	NA	NA	NA	NA	120	0
78	4	4	1	2	0.3333333333333333	M	801x513	TW	2017-05-19	17:09:00	0.2602739726027397	8	4	1	20170523_T78_V1.5	2017-05-23	1	0	09:30:00	1	5485.626628030323	0.4286373420682799	19786	0.27403758134580497	20241	0.2915932633359171	0.12294417673143969	0.195776330385	4	0.01932367149758454	0.9674429219736138	0.5788046176899315	1	0	1	1932	NA	NA	NA	NA	NA	8	1
78	4	4	1	2	0.3333333333333333	M	855x391	NR	2017-05-19	17:09:00	0.2602739726027397	NA	0	1	20170523_T78_V1.5	2017-05-23	1	0	09:30:00	1	1007.1983633164783	0.0600021955023962	54747	0.855915982890335	53077	0.8700584877739412	0.35711244434630923	0.7803773286360312	0	0	0.9805077744312052	0.6160270189514567	1	0	1	1932	NA	NA	NA	NA	NA	120	0
79	5	4	1	1	0	M	153x517	CY	2017-05-19	17:13:00	0.3150684931506849	22	1	1	20170523_T79_V1	2017-05-23	1	0	09:00:00	0	7840.66937910471	0.6224891754339084	14687	0.18917164588985236	14943	0.198259460221267	0.18432580266123144	0.34901553806383345	4	0.01932367149758454	0.9687697822696135	0.5825849073270326	1	0	1	1433	NA	NA	NA	NA	NA	22	1
79	5	4	1	1	0	M	235x712	LG	2017-05-19	17:13:00	0.3150684931506849	47	1	1	20170523_T79_V1	2017-05-23	1	0	09:00:00	0	11867.79031819111	0.9539756322597408	14845	0.19180134147762262	17614	0.2453139313649496	0.18595747208689614	0.35308900021468337	1	0.004830917874396135	0.9314719692118872	0.4763216205185115	1	0	1	1433	NA	NA	NA	NA	NA	47	1
79	5	4	1	1	0	M	307x176	CG	2017-05-19	17:13:00	0.3150684931506849	NA	0	1	20170523_T79_V1	2017-05-23	1	0	09:00:00	0	3576.0986914465566	0.27145739652343726	13147	0.1635404357305727	13055	0.1649989429920372	0.16657419842814988	0.3046986643007133	43	0.20772946859903382	0.9746811157390503	0.5994265844224526	1	0	1	1433	NA	NA	NA	NA	NA	120	0
79	5	4	1	1	0	M	378x765	UB	2017-05-19	17:13:00	0.3150684931506849	NA	0	1	20170523_T79_V1	2017-05-23	1	0	09:00:00	0	6750.86311460524	0.532783397358249	18757	0.2569112727393772	18685	0.26418152350081037	0.23340843398791397	0.4715503100149067	0	0	0.9739084739351819	0.5972252902747864	1	0	1	1433	NA	NA	NA	NA	NA	120	0
79	5	4	1	1	0	M	57x862	NR	2017-05-19	17:13:00	0.3150684931506849	NA	0	1	20170523_T79_V1	2017-05-23	1	0	09:00:00	0	7089.334459655692	0.5606441615629867	16843	0.2250553401128439	18475	0.26048199563103375	0.21472950911401958	0.4249183805961263	11	0.05314009661835749	0.9504930492528885	0.5305136043937175	1	0	1	1433	NA	NA	NA	NA	NA	120	0
79	5	4	1	1	0	M	59x820	CO	2017-05-19	17:13:00	0.3150684931506849	NA	0	1	20170523_T79_V1	2017-05-23	1	0	09:00:00	0	9673.62370932729	0.7733660787202772	18823	0.25800975317477487	21375	0.3115707138327109	0.23080630977717273	0.465054107832319	0	0	0.9420880156737662	0.5065672541755107	1	0	1	1433	NA	NA	NA	NA	NA	120	0
79	5	4	1	1	0	M	637x318	BB	2017-05-19	17:13:00	0.3150684931506849	102	1	1	20170523_T79_V1	2017-05-23	1	0	09:00:00	0	6639.623012040126	0.5236268341424899	18991	0.26080588519215087	19994	0.28724191388908465	0.23778868648913618	0.482485608853166	0	0	0.9604567245198257	0.5589006007282972	1	0	1	1433	NA	NA	NA	NA	NA	102	1
79	5	4	1	1	0	M	732x40	BP	2017-05-19	17:13:00	0.3150684931506849	27	3	1	20170523_T79_V1	2017-05-23	1	0	09:00:00	0	6425.545418082313	0.5060053561237607	13707	0.17286087578849257	14325	0.1873722782044958	0.17270405743789757	0.3200018551759616	36	0.17391304347826086	0.9622477786005184	0.5640034010767159	1	0	1	1433	NA	NA	NA	NA	NA	27	1
79	5	4	1	1	0	M	801x513	PP	2017-05-19	17:13:00	0.3150684931506849	13	2	1	20170523_T79_V1	2017-05-23	1	0	09:00:00	0	9060.100412292933	0.7228648231110628	16449	0.21849774478637884	17503	0.24335846663378197	0.2073975912436872	0.40661425019558733	0	0	0.9578705708536057	0.5515325229179681	1	0	1	1433	NA	NA	NA	NA	NA	13	1
79	5	4	1	1	0	M	855x391	TW	2017-05-19	17:13:00	0.3150684931506849	NA	0	1	20170523_T79_V1	2017-05-23	1	0	09:00:00	0	8161.99850396513	0.6489389033378065	15682	0.2057320706356207	17451	0.24244239306602777	0.1977357161089571	0.3824933822988759	5	0.024154589371980676	0.9469990317483753	0.5205589782706943	1	0	1	1433	NA	NA	NA	NA	NA	120	0
80	5	4	1	1	0	M	153x517	CO	2017-05-19	17:17:00	0.3698630136986301	48	1	0	NA	NA	NA	NA	NA	NA	NA	NA	NA	NA	NA	NA	NA	NA	NA	NA	NA	NA	NA	NA	NA	NA	NA	NA	NA	NA	NA	48	1
80	5	4	1	1	0	M	235x712	CY	2017-05-19	17:17:00	0.3698630136986301	NA	0	1	NA	NA	NA	NA	NA	NA	NA	NA	NA	NA	NA	NA	NA	NA	NA	NA	NA	NA	NA	NA	NA	NA	NA	NA	NA	NA	NA	120	0
80	5	4	1	1	0	M	307x176	LG	2017-05-19	17:17:00	0.3698630136986301	NA	0	1	NA	NA	NA	NA	NA	NA	NA	NA	NA	NA	NA	NA	NA	NA	NA	NA	NA	NA	NA	NA	NA	NA	NA	NA	NA	NA	NA	120	0
80	5	4	1	1	0	M	378x765	CG	2017-05-19	17:17:00	0.3698630136986301	NA	0	1	NA	NA	NA	NA	NA	NA	NA	NA	NA	NA	NA	NA	NA	NA	NA	NA	NA	NA	NA	NA	NA	NA	NA	NA	NA	NA	NA	120	0
80	5	4	1	1	0	M	57x862	TW	2017-05-19	17:17:00	0.3698630136986301	NA	0	1	NA	NA	NA	NA	NA	NA	NA	NA	NA	NA	NA	NA	NA	NA	NA	NA	NA	NA	NA	NA	NA	NA	NA	NA	NA	NA	NA	120	0
80	5	4	1	1	0	M	59x820	NR	2017-05-19	17:17:00	0.3698630136986301	NA	0	1	NA	NA	NA	NA	NA	NA	NA	NA	NA	NA	NA	NA	NA	NA	NA	NA	NA	NA	NA	NA	NA	NA	NA	NA	NA	NA	NA	120	0
80	5	4	1	1	0	M	637x318	UB	2017-05-19	17:17:00	0.3698630136986301	NA	0	1	NA	NA	NA	NA	NA	NA	NA	NA	NA	NA	NA	NA	NA	NA	NA	NA	NA	NA	NA	NA	NA	NA	NA	NA	NA	NA	NA	120	0
80	5	4	1	1	0	M	732x40	BB	2017-05-19	17:17:00	0.3698630136986301	23	2	1	NA	NA	NA	NA	NA	NA	NA	NA	NA	NA	NA	NA	NA	NA	NA	NA	NA	NA	NA	NA	NA	NA	NA	NA	NA	NA	NA	23	1
80	5	4	1	1	0	M	801x513	BP	2017-05-19	17:17:00	0.3698630136986301	9	3	1	NA	NA	NA	NA	NA	NA	NA	NA	NA	NA	NA	NA	NA	NA	NA	NA	NA	NA	NA	NA	NA	NA	NA	NA	NA	NA	NA	9	1
80	5	4	1	1	0	M	855x391	PP	2017-05-19	17:17:00	0.3698630136986301	33	2	1	NA	NA	NA	NA	NA	NA	NA	NA	NA	NA	NA	NA	NA	NA	NA	NA	NA	NA	NA	NA	NA	NA	NA	NA	NA	NA	NA	33	1
81	3	1	0	4	1	M	153x517	CO	2017-05-19	17:22:00	0.4383561643835616	18	1	1	NA	NA	NA	NA	NA	NA	NA	NA	NA	NA	NA	NA	NA	NA	NA	NA	NA	NA	NA	NA	NA	NA	NA	NA	NA	NA	NA	18	1
81	3	1	0	4	1	M	235x712	CY	2017-05-19	17:22:00	0.4383561643835616	58	1	1	NA	NA	NA	NA	NA	NA	NA	NA	NA	NA	NA	NA	NA	NA	NA	NA	NA	NA	NA	NA	NA	NA	NA	NA	NA	NA	NA	58	1
81	3	1	0	4	1	M	307x176	LG	2017-05-19	17:22:00	0.4383561643835616	38	1	1	NA	NA	NA	NA	NA	NA	NA	NA	NA	NA	NA	NA	NA	NA	NA	NA	NA	NA	NA	NA	NA	NA	NA	NA	NA	NA	NA	38	1
81	3	1	0	4	1	M	378x765	CG	2017-05-19	17:22:00	0.4383561643835616	NA	0	1	NA	NA	NA	NA	NA	NA	NA	NA	NA	NA	NA	NA	NA	NA	NA	NA	NA	NA	NA	NA	NA	NA	NA	NA	NA	NA	NA	120	0
81	3	1	0	4	1	M	57x862	TW	2017-05-19	17:22:00	0.4383561643835616	NA	0	1	NA	NA	NA	NA	NA	NA	NA	NA	NA	NA	NA	NA	NA	NA	NA	NA	NA	NA	NA	NA	NA	NA	NA	NA	NA	NA	NA	120	0
81	3	1	0	4	1	M	59x820	NR	2017-05-19	17:22:00	0.4383561643835616	8	1	1	NA	NA	NA	NA	NA	NA	NA	NA	NA	NA	NA	NA	NA	NA	NA	NA	NA	NA	NA	NA	NA	NA	NA	NA	NA	NA	NA	8	1
81	3	1	0	4	1	M	637x318	UB	2017-05-19	17:22:00	0.4383561643835616	53	1	1	NA	NA	NA	NA	NA	NA	NA	NA	NA	NA	NA	NA	NA	NA	NA	NA	NA	NA	NA	NA	NA	NA	NA	NA	NA	NA	NA	53	1
81	3	1	0	4	1	M	732x40	BB	2017-05-19	17:22:00	0.4383561643835616	18	2	1	NA	NA	NA	NA	NA	NA	NA	NA	NA	NA	NA	NA	NA	NA	NA	NA	NA	NA	NA	NA	NA	NA	NA	NA	NA	NA	NA	18	1
81	3	1	0	4	1	M	801x513	BP	2017-05-19	17:22:00	0.4383561643835616	18	2	1	NA	NA	NA	NA	NA	NA	NA	NA	NA	NA	NA	NA	NA	NA	NA	NA	NA	NA	NA	NA	NA	NA	NA	NA	NA	NA	NA	18	1
81	3	1	0	4	1	M	855x391	PP	2017-05-19	17:22:00	0.4383561643835616	18	1	1	NA	NA	NA	NA	NA	NA	NA	NA	NA	NA	NA	NA	NA	NA	NA	NA	NA	NA	NA	NA	NA	NA	NA	NA	NA	NA	NA	18	1
82	3	1	0	4	1	M	153x517	NR	2017-05-19	17:26:00	0.4931506849315068	89	2	1	20170523_T82_V1.5	2017-05-23	1	0	09:30:00	1	3477.731390290499	0.2633604387660329	44628	0.687498959772315	42447	0.6827919103657247	0.2311283465141713	0.4658580724336735	0	0	0.9851581814372512	0.6292762551116303	1	0	1	2619	NA	NA	NA	NA	NA	89	1
82	3	1	0	4	1	M	235x712	CO	2017-05-19	17:26:00	0.4931506849315068	NA	0	1	20170523_T82_V1.5	2017-05-23	1	0	09:30:00	1	3689.8793642977594	0.2808230829950387	48628	0.7540735316145998	50789	0.829751250792756	0.2603725200949485	0.5388661415562858	1	0.004830917874396135	0.9623983499477631	0.5644323861818921	1	0	1	2619	NA	NA	NA	NA	NA	120	0
82	3	1	0	4	1	M	307x176	CY	2017-05-19	17:26:00	0.4931506849315068	NA	0	1	20170523_T82_V1.5	2017-05-23	1	0	09:30:00	1	3404.2575347977922	0.2573125478794642	39651	0.604663548757552	39766	0.6355612712282432	0.2067575813270467	0.40501646566239874	0	0	0.9722685149105185	0.5925529671033899	1	0	1	2619	NA	NA	NA	NA	NA	120	0
82	3	1	0	4	1	M	378x765	LG	2017-05-19	17:26:00	0.4931506849315068	NA	0	1	20170523_T82_V1.5	2017-05-23	1	0	09:30:00	1	3321.9651755091986	0.2505387749987812	44138	0.6793435747216351	46156	0.7481326192657318	0.23258912459999087	0.4695049044143322	5	0.024154589371980676	0.9621003819953916	0.5635834609665291	1	0	1	2619	NA	NA	NA	NA	NA	120	0
82	3	1	0	4	1	M	57x862	PP	2017-05-19	17:26:00	0.4931506849315068	NA	0	1	20170523_T82_V1.5	2017-05-23	1	0	09:30:00	1	3497.5950939575678	0.2649954899223383	27846	0.4081853436080089	28328	0.43406031992107674	0.14341244640385123	0.24687535846784378	13	0.06280193236714976	0.9687986843966478	0.5826672508952646	1	0	1	2619	NA	NA	NA	NA	NA	120	0
82	3	1	0	4	1	M	59x820	TW	2017-05-19	17:26:00	0.4931506849315068	NA	0	1	20170523_T82_V1.5	2017-05-23	1	0	09:30:00	1	3545.543296516789	0.2689422747390688	37540	0.5695288184677862	38674	0.6163237263054049	0.19528816203917432	0.37638306441916364	0	0	0.965734464619184	0.5739371394393188	1	0	1	2619	NA	NA	NA	NA	NA	120	0
82	3	1	0	4	1	M	637x318	CG	2017-05-19	17:26:00	0.4931506849315068	NA	0	1	20170523_T82_V1.5	2017-05-23	1	0	09:30:00	1	5175.209531541804	0.4030858215131297	24531	0.35301166719371535	25329	0.3812275385807906	0.12351747896450956	0.19720757920947096	6	0.028985507246376812	0.9651868474973168	0.5723769515754306	1	0	1	2619	NA	NA	NA	NA	NA	120	0
82	3	1	0	4	1	M	732x40	UB	2017-05-19	17:26:00	0.4931506849315068	NA	0	1	20170523_T82_V1.5	2017-05-23	1	0	09:30:00	1	1373.2495740137597	0.09013315523423276	36212	0.5474260606161476	38127	0.6066873370446058	0.1813081650837564	0.3414820069064303	0	0	0.9604409020327986	0.5588555216917763	1	0	1	2619	NA	NA	NA	NA	NA	120	0
82	3	1	0	4	1	M	801x513	BB	2017-05-19	17:26:00	0.4931506849315068	24	2	1	20170523_T82_V1.5	2017-05-23	1	0	09:30:00	1	4511.398811170118	0.348445231615938	28621	0.4210841669024516	31563	0.49105066591501656	0.14772328932459303	0.2576373763126947	15	0.07246376811594203	0.94919184770308	0.5268064177747864	1	0	1	2619	NA	NA	NA	NA	NA	24	1
82	3	1	0	4	1	M	855x391	BP	2017-05-19	17:26:00	0.4931506849315068	NA	0	1	20170523_T82_V1.5	2017-05-23	1	0	09:30:00	1	2252.3307657774285	0.16249341307791132	18738	0.25659504352312634	16909	0.2328940878021281	0.09086549041683849	0.11569190121315122	174	0.8405797101449275	0.9979339453909544	0.6656750291391895	1	0	1	2619	NA	NA	NA	NA	NA	120	0
83	2	2	0.3333333333333333	4	1	M	153x517	TW	2017-07-07	17:06:00	0.2191780821917808	23	1	1	NA	NA	NA	NA	NA	NA	NA	NA	NA	NA	NA	NA	NA	NA	NA	NA	NA	NA	NA	NA	NA	NA	NA	NA	NA	NA	NA	23	1
83	2	2	0.3333333333333333	4	1	M	235x712	NR	2017-07-07	17:06:00	0.2191780821917808	12	1	1	NA	NA	NA	NA	NA	NA	NA	NA	NA	NA	NA	NA	NA	NA	NA	NA	NA	NA	NA	NA	NA	NA	NA	NA	NA	NA	NA	12	1
83	2	2	0.3333333333333333	4	1	M	307x176	CO	2017-07-07	17:06:00	0.2191780821917808	NA	0	1	NA	NA	NA	NA	NA	NA	NA	NA	NA	NA	NA	NA	NA	NA	NA	NA	NA	NA	NA	NA	NA	NA	NA	NA	NA	NA	NA	120	0
83	2	2	0.3333333333333333	4	1	M	378x765	CY	2017-07-07	17:06:00	0.2191780821917808	NA	0	1	NA	NA	NA	NA	NA	NA	NA	NA	NA	NA	NA	NA	NA	NA	NA	NA	NA	NA	NA	NA	NA	NA	NA	NA	NA	NA	NA	120	0
83	2	2	0.3333333333333333	4	1	M	57x862	BP	2017-07-07	17:06:00	0.2191780821917808	40	1	1	NA	NA	NA	NA	NA	NA	NA	NA	NA	NA	NA	NA	NA	NA	NA	NA	NA	NA	NA	NA	NA	NA	NA	NA	NA	NA	NA	40	1
83	2	2	0.3333333333333333	4	1	M	59x820	PP	2017-07-07	17:06:00	0.2191780821917808	12	1	1	NA	NA	NA	NA	NA	NA	NA	NA	NA	NA	NA	NA	NA	NA	NA	NA	NA	NA	NA	NA	NA	NA	NA	NA	NA	NA	NA	12	1
83	2	2	0.3333333333333333	4	1	M	637x318	LG	2017-07-07	17:06:00	0.2191780821917808	17	2	1	NA	NA	NA	NA	NA	NA	NA	NA	NA	NA	NA	NA	NA	NA	NA	NA	NA	NA	NA	NA	NA	NA	NA	NA	NA	NA	NA	17	1
83	2	2	0.3333333333333333	4	1	M	732x40	CG	2017-07-07	17:06:00	0.2191780821917808	7	2	1	NA	NA	NA	NA	NA	NA	NA	NA	NA	NA	NA	NA	NA	NA	NA	NA	NA	NA	NA	NA	NA	NA	NA	NA	NA	NA	NA	7	1
83	2	2	0.3333333333333333	4	1	M	801x513	UB	2017-07-07	17:06:00	0.2191780821917808	17	2	1	NA	NA	NA	NA	NA	NA	NA	NA	NA	NA	NA	NA	NA	NA	NA	NA	NA	NA	NA	NA	NA	NA	NA	NA	NA	NA	NA	17	1
83	2	2	0.3333333333333333	4	1	M	855x391	BB	2017-07-07	17:06:00	0.2191780821917808	NA	0	1	NA	NA	NA	NA	NA	NA	NA	NA	NA	NA	NA	NA	NA	NA	NA	NA	NA	NA	NA	NA	NA	NA	NA	NA	NA	NA	NA	120	0
84	2	2	0.3333333333333333	4	1	M	153x517	PP	2017-07-07	17:10:00	0.273972602739726	13	1	1	20170712_T84_V3.5	2017-07-12	2	1	09:30:00	1	6036.994920976923	0.4740224011711833	9882	0.10919894146430771	10001	0.11119723768585724	0.13839842714265144	0.2343578611348227	17	0.0821256038647343	0.9559816820290592	0.5461509866171254	0.9868421052631579	0	0.9898477157360406	880	NA	NA	NA	NA	NA	13	1
84	2	2	0.3333333333333333	4	1	M	235x712	TW	2017-07-07	17:10:00	0.273972602739726	NA	0	1	20170712_T84_V3.5	2017-07-12	2	1	09:30:00	1	5083.215836498289	0.39551349764167204	17450	0.23515803138991062	24037	0.35846663378197446	0.24178866243346414	0.492471547400058	8	0.03864734299516908	0.885517377960794	0.3453947508190642	0.9868421052631579	0	0.9898477157360406	880	NA	NA	NA	NA	NA	120	0
84	2	2	0.3333333333333333	4	1	M	307x176	NR	2017-07-07	17:10:00	0.273972602739726	NA	0	1	20170712_T84_V3.5	2017-07-12	2	1	09:30:00	1	4068.376197568138	0.31197848559614844	17593	0.23753807233327232	17959	0.2513917271510112	0.24165134126414609	0.4921287251488537	0	0	0.9478669995377916	0.5230318607961271	0.9868421052631579	0	0.9898477157360406	880	NA	NA	NA	NA	NA	120	0
84	2	2	0.3333333333333333	4	1	M	378x765	CO	2017-07-07	17:10:00	0.273972602739726	8	1	1	20170712_T84_V3.5	2017-07-12	2	1	09:30:00	1	4389.439897814821	0.33840636546863834	15040	0.195046851854934	14923	0.19790712423366924	0.21708543807409134	0.430799956421471	0	0	0.964677606886331	0.5709261002610123	0.9868421052631579	0	0.9898477157360406	880	NA	NA	NA	NA	NA	8	1
84	2	2	0.3333333333333333	4	1	M	57x862	BB	2017-07-07	17:10:00	0.273972602739726	NA	0	1	20170712_T84_V3.5	2017-07-12	2	1	09:30:00	1	3871.3208675017104	0.295758169854356	15808	0.2078291696486527	16156	0.21962863786907194	0.23309495677140804	0.4707677142534702	24	0.11594202898550725	0.9446268944454403	0.5138006435077195	0.9868421052631579	0	0.9898477157360406	880	NA	NA	NA	NA	NA	120	0
84	2	2	0.3333333333333333	4	1	M	59x820	BP	2017-07-07	17:10:00	0.273972602739726	19	2	1	20170712_T84_V3.5	2017-07-12	2	1	09:30:00	1	2495.933476993101	0.18254520711029246	14699	0.18937136960537923	18664	0.2638115707138327	0.2025720642811709	0.3945673238203453	0	0	0.9021638309472138	0.3928213065075365	0.9868421052631579	0	0.9898477157360406	880	NA	NA	NA	NA	NA	19	1
84	2	2	0.3333333333333333	4	1	M	637x318	CY	2017-07-07	17:10:00	0.273972602739726	13	2	1	20170712_T84_V3.5	2017-07-12	2	1	09:30:00	1	5669.7949776465975	0.44379688522508653	17229	0.23147978629562438	17820	0.24894299203720668	0.24121158845846005	0.49103088242316656	22	0.10628019323671498	0.9710841330074403	0.5891786053502538	0.9868421052631579	0	0.9898477157360406	880	NA	NA	NA	NA	NA	13	1
84	2	2	0.3333333333333333	4	1	M	732x40	LG	2017-07-07	17:10:00	0.273972602739726	3	2	1	20170712_T84_V3.5	2017-07-12	2	1	09:30:00	1	6580.422207793933	0.5187538081922778	16421	0.21803172278348285	16284	0.2218835881896977	0.23219409536963134	0.4685187140788153	18	0.08695652173913043	0.9608308507253622	0.5599665045178835	0.9868421052631579	0	0.9898477157360406	880	NA	NA	NA	NA	NA	3	1
84	2	2	0.3333333333333333	4	1	M	801x513	CG	2017-07-07	17:10:00	0.273972602739726	NA	0	1	20170712_T84_V3.5	2017-07-12	2	1	09:30:00	1	7042.066758654167	0.5567533912175465	13227	0.16487192716741841	14335	0.1875484461982947	0.1860408176402764	0.3532970723595652	0	0	0.9400001372826277	0.5006187869033013	0.9868421052631579	0	0.9898477157360406	880	NA	NA	NA	NA	NA	120	0
84	2	2	0.3333333333333333	4	1	M	855x391	UB	2017-07-07	17:10:00	0.273972602739726	3	2	1	20170712_T84_V3.5	2017-07-12	2	1	09:30:00	1	6934.877554858611	0.5479302716952826	16400	0.21768220628131085	17506	0.24341131703192165	0.23579660844295827	0.4775123867071795	0	0	0.9454062981757195	0.5160212027132178	0.9868421052631579	0	0.9898477157360406	880	NA	NA	NA	NA	NA	3	1
85	1	4	1	4	1	M	153x517	BP	2017-07-07	17:13:00	0.3150684931506849	10	1	1	20170712_T85_V3	2017-07-12	2	1	09:00:00	0	5902.214298909197	0.46292813518468734	10657	0.1220977647587504	10884	0.12675287153829892	0.18593354337128223	0.35302926218451713	37	0.178743961352657	0.9678463571040518	0.5799540240346952	1	0	1	940	NA	NA	NA	NA	NA	10	1
85	1	4	1	4	1	M	235x712	PP	2017-07-07	17:13:00	0.3150684931506849	5	1	1	20170712_T85_V3	2017-07-12	2	1	09:00:00	0	9266.468028931295	0.7398516658400923	11084	0.1292046003029143	11719	0.14146289902050596	0.19534114513091172	0.3765153366891667	5	0.024154589371980676	0.9594256801203256	0.5559631049945172	1	0	1	940	NA	NA	NA	NA	NA	5	1
85	1	4	1	4	1	M	307x176	TW	2017-07-07	17:13:00	0.3150684931506849	5	1	1	20170712_T85_V3	2017-07-12	2	1	09:00:00	0	6358.731644925866	0.5005056799864407	15563	0.20375147712331276	16937	0.233387358184765	0.2710591991287581	0.5655454320288466	3	0.014492753623188406	0.9524058212058212	0.5359631848910834	1	0	1	940	NA	NA	NA	NA	NA	5	1
85	1	4	1	4	1	M	378x765	NR	2017-07-07	17:13:00	0.3150684931506849	16	1	1	20170712_T85_V3	2017-07-12	2	1	09:00:00	0	6420.273797759022	0.5055714305553135	9227	0.09829735532513356	10201	0.11472059756183496	0.16196430227470188	0.29319006016494026	29	0.14009661835748793	0.9485835433951555	0.5250733291607224	1	0	1	940	NA	NA	NA	NA	NA	16	1
85	1	4	1	4	1	M	57x862	UB	2017-07-07	17:13:00	0.3150684931506849	10	1	1	20170712_T85_V3	2017-07-12	2	1	09:00:00	0	2311.891422692844	0.16739605976415392	9721	0.10651931494765575	10906	0.12714044112465647	0.16819142621308766	0.3087360729005363	67	0.32367149758454106	0.9450248231457327	0.514934361764687	1	0	1	940	NA	NA	NA	NA	NA	10	1
85	1	4	1	4	1	M	59x820	BB	2017-07-07	17:13:00	0.3150684931506849	16	1	1	20170712_T85_V3	2017-07-12	2	1	09:00:00	0	7315.960306882257	0.579298530343709	14203	0.18111612269693592	14597	0.19216404763582554	0.24754012961226135	0.5068300832015987	1	0.004830917874396135	0.9663175675675676	0.5755984281520666	1	0	1	940	NA	NA	NA	NA	NA	16	1
85	1	4	1	4	1	M	637x318	CO	2017-07-07	17:13:00	0.3150684931506849	25	1	1	20170712_T85_V3	2017-07-12	2	1	09:00:00	0	4368.470947431245	0.3366803375764675	13635	0.17166253349533145	12879	0.1618983863011768	0.231398393591617	0.4665322448681264	13	0.06280193236714976	0.9868442780866407	0.6340800266240152	1	0	1	940	NA	NA	NA	NA	NA	25	1
85	1	4	1	4	1	M	732x40	CY	2017-07-07	17:13:00	0.3150684931506849	10	1	1	20170712_T85_V3	2017-07-12	2	1	09:00:00	0	6892.113019718198	0.5444101727347793	10295	0.11607276600702361	10694	0.12340567965612008	0.17760541788856776	0.3322380998278735	11	0.05314009661835749	0.9637248854934309	0.5682117505894736	1	0	1	940	NA	NA	NA	NA	NA	10	1
85	1	4	1	4	1	M	801x513	LG	2017-07-07	17:13:00	0.3150684931506849	10	1	1	20170712_T85_V3	2017-07-12	2	1	09:00:00	0	8525.96791361686	0.6788985027199429	13829	0.17489140022968228	14637	0.19286871961102106	0.2420178010517089	0.4930435918804145	0	0	0.9591641806916169	0.5552180803800678	1	0	1	940	NA	NA	NA	NA	NA	10	1
85	1	4	1	4	1	M	855x391	CG	2017-07-07	17:13:00	0.3150684931506849	25	1	1	20170712_T85_V3	2017-07-12	2	1	09:00:00	0	7141.272093366985	0.5649193304579095	15385	0.20078890867633106	15150	0.20190613769290394	0.2662001936014104	0.5534149264282049	7	0.033816425120772944	0.9767170150337008	0.605226960715987	1	0	1	940	NA	NA	NA	NA	NA	25	1
86	1	4	1	4	1	M	153x517	BB	2017-07-07	17:18:00	0.3835616438356164	5	1	1	NA	NA	NA	NA	NA	NA	NA	NA	NA	NA	NA	NA	NA	NA	NA	NA	NA	NA	NA	NA	NA	NA	NA	NA	NA	NA	NA	5	1
86	1	4	1	4	1	M	235x712	BP	2017-07-07	17:18:00	0.3835616438356164	11	2	1	NA	NA	NA	NA	NA	NA	NA	NA	NA	NA	NA	NA	NA	NA	NA	NA	NA	NA	NA	NA	NA	NA	NA	NA	NA	NA	NA	11	1
86	1	4	1	4	1	M	307x176	PP	2017-07-07	17:18:00	0.3835616438356164	NA	0	1	NA	NA	NA	NA	NA	NA	NA	NA	NA	NA	NA	NA	NA	NA	NA	NA	NA	NA	NA	NA	NA	NA	NA	NA	NA	NA	NA	120	0
86	1	4	1	4	1	M	378x765	TW	2017-07-07	17:18:00	0.3835616438356164	20	1	1	NA	NA	NA	NA	NA	NA	NA	NA	NA	NA	NA	NA	NA	NA	NA	NA	NA	NA	NA	NA	NA	NA	NA	NA	NA	NA	NA	20	1
86	1	4	1	4	1	M	57x862	CG	2017-07-07	17:18:00	0.3835616438356164	11	2	1	NA	NA	NA	NA	NA	NA	NA	NA	NA	NA	NA	NA	NA	NA	NA	NA	NA	NA	NA	NA	NA	NA	NA	NA	NA	NA	NA	11	1
86	1	4	1	4	1	M	59x820	UB	2017-07-07	17:18:00	0.3835616438356164	5	1	1	NA	NA	NA	NA	NA	NA	NA	NA	NA	NA	NA	NA	NA	NA	NA	NA	NA	NA	NA	NA	NA	NA	NA	NA	NA	NA	NA	5	1
86	1	4	1	4	1	M	637x318	NR	2017-07-07	17:18:00	0.3835616438356164	5	1	1	NA	NA	NA	NA	NA	NA	NA	NA	NA	NA	NA	NA	NA	NA	NA	NA	NA	NA	NA	NA	NA	NA	NA	NA	NA	NA	NA	5	1
86	1	4	1	4	1	M	732x40	CO	2017-07-07	17:18:00	0.3835616438356164	NA	0	1	NA	NA	NA	NA	NA	NA	NA	NA	NA	NA	NA	NA	NA	NA	NA	NA	NA	NA	NA	NA	NA	NA	NA	NA	NA	NA	NA	120	0
86	1	4	1	4	1	M	801x513	CY	2017-07-07	17:18:00	0.3835616438356164	11	1	1	NA	NA	NA	NA	NA	NA	NA	NA	NA	NA	NA	NA	NA	NA	NA	NA	NA	NA	NA	NA	NA	NA	NA	NA	NA	NA	NA	11	1
86	1	4	1	4	1	M	855x391	LG	2017-07-07	17:18:00	0.3835616438356164	20	1	1	NA	NA	NA	NA	NA	NA	NA	NA	NA	NA	NA	NA	NA	NA	NA	NA	NA	NA	NA	NA	NA	NA	NA	NA	NA	NA	NA	20	1
87	4	4	1	2	0.3333333333333333	M	153x517	UB	2017-07-07	17:23:00	0.4520547945205479	23	1	1	NA	NA	NA	NA	NA	NA	NA	NA	NA	NA	NA	NA	NA	NA	NA	NA	NA	NA	NA	NA	NA	NA	NA	NA	NA	NA	NA	23	1
87	4	4	1	2	0.3333333333333333	M	235x712	BB	2017-07-07	17:23:00	0.4520547945205479	6	3	1	NA	NA	NA	NA	NA	NA	NA	NA	NA	NA	NA	NA	NA	NA	NA	NA	NA	NA	NA	NA	NA	NA	NA	NA	NA	NA	NA	6	1
87	4	4	1	2	0.3333333333333333	M	307x176	BP	2017-07-07	17:23:00	0.4520547945205479	6	1	0	NA	NA	NA	NA	NA	NA	NA	NA	NA	NA	NA	NA	NA	NA	NA	NA	NA	NA	NA	NA	NA	NA	NA	NA	NA	NA	NA	6	1
87	4	4	1	2	0.3333333333333333	M	378x765	PP	2017-07-07	17:23:00	0.4520547945205479	NA	0	1	NA	NA	NA	NA	NA	NA	NA	NA	NA	NA	NA	NA	NA	NA	NA	NA	NA	NA	NA	NA	NA	NA	NA	NA	NA	NA	NA	120	0
87	4	4	1	2	0.3333333333333333	M	57x862	LG	2017-07-07	17:23:00	0.4520547945205479	6	2	1	NA	NA	NA	NA	NA	NA	NA	NA	NA	NA	NA	NA	NA	NA	NA	NA	NA	NA	NA	NA	NA	NA	NA	NA	NA	NA	NA	6	1
87	4	4	1	2	0.3333333333333333	M	59x820	CG	2017-07-07	17:23:00	0.4520547945205479	NA	0	1	NA	NA	NA	NA	NA	NA	NA	NA	NA	NA	NA	NA	NA	NA	NA	NA	NA	NA	NA	NA	NA	NA	NA	NA	NA	NA	NA	120	0
87	4	4	1	2	0.3333333333333333	M	637x318	TW	2017-07-07	17:23:00	0.4520547945205479	NA	0	1	NA	NA	NA	NA	NA	NA	NA	NA	NA	NA	NA	NA	NA	NA	NA	NA	NA	NA	NA	NA	NA	NA	NA	NA	NA	NA	NA	120	0
87	4	4	1	2	0.3333333333333333	M	732x40	NR	2017-07-07	17:23:00	0.4520547945205479	6	1	1	NA	NA	NA	NA	NA	NA	NA	NA	NA	NA	NA	NA	NA	NA	NA	NA	NA	NA	NA	NA	NA	NA	NA	NA	NA	NA	NA	6	1
87	4	4	1	2	0.3333333333333333	M	801x513	CO	2017-07-07	17:23:00	0.4520547945205479	6	2	1	NA	NA	NA	NA	NA	NA	NA	NA	NA	NA	NA	NA	NA	NA	NA	NA	NA	NA	NA	NA	NA	NA	NA	NA	NA	NA	NA	6	1
87	4	4	1	2	0.3333333333333333	M	855x391	CY	2017-07-07	17:23:00	0.4520547945205479	NA	0	1	NA	NA	NA	NA	NA	NA	NA	NA	NA	NA	NA	NA	NA	NA	NA	NA	NA	NA	NA	NA	NA	NA	NA	NA	NA	NA	NA	120	0
88	4	4	1	2	0.3333333333333333	M	153x517	CG	2017-07-07	17:29:00	0.5342465753424658	9	2	0	NA	NA	NA	NA	NA	NA	NA	NA	NA	NA	NA	NA	NA	NA	NA	NA	NA	NA	NA	NA	NA	NA	NA	NA	NA	NA	NA	9	1
88	4	4	1	2	0.3333333333333333	M	235x712	UB	2017-07-07	17:29:00	0.5342465753424658	9	1	1	NA	NA	NA	NA	NA	NA	NA	NA	NA	NA	NA	NA	NA	NA	NA	NA	NA	NA	NA	NA	NA	NA	NA	NA	NA	NA	NA	9	1
88	4	4	1	2	0.3333333333333333	M	307x176	BB	2017-07-07	17:29:00	0.5342465753424658	NA	0	1	NA	NA	NA	NA	NA	NA	NA	NA	NA	NA	NA	NA	NA	NA	NA	NA	NA	NA	NA	NA	NA	NA	NA	NA	NA	NA	NA	120	0
88	4	4	1	2	0.3333333333333333	M	378x765	BP	2017-07-07	17:29:00	0.5342465753424658	NA	0	0	NA	NA	NA	NA	NA	NA	NA	NA	NA	NA	NA	NA	NA	NA	NA	NA	NA	NA	NA	NA	NA	NA	NA	NA	NA	NA	NA	120	0
88	4	4	1	2	0.3333333333333333	M	57x862	CY	2017-07-07	17:29:00	0.5342465753424658	NA	0	1	NA	NA	NA	NA	NA	NA	NA	NA	NA	NA	NA	NA	NA	NA	NA	NA	NA	NA	NA	NA	NA	NA	NA	NA	NA	NA	NA	120	0
88	4	4	1	2	0.3333333333333333	M	59x820	LG	2017-07-07	17:29:00	0.5342465753424658	NA	0	1	NA	NA	NA	NA	NA	NA	NA	NA	NA	NA	NA	NA	NA	NA	NA	NA	NA	NA	NA	NA	NA	NA	NA	NA	NA	NA	NA	120	0
88	4	4	1	2	0.3333333333333333	M	637x318	PP	2017-07-07	17:29:00	0.5342465753424658	17	1	1	NA	NA	NA	NA	NA	NA	NA	NA	NA	NA	NA	NA	NA	NA	NA	NA	NA	NA	NA	NA	NA	NA	NA	NA	NA	NA	NA	17	1
88	4	4	1	2	0.3333333333333333	M	732x40	TW	2017-07-07	17:29:00	0.5342465753424658	17	2	1	NA	NA	NA	NA	NA	NA	NA	NA	NA	NA	NA	NA	NA	NA	NA	NA	NA	NA	NA	NA	NA	NA	NA	NA	NA	NA	NA	17	1
88	4	4	1	2	0.3333333333333333	M	801x513	NR	2017-07-07	17:29:00	0.5342465753424658	9	3	1	NA	NA	NA	NA	NA	NA	NA	NA	NA	NA	NA	NA	NA	NA	NA	NA	NA	NA	NA	NA	NA	NA	NA	NA	NA	NA	NA	9	1
88	4	4	1	2	0.3333333333333333	M	855x391	CO	2017-07-07	17:29:00	0.5342465753424658	9	1	1	NA	NA	NA	NA	NA	NA	NA	NA	NA	NA	NA	NA	NA	NA	NA	NA	NA	NA	NA	NA	NA	NA	NA	NA	NA	NA	NA	9	1
89	5	4	1	1	0	M	153x517	LG	2017-07-07	17:38:00	0.6575342465753424	32	1	1	NA	NA	NA	NA	NA	NA	NA	NA	NA	NA	NA	NA	NA	NA	NA	NA	NA	NA	NA	NA	NA	NA	NA	NA	NA	NA	NA	32	1
89	5	4	1	1	0	M	235x712	CG	2017-07-07	17:38:00	0.6575342465753424	NA	0	1	NA	NA	NA	NA	NA	NA	NA	NA	NA	NA	NA	NA	NA	NA	NA	NA	NA	NA	NA	NA	NA	NA	NA	NA	NA	NA	NA	120	0
89	5	4	1	1	0	M	307x176	UB	2017-07-07	17:38:00	0.6575342465753424	NA	0	1	NA	NA	NA	NA	NA	NA	NA	NA	NA	NA	NA	NA	NA	NA	NA	NA	NA	NA	NA	NA	NA	NA	NA	NA	NA	NA	NA	120	0
89	5	4	1	1	0	M	378x765	BB	2017-07-07	17:38:00	0.6575342465753424	18	2	1	NA	NA	NA	NA	NA	NA	NA	NA	NA	NA	NA	NA	NA	NA	NA	NA	NA	NA	NA	NA	NA	NA	NA	NA	NA	NA	NA	18	1
89	5	4	1	1	0	M	57x862	CO	2017-07-07	17:38:00	0.6575342465753424	NA	0	1	NA	NA	NA	NA	NA	NA	NA	NA	NA	NA	NA	NA	NA	NA	NA	NA	NA	NA	NA	NA	NA	NA	NA	NA	NA	NA	NA	120	0
89	5	4	1	1	0	M	59x820	CY	2017-07-07	17:38:00	0.6575342465753424	NA	0	1	NA	NA	NA	NA	NA	NA	NA	NA	NA	NA	NA	NA	NA	NA	NA	NA	NA	NA	NA	NA	NA	NA	NA	NA	NA	NA	NA	120	0
89	5	4	1	1	0	M	637x318	BP	2017-07-07	17:38:00	0.6575342465753424	8	1	1	NA	NA	NA	NA	NA	NA	NA	NA	NA	NA	NA	NA	NA	NA	NA	NA	NA	NA	NA	NA	NA	NA	NA	NA	NA	NA	NA	8	1
89	5	4	1	1	0	M	732x40	PP	2017-07-07	17:38:00	0.6575342465753424	NA	0	1	NA	NA	NA	NA	NA	NA	NA	NA	NA	NA	NA	NA	NA	NA	NA	NA	NA	NA	NA	NA	NA	NA	NA	NA	NA	NA	NA	120	0
89	5	4	1	1	0	M	801x513	TW	2017-07-07	17:38:00	0.6575342465753424	8	3	1	NA	NA	NA	NA	NA	NA	NA	NA	NA	NA	NA	NA	NA	NA	NA	NA	NA	NA	NA	NA	NA	NA	NA	NA	NA	NA	NA	8	1
89	5	4	1	1	0	M	855x391	NR	2017-07-07	17:38:00	0.6575342465753424	8	2	1	NA	NA	NA	NA	NA	NA	NA	NA	NA	NA	NA	NA	NA	NA	NA	NA	NA	NA	NA	NA	NA	NA	NA	NA	NA	NA	NA	8	1
91	5	4	1	1	0	M	153x517	CY	2017-07-14	16:58:00	0.1095890410958904	31	2	1	NA	NA	NA	NA	NA	NA	NA	NA	NA	NA	NA	NA	NA	NA	NA	NA	NA	NA	NA	NA	NA	NA	NA	NA	NA	NA	NA	31	1
91	5	4	1	1	0	M	235x712	LG	2017-07-14	16:58:00	0.1095890410958904	31	1	0	NA	NA	NA	NA	NA	NA	NA	NA	NA	NA	NA	NA	NA	NA	NA	NA	NA	NA	NA	NA	NA	NA	NA	NA	NA	NA	NA	31	1
91	5	4	1	1	0	M	307x176	CG	2017-07-14	16:58:00	0.1095890410958904	NA	0	1	NA	NA	NA	NA	NA	NA	NA	NA	NA	NA	NA	NA	NA	NA	NA	NA	NA	NA	NA	NA	NA	NA	NA	NA	NA	NA	NA	120	0
91	5	4	1	1	0	M	378x765	UB	2017-07-14	16:58:00	0.1095890410958904	31	1	1	NA	NA	NA	NA	NA	NA	NA	NA	NA	NA	NA	NA	NA	NA	NA	NA	NA	NA	NA	NA	NA	NA	NA	NA	NA	NA	NA	31	1
91	5	4	1	1	0	M	57x862	NR	2017-07-14	16:58:00	0.1095890410958904	13	1	1	NA	NA	NA	NA	NA	NA	NA	NA	NA	NA	NA	NA	NA	NA	NA	NA	NA	NA	NA	NA	NA	NA	NA	NA	NA	NA	NA	13	1
91	5	4	1	1	0	M	59x820	CO	2017-07-14	16:58:00	0.1095890410958904	NA	0	1	NA	NA	NA	NA	NA	NA	NA	NA	NA	NA	NA	NA	NA	NA	NA	NA	NA	NA	NA	NA	NA	NA	NA	NA	NA	NA	NA	120	0
91	5	4	1	1	0	M	637x318	BB	2017-07-14	16:58:00	0.1095890410958904	NA	0	1	NA	NA	NA	NA	NA	NA	NA	NA	NA	NA	NA	NA	NA	NA	NA	NA	NA	NA	NA	NA	NA	NA	NA	NA	NA	NA	NA	120	0
91	5	4	1	1	0	M	732x40	BP	2017-07-14	16:58:00	0.1095890410958904	24	1	1	NA	NA	NA	NA	NA	NA	NA	NA	NA	NA	NA	NA	NA	NA	NA	NA	NA	NA	NA	NA	NA	NA	NA	NA	NA	NA	NA	24	1
91	5	4	1	1	0	M	801x513	PP	2017-07-14	16:58:00	0.1095890410958904	6	1	1	NA	NA	NA	NA	NA	NA	NA	NA	NA	NA	NA	NA	NA	NA	NA	NA	NA	NA	NA	NA	NA	NA	NA	NA	NA	NA	NA	6	1
91	5	4	1	1	0	M	855x391	TW	2017-07-14	16:58:00	0.1095890410958904	6	3	1	NA	NA	NA	NA	NA	NA	NA	NA	NA	NA	NA	NA	NA	NA	NA	NA	NA	NA	NA	NA	NA	NA	NA	NA	NA	NA	NA	6	1
92	5	4	1	1	0	M	153x517	CO	2017-07-14	17:01:00	0.1506849315068493	59	1	0	NA	NA	NA	NA	NA	NA	NA	NA	NA	NA	NA	NA	NA	NA	NA	NA	NA	NA	NA	NA	NA	NA	NA	NA	NA	NA	NA	59	1
92	5	4	1	1	0	M	235x712	CY	2017-07-14	17:01:00	0.1506849315068493	49	1	1	NA	NA	NA	NA	NA	NA	NA	NA	NA	NA	NA	NA	NA	NA	NA	NA	NA	NA	NA	NA	NA	NA	NA	NA	NA	NA	NA	49	1
92	5	4	1	1	0	M	307x176	LG	2017-07-14	17:01:00	0.1506849315068493	NA	0	1	NA	NA	NA	NA	NA	NA	NA	NA	NA	NA	NA	NA	NA	NA	NA	NA	NA	NA	NA	NA	NA	NA	NA	NA	NA	NA	NA	120	0
92	5	4	1	1	0	M	378x765	CG	2017-07-14	17:01:00	0.1506849315068493	NA	0	1	NA	NA	NA	NA	NA	NA	NA	NA	NA	NA	NA	NA	NA	NA	NA	NA	NA	NA	NA	NA	NA	NA	NA	NA	NA	NA	NA	120	0
92	5	4	1	1	0	M	57x862	TW	2017-07-14	17:01:00	0.1506849315068493	NA	0	1	NA	NA	NA	NA	NA	NA	NA	NA	NA	NA	NA	NA	NA	NA	NA	NA	NA	NA	NA	NA	NA	NA	NA	NA	NA	NA	NA	120	0
92	5	4	1	1	0	M	59x820	NR	2017-07-14	17:01:00	0.1506849315068493	6	2	0	NA	NA	NA	NA	NA	NA	NA	NA	NA	NA	NA	NA	NA	NA	NA	NA	NA	NA	NA	NA	NA	NA	NA	NA	NA	NA	NA	6	1
92	5	4	1	1	0	M	637x318	UB	2017-07-14	17:01:00	0.1506849315068493	6	2	1	NA	NA	NA	NA	NA	NA	NA	NA	NA	NA	NA	NA	NA	NA	NA	NA	NA	NA	NA	NA	NA	NA	NA	NA	NA	NA	NA	6	1
92	5	4	1	1	0	M	732x40	BB	2017-07-14	17:01:00	0.1506849315068493	NA	0	0	NA	NA	NA	NA	NA	NA	NA	NA	NA	NA	NA	NA	NA	NA	NA	NA	NA	NA	NA	NA	NA	NA	NA	NA	NA	NA	NA	120	0
92	5	4	1	1	0	M	801x513	BP	2017-07-14	17:01:00	0.1506849315068493	6	2	1	NA	NA	NA	NA	NA	NA	NA	NA	NA	NA	NA	NA	NA	NA	NA	NA	NA	NA	NA	NA	NA	NA	NA	NA	NA	NA	NA	6	1
92	5	4	1	1	0	M	855x391	PP	2017-07-14	17:01:00	0.1506849315068493	49	1	1	NA	NA	NA	NA	NA	NA	NA	NA	NA	NA	NA	NA	NA	NA	NA	NA	NA	NA	NA	NA	NA	NA	NA	NA	NA	NA	NA	49	1
95	5	4	1	1	0	M	153x517	PP	2017-07-14	17:11:00	0.2876712328767123	18	2	1	NA	NA	NA	NA	NA	NA	NA	NA	NA	NA	NA	NA	NA	NA	NA	NA	NA	NA	NA	NA	NA	NA	NA	NA	NA	NA	NA	18	1
95	5	4	1	1	0	M	235x712	TW	2017-07-14	17:11:00	0.2876712328767123	44	1	1	NA	NA	NA	NA	NA	NA	NA	NA	NA	NA	NA	NA	NA	NA	NA	NA	NA	NA	NA	NA	NA	NA	NA	NA	NA	NA	NA	44	1
95	5	4	1	1	0	M	307x176	NR	2017-07-14	17:11:00	0.2876712328767123	NA	0	1	NA	NA	NA	NA	NA	NA	NA	NA	NA	NA	NA	NA	NA	NA	NA	NA	NA	NA	NA	NA	NA	NA	NA	NA	NA	NA	NA	120	0
95	5	4	1	1	0	M	378x765	CO	2017-07-14	17:11:00	0.2876712328767123	18	1	1	NA	NA	NA	NA	NA	NA	NA	NA	NA	NA	NA	NA	NA	NA	NA	NA	NA	NA	NA	NA	NA	NA	NA	NA	NA	NA	NA	18	1
95	5	4	1	1	0	M	57x862	BB	2017-07-14	17:11:00	0.2876712328767123	4	2	1	NA	NA	NA	NA	NA	NA	NA	NA	NA	NA	NA	NA	NA	NA	NA	NA	NA	NA	NA	NA	NA	NA	NA	NA	NA	NA	NA	4	1
95	5	4	1	1	0	M	59x820	BP	2017-07-14	17:11:00	0.2876712328767123	NA	0	1	NA	NA	NA	NA	NA	NA	NA	NA	NA	NA	NA	NA	NA	NA	NA	NA	NA	NA	NA	NA	NA	NA	NA	NA	NA	NA	NA	120	0
95	5	4	1	1	0	M	637x318	CY	2017-07-14	17:11:00	0.2876712328767123	29	2	1	NA	NA	NA	NA	NA	NA	NA	NA	NA	NA	NA	NA	NA	NA	NA	NA	NA	NA	NA	NA	NA	NA	NA	NA	NA	NA	NA	29	1
95	5	4	1	1	0	M	732x40	LG	2017-07-14	17:11:00	0.2876712328767123	NA	0	1	NA	NA	NA	NA	NA	NA	NA	NA	NA	NA	NA	NA	NA	NA	NA	NA	NA	NA	NA	NA	NA	NA	NA	NA	NA	NA	NA	120	0
95	5	4	1	1	0	M	801x513	CG	2017-07-14	17:11:00	0.2876712328767123	NA	0	0	NA	NA	NA	NA	NA	NA	NA	NA	NA	NA	NA	NA	NA	NA	NA	NA	NA	NA	NA	NA	NA	NA	NA	NA	NA	NA	NA	120	0
95	5	4	1	1	0	M	855x391	UB	2017-07-14	17:11:00	0.2876712328767123	34	1	1	NA	NA	NA	NA	NA	NA	NA	NA	NA	NA	NA	NA	NA	NA	NA	NA	NA	NA	NA	NA	NA	NA	NA	NA	NA	NA	NA	34	1
96	5	4	1	1	0	M	153x517	BP	2017-07-14	17:15:00	0.3424657534246575	14	2	1	NA	NA	NA	NA	NA	NA	NA	NA	NA	NA	NA	NA	NA	NA	NA	NA	NA	NA	NA	NA	NA	NA	NA	NA	NA	NA	NA	14	1
96	5	4	1	1	0	M	235x712	PP	2017-07-14	17:15:00	0.3424657534246575	18	2	1	NA	NA	NA	NA	NA	NA	NA	NA	NA	NA	NA	NA	NA	NA	NA	NA	NA	NA	NA	NA	NA	NA	NA	NA	NA	NA	NA	18	1
96	5	4	1	1	0	M	307x176	TW	2017-07-14	17:15:00	0.3424657534246575	NA	0	1	NA	NA	NA	NA	NA	NA	NA	NA	NA	NA	NA	NA	NA	NA	NA	NA	NA	NA	NA	NA	NA	NA	NA	NA	NA	NA	NA	120	0
96	5	4	1	1	0	M	378x765	NR	2017-07-14	17:15:00	0.3424657534246575	NA	0	1	NA	NA	NA	NA	NA	NA	NA	NA	NA	NA	NA	NA	NA	NA	NA	NA	NA	NA	NA	NA	NA	NA	NA	NA	NA	NA	NA	120	0
96	5	4	1	1	0	M	57x862	UB	2017-07-14	17:15:00	0.3424657534246575	30	1	1	NA	NA	NA	NA	NA	NA	NA	NA	NA	NA	NA	NA	NA	NA	NA	NA	NA	NA	NA	NA	NA	NA	NA	NA	NA	NA	NA	30	1
96	5	4	1	1	0	M	59x820	BB	2017-07-14	17:15:00	0.3424657534246575	NA	0	1	NA	NA	NA	NA	NA	NA	NA	NA	NA	NA	NA	NA	NA	NA	NA	NA	NA	NA	NA	NA	NA	NA	NA	NA	NA	NA	NA	120	0
96	5	4	1	1	0	M	637x318	CO	2017-07-14	17:15:00	0.3424657534246575	25	1	0	NA	NA	NA	NA	NA	NA	NA	NA	NA	NA	NA	NA	NA	NA	NA	NA	NA	NA	NA	NA	NA	NA	NA	NA	NA	NA	NA	25	1
96	5	4	1	1	0	M	732x40	CY	2017-07-14	17:15:00	0.3424657534246575	NA	0	1	NA	NA	NA	NA	NA	NA	NA	NA	NA	NA	NA	NA	NA	NA	NA	NA	NA	NA	NA	NA	NA	NA	NA	NA	NA	NA	NA	120	0
96	5	4	1	1	0	M	801x513	LG	2017-07-14	17:15:00	0.3424657534246575	7	2	0	NA	NA	NA	NA	NA	NA	NA	NA	NA	NA	NA	NA	NA	NA	NA	NA	NA	NA	NA	NA	NA	NA	NA	NA	NA	NA	NA	7	1
96	5	4	1	1	0	M	855x391	CG	2017-07-14	17:15:00	0.3424657534246575	14	2	1	NA	NA	NA	NA	NA	NA	NA	NA	NA	NA	NA	NA	NA	NA	NA	NA	NA	NA	NA	NA	NA	NA	NA	NA	NA	NA	NA	14	1
97	4	4	1	2	0.3333333333333333	M	153x517	BB	2017-07-14	17:22:00	0.4383561643835616	7	1	1	NA	NA	NA	NA	NA	NA	NA	NA	NA	NA	NA	NA	NA	NA	NA	NA	NA	NA	NA	NA	NA	NA	NA	NA	NA	NA	NA	7	1
97	4	4	1	2	0.3333333333333333	M	235x712	BP	2017-07-14	17:22:00	0.4383561643835616	7	1	1	NA	NA	NA	NA	NA	NA	NA	NA	NA	NA	NA	NA	NA	NA	NA	NA	NA	NA	NA	NA	NA	NA	NA	NA	NA	NA	NA	7	1
97	4	4	1	2	0.3333333333333333	M	307x176	PP	2017-07-14	17:22:00	0.4383561643835616	NA	0	1	NA	NA	NA	NA	NA	NA	NA	NA	NA	NA	NA	NA	NA	NA	NA	NA	NA	NA	NA	NA	NA	NA	NA	NA	NA	NA	NA	120	0
97	4	4	1	2	0.3333333333333333	M	378x765	TW	2017-07-14	17:22:00	0.4383561643835616	NA	0	1	NA	NA	NA	NA	NA	NA	NA	NA	NA	NA	NA	NA	NA	NA	NA	NA	NA	NA	NA	NA	NA	NA	NA	NA	NA	NA	NA	120	0
97	4	4	1	2	0.3333333333333333	M	57x862	CG	2017-07-14	17:22:00	0.4383561643835616	7	1	1	NA	NA	NA	NA	NA	NA	NA	NA	NA	NA	NA	NA	NA	NA	NA	NA	NA	NA	NA	NA	NA	NA	NA	NA	NA	NA	NA	7	1
97	4	4	1	2	0.3333333333333333	M	59x820	UB	2017-07-14	17:22:00	0.4383561643835616	11	1	1	NA	NA	NA	NA	NA	NA	NA	NA	NA	NA	NA	NA	NA	NA	NA	NA	NA	NA	NA	NA	NA	NA	NA	NA	NA	NA	NA	11	1
97	4	4	1	2	0.3333333333333333	M	637x318	NR	2017-07-14	17:22:00	0.4383561643835616	7	2	1	NA	NA	NA	NA	NA	NA	NA	NA	NA	NA	NA	NA	NA	NA	NA	NA	NA	NA	NA	NA	NA	NA	NA	NA	NA	NA	NA	7	1
97	4	4	1	2	0.3333333333333333	M	732x40	CO	2017-07-14	17:22:00	0.4383561643835616	33	2	1	NA	NA	NA	NA	NA	NA	NA	NA	NA	NA	NA	NA	NA	NA	NA	NA	NA	NA	NA	NA	NA	NA	NA	NA	NA	NA	NA	33	1
97	4	4	1	2	0.3333333333333333	M	801x513	CY	2017-07-14	17:22:00	0.4383561643835616	7	1	1	NA	NA	NA	NA	NA	NA	NA	NA	NA	NA	NA	NA	NA	NA	NA	NA	NA	NA	NA	NA	NA	NA	NA	NA	NA	NA	NA	7	1
97	4	4	1	2	0.3333333333333333	M	855x391	LG	2017-07-14	17:22:00	0.4383561643835616	18	1	1	NA	NA	NA	NA	NA	NA	NA	NA	NA	NA	NA	NA	NA	NA	NA	NA	NA	NA	NA	NA	NA	NA	NA	NA	NA	NA	NA	18	1
98	4	4	1	2	0.3333333333333333	M	153x517	UB	2017-07-14	17:29:00	0.5342465753424658	11	2	1	20170718_T98_V1.5	2017-07-18	1	0	09:30:00	1	6019.857824031828	0.4726117865826135	11054	0.12870529101409717	11772	0.14239658938764005	0.2073110628447228	0.4063982320778172	1	0.004830917874396135	0.9516933037479782	0.5339331879349171	0.994736842105263	0	0.9946808510638298	875	NA	NA	NA	NA	NA	11	1
98	4	4	1	2	0.3333333333333333	M	235x712	BB	2017-07-14	17:29:00	0.5342465753424658	11	1	1	20170718_T98_V1.5	2017-07-18	1	0	09:30:00	1	7151.532721387181	0.5657639187577568	13461	0.16876653962019206	14607	0.19234021562962442	0.24619311018546	0.5034672496734167	0	0	0.9472314340847903	0.5212211038513875	0.994736842105263	0	0.9946808510638298	875	NA	NA	NA	NA	NA	11	1
98	4	4	1	2	0.3333333333333333	M	307x176	BP	2017-07-14	17:29:00	0.5342465753424658	NA	0	1	20170718_T98_V1.5	2017-07-18	1	0	09:30:00	1	5967.209150536413	0.4682780895078158	9958	0.11046385832931112	10141	0.11366358959904165	0.18570370305867742	0.35245546592443594	5	0.024154589371980676	0.9621266622112435	0.563658334582045	0.994736842105263	0	0.9946808510638298	875	NA	NA	NA	NA	NA	120	0
98	4	4	1	2	0.3333333333333333	M	378x765	PP	2017-07-14	17:29:00	0.5342465753424658	11	1	1	20170718_T98_V1.5	2017-07-18	1	0	09:30:00	1	4581.608160342056	0.35422440953114936	12438	0.15174009287152773	11128	0.13105137058699176	0.22880111316487897	0.4600481351906096	23.5	0.11352657004830918	0.995240509116432	0.6580012979502572	0.994736842105263	0	0.9946808510638298	875	NA	NA	NA	NA	NA	11	1
98	4	4	1	2	0.3333333333333333	M	57x862	LG	2017-07-14	17:29:00	0.5342465753424658	NA	0	1	20170718_T98_V1.5	2017-07-18	1	0	09:30:00	1	5343.180277192648	0.4169120830454747	12582	0.15413677745784998	12223	0.15034176590796983	0.23118889816219443	0.46600923960179846	8	0.03864734299516908	0.9753580631629412	0.6013552406186717	0.994736842105263	0	0.9946808510638298	875	NA	NA	NA	NA	NA	120	0
98	4	4	1	2	0.3333333333333333	M	59x820	CG	2017-07-14	17:29:00	0.5342465753424658	NA	0	0	20170718_T98_V1.5	2017-07-18	1	0	09:30:00	1	5080.1953982707	0.3952648747715698	12175	0.1473628147728975	12860	0.16156366711295891	0.22870572130561348	0.45980998944729584	1	0.004830917874396135	0.9556070150438035	0.5450835421197687	0.994736842105263	0	0.9946808510638298	875	NA	NA	NA	NA	NA	120	0
98	4	4	1	2	0.3333333333333333	M	637x318	TW	2017-07-14	17:29:00	0.5342465753424658	11	2	1	20170718_T98_V1.5	2017-07-18	1	0	09:30:00	1	4668.749379435312	0.3613973090784027	13419	0.16806750661584807	13728	0.17685504897470228	0.24931318425705132	0.5112565135025762	7.5	0.036231884057971016	0.964288523245314	0.5698175820089126	0.994736842105263	0	0.9946808510638298	875	NA	NA	NA	NA	NA	11	1
98	4	4	1	2	0.3333333333333333	M	732x40	NR	2017-07-14	17:29:00	0.5342465753424658	11	1	1	20170718_T98_V1.5	2017-07-18	1	0	09:30:00	1	5297.794213112729	0.41317619683825907	10947	0.12692442121731604	10831	0.12581918117116483	0.20039599514222706	0.38913476797557955	3	0.014492753623188406	0.9717704204342096	0.5911338716697828	0.994736842105263	0	0.9946808510638298	875	NA	NA	NA	NA	NA	11	1
98	4	4	1	2	0.3333333333333333	M	801x513	CO	2017-07-14	17:29:00	0.5342465753424658	4	1	1	20170718_T98_V1.5	2017-07-18	1	0	09:30:00	1	5823.731351894413	0.4564679283965886	12351	0.15029209593395804	12994	0.163924318229864	0.22554107089386297	0.4519094408005098	0	0	0.9560103010882257	0.546232523711209	0.994736842105263	0	0.9946808510638298	875	NA	NA	NA	NA	NA	4	1
98	4	4	1	2	0.3333333333333333	M	855x391	CY	2017-07-14	17:29:00	0.5342465753424658	4	2	1	20170718_T98_V1.5	2017-07-18	1	0	09:30:00	1	6765.692837493373	0.5340040838909488	8365	0.08395053509312118	9056	0.09454936227186245	0.15446771246992932	0.2744748263376296	31	0.1497584541062802	0.9502573005242198	0.529841944778434	0.994736842105263	0	0.9946808510638298	875	NA	NA	NA	NA	NA	4	1
